# Supplementary material for: Beta-catenin signaling regulates barrier-specific gene expression in circumventricular organ and ocular vasculatures
Source: eLife. 2019 Apr 1;8:e43257. doi: 10.7554/eLife.43257 (PMC6443350; doi:10.7554/eLife.43257)
Supplement: Supplementary file 1. — (A-B) Transcript abundances in raw counts (A) and TPMs (B). (C-F) Genes differentially enriched in WT cerebellum ECs (C), either anterior or posterior pituitary ECs (D), WT anterior pituitary ECs (E), or WT posterior pituitary ECs (F). (G-H) Genes upregulated by beta-catenin stabilization in either anterior (G) or posterior (H) pituitary ECs that overlap the genes in (C). [file elife-43257-supp1.xlsx]

## Sheet: A) Raw counts
Gene	Mutant_Cerebellum_GFPpos_R1	Mutant_Cerebellum_GFPneg_R1	Mutant_Cerebellum_GFPpos_R2	Mutant_Cerebellum_GFPneg_R2	WT_AnteriorPituitary_GFPpos_R1	WT_AnteriorPituitary_GFPneg_R1	WT_AnteriorPituitary_GFPpos_R2	WT_AnteriorPituitary_GFPneg_R2	WT_PosteriorPituitary_GFPpos_R1	WT_PosteriorPituitary_GFPneg_R1	WT_Cerebellum_GFPpos_R1	WT_Cerebellum_GFPneg_R1	WT_PosteriorPituitary_GFPneg_R2	WT_PosteriorPituitary_GFPpos_R2	WT_Cerebellum_GFPneg_R2	WT_Cerebellum_GFPpos_R2	Mutant_PosteriorPituitary_GFPpos_R1	Mutant_AnteriorPituitary_GFPpos_R1	Mutant_AnteriorPituitary_GFPneg_R1	Mutant_PosteriorPituitary_GFPneg_R1	Mutant_PosteriorPituitary_GFPpos_R2	Mutant_PosteriorPituitary_GFPneg_R2	Mutant_AnteriorPituitary_GFPpos_R2	Mutant_AnteriorPituitary_GFPneg_R2
0610005C13Rik	0	0.675236	0	0	23.9459	0	0	11.416	0	6.67128	0	0	0	0	14.8893	0	0	0	20.177	0	0	0	0	24.6136
0610006L08Rik	0	0	0	0	0	0	0	0	0	0	0	0	0	0	0	0	0	0	0	0	0	0	0	0
0610009B22Rik	441.177	48.5937	407.799	11.2718	242.924	384.458	346.369	490.397	224.737	696.768	63.0065	207.543	101.424	3.29819	424.953	152.757	191.483	115.802	523.762	434.993	179.659	495.046	134.704	1109.01
0610009E02Rik	0	0	0	0	0	0	0	0	0	0	6.47516	50.0665	0	3.63545	1.26183	28.698	0	19.8378	3.02463	56.2329	2.03612	10.025	18.5784	3.59162
0610009L18Rik	0	38.5837	0	0	42.4691	40.1346	0	0	0	0	0	0	0	0	6.04093	0	18.9881	8.43466	49.269	28.9653	0.876811	37.1461	31.1125	113.212
0610009O20Rik	1013.64	243.724	765.194	149.772	1223.11	572.518	1629.91	471.612	1398.49	149.533	1428.3	814.85	91.5743	604.579	621.69	725.303	343.14	877.207	170.616	159.223	327.77	259.979	522.024	260.606
0610010F05Rik	342.707	1059.61	1275.11	338.809	966.723	1826.32	758.808	687.733	562.135	1251.19	1075	1074.28	1242.4	341.93	1253.32	756.491	163.719	612.098	1097.34	1229.45	437.845	1013.79	806.495	1441.98
0610010K14Rik	535.426	547.398	280.568	40.4941	970.418	1021.14	1491.21	863.884	1121.56	517.228	615.139	695.351	0	75.9353	396.04	587.439	615.673	717.165	228.447	230.981	447.36	184.84	477.333	454.249
0610012D04Rik	0	0	0	0	0	0	0	0	0	0	0	0	0	0	11.0751	0	0	0	0	0	0	0	0	0
0610012G03Rik	200.386	96.9563	63.6661	114.942	356.775	263.373	180.699	390.464	548.886	120.115	235.221	422.898	5.9548	46.4046	167.223	264.252	265.553	321.004	331.702	186.409	106.088	199.46	299.509	376.257
0610025J13Rik	0	0	0	0	0	0	0	0	0	0	0	0	0	0	0	0	0	0	0	0	0	3.624	0	0
0610030E20Rik	765.673	264.988	543.277	201.903	1080.73	420.494	669.202	1165.34	670.589	897.025	1501.21	1036.57	730.869	458.628	463.408	524.123	427.86	651.131	253.136	372.822	205.231	289.963	328.651	351.345
0610031O16Rik	0	0	0	0	1.21439	0	0.675957	0	16.1355	0	0	0.573781	0	0	0	0	3.94109	0	0	0	5.34869	0	0	0
0610033M10Rik	0	0	0	0	0	0	0	0	0	0	0	0	0	0	0	0	0	1.87436	0	0	0	0	0	0
0610037L13Rik	314.543	129.762	1160.42	27.1205	413.396	447.292	383.492	1190.5	287.418	1021.23	357.784	629.319	635.223	125.588	179.788	665.985	464.569	345.565	144.265	198.785	1058.12	173.89	217.454	153.912
0610038B21Rik	0	0	0	0	25.3354	50.536	0	1.08108	0.87115	0	9.40057	51.4646	0	0.69775	0	0.740871	0	0	28.0374	0	0	14.7667	4.18396	227.943
0610039K10Rik	0	0	0	0	0	0	0	0	0	0	0	0	0	0	0	7.9947	9.88131	4.038	0	0	5.74924	0	3.76763	0
0610040B10Rik	255.384	151.43	233.782	17.4044	150.682	417.09	1.23811	37.3308	0	538.063	35.9869	67.2123	12.483	0	5.97147	19.1308	24.8984	28.0257	40.4467	59.1397	3.92709	152.986	38.5305	161.346
0610040F04Rik	0	0	0	0.384829	0	0	0	29.0105	0	18.2595	0	0	0	0	6.4965	0	0	0	0	8.02106	0	6.15294	0	0
0610040J01Rik	0	280.166	0	6.34015	0	0	0.603425	5.02971	0	21.9999	0	1232.93	21.6438	0.536149	371.654	13.002	0.573283	25.4601	1.91922	70.8169	0	8.68134	51.5556	49.9067
0610043K17Rik	0	1.72945	0	0	0	0	106.368	0	0	49.6494	0	0	0	0	4.62574	9.67514	25.6342	6.02812	39.4036	4.15869	121.401	21.6451	2.45046	0
0710001A04Rik	0	0.941074	0	0	0	0	0	0	0	0	0	0	0	0	0	0	0	0	0	0	0	0	0	0
1010001B22Rik	0	0	0	0	0	0	0	0	0	0	0	0	0	0	4.09324	0	0	0	34.3112	15.5222	0	0	11.7453	0
1010001N08Rik	0	0	0	0	0	0	0	0	0	0	0	0	0	0	7.04779	0	0	0	0	0	0	0	0	0
1110002E22Rik	0	0	0	0	0	0	0	0	0	0	0	0	0	0	8.87305	0	0	0	0	106.3	0	0.436189	0	20.7888
1110002J07Rik	0	0	0	8.38117	0	0	0	0	0	0	0	0	0	0	6.80829	0	0.941248	8.23988	0.933224	0	0	12.3009	13.6046	0
1110002L01Rik	0	25.0062	92.5893	0	33.918	448.722	126.764	964.197	24.3426	237.199	67.9635	25.555	26.9748	74.0662	154.32	6.39526	16.5234	21.7411	262.674	100.766	87.8809	193.225	124.004	166.63
1110002O04Rik	0	0	0	0	0	0	0	0	0	0	0	0	0	0	0	0	0	0	0	0	0	0	0	0
1110004E09Rik	314.688	66.8231	774.188	127.378	555.052	358.816	1508.62	821.402	622.799	392.2	608.67	501.548	145.948	32.5298	365.072	330.004	360.269	539.392	319.274	425.085	275.87	361.642	275.213	889.698
1110004F10Rik	1717.06	1024.72	1699.39	914.088	2442.4	2305.78	2190.67	2856.65	2604.66	2643.81	2065.99	2050.15	1013.79	513.29	1682.88	1769.44	1235.65	1343.22	2062.48	2103.84	982.08	1967.04	1229.32	4491.42
1110006O24Rik	0	0	0	0	0	0	60.7802	36.7947	0	65.8114	0	0	0	0	31.3446	0	0	34.6687	8.71004	35.3966	18.8334	18.6097	18.033	103.754
1110008E08Rik	0	0	0	0	0	0	0	0	0	0	0	0	0	0	0	0	0	0	0	0	0	0	0	0
1110008F13Rik	2045.92	1017.14	2300.3	904.925	2381.88	684.205	1329.34	495.257	1700.61	1716.66	2581.69	2421.28	41.4583	159.934	1546.3	1662.99	2080.14	1481.43	765.66	713.116	2175.14	460	1173.39	1212.31
1110008L16Rik	200.55	438.288	10.6096	0	50.287	223.581	387.838	429.267	375.455	14.7899	217.028	233.916	660.473	61.9899	121.517	309.516	122.455	152.338	136.221	242.586	106.977	329.597	66.9097	435.194
1110008P14Rik	107.256	194.225	317.185	0	62.7499	720.216	257.909	59.1718	0	684.692	101.313	6.88482	0	7.32697	204.416	79.2468	106.951	167.663	130.814	241.45	74.0429	230.866	78.8768	438.443
1110012L19Rik	306.184	0	98.2555	0	132.487	8.33709	39.7896	190.548	23.5807	0	3.65751	31.3874	0.608617	150.537	84.8905	118.876	100.065	5.61772	157.461	68.566	44.7074	34.0789	135.028	51.5259
1110015O18Rik	0	0	0	0	0	0	0	0	0	0	0	0	0	0	0	0	0	0	0	0	0	0	0	0
1110017D15Rik	0	0	0	1.90758	0	61.4696	0	25.9018	0	151.947	0	0	0	0	87.0555	0	0	0	1.22231	0	0	0	2.0573	93.3909
1110018N20Rik	0	9.6899	0	5.95504	175.159	81.2385	15.9542	97.8699	424.878	162.845	0	60.6309	11.483	7.29842	7.04678	0	30.3157	34.6009	61.8927	30.4691	45.8255	138.054	14.9461	108.737
1110019B22Rik	0	0	0	0	0	0	0	0	0	0	0	0	0	0	0	0	0	0	0	0	0	0	0	0
1110019D14Rik	0	2.6264	0	0	0	0	0	147.187	0	0	0	0	0	0	37.0451	0	0	26.8379	3.7696	12.6484	0	73.5459	17.7054	34.7268
1110020A21Rik	0	0	0	0	0	158.291	32.5993	1.92958	0	18.616	0	97.4857	0	0	22.1029	0	0	0.973796	16.6802	3.12556	0	28.7432	0.886667	56.3676
1110025L11Rik	0	0	0	0	0	0	0	0	0	0	0	0	0	0	0	0	0	0	0	0	0	0	0	0
1110028F11Rik	0	0	0	0	0	0	0	0	0	0	0	0	0	0	0	0	0	0	10.9487	0	0	0	0	0
1110028F18Rik	0	0	0	0	0	0	0	0	0	0	0	0	0	0	0	0	0	0	0	0	0	0	0	0
1110032A03Rik	7.32723	221.62	153.076	86.1043	568.924	714.062	0	560.522	421.717	306.387	113.439	431.091	243.023	3.76534	432.502	109.515	160.802	191.783	631.58	290.262	337.808	386.097	150.526	1025.24
1110032F04Rik	0	0	0	0	277.122	0	169.904	0	0	0	53.0605	0	0	110.63	19.3102	0	29.9032	192.178	0	27.7473	3.7119	4.14857	185.605	0
1110034G24Rik	40.1762	298.964	332.818	4.68249	325.662	396.379	8.26543	297.275	111.86	826.461	576.403	133.451	0.959998	140.403	45.6813	342.559	403.027	168.015	148.163	87.4624	208.586	178.228	104.107	343.021
1110035H17Rik	2.31238	0	0	0	0	97.8308	50.055	3.14918	15.5895	15.666	7.39515	11.9901	31.0804	0	0	21.181	5.91779	24.9045	0	34.5444	0	0	2.59024	17.4
1110036E04Rik	0	0	0	0	0	0	0	0	0	0	0	0	0	0	0	0	0	0	0	0	0	0	0	0
1110038B12Rik	43.7222	16.2394	4.08679	47.6423	194.942	57.0556	339.875	242.784	209.47	7.84087	200.437	55.7676	0	81.456	45.4535	52.9285	40.4046	159.519	139.995	73.7666	105.12	114.93	66.7448	102.637
1110038F14Rik	276.289	134.862	526.863	3.72929	830.071	437.54	358.206	321.647	350.714	325.61	442.495	257.135	398.367	64.9256	241.702	493.439	354.872	703.855	246.419	225.577	336.715	303.799	381.478	423.884
1110046J04Rik	4.59659	582.883	0	12.6792	81.1275	653.514	157.278	1.93733	0	14.1365	0	0	0	0	64.7459	2.39753	229.416	3.95892	181.488	207.513	12.2408	176.099	12.1507	50.1451
1110051M20Rik	407.966	487.519	202.488	301.926	146.864	1153.17	649.821	483.443	153.234	975.265	256.675	428.183	1272.82	824.696	590.553	41.3095	83.4867	271.818	404.18	425.75	281.794	499.336	305.128	928.213
1110057P08Rik	0	0	0	0	0	0	0	0	0	0	0	0	0	0	0	0	0	0	0	0	0	0	0	0
1110059E24Rik	266.435	157.161	1279.25	96.1161	1153.14	736.077	1405.96	1012.4	785.978	1316.59	698.279	373.798	195.404	122.516	512.705	566.872	499.689	635.066	651.753	466.313	584.352	517.135	397.95	1233.77
1110059G10Rik	226.827	17.4654	90.4145	119.025	413.454	320.659	105.47	101.434	181.801	124.075	117.228	379.939	124.54	124.543	152.703	223.852	234.286	228.457	357.36	197.841	265.588	181.363	189.611	440.339
1110065P20Rik	86.0565	0	0	0	136.739	173.431	69.0372	218.095	183.387	350.255	86.6461	96.753	242.575	39.8347	182.485	32.4822	20.0751	67.8748	198.804	79.5298	25.5489	59.638	37.8489	241.055
1190001M18Rik	0	0	0	0	4.18884	0	0	0	20.3091	0	0	0	0	0	0	0	0	0	0	0	0	0	7.76662	0
1190002N15Rik	579.674	1610.39	552.758	1003.39	1240.27	680.224	598.029	405.182	524.254	2151.41	420.717	1756.58	898.924	113.081	2266.55	261.705	387.013	676.225	600.678	1047.55	308.012	1525.21	580.064	1220.46
1190005I06Rik	0	0	0	48.481	0	0	0	43.6508	0	1.83161	0	175.202	0	0	16.1092	0	0	0	13.6858	11.7672	0	0	12.445	25.3595
1190007I07Rik	0	17.4573	0	0	0	0	0	0	0	30.0579	50.2175	8.93778	0	0	45.4416	48.0406	0.931846	6.76095	18.8059	2.09398	27.3391	29.8788	25.8205	38.6901
1190028D05Rik	0	0	0	0	0	0	0	0	0	0	0	0	0	0	0	0	0	0	0	0	0	0	0	0
1200007C13Rik	0	0	0	0	0	0	0	0	39.2446	0	22.9654	0	67.6064	0	0	0	0	16.798	19.9404	40.5745	5.11564	30.8052	0	26.8992
1300002E11Rik	346.02	128.899	717.689	81.519	480.871	221.942	142.303	703.867	384.913	248.13	735.05	189.079	25.5322	1.88381	189.862	297.083	318.655	361.585	397.324	353.609	188.615	244.945	286.447	959.761
1300014J16Rik	2.88446	68.1078	152.897	117.401	58.0438	4.91566	65.7607	14.0256	7.43743	14.0025	0	69.9061	0	107.093	2.90725	0	48.6129	64.3604	28.6845	18.3026	75.8141	13.9034	84.2223	63.5635
1300017J02Rik	0	0	0	0	22.2158	42.9054	5.70373	0	0	0	0	0	0	138.317	2.21587	2.86652	0	0	44.1767	0	13.5081	0	13.6948	0
1500002C15Rik	0	0.867811	6.92686	60.2485	83.5358	135.827	38.3691	250.798	0	309.955	38.645	0	8.91034	52.0781	16.2671	2.72346	28.7119	59.6679	78.7435	114.622	13.231	136.106	36.4692	325.003
1500002F19Rik	0	0	0	1.42378	0	0	0.621565	0	0	0	0	0	0	0	0	0	0	0	3.90757	4.84501	48.8176	0	5.71573	5.17188
1500004A13Rik	0.699626	797.009	3.59217	355.616	0	0	5.11187	143.069	152.04	18.2675	219.548	128.498	257.239	2.41025	22.8973	85.5779	31.8057	41.7111	269.815	268.319	71.5833	339.403	84.2497	248.744
1500009C09Rik	0	287.479	0	69.4659	2.09405	1596.72	8.81637	1037.59	79.189	1031.88	0	1203.92	439.716	0	663.616	12.3788	0	18.5408	351.019	374.668	12.7281	461.592	16.4811	973.213
1500009L16Rik	0	24.2351	19.8599	0	0	309.751	0	58.7055	0	272.728	0	599.375	72.3636	0	130.402	40.8356	0	13.9415	166.926	62.8552	0	64.9172	12.5832	335.357
1500011B03Rik	139.453	166.223	640.434	77.7736	673.931	4905.37	319.557	3998.64	481.057	2221.37	322.589	339.871	819.44	132.187	637.909	95.552	103.799	308.361	1268.88	842.599	458.994	1349.53	193.001	4294.58
1500011K16Rik	223.525	67.2391	28.8162	127.625	608.993	175.455	591.038	172.605	24.4257	224.744	224.074	249.025	0	15.4488	250.684	368.556	498.384	362.294	269.018	177.913	496.353	281.569	320.875	648.288
1500012K07Rik	0	0	0	0	0	0	0	0	0	82.1109	0	0	0.686606	0	0	0	0	0	3.84962	0.954779	0	40.138	0	16.2409
1500015A07Rik	87.1709	173.864	17.489	184.508	64.4447	897.129	298.59	1438.38	105.405	864.584	78.6141	164.292	113.31	54.5201	48.7631	35.7884	49.7838	38.957	513.29	734.057	39.2072	835.783	172.681	1428.5
1500015L24Rik	0	20.0415	0	0	0	0	3.48349	0	0	0	0	0	0	0	11.6615	0	0	0	0	0	0	0	0	0
1500015O10Rik	0	28.5004	0	0	0	5.04833	0	0	0	12.8609	0	113.63	11.3072	0	1938.4	31.5099	0	0	29.4181	15.6329	2.34746	85.5466	0	29.0611
1500026H17Rik	0	60.4066	0	65.8932	0	95.6447	0	95.8741	0	13.1685	73.1603	48.4025	0	0	23.1931	0	2.90674	1.91732	61.0317	30.0794	11.669	2.96767	9.2343	115.941
1500035N22Rik	0	0	0	0	0	114.389	0	119.869	0	20.4926	0.981053	0	0	0	9.33345	0	0	0	70.9803	52.1564	0	0.841494	0	330.708
1520401A03Rik	0	0	0	0	0	0	0	0	0	0	0	0	0	0	0	0	0	0	0	0	0	0	0	0
1600002D24Rik	0	0	0	0	5.43187	0	0	2.50784	0	0	0	0	0	0	0	0	0	0	3.04951	0	0	0	0	22.1247
1600002K03Rik	2.87598	0	0	0	71.0425	105.96	8.67052	134.063	58.8035	0	74.4567	86.9885	0.89031	144.911	9.09479	3.84294	85.3073	41.388	0	5.23649	26.4012	15.0193	31.2271	1.81807
1600010M07Rik	0	0	0	0.459911	0	0	0	0	0	0	0	0	0	0	5.34967	0	21.2464	35.6565	1.62485	126.758	0	5.68317	0	0
1600012H06Rik	825.439	496.709	690.171	262.881	2350.19	2610.17	2148.9	1724.09	3598.66	1608.56	2315.76	3401.05	483.365	683.217	1098.57	1081.41	1084.72	732.759	648.968	595.616	713.736	476.281	685.471	1050.62
1600012P17Rik	0	0	0	0	0	0	0	0	0	0	0	0	0	0	0	0	0	0	0	0	0	0	0	0
1600014C10Rik	263.723	72.327	361.525	101.857	1184.12	572.217	321.899	1255.38	1340.73	1331.95	596.193	886.239	838.619	795.351	626.112	349.022	566.327	585.541	334.641	543.679	423.5	518.818	719.725	877.98
1600014C23Rik	0	0	0	0	0	0	0	0	0	0	0	0	0	0	10.0682	0	0	0	0	0	0	4.53001	0	0
1600015I10Rik	0	0	0	0	0	0	0	0	0	0	0	0	0	0	0	0	0	0	0	0	0	0	0	0
1600017P15Rik	0	0	0	0	0	0	0	0	0	0	0	0	0	0	0	0	0	0	0	0	0	0	0	0
1600019K03Rik	0	0	0	0	0	0	0	0	0	0	0	0	0	0	0	0	0	0	0	0	0	0	0	0
1600020E01Rik	166.326	96.3905	1.01592	216.681	162.745	245.215	12.2293	357.35	42.359	1052.89	146.163	76.53	9.6651	0	81.7093	159.334	79.8039	196.505	488.947	173.135	81.8276	57.2309	228.701	188.755
1600025M17Rik	0	0	0	0	0	0	0	0	0	0	0	0	0	0	0	0	0	0	0	0	0	0	0	0
1600027J07Rik	0	0	0	0	0	0	0	0	0	0	0	0	0	0	0	0	0	0	0	0	0	0	0	0
1600029O15Rik	2.4971	0	0	21.4158	6.93935	0	12.67	0	0	0	2.85403	0	0	0.799461	0	4.52368	0	0	2.38533	0.723175	0	6.88864	5.17188	13.2647
1700001C02Rik	0	0	0	0	0	75.2559	0	3.07072	0	0	0	96.4041	0	0	33.0445	0	0	0	12.3898	0	0.925711	2.2817	0	16.7339
1700001C19Rik	36.1797	0	60.8116	0	0	0	1.54798	0	0	0	300.017	0	0	0	0	42.4349	66.6769	16.7292	0	0	0	0	0.58779	0
1700001D01Rik	0	0	0	0	0	0	0	0	0	0	0	0	0	0	0	0	0	0	0	0	0	0	0	0
1700001F09Rik	0	0	0	0	0	0	0	0	0	0	0	0	0	0	0	0	0	0	0	0	0	0	0	0
1700001G01Rik	0	0	0	0	0	0	0	0	0	0	0	0	0	0	0	0	0	0	0	0	0	0	0	0
1700001G11Rik	0	0	0	0	0	0	0	76.6004	0	0	24.862	0	76.6085	0	24.7916	0	0	0	13.7997	2.08387	0	0	6.20534	22.1702
1700001J03Rik	0	0	0	0	0	0	0	0	0	0	0	0	0	0	0	0	0	0	0	1.81033	0	0	0	0
1700001J04Rik	0	0	0	0	0	0	0	0	0	0	0	0	0	0	0	0	0	0	0	0	0	0	0	0
1700001J11Rik	0	0	0	0	0	0	0	0	0	0	0	0	0	0	0	21.7205	0	0	0	0	0	0	0	0
1700001K19Rik	0	0	0	0	6.14744	0	0	0	2.64296	0	0	0	0	0	0	0	0	0	0	0	0	0	0	0
1700001L05Rik	33.591	0	0	0	140.567	0	312.205	61.403	50.1398	54.305	13.775	206.903	0	0	20.7303	75.815	14.9274	367.465	28.1766	270.906	138.18	5.34777	82.0305	126.303
1700001L19Rik	0	0	0	0	6.41937	55.9069	0	20.0391	0	0	0	0	0	0	61.2042	0	0	0	5.28382	0	35.8414	0	0	131.481
1700001N15Rik	0	0	0	0	0	0	0	0	0	0	0	0	0	0	0	0	0	0	0	0	0	0	0	0
1700001O22Rik	62.9437	0	0	0	0	161.242	0	0	0	0	0	51.7795	74.9765	0	8.65428	14.8503	0	6.0798	3.598	9.2788	20.098	7.9799	7.01676	0
1700001P01Rik	0	0	0	0	0	0	69.9734	0	1.74888	0	1.85459	0	0	0	21.1433	0	4.52097	5.62312	26.4593	0	0	19.932	36.4461	0
1700003C15Rik	0	0	0	0	0	0	0	0	0	0	0	0	0	0	0	0	0	0	0	0	0	0	0	0
1700003D09Rik	0	0	0	0	0	0	0	0	0	0	0	0	0	0	0	0	0	0	0	0	0	0	0	0
1700003E16Rik	0	0	0	0	0	92.1863	0	39.3519	0	0	28.1406	0	0	0	34.8263	0	0	4.40715	39.52	12.5401	0	19.8615	0	0.714095
1700003E24Rik	0	0	0	0	0	0	0	0	0	0	0	0	0	0	0	0	0	0	0	0	0	0	0	0
1700003F12Rik	0	0	0	0	0	0	0	0	0	0	24.0089	32.8153	0	0	1.04273	0	0	18.4414	0.944926	6.1058	0	0	0	0
1700003G13Rik	0	0	0	0	0	0	0	0	0	0	0	0	0	0	0	0	0	0	0	0	0	0	0	0
1700003G18Rik	0	0	0	0	0	0	0	0	0	0	0	0	0	0	16.9627	0	0	0	14.1367	0	0	0	0.743007	0
1700003H04Rik	0	0	0	0	0	0	0	0	0	0	0	0	0	0	0	0	0	0	0	0	0	0	0	0
1700003I16Rik	0	0.730177	0	0	0	0	0	25.0002	0	0	0	0	0	0	0	0	0	1.05369	24.2019	7.97979	0	54.5173	0.946015	0
1700003I22Rik	0	0	0	0	0	0	0	0	0	0	0	0	0	0	0	0	0	0	0	0	0	0	0	0
1700003L19Rik	0	0	0	0	0	0	0	0	0	0	0	0	0	0	0	0	0	0	0	0	0	0	0	0
1700003M07Rik	0	0	0	0	0	1.74498	0	0	0	87.0017	0	94.1247	0	0	11.0751	0	0	0	39.2327	17.1982	0	0.905996	0	50.7191
1700003N22Rik	0	0	0	0	1.76954	0	0	0	0	0	0	0	0	0	0	0	0	0	0	0	0	0	0	0
1700003P14Rik	0	0	0	0	0	0	0	0	0	0	0	0	0	0	0	0	0	0	0	0	0	0	0	0
1700006A11Rik	0	0	0	0	0	0	0	0	0	0	0	0	0	0	0	0	0	0	0	0	0	0	0	0
1700006E09Rik	0	0	0	0	0	0	0	0	0	0	0	0	0	0	0	0	0	21.5553	0	0	0.876811	0	0	0
1700006F04Rik	0	0	0	0	0	0	0	0	0	0	0	0	0	0	0	0	0	0	0	0	0	0	0	0
1700006H21Rik	0	0	0	0	0	0	0	0	0	0	0	0	0	0	0	0	0	0	0	0	0	0	0	0
1700006J14Rik	0	0	0	0	0	0	0	0	0	0	0	0	0	0	0	0	0	0	0	0	0	0	0	0
1700007E05Rik	0	0	0	0.665692	0	0	0	23.9848	39.3492	1.05362	5.60571	0	0	0	0	6.25494	0	8.97367	0.828757	3.12137	0	0	17.7362	0
1700007F19Rik	0	0	0	0	0	0	0	0	0	0	0	0	0	0	0	0	0	21.5553	0	0	0	0	0	0
1700007G11Rik	0	0	0	0	0	0	0	0	0	0	0	0	0	0	112.672	0	0	0	0	0	0	0	0	8.62027
1700007J10Rik	0	0	0	0	0	0	0	0	0	0	0	0	0	0	0	0	0	0	23.7221	0	0	0	0	0
1700007K09Rik	0	0	0	0	0	0	0	0	0	0	0	0	0	0	0	0	0	0	0	0	0	0	0	0
1700007K13Rik	0	43.7502	0	0	0	93.1475	0	23.6752	0	94.729	0	219.402	106.531	0	170.128	0	0	4.0817	126.34	18.5054	0	29.0121	6.77518	261.756
1700007L15Rik	117.901	0	33.1855	0	14.8338	16.0366	0	0	0	8.06203	0	0	0	0	7.2592	7.0643	6.44431	8.66034	63.8475	38.4218	27.632	12.9124	6.74846	23.3468
1700007M16Rik	0	0	0	0	0	0	0	0	0	0	0	0	0	0	0	0	0	0	0	0	0	0	0	0
1700007P06Rik	0	0	0	0	0	0	0	0	0	0	0	0	0	0	0	0	0	0	0	0	0	0	0	0
1700008B11Rik	0	0	0	0	0	0	0	0	0	0	0	0	0	0	0	0	0	0	0	0	0	0	0	0
1700008C04Rik	0	0	0	0	0	0	0	0	0	0	0	0	0	0	0	0	0	0	0	0	0	0	0	0
1700008J07Rik	343.56	52.4828	86.5921	7.91167	328.918	245.409	166.013	653.787	43.9005	353.769	25.4067	62.1567	120.703	50.787	129.268	73.0953	179.716	81.4202	188.807	98.4424	109.39	129.825	92.5189	84.7117
1700008K24Rik	0	0	0	0	0	0	0	0	0	0	0	0	0	0	0	0	0	0	0	0	0	0	0	0
1700008N11Rik	0	0	0	0	0	0	0	0	0	0	0	0	0	0	0	0	0	0	0	0	0	0	0	0
1700008O03Rik	0	0	0	0	0	0	0	0	0	5.46769	0	31.9333	0	0	27.3961	0	0	0	0	1.10829	0	0	0	0
1700008P02Rik	0	0	0	0	0	0	0	0	0	0	0	0	0	0	0	0	0	0	0	0	0	0	0	0
1700009C05Rik	0	0	0	0	0	0	0	0	0	0	0	0	0	0	0	0	0	0	0	0	0	0	0	0
1700009J07Rik	0	0	0	0	0	9.59741	0	0	0	0	0	0	0	0	0	0	0	0	0	0	0	0	0	0
1700009N14Rik	0	0	0	0	0	0	0	0	0	0	0	0	0	0	0	0	0	0	0	0	0	0	0	0
1700010B08Rik	0	0	0	0	0	0	0	0	0	0	0	0	0	0	0	0	0	5.62311	0	0	0	0	0	0
1700010B13Rik	0	0	0	0	0	0	0	126.123	0	0	0	0	0	0	0	0	0	35.6204	0	0	0	0	0	0
1700010D01Rik	0	0	0	0	0	0	0	0	0	0	0	0	0	0	0	0	0	0	0	0	0	0	0	0
1700010H22Rik	0	0	0	0	0	0	0	0	0	0	0	0	0	0	0	0	0	0	0	0	0	0	0	0
1700010I02Rik	0	0	0	0	0	0.87249	0.864264	0	3.49777	0	0	0	0.887043	0	2.01365	0	0	0.937183	13.6858	4.52584	0	0	3.55572	0
1700010I14Rik	0	0	0	0	0	115.956	0	106.849	0	0	0	41.9317	0	8.09738	26.7638	0	0.846311	13.2303	28.2054	20.6932	0	2.054	0	81.9864
1700010J16Rik	0	0	0	0	0	0	0	0	0	0	0	0	0	0	0	0	0	0	0	0	0	0	0	0
1700010K23Rik	0	0	0	0	0	0	0	0	0	0	0	0	0	0	0	0	0	0	0	0	0	0	0	0
1700010K24Rik	0	0	0	0	0	0	0	0	0	0	0	0	0	0	0	0	0	0	0	0	0	0	0	0
1700010L04Rik	0	0	0	0	0	0	0	0	0	0	0	0	0	0	0	0	0	0	0	0	0	0	0	0
1700010N08Rik	0	0	0	0	0	0	0	0	0	0	0	0	0	0	0	0	0	0	0	0	0	0	0	0
1700011B04Rik	0	0	0	0	0	0	0	0	0	0	0	0	0	0	0	0	0	0	0	0	0	0	0	0
1700011C11Rik	0	0	0	0	0	0	0	0	0	0	0	0	0	0	0	0	0	0	0	0	0	0	0	0
1700011D18Rik	0	0	0	0	0	0	0	86.4286	0	8.24227	0	0	0	0	0	0	0	0	20.0726	0	0	9.06001	0	36.2279
1700011H14Rik	0	0	0	0	0	0	0	0	0	0	0	0	0	0	0	0	0	0	0	0	0	0	0	0
1700011I03Rik	0	0	0	0.802836	0	1.4234	0	253.057	0	0	0	0	0	0	14.5224	0	0	0	0.937109	0	0	0	0	2.75169
1700011L03Rik	0	0	0	0	0	0	0	0	0	0	0	0	0	0	0	0	0	0	0	0	0	0	0	0
1700011L22Rik	0	0	0	43.698	0	0	0	0	0	1.4315	0	0	0	0	5.60786	0	0	0	0	0	0	0	0	0
1700011M02Rik	0	0	0	0	0	0	0	0	0	0	0	0	0	0	0	0	0	0	0	0	0	0	0	0
1700012A03Rik	0	0	0	0	0	0	0	0	0	0	0	0	0	0	12.0819	0	0	0	0	0	0	0	0	0
1700012B07Rik	0	0	0	0	0	0	0	0	0	0	0	0	0	0	0	0	0	0	0	0	0	0	0	0
1700012B09Rik	0	0	0	0	0	0	0	0	0	0	0	5.59156	0	0	59.4026	0	0	0	0	0	0	0	0	0
1700012C08Rik	0	0	0	0	0	0	0	0	0	0	0	0	0	0	0	0	0	0	0	0	0	0	0	0.905694
1700012C14Rik	0	0	0	0	0	0	0	0	0	0	0	0	0	0	0	0	0	0	0	0	0	0	0	3.62278
1700012D14Rik	52.6109	0	0	28.8428	6.63795	7.35946	172.107	0	0.586547	27.0998	560.897	456.079	17.688	0	78.5162	246.138	0	35.0899	372.493	79.2434	1.84401	56.5632	52.3733	351.668
1700012D16Rik	0	0	0	0	0	0	0	0	0	0	0.927294	0	0	0	0	0	0	0	0	0	0	0	0	0
1700012E03Rik	0	0	0	0	0	0	0	0	0	0	0	0	0	0	0	0	0	0	0	0	0	0	0	0
1700012I11Rik	0	0	0	0	0	0	0	0	0	0	0	0	0	0	0	0	0	0	0	0	0	0	0	0
1700012J15Rik	0	0	0	0	0	0	0	0	0	0	0	0	0	0	0	0	0	0	0	0	0	0	0	0
1700012P22Rik	0	0	0	0	0	0	0	0	0	22.1796	0	0	0	0	23.7894	0	0	0	0	0	0	0	0	0
1700013D24Rik	0	0	0	0	0	0	0	0	0	0	0	0	0	0	0	0	0	0	0	0	0	0	0	0
1700013F07Rik	0	20.565	0	0	0	19.1082	0	0	0	0	0	0	0	0	18.2796	0	0	0	10.2943	9.73208	0	3.0343	2.16314	27.3978
1700013G24Rik	0	0	0	0	0	0	0	0	0	0	0	0	0	0	0	0	0	0	0	0	0	0	0	0
1700013H16Rik	149.414	0	92.8715	0	0	0	0	0	0	0	94.5809	0	0	0	0	0	0	0	0	0	0	0	0	0
1700013M08Rik	0	0	0	0	0	0	0	0	0	0	0	0	0	0	0	0	0	0	0	0	0	0	0	0
1700013N06Rik	0	0	0	0	0	0	0	0	0	0	0	0	0	0	0	0	0	0	0	0	0	0	0	0
1700014D04Rik	0	0	0	0	0	0	3.41613	0	0	99.9196	0	0	0	0	0	0	0	159.995	70.473	0	0	0	2.5381	0
1700014F14Rik	0	0	0	0	0	0	0	0	0	0	0	0	0	0	0	0	0	0	0	0	0	0	0	0
1700014L14Rik	0	0	0	0	0	0	0	0	0	0	0	0	0	0	0	0	0	0	0	0	0	0	0	0
1700015C15Rik	0	0	0	0	0	0	0	0	0	0	0	0	0	0	0	0	0	0	0	0	0	0	0	0
1700015C17Rik	0	0	0	0	0	0	0	0	0	0	0	0	0	0	0	0	0	0	0	0	0	0	0	0
1700015F17Rik	0	0	0	0	0	0	0	0	0	0	0	0	0	0	0	0	0	0	0	0	0	32.9368	0.346361	0
1700015G11Rik	0	0	0	0	0	0	0	0	0	0	0	0	0	0	0	0	0	0	0	1.81033	0	0	0	0
1700015I17Rik	0	0	0	0	0	0	1.0453	0	2.01451	1.20149	3.01962	0	1.00635	0	12.3559	0	0.810415	13.2124	23.6305	1.89295	0	30.8892	3.70316	7.19719
1700015O11Rik	0	0	0	0	0	0	0	0	0	0	0	0	0	0	0	0	0	0	0	0	0	0	0	0
1700016B01Rik	0	0	0	0	0	0	0	0	0	0	0	0	0	0	0	0	0	0	0	0	0	0	0	0
1700016C15Rik	0	0	0	0	0	0	0	0	0	0	0	0	0	0	0	0	0	0	0	0	0	0	0	0
1700016D06Rik	0	0	0	0	0	0	0	0	0	0	0	0	0	0	0	0	0	0	0	1.81035	0	0	0	0
1700016F12Rik	0	0	0	0	0	0	0	0	6.1211	0	0	0	0	0	0	0	0	0	0	0	0	0	0	0
1700016G14Rik	0	0	0	0	0	0	0	0	0	0	0	0	0	0	0	0	0	0	0	0	0	0	0	0
1700016G22Rik	0	0	0	0	0	0	91.5701	0	8.74442	0	0.927294	0	0	0	0	0	0	1.87437	5.47434	0	0	0	16.0007	0
1700016H03Rik	0	0	0	0	0	0	0	0	0	0	0	0	0	0	0	0	0	0	0	0	0	0	0	0
1700016H13Rik	0	0	0	0	0	0	0	0	0	0	0	0	0	0	0	0	0	0	0	0	0	0	0	0
1700016J18Rik	0	0	0	0	0	0	0	0	0	0.915808	0	0	44.3523	0	1.00682	0	0	0	0	18.1033	0	0	0	0
1700016K05Rik	0	0	0	0	0	0	0	0	0	0	0	0	0	0	0	0	0	0	0	0	0	0	0	0
1700016K19Rik	0	4.95784	0	0	55.6672	0	0	3.21423	0	0	0	0	0	0	29.2364	0	0	0	21.9027	32.785	23.2244	0.726178	10.4223	12.8391
1700016L21Rik	0	0	0	0	0	0	0	0	0	0	0	0	0	0	0	0	0	0	0	0	0	0	0	33.5108
1700016P03Rik	0	0	0	14.9117	11.7483	328.299	89.3491	170.099	13.9314	425.034	72.1451	57.6468	38.1861	37.2372	0	28.4819	0	49.6944	223.856	363.061	19.043	178.406	102.361	211.882
1700016P04Rik	0	0	0	0	0	0	0	0	0	0	0	0	0	0	0	0	0	0	0	0	0	0	0	0
1700017B05Rik	1295.93	178.906	25.4106	64.8118	680.561	528.565	6246.92	478.421	719.014	624.171	146.5	208.69	671.155	57.9782	480.841	266.283	991.104	2670.99	380.606	366.79	360.556	117.819	1544.78	777.769
1700017D01Rik	0	0	0	0	0	0	0	0	0	0	0	1.07408	0	0	0	0	0	0.734216	0	0	0	1.0588	0.882276	0
1700017G19Rik	0	0	0	0	0	0	0	0	0	0	0	0	0	0	16.3558	0	0	0	0	0	0	0	0	0.464485
1700017I07Rik	0	0	0	0	0	0	0	0	0	0	0	0	0	0	0	0	0	0	0	0	0	0	0	0
1700017J07Rik	0	0	0	0	0	0	0	0	0	0	0	0	0	0	15.1024	0	0	0	0	0	0	0	0	0
1700017L05Rik	0	0	0	0	0	0	0	0	0	0	0	0	0	0	0	0	0	0	0	0	0	0	0	0
1700017M07Rik	0	0	0	0	0	0	0	0	0	0	0	0	0	0	0	0	0	0	0	0	0	0	0	0
1700017N19Rik	0	0	0	0	0	0	0	0	0	0	0	0	0	0	0	0	0	0	0	0	0	0	0	0
1700018A04Rik	0	0	75.8899	0	0	0	0	0	0	0	70.0108	0	0	0	0	227.969	2.17381	0	10.5554	0	0	8.01434	0	0
1700018A23Rik	0	0	0	0	0	0	0	0	0	0	0	0	0	0	0	0	0	0	0	0	0	0	0	0
1700018B08Rik	0	0	0	0	0	0	0	0	0	0	0	0	0	0	0	0	0	0	0	0	0	0	0	0
1700018B24Rik	0	0	0	0	0	0	0	0	0	0	0	0	0	0	0	0	0	0	0	0	0	0	0	0
1700018F24Rik	0	0	0	0	0	0	0	0	0	0	0	0	0	0	0	0	0	0	0	0	0	0	0	0
1700018G05Rik	0	0	0	0	0	0	0	0	0	0	0	0	0	0	0	0	0	0	0	0	0	0	0	0
1700018L02Rik	45.3184	0	0	0	0	211.111	0	61.1866	0	58.193	4.04757	1.00594	72.947	0	5.71416	15.7901	0	0	67.2192	22.1451	0	37.2112	29.7425	203.862
1700018M17Rik	0	0	0	0	0	0.872497	0	0	0	0	0	0	0	0	0	0	0	0	0	0	0	0	0	0
1700018P08Rik	0	0	0	0	0	0	0	0	0	0	0	0	0	0	0	0	0	0	0	0	0	0	0	0
1700019A02Rik	0	0	0	4.94705	0	0	0	0	0	0	0	0	0	0	0	0	0	0	0.912393	0	0	0	0	0
1700019C18Rik	0	0	0	0	0	0	0	0	0	0	0	0	0	0	1.00683	0	0	0	0	0	0	0	0	0
1700019D03Rik	0	81.7061	480.603	542.942	0	661.996	21.9071	1.36925	0	317.696	0	408.577	186.632	0	411.629	0	0	43.2431	52.3907	133.539	0	91.0288	0	408.157
1700019E08Rik	0	0	0	0	0	0	0	0	0	0	0	0	0	0	0	0	0	0	0	0	0	0	0	0
1700019F05Rik	0	0	0	0	0	0	0	0	0	0	0	0	0	0	0	0	0	0	0	0	0	0	0	0
1700019G24Rik	0	0	0	0	0	0	0	0	0	0	0	0	0	0	0	0	0	0	0	0	0	0	0	0
1700019J19Rik	0	0	0	0	0	0	0	0	0	0	0	0	0	0	0	0	0	0	0.912393	0	0	0	0	0
1700019M22Rik	0	0	0	0	0	0	0	0	0	0	0	0	0	0	0	0	0	0	0	0	0	0	0	0
1700019N19Rik	0	0	0	0	0	0	0	47.1429	0	0	0	0	0	0	0	0	0	0	0	0	0	0	0	0
1700019P21Rik	0	0	0	0	0	0	0	0	0	0	0	0	0	0	0	0	0	0	0	0	0	0	0	0
1700020A23Rik	0	0	0	0	0	0	0	0	0	0	0	0	0	0	0	0	0	0	0	0	0	0	0	0
1700020D05Rik	0	0	0	24.1447	0	125.586	0	109.762	0	0	0	30.9292	0	0	0	0	0	0	26.0946	0	0	12.5238	0	0
1700020D12Rik	0	0	0	0	0	0	0	0	0	0	0	0	0	0	0	0	0	0	0	0	0	0	0	0
1700020G17Rik	0	0	0	0	0	0	0	0	0	0	0	0	0	0	0	0	0	0	0	0	0	0	0	0
1700020I14Rik	14937.3	6787.33	8298.34	2949.95	7207.62	3007.62	8739.24	728.408	7375.79	1490.2	14904.1	3756.29	175.247	2959.69	12281.6	16402.1	7710.93	9875.58	1727.76	1170.73	7632.25	1143.86	7828.75	1065.54
1700020L24Rik	0	0	0	0	0	0	0	0	2.32878	0	0	0	0	0	0	0	0	0	1.3796	0	0	0	0	0
1700020M21Rik	0	0	0	0	0	0	0	0	0	0	0	0	0	0	0	0	0	13.1206	0	0	0	0	0	0
1700020N01Rik	0	0	0	0	0	0	0	0	0	0	0	0	0	0	0	0	16.2755	0	0	0	0	0	0	0
1700020N15Rik	0	0	0	0	0	0	0	0	0	0	0	0	0	0	0	0	0	0	0	0	0	0	0	0
1700020N18Rik	0	8.62372	0	0	0	0	0	0	8.90355	4.66236	0	0	0	0	0	0	0	0	0	50.873	0	27.6746	9.95617	0.82588
1700021A07Rik	0	4.65964	0	22.4147	0	46.2265	58.2544	0	2.98834	1.10407	0	44.8033	10.5291	0	3.14999	0	7.63046	3.38951	1.10489	5.11408	9.51349	0.810087	14.937	0
1700021F02Rik	0	0	0	0	0	0	0	0	0	0	0	0	0	0	0	0	0	0	0	0	0	0	0	0
1700021F05Rik	0	8.16708	0	28.7753	12.3905	212.225	485.775	216.638	0	25.7099	10.2268	274.271	387.462	107.477	253.581	123.665	181.876	150.472	203.796	208.613	226.238	181.329	136.712	140.021
1700021F07Rik	0	0	0	0	0	0	0	0	0	0	0	0	0	0	0	0	0	0	0	0	0	0	0	0
1700021F13Rik	0	0	0	0	0	0	0	0	0	0	0	0	0	0	0	0	0	0	0	0	0	0	0	0
1700021G15Rik	0	0	0	0	0	0	0	0	0	0	0	0	0	0	0	0	0	0	0	0	0	0	0	0
1700021J08Rik	0	0	0	0	0	0	0	0	0	0	0	0	0	0	0	0	0	0	0	0	0	0	0	0
1700021L23Rik	0	0	0	0	0	0	0	0	0	0	0	0	0	0	0	0	0	0	0	0	0	0	0	0
1700021N21Rik	0	0	0	0	0	61.9946	0	0	0	7.08151	0	0	0	0	0	0	0	0	55.027	43.649	0	0.756029	0	173.429
1700021P04Rik	0	0	0	0	0	0	0	0	0	0	0	0	0	0	0	0	0	0	0	0	0	0	0	0
1700022A21Rik	0	0	0	0	0	0	0	0	0	0	0	0	0	0	0	0	0	0	0	0	0	0	0	0
1700022A22Rik	0	0	0	0	0	0	0	0	0	0	0	0	0	0	0	0	0	0	0	0	0	0	0	0
1700022E09Rik	0	0	0	0	0	0	0	0	0	0	0	0	0	0	0	0	0	0	0	0	0	0	0	0
1700022H01Rik	0	0	0	0	51.3168	0	0	0	0	0	0	0	0	0	0	0	0	7.49748	0	2.7155	0	0	0	0.905698
1700022H16Rik	0	0	0	0	0	0	0	0	0	0	0	0	0	0	0	0	0	0	0	0	0	0	0	0
1700022I11Rik	0	0	0	0	3.58293	0	0.847905	0	0	0	0	0	1.62513	0	0	0	65.2903	10.3995	5.50501	76.1707	0	0	0	0
1700022N22Rik	0	0	0	0	0	0	0	11.3324	0	0	0.957254	0	0	0	0	2.98862	0	0	2.74968	0	0	0	0	0
1700023C21Rik	0	0	0	0	0	0	0	0	0	0	0	0	0	0	0	0	0	0	0	0	0	0	0	0
1700023F02Rik	0	0	0	0	0	0	0	0	0	0	0	0	0	0	0	0	0	0	0	0	0	0	0	0
1700023F06Rik	0	1.09048	0	0	0	50.3796	0	1.94555	0	6.14461	0	0	161.87	0	49.7156	0	0	0	46.6611	35.823	0	25.0182	0	209.457
1700023G09Rik	0	0	0	0	0	0	0	0	0	0	0	0	0	0	0	0	0	0	0	0	0	0	0	0
1700023H06Rik	0	0	0	0	0	0	0	70.5878	0	0	0	0	0	3.18325	0	0	0	0	0	0	0	0	0.939064	0
1700024B05Rik	0	0	0	0	0	0	0	0	0	0	0	0	0	0	0	0	0	0	0	0	0	0	0	0
1700024B18Rik	0	0	0	0	0	0	0	0	0	0	0	0	0	0	0	0	0	0	0	0	0	0	0	0
1700024G13Rik	0	0	0	0	0	0	0	0	0	0	0	0	0	0	20.2778	0	0	0	0	0	0	0	0	42.7327
1700024I08Rik	0	0	0	0	0	0	0	0	0	0	0	0	0	0	0	0	0	0	0	0	0	0	0	0
1700024J04Rik	0	0	0	0	0	0	0	0	0	0.917192	0	0	0	0	0	0	0	0	0	0	0	0	0	0
1700024P04Rik	0	0	0	0	0	0	0	0	0	0	0	0	0	0	0	0	0	0	0	0	0	0	0	0
1700025B11Rik	0	0	0	0	0	0	0	0	0	0	0	0	0	0	0	0	0	0	0	0	0	0	0	0
1700025C18Rik	0	0	0	0	0	0	0	0	0	0	0	0	0	0	0	0	0	0	0	0	0	0	0	0
1700025D23Rik	0	0	0	0	0	0	0	0	0	0	0	0	0	0	0	0	0	0	0	0	0	0	0	0
1700025F22Rik	0	0	0	0	0	0	0	0	0	0	0	0	0	0	0	0	0	0	0	0	0	0	0	0
1700025F24Rik	0	0	0	0	0	0	0	0	0	0	0	0	0	0	0	0	0	0	0	5.43101	0	0	0	0
1700025G04Rik	0.509299	267.927	1.26243	969.809	3461.75	3807.36	1581.27	3115.9	1513.79	917.908	184.164	1471.51	518.718	1415.06	1700.87	150.742	1284.82	2591.38	1559.8	264.967	1085.38	145.827	3158.11	2063.41
1700025H01Rik	0	0	0	0	0	0	0	0	0	0	0	0	0	0	0	0	0	0	0	0	0	0	0	0
1700025J12Rik	0	0	0	0	0	0	0	0	0	0	0	0	0	0	0	0	0	0	0	0	0	0	0	0
1700025K04Rik	0	0	0	0	0	0	0	0	0	0	0	0	0	0	0	0	0	0	0	0	0	0	0	0
1700025K24Rik	0	0	0	0	0	0	0	0	0	0	0	0	0	0	0	0	0	0	0	0	0	0	0	0
1700025L06Rik	0	0	0	0	0	0	0	0	0	0	0	0	0	0	0	0	0	0	0	0	0	0	0	0
1700025M24Rik	0	0	0	0	0	0	0	0	0	0	0	0	0	0	0	0	0	0	0	0	0	0	0	0
1700025N21Rik	0	0	0	0	0	0	0	0	0	0	0	0	0	0	0	0	0	0	0	0	0	0	0	0
1700025N23Rik	0	0	0	0	0	0	93.1388	0	0	0	0	16.5858	0.727335	0	0	0	0	0	0	9.0485	0	0	0	0
1700025O08Rik	0	0	0	0	0	0	0	0	0	0	0	0	0	0	0	0	0	0	0	0	0	0	0	0
1700026D11Rik	0	0	0	0	0	0	0	0	0	0	0	0	0	0.84929	0	0	0	0	0	0	0	0	0	0
1700026F02Rik	0	0	0	7.85457	0	0	0	0	0	0	0	53.0986	0	0	18.7361	16.9692	11.2354	16.6057	0	0	25.2493	10.8882	2.2123	0
1700026J12Rik	0	0	0	0	0	0	0	0	0	0	0	0	0	0	0	0	0	0	0	0	0	0	0	0
1700026J14Rik	0	0	0	0	48.9141	0	0	5.80978	0	0	0	0	0	0	0	19.8059	0	0	18.3435	17.9198	0	0	0	23.6717
1700026N04Rik	0	0	0	0	0	0	0	0	0	0	0	0	0	0	0	0	0	0	0	0	0	0	0	36.2279
1700027A07Rik	0	0	0	0	0	0	0	0	0	0	0	0	0	0	0	0	0	0	0	0	0	0	0	0
1700027A15Rik	0	0	0	0	0	0	0	0	0	0	0	0	0	0	0	0	0	0	0	0	0	0	0	0
1700027F06Rik	0	0	0	0	0	0	0	0	0	0	0	0	0	0	0	0	0	0	0	0	0	0	0	0
1700027F09Rik	0	0	0	0	0	0	0	0	0	0	0	0	0	0	0	0	0	0	0	0	0	0	0	0
1700027H10Rik	0	0	0	0	0	0	0	0	0	0	0	0	0	0	0	0	0	0	0	0	0	0	0	0
1700027I24Rik	0	0	0	0	0	0	0	0	0	0	0	0	0	0	0	0	0	0	0	0	0	0	0	0
1700027J07Rik	0	0	0	0	0	0	0	0	0	0	0	0	0	0	0	0	0	0	0	0	0	0.905985	0	0
1700027J19Rik	124.787	0	0	0	209.076	123.497	116.561	21.3886	316.25	98.0613	136.6	0	308.315	0	9.0872	87.1656	79.6324	10.6502	37.2139	96.1681	127.031	65.118	36.123	176.492
1700028B04Rik	0	0	0	0	0	0	0	0	0	0	0	0	0	0	0	0.896412	0	1.0011	0	0	0	0	0	0
1700028D13Rik	0	0	0	0	0	0	0	0	0	0	0	0	0	0	0	0	0	0	0	0	0	0	0	0
1700028E10Rik	101.335	53.4221	0	0	0	99.8437	77.405	206.842	204.506	194.82	77.2565	9.24704	400.066	0	40.1768	0	0	48.5092	278.231	201.081	5.38059	68.7674	51.2731	187.218
1700028I16Rik	0	0	0	0	0	0	0	0	0	0	0	0	0	0	0	0	0	0	0	0	0	0	0	0
1700028J19Rik	0	0	0	0	0	0	0	0	0	0	0	0	0.956637	0	0	3.62917	0	0	0.681597	24.1863	2.34989	0	10.519	0
1700028K03Rik	0	0	0	0	0	0	0	0	0	0	0	0	171.304	0	0	0	0	0	0.953614	39.9614	0	31.8855	0	14.3106
1700028M03Rik	0	0	0	0	0	0	0	0	0	0	0	0	0	0	0	0	0	0	0	0	0	0	0	0
1700028N14Rik	0	0	0	0	0	0	0	0	0	69.9911	0	0	0	0	5.79273	0	0	1.1507	1.02141	13.2885	0	0	0	3.12913
1700028P14Rik	0	0	0	0	0	0	0	0	0	0	0	6.2807	0	0	61.76	3.2837	0	0	16.0476	1.64423	0	0	13.6508	28.6553
1700028P15Rik	0	0	0	0	0	0	0	0	0	0	0	0	0	0	0	0	0	0	0	0	0	0	0	0
1700029B22Rik	0	0	0	0	0	0	0	0	0	0	0	0	0	0	0	0	0	0	0	0	0	0	0	0
1700029E06Rik	0	0	0	0	0	3.48997	0	0	0	0	0	0	0	0	0	0	0	0	0	0	0	0	0	0
1700029F12Rik	0	0	0	0	0	0	0	0	0	0	0	0	0	0	0	0	0	0	0	0	0	0	0	0
1700029H14Rik	0	0	0	0	0	0	0	0	0	0	0	0	0	0	0	0	0	0	0	0	0	0	0	0
1700029I15Rik	4.28055	52.3616	0	0	255.569	1.3628	0	1.38997	0	0	6.11711	11.8599	9.891	0	56.7191	0.995274	54.1211	14.5187	26.3689	13.8726	25.8636	0.677563	15.9011	0
1700029J03Rik	0	0	0	0	0	0	0	0	0	0	0	0	0	0	0	0	0	0	0	0	0	0	0	0
1700029J07Rik	0	3.48257	0	105.267	8.60369	292.03	0.669426	484.571	0	296.19	169.879	315.411	0	0	151.914	0.960203	5.23431	26.782	84.8897	129.53	0	123.512	4.27284	183.546
1700029M03Rik	0	0	0	0	0	0	0	0	0	0	0	0	0	0	0	0	0	0	0	0	0	0	0	0
1700029M20Rik	0	0	0	0	0	0	0	0	0	0	0	0	0	0	0	0	0	0	0	0	0	0	0	0
1700029N11Rik	0	0	0	0	0	0	0	0	0	0	0	0	0	0	0	0	0	0	0	0	0	0	0	0
1700029P11Rik	0	0	0	0	0	0	0	0	0	0	0	0	0	0	0	0	0	0	0	0	0	0	0	0
1700030A11Rik	0	0	0	0	0	0	0	0	0	0	0	0	0	0	0	0	0	0	0	0	0	0	0	0
1700030C10Rik	5.18946	0	0	0	0	0	0	0	0	0	0	0	0	0	1151.82	0	7.06973	0	0	0	0	0.517951	0	3.01064
1700030C12Rik	0	0	0	0	0	0	14.8845	0	0	0	0	0	0	0	0	3.71958	3.51357	0	0	1.24576	0	0.601149	0	0
1700030C14Rik	0	0	0	0	0	0	0	0	0	0	0	0	0	0	0	0	0	0	0	0	0	0	1.77786	0
1700030E10Rik	0	0	0	0	0	0	0	0	0	0	0	0	0	0	0	0	0	0	0	0	0	0	0	0
1700030F04Rik	0	0	0	0	0	0	0	0	0	0	0	0	0	0	0	0	0	0	0	0	0	0	0	0
1700030J22Rik	0	49.6623	0	4.85796	84.4044	256.804	0	194.142	0	487.53	5.48874	69.1261	14.9589	436.443	77.9536	12.3441	45.7322	39.785	135.162	68.182	29.6384	55.2263	26.9762	72.483
1700030K09Rik	25.98	66.9504	121.071	0	248.518	290.717	432.247	60.2255	476.214	35.7782	53.0886	163.571	314.241	96.0088	140.911	86.7495	32.1023	43.0836	111.054	81.3805	3031.22	40.9745	265.289	114.643
1700030L20Rik	0	0	0	0	0	0	0	0	0	0	0	0	0	0	0	0	0	0	0	0	0	0	0	0
1700030L22Rik	0	0	0	0	0	0	0	0	0	0	0	0	0	0	0	0	0	0	0	0	0	0	0	0
1700030M09Rik	0	0	0	0	0	0	0	0	0	0	0	0	0	0	0	0	0	0	0	0	0	0	0	0
1700030N03Rik	0	0	0	0	0	0	0	0	113.419	3.0333	0	0	0	0	0	0	0	0.838824	0	0	0	6.59204	3.51271	0
1700030O20Rik	0	0	0	0	0	0	0	0	0	0	0	0	0	0	0	0	0	0	0	0	0	0	0	0
1700031A10Rik	0	0	0	0	0	0	0	0	0	0	0	0	0	0	0	0	0	0	0	0	0	0	0	0
1700031F05Rik	0	0	0	0	0	0	0	0	0	0	0	0	0	0	0	0	0	0	0	0	0	0	0	0
1700031F10Rik	0	0	0	0	0	0	0	0	0	0	0	0	0	0	0	0	0	0	0	0	0	0	0	0
1700031L13Rik	0	0	0	0	0	0	0	0	0	0	0	0	0	0	0	0	0	0	0	0	0	0	0	0
1700031M16Rik	0	0	0	0	0	0	0	0	0	0	0	0	0	0	0	0	0	0	0	0	0	0	0	0
1700031P21Rik	0	0	0	0	0	0	0	0	0	0	0	0	0	0	0	0	0	0	0	0	2.63043	0	0	0
1700034B16Rik	0	0	0	0	0	0	0	0	0	0	0	0	0	0	0	0	0	0	0	0	0	0	0	0
1700034E13Rik	0	0	0	0	0	0	0	0	0	0	0	0	0	0	0	0	0	0	0	0	0	0	0	0
1700034G24Rik	0	0	0	0	0	0	0	0	0	0	0	0	0	0	0	0	0	0	0	0	0	0	0	0
1700034H15Rik	138.555	0	12.3864	0	0.883128	75.0975	0	0.827252	77.3976	1.62288	0	6.71295	0	0	10.1057	23.8592	16.5422	0	9.88388	0.712103	1.65102	9.94045	2.45824	0
1700034I23Rik	0	0	0	0	0	0	0	0	0	0	0	0	0	0	0	0	0	0	0	0.905149	0	0	0	0
1700034J05Rik	0	0	0	0	0	0	0	0	0	0	0	0	0	0	0	0	0	0	0.864592	0	0.925548	0	0	0
1700034K08Rik	0	0	0	0	0	0	0	0	0	0	0	0	0	0	0	0	0	0	0	0	0	0	0	0
1700034P13Rik	47.2297	9.61058	36.4172	44.0807	218.155	789.394	254.365	228.698	1.06698	163.377	97.5575	254.804	0.773344	222.407	164.494	69.2235	39.6959	144.163	147.694	23.1729	115.091	37.8847	46.6458	370.073
1700036A12Rik	0	0	0	0	0	0	0	0	0	0	0	0	0	0	10.3397	0	0	0	0	15.0744	0	7.13777	0	0
1700036G14Rik	0	0	0	0	0	0	0	0	0	0	0	0	0	0	0	0	0	0	0	0	0	0	0	0
1700036O09Rik	0	0	0	0	0	0	0	0	0	0	0	0	0	0	0	0	0	0	0	0	0	0	0	0
1700037C06Rik	0	0	0	0	0	0	0	0	0	0	0	0	0	0	0	0	0	0	0	0	0	0	0	0
1700037C18Rik	359.335	90.4563	0	1.38905	0	0	0	0	7.13864	0	6.66041	0	32.8654	123.27	33.6542	0	0	4.0078	136.514	57.2764	153.194	40.9828	39.6494	188.599
1700037F03Rik	0	0	0	0	0	0	0	0	0	0	0	0	0	53.5051	0	0	0	0	0	0	0	0	0	0
1700037F24Rik	0	0	0	0	0	0	0	0	0	0	0	0	0	0	0	0	0	0	0	0	0	0	0	0
1700037H04Rik	337.535	112.967	21.2288	1.12819	59.4159	379.176	315.043	316.983	84.2485	497.22	270.966	133.158	19.4892	71.7309	363.998	183.218	50.5967	75.6849	726.138	647.724	66.0715	384.066	248.602	448.097
1700039E22Rik	0	0	0	0	0	0	0	0	0	0	0	0	0	0	0	0	0	0	0	0	0	0	0	0
1700039M10Rik	0	0	0	0	0	0	0	0	0	0	0	0	0	0	0	0	0	0	0	0	0	0	16.8897	0
1700039M15Rik	0	0	0	0	0	0	0	0	0	0	0	0	0	0	0	0	0	0	0	0	0	0	0	0
1700040D17Rik	0	0	0	0.817912	0	41.5961	0	0	0	0	0	0	0	0	5.40625	0	0	0	39.5572	46.0556	0	32.2647	0	173.48
1700040E09Rik	0	0	0	0	0	0	0	0	0	0	0	0	0	0	0	0	0	0	0	0	0	0	0	0
1700040F17Rik	0	0	0	0	0	0	0	0	0	0	0	0	0	0	0	0	0	0	0	0	0	0	0	0
1700040L08Rik	0.955145	0	0	0	0	0	0	0	0	0	0	0	0	0	0	0	0	0	0	0	0	2.71801	0	0
1700041C23Rik	0	0	0	0	0	0	0	0	0	0	0	0	0	0	0	0	0	0	0	0	0	0	0	0
1700041G16Rik	24.5818	0	0	4.32825	18.2186	36.1939	43.5739	89.9217	0	0	0	0	456.848	0	8.98124	5.1431	55.9799	29.7089	96.4625	35.6501	9.8135	20.9106	96.9087	117.019
1700041I07Rik	0	0	0	0	0	0	0	0	0	0	0	0	0	0	0	0	0	0	0	0	0	0	0	0
1700041M05Rik	0	0	0	0	0	0	0	0	0	0	0	0	0	0	0	0	0	0	0	0	0	0	0	0
1700041M19Rik	0	0	0	0	0	0	0	0	0	0	0	0	0	0	0	0	0	0	0	0	0	0	0	0
1700042D02Rik	0	0	0	0	0	0	0	0	0	0	0	0	0	0	0	0	0	0	0	0	0	0	0	0
1700042G07Rik	0	0	0	0	0	0	0	0	0	0	0	0	0	0	0	0	0	0	0	0	0	0	0	0
1700042G15Rik	0	0	0	0	0	0	0	0	0	0	0	0	0	0	0	0	0	0	0	0	0	0	0	0
1700042O05Rik	0	0	0	0	0	0	0	0	0	0	0	0	0	0	0	0	0	0	0	0	0	0	0	0
1700042O10Rik	0	0	0	0	0	0	0	0	0	0	0	0	0	0	0	0	0	0	5.47433	0	0	0	0	0
1700044C05Rik	0	0	0	0	0	0	0	0	0	0	0	0	0	0	0	0	0	0	0	0	0	0	0	0
1700044K03Rik	0	0	0	0	0	0	0	0	0	0	0	0	0	0	0	0	0	0	0	0	0	0	0	0
1700045H11Rik	0	0	0	0	0	0	0	0	0	0	0	0	0	0	0	0	0	0	0	0	0	0	0	0
1700046C09Rik	0	0	0	0	0	0	0	0	0	0	0	0	0	0	0	0	0	0	0	0	0	0	0	0
1700047A11Rik	0	0	0	0	0	0	0	0	0	0	0	0	0	0	0	0	0	0	0	0	0	0	0	0
1700047F07Rik	0	0	0	0	0	0	0	0	0	0	0	0	0	0	10.0683	0	0	0	0	0	0	0	0	0
1700047G03Rik	0	0	0	0	0	0	0	0	0	0	0	0	0	0	0	0	0	0	0	0	0	0	0	0
1700047G07Rik	4.39716	35.0319	0	0.404618	15.7102	186.784	139.816	1.13259	111.813	0	10.4105	6.91763	24.2314	2.56615	14.4486	0.912736	2.17564	9.88842	51.6431	30.8679	0.974234	18.3512	0	1.50554
1700047I17Rik1	1290.07	583.852	1256.65	205.79	1321.32	871.967	53.804	923.093	1055.18	1212.54	293.506	1433.19	0	0	1961.2	1162.52	716.002	1303.34	662.314	615.808	253.532	641.345	1204.83	0
1700047I17Rik2	0	0	516.648	188.642	0	112.303	1357.35	0	0	0	1797.47	0	510.114	779.793	0	0	0	0	0	0	336.207	0	0	1068.02
1700047K16Rik	0	0	0	0	0	0	0	41.285	0	0	0	0	0	0	0	0	21.7052	0	22.8077	5.11338	0	0	9.56232	12.1412
1700047L14Rik	0	0	0	0	0	0	0	0	0	0	0	0	0	0	0	0	0	0	0	0	0	0	0	0
1700047M11Rik	0	206.893	0	0	0	0	0	0	0	0	0	798.665	0	0	173.83	0	0	0	0	0	0	0	0	0
1700048F04Rik	0	0	0	0	0	0	0	0	0	0	0	0	0	0	0	0	0	0	0	0	0	0	0	0
1700048M11Rik	0	0	0	0	0	0	0	0	0	0	0	0	0	0	0	0	0	0	0	0	0	0	0	0
1700048O20Rik	52.0577	45.9984	2.92205	1.49295	0	245.793	0	155.769	0	123.876	94.55	47.6934	96.1757	0	110.356	88.4915	46.1628	9.97762	102.409	128.76	121.938	223.711	30.9388	184.973
1700048P04Rik	0	0	0	0	0	0	0	0	0	0	0	0	0	0	0	0	0	0	0	0	0	0	0	0
1700049E15Rik	0	0	0	0	0	0	0	0	0	0	0	0	0	0	0	0	0	0	0	0	0	6.34201	0	0
1700049E17Rik1	0	0	0	0	0	0	0	0	0	0	0	0	0	0	0	0	0	0	0	0	0	0	0	0
1700049E17Rik2	0	0	0	0	0	0	0	0	0	0	0	0	0	0	0	0	0	0	0	0	0	0	0	0
1700049E22Rik	0	0	0	0	0	0	0	0	0	0	0	0	0	0	0	0	0	0	0	0	0	0	0	0
1700049J03Rik	0	0	0	0	0	0	0	0	0	0	0	0	0	0	0	0	0	0	0	0	0	6.34201	0	0
1700049L16Rik	0	0	0	0	0	0	0	0	0	0	0	0	0	0	0	0	0	0	0	0	0	0	0	0
1700051A21Rik	0	0	0	0	0	0	0	0	0	0	0	0	0	0	0	0	0	0	0	0	0	0	0	0
1700052H01Rik	0	0	0	0	0	0	0	0	0	0	0	0	0	0	0	0	0	0	0	0	0	0	0	0
1700052I22Rik	0	0	0	0	0	0	0	0	0	0	0	0	0	0	0	0	0	0	0	0	0	0	0	0
1700052K11Rik	228.167	6.78969	3.81842	32.0756	232.323	306.444	12.7449	175.137	288.167	8.29545	196.328	15.4039	16.2878	42.7669	104.626	344.032	232.265	212.759	111.853	187.552	200.419	124.464	193.697	255.143
1700054A03Rik	0	0	0	0	0	0	0	0	0	0	0	0	0	0	0	0	0	0	0	0	0	0	0	0
1700054K02Rik	0	0	0	0	0	0	0	0	0	0	0	0	0	0	0	0	0	0	0	0	0	0	0	0
1700054K19Rik	0	0	0	0	0	0	0	0	0	0	0	0	0	0	0	0	0	0	0	0	0	0	0	0
1700054M17Rik	0	0	0	0	0	0	0	0	0	0	0	0	0	0	0	0	0	0	0	0	0	0	0	0
1700054O05Rik	0	0	0	0	0	0	0	0	0	0	0	0	0	0	0	0	0	0	0	0	0	0	0	0
1700055C04Rik	0	0	0	0	0	0	0	0	0	0	0	0	0	0	0	0	0	0	0	0	0	0	0	0
1700055D18Rik	0.512354	0	0	0	146.184	500.046	2.03992	0	26.5273	0	62.8818	0.706325	0	0	30.3629	62.1464	37.595	2.02136	18.9669	16.5063	0	36.2868	19.9669	82.5895
1700056E22Rik	0	0	0	0	0	0	120.376	4.64316	0	2.45366	0	0	0	0	0	0	4.04364	20.9347	20.3808	0	0	12.5283	30.2579	26.9751
1700056N10Rik	11.0833	0	0	128.611	181.031	0	0	24.2153	22.2145	0	176.901	0	34.1935	0	9.20856	14.1796	43.0693	14.9594	76.5949	16.6799	53.313	28.9411	11.2885	35.2259
1700057G04Rik	0	0	0	0	0	0	0	0	29.731	0	0	0	0	0	0	0	0	6.5603	0	0	0	5.43601	0	0
1700057H15Rik	0	0	0	0	0	0	0	0	0	0	0	0	0	0	0	0	0	0	0	0	0	0	0	0
1700057H21Rik	0	0	0	0	0	0	0	0	0	0	0	0	0	0	0	0	0	0	0	0	0	0	0	0
1700058P15Rik	0	0	0	0	0	0	0	0	0	0	0	0	0	0	0	0	0	0	0	0	0	0	0	0
1700060C16Rik	0	0	0	0	0	0	0	0	0	0	0	0	0	0	0	0	0	0	0	0	0	0	0	0
1700060C20Rik	0	0	0	0	0	0	0	0	0	0	0	0	0	0	0	0	0	0	0	0	0	0	0	0
1700060J05Rik	0	0	0	0	0	0	0	0	0	0	0	0	0	0	2.01365	0	0	0	0	0	0	0	0	0
1700060O08Rik	0	0	0	0	0	0	0	0	0	0	0	0	0	0	0	0	0	0	0	0	0	0	0	0
1700061E17Rik	0	0	188.405	0	0	0	0	0	0	0	100.645	0	0	0	0	42.5435	28.8978	14.2494	0	0	0	0	10.3012	0
1700061E18Rik	0	0	0	0	0	0	0	0	0	0	0	13.9789	0	0	0	0	0	0	0	0	0	0	0	0
1700061F12Rik	0	0	0	0	0	0	0	0	0	0	0	0	0	0	0	0	0	0	0	0	0	0	0	0
1700061G19Rik	0	0	0	0	0	0	0	0	0	0	0	0	0	0	0	0	0	0	0	0	0	0	0	13.5856
1700061H18Rik	0	0	0	0	0	0	0	0	0	0	0	0	0	0	0	0	0	0	0	0	0	0	0	0
1700061I17Rik	0	0	0	0	0	0	0	0	0	0	0	0	0	0	0	0	0	0	0	0	0	0	0	0
1700061J23Rik	0	0	0	0	0	0	0	0	0	0	0	0	0	0	0	0	0	0	0	0	0	0	0	0
1700061N14Rik	0	0	0	0	0	0	147.557	0	0	0	0	0	0	0	0	0	0	0	0	0	0	0	7.40414	0
1700062C10Rik	0	0	0	0	0	0	0	0	0	0	0.621274	0	0	0	12.1913	0	0	0	0	0	0	0	0	0
1700063A18Rik	0	0	0	0	0	0	0	0	0	0	0	0	0	0	0	0	0	0	0	0	0	0	0	0
1700063D05Rik	0	7.69003	0	20.7056	0	0	1.90287	0	0	0	51.8678	0	0	0	35.3329	2.72192	0	16.5542	0	0	15.4876	13.195	30.0949	15.8258
1700063H04Rik	0	0	0	0	0	0	0	0	0	0	0	0	0	0	0	0	0	0	0	0	0	0	0	0
1700063H06Rik	0	0	0	0	0	0	0	0	0	0	0	0	0	0	0	0	0	0	0	0	0	0	0	0
1700063K16Rik	0	0	0	0	0	0	0	0	0	0	0	0	0	0	0	0	0	0	0	0	0	0	0	0
1700063O14Rik	0	0	0	0	0	0	0	0	0	0	0	0	0	0	0	0	0	0	0	0	0	0	0	0
1700064H15Rik	0	0	0	0	0	0	0	0	0	0	0	0	0	0	0	0	0	0	0	0	0	0	0	0
1700064J06Rik	0	0	0	0	0	0	0	0	0	0	0	0	0	0	0	0	0	0	0	0	0	0	0	0
1700064M15Rik	0	0	0	0	0	0	0	0	0	0	0	26.094	0	0	0	0	0	0	0	0	0	0	0	0
1700065D16Rik	0	0	0	0	0	0	0	0	0	0	0	36.518	0	0	39.1117	0	0	76.9539	0	11.1536	0	0	5.9921	0
1700065I16Rik	0	0	0	0	0	0	0	0	0	0	0	0	0	0	0	0	0	0	0	0	0	0	0	0
1700065J11Rik	0	0	0	0	0	0	0	0	0	0	0	0	0	0	0	0	0	0	0	0	0	0	0	0
1700065J18Rik	0	0	0	0	0	0	0	0	0	0	0	0	0	0	0	0	0	0	0	0	0	0	0	0
1700065L07Rik	0	0	0	0	0	0	0	0	0	0	0	0	0	0	0	0	0	0	0	0	0	0	0	0
1700065O20Rik	0	0	0	0	0	0	0	0	0	0	0	0	0	0	0	0	0	0	0	0	0	0	0	0
1700066B17Rik	0	0	0	0	0	0	0	0	0	0	0	0	0	0	0	0	0	0	0	0	0	0	0	0
1700066B19Rik	0	0	0	0	0	0	0	0	30.7794	0	0	0	0	0	0	0	8.80849	11.6804	0	0	0	0	18.6506	0
1700066C05Rik	0	2.85732	0	0	0	0	0	0	0	0	0	0	0	0	0	0	0	0	0	0	0	0	1.17875	0
1700066J03Rik	0	0	0	0	0	0	0	0	0	0	0	0	0	0	0	0	0	1.04331	0	0	0	0	2.88168	79.6521
1700066M21Rik	411.644	380.262	57.1157	227.39	167.343	380.638	175.602	465.032	277.781	394.963	296.406	1484.58	87.2711	87.2291	1036.23	332.495	243.708	247.909	262.799	265.102	262.689	223.657	190.771	385.123
1700066N21Rik	0	0	0	0	0	0	0	0	0	0	0	0	0	0	0	0	0	0	0	0	0	0	0	0
1700066O22Rik	0	0	0	0	0	0	0	0	0	0	0	0	0	0	0	0	0	0.937186	0	0	0	0	0	0
1700067G17Rik	0	0	0	0	0	0	0	0	0	0	0	0	0	0	0	0	0	0	0	0	0	0	0	0
1700067K01Rik	85.7062	0	0	0	0	0	0	0	0	0	12.1293	0	0	78.1417	0	0	20.4958	0	0	0	0	0	0	0
1700067P10Rik	0	0	0	0	0	0	0	0	0	0	0	0	0	0	0	0	0	0	0	0	0	0	0	0
1700069B07Rik	0	0	0	0	0	0	0	0	0	0	0	0	0	0	0	0	0	1.91246	0.930933	0	0	0.853288	7.25594	0
1700069L16Rik	0	0	0	0	0	0	0	0	0	0	0	0	0	0	0	0	0	0	0	0	0	0	0	0
1700069P05Rik	0	0	0	0	0	0	0	0	0	0	0	0	0	0	0	0	0	0	0	0	0	0	0	0
1700071G01Rik	0	0	0	0	0	0	0	0	0	0	0	0	0	0	0	0	0	0	0	0	0	0	0	0
1700071K01Rik	0	0	0	0	0	0	0.863866	0	0	0	0	0	0	0	0	0	0	0	0	0	0	0	0	0
1700071M16Rik	0	0	0	0	0	0	0	0	0	0	0	0	0	0	0	0	0	11.2462	0	0	0	0	0	0
1700072B07Rik	0	0	0	0	0	0	0	0	0	0	0	0	0	0	0	0	0	0	0	0	0	0	0	0
1700072G22Rik	0	0	0	0	142.448	0	2.59161	0	0	0	0	0	0	0	0	0	0	0	0.912393	0	0	0	18.6675	11.7741
1700072O05Rik	0	0	0	0	0	0	0	0	0	0	0	0	0	0	0	0	0	0	0	0	0	0	0	0
1700073E17Rik	0	0	0	0	0	0	0	0	0	0	0	0	0	0	0	0.957208	0	0	0	0	0	0	0	0
1700074H08Rik	0	0	0	0	0	0	8.6387	0	0	0	0	0	0	0	0	0	0	0	8.2115	0	0	0	0	0
1700074P13Rik	0	0	0	0	0	0	0	0	0	0	0	0	0	0	0	0	0	0	0	0	0	0	0	0
1700080E11Rik	0	0	0	0	0	0	0	0	0	0	0	0	0	0	0	0	0	0	0	0	0	0	0	0
1700080G11Rik	0	0	0	0	0	0	0	0	0	0	0	0	0	0	0	0	0	0	0	0	0	0	0	0
1700080N15Rik	0	0	0	0	0	0	0	0	0	0	0	0	0	0	0	0	0	0	0	0	0	0	0	0
1700080O16Rik	0	0	0	0	0	0	0	0	0	0	0	0	0	0	0	0	0	0	0	0	0	0	0	0
1700081B01Rik	0	0	0	0	0	0	0	0	0	0	0	0	0	0	0	0	0	0	0	0	0	0	0	0
1700081H04Rik	0	0	0	0	0	0	0	0	0	0	0	0	0	0	0	0	0	0	0	0	0	0	0	0
1700081N11Rik	0	0	0	0	0	0	0	0	0	0	0	0	0	0	0	0	0	0	1.82479	0	0	0	0	0
1700082M22Rik	46.0123	5.18216	0	0	0.788507	0	0.819683	1.72916	31.5668	140.204	72.4597	33.7546	0	0	14.645	0.807212	14.9506	12.2224	8.00785	31.7162	0	32.2502	25.3742	16.781
1700083H02Rik	0	0	0	0	0	0	0	0	0	0	0	0	0	0	0	0	0	0	0	0	0	0	0	0
1700084C06Rik	0	0.898886	0	0	0	0	0	0.904978	0	32.0058	0	0	0	0	0	4.96123	0.937288	1.94298	11.3494	3.30632	0	0	0.921474	22.1182
1700084D21Rik	0	0	0	0	0	0	0	0	0	0	0	0	0	0	0	0	0	0	0	0	0	0	0	0
1700084E18Rik	0	0	0	0	0	0	3.02735	0	15.9844	0	2.69801	0	0	39.8597	0.843027	0	26.6479	21.4493	2.65238	13.1218	58.4343	10.5599	46.2986	68.0553
1700084F23Rik	0	0	0	0	0	0	0	0	0	0	0	0	0	0	0	0	0	0	0	0	0	0	0	0
1700084J12Rik	0	0	0	0	0	0	0	0	0	0	0	0.93192	0	0	0	0	0	0	0	0	0	0	0	0
1700084M14Rik	0	0	0	0	0	0	0	0	0	0	0	0	0	0	0	0	0	0	0	0	0	0	0	0
1700085C21Rik	0	0	0	0	0	0	0	0	0	0	0	0	0	0	0	0	0	0	0	0	0	0	0	0
1700086D15Rik	58.3022	1.83547	0	0	0	162.72	0	119.306	0	0	0	0	90.0019	0	33.4637	0	0	0	1.9403	10.1868	0	12.2615	0	56.9702
1700086L19Rik	0	0	0	0	384.866	2514.07	195.734	2254.92	0	1855.06	0	0	837.417	0	5.38031	0	0	81.1323	1172.74	942.277	1.87421	974.187	8.47371	2178.25
1700086O06Rik	0	0	33.018	21.3101	241.242	4.42421	42.4601	87.6402	60.6747	186.286	0	11.7186	0	69.9898	88.1052	77.0193	39.6324	63.6765	84.9109	109.362	61.8139	94.0245	17.9406	97.7844
1700086P04Rik	0	2.71637	0	0	0	0	0	4.07479	0	0	0	0	0	0	6.1317	0	0	0	71.8558	28.8536	0	22.3408	0	11.7217
1700088E04Rik	48.9698	2.31897	0	0	2.54384	272.008	0	489.194	0	44.9406	0	12.4013	86.827	0	130.754	3.23223	1.25631	27.6692	172.818	70.962	0	132.817	15.1083	385.397
1700091H14Rik	0	0	0	0	0	0	0	0	0	0	0	0	0	0	0	0	0	0	0	0	0	0	0	0
1700092C02Rik	0	0	0	0	0	0	0	0	0	0	0	0	0	0	0	0	0	0	0	0	0	0	0	0
1700092C10Rik	0	0	0	0	0	0	0	0	0	0	0	0	0	0	0	0	0	0	0	0	0	0	0	0
1700092C17Rik	0	0	0	0	0	0	0	0	0	0	0	0	0	0	0	0	0	0	0	0	0	0	0	0
1700092E19Rik	0	0	0	0	0	0	0	0	0	0	0	0	0	0	0	0	0	0	0	0	0	0	0	0
1700092K14Rik	0	0	0	0	0	0	0	0	0	0	0	0	0	0	0	0	0	0	0	1.81033	0	0	0	0
1700092M07Rik	0	0	0	0	0	0	0	0	0	0	0	0	0	0	0	0	0	0	0	20.8188	0	0	0	0
1700093J21Rik	0	0	0	0	0	0	0	0	0	0	0	0	0	0	0	0	0	0	0	0	0	0	0	0
1700093K21Rik	0	0	0	0	0	0	0	0	0	0	0	0	0	0	0	0	0	0	1.82479	0	0	0	0	0
1700094J05Rik	0	0	0	0	0	0	0	0	0	0	0	0	0	0	0	0	0	0	0	0	0	0	0	0
1700094M23Rik	0	0	0	0	0	0	0	0	0	0	0	0	0	0	35.256	2.11773	0	0	0	0	0	1.86573	0	27.8455
1700094M24Rik	0	0	0	0	0	0	0	0	0	0	0	0	0	0	0	0	0	0	0	0	0	0	0	0
1700095A13Rik	0	0	0	0	0	0	0	0	0	0	0	0	0	0	0	0	0	0	0	0	0	0	0	0
1700095A21Rik	0	0	0	0	0	0	0	0	0	0	0	0	0	0	0	0	0	0	0	0	0	0	0	0
1700095B10Rik	0	0	0	0	0	0	0	0	0	0	0	0	0	0	0	0	0	0	0	0	0	0	0	0
1700095J03Rik	0	0	0	0	0	152.384	0	175.515	0	106.675	0	0	31.918	0	0	0	0	7.81339	162.745	73.2247	0	12.539	7.90074	121.7
1700095J07Rik	0	0	0	0	0	0	0	0	0	0	0	0	0	0	0	0	0	18.7437	0	0	0	0	2.66679	0
1700095J12Rik	0	0	0	0	0	0	0	0	0	0	0	0	0	0	0	0	0	0	0	0	0	0	0	0
1700095K22Rik	0	0	0	0	0	0	0	0	0	0	0	0	0	0	0	0	0	0	0	0	0	0	0	0
1700096J18Rik	0	0	0	0	0	0	0	0	0	0	0	0	0	0	0	0	0	0	0	0	0	0	0	0
1700096K18Rik	0	0	0	4.08164	18.6986	100.66	172.591	194.31	0	88.6482	61.35	51.2997	2.89897	0	35.6097	44.3151	18.8157	145.049	80.9701	99.8649	58.9733	155.107	91.7558	102.267
1700097N02Rik	14.5124	0	1.74812	0	0	0	0	0	0	0	65.6827	0	0	0	0	45.2315	4.96683	0	0	0	53.4959	0	0	0
1700099I09Rik	0	0	0	0	0	0	0	0	0	0	0	0	0	0	0	0	0	0	0	0	0	0	0	0
1700100L14Rik	0	0	0	0	0	0	0	0	0	0	0	0	0	0	0	0	0	0	0	0	0	0	0	0
1700101I11Rik	0	18.1832	0	0	0	0	1.30903	0	66.6531	0	0	0	101.694	0	14.4934	19.4226	0	0.478724	8.06314	35.0263	0	25.524	10.8873	157.14
1700101I19Rik	0	0	0	0	0	0	0	0	0	0	0	0	0	0	0	0	0	0	0	0	0	0	0	0
1700101O22Rik	0	0	0	0	0	0	0	0	0	0	0	0	0	0	0	0	0	0	0	0	0	0	0	0
1700102P08Rik	0	0	0	8.50844	258.501	127.61	31.9285	0.567716	31.6366	21.2554	0	0	0	0	16.495	47.5179	0	22.9717	37.1753	16.3488	58.6528	51.9511	18.5383	2.49963
1700104B16Rik	0	0	0	0	0	0	0	7.85714	0	0	0	0	0	0	0	0	0	0	0.912393	0	0	0	2.66679	18.114
1700104L18Rik	0	0	0	0	0	0	0	0	0	0	0	0	0	0	0	0	0	0	0	0	0	0	0	0
1700105G05Rik	0	0	0	0	0	0	0	0	0	0	0	0	0	0	0	0	0	0	0	0	0	0	0	0
1700105P06Rik	0	0.777627	0	0	0	12.3999	61.2044	56.9501	2.65891	0	18.2106	0	13.3994	0	0	27.4122	9.4822	15.7213	5.29893	32.957	0	37.2355	30.5346	46.0722
1700108F19Rik	0	0	0	0	0	0	0	0	0	0	0	0	0	0	0	15.9613	3.54631	0	2.90527	0	1.31826	0	111.778	0
1700108J01Rik	0	0	0	0	0	0	0	0	0	0	0	0	0	0	0	0	0	0	0	0	0	0	0	0
1700108N06Rik	0	0	0	0	0	0	0	0	0	0	0	0	0	0	0	0	0	0	0	0	0	0	0	0
1700108N11Rik	0	0	0	0	0	0	0	0	0	0	0	0	0	0	0	0	0	0	0	0	0	0	0	0
1700109G14Rik	0	0	0	0	0	0	0	0	0	0	0	0	0	0	0	0	0	0	0	0	0	0	0	0
1700109G15Rik	0	0	0	0	0	0	0	0	0	0	0	0	0	0	0	0	0	0	0	0	0	0	0	0
1700109H08Rik	0	25.3584	569.417	18.1714	591.274	0	0	19.1575	142.586	55.8466	29.175	38.6215	0	10.1153	126.951	11.0223	16.6253	2.25631	32.9936	133.314	206.381	242.664	8.54427	21.4719
1700109I08Rik	0	0	0	0	0	0	0	0	0	0	0	0	0	0	0	0	0	0	0	0	0	0	0	0
1700109K24Rik	0	0	0	0	0	0	0	0	0	0.67858	0	0	0	0	0	0	0	1.20537	0	0.959463	0	0	0	0
1700110C19Rik	0	0	0	0	0	0	0	0	0	0	0	0	0	0	4.08834	0	0	26.773	0	0	0	0	0	0
1700110I01Rik	0	14.2926	0	0	0	19.2045	0	0.704942	516.357	0	0	0	251.017	0.913667	0	2.96406	0	8.0923	3.59114	0	0	19.0822	2.18625	0
1700110I07Rik	0	0	0	0	0	0	0	0	0	0	0	0	0	0	0	0	0	0	0	0	0	0	0	0
1700110K17Rik	0	0	0	0	0	0	0	0	0	0	0	0	0	0	0	0	0	0	0	0	0	0	0	0
1700111E14Rik	0	0	0	0	0	0	0	0	0	0	0	0	0	0	0	0	0	0	0	0	0	0	0	0
1700111N16Rik	0	0	0	0	0	0	0	0	0	0	0	0	0	0	0	0	0	0	0	0	0	0	0	0
1700112D23Rik	0	0	0	0	0	0	0	0	0	0	0	0	0	0	0	0	0	0	0	0	0	0	0	0
1700112H15Rik	0	0	0	0	0	0	0	0	0	0	0	0	0	0	0	0	0	0	0	0	0	0	0	0
1700112J05Rik	0	0	0	0	0	0	0	0	0	0	0	0	0	0	0	0	0	0	0	0	0	0	0	0
1700112J16Rik	0	0	0	10.1948	8.4919	30.7777	2.38814	66.7682	118.153	41.2439	3.38361	2.25688	177.724	1.45715	4.01624	0	359.176	3.70486	64.6511	165.592	0.599326	212.146	65.3325	56.9945
1700112K13Rik	0	0	0	0	0	0	0	0	0	0	0	0	0	0	0	0	0	0	0	0	0	0	0	0
1700112M02Rik	0	0	0	0	0	0	0	0	0	0	0	0	0	0	0	0	0	0	0	0	0	0	0	0
1700113A16Rik	0	366.878	0	6.84253	0	81.9682	0	50.9045	0	129.396	0	85.0965	4.08974	0	21.8891	3.30992	0	0	72.0904	25.6235	0	9.31495	1.02461	121.013
1700113H08Rik	0	0	0	0	0	0	0	0	0	0	0	0	0	0	0	0	1.12591	0	0	0.828461	0	8.43645	0	28.3612
1700116B05Rik	0	0	0	0	0	0	0	0	0	0	0	0	0	0	0	0	0	0	0	0	0	0	0	0
1700119H24Rik	0	0	0	0	0	0	0	0	0	0	0	0	0	0	0	0	0	0	0	0	0	0	0	0
1700119I11Rik	0	0	0	0	0	0	0	0	0	0	0	0	0	0	0	0	0	0	0	0	0	0	0	0
1700120B22Rik	0	0	0	0	0	0	0	0	0	0	0	0	0	0	0	0	0	0	0	0	0	0	0	0
1700120C14Rik	0	0	0	0	0	0	0	6.37487	0	128.922	0	0	0	0	9.86302	13.8504	12.548	11.38	4.1503	8.11117	0	11.5315	2.47079	71.985
1700120C18Rik	0	0	0	0	0	0	0	0	0	0	0	0	0	0	0	0	0	0	0	0	0	0	0	0
1700120E14Rik	0	0	0	0	0	0	0	0	0	0	0	0	0	0	0	0	0	0	0	0	0	0	0	0
1700120G07Rik	0	0	0	0	0	0	0	0	0	0	0	0	0	0	0	0	0	0	0	0	0	0	0	0
1700120G11Rik	0	0	0	0	0	0	0	0	0	0	0	0	0	0	0	0	0	0	0	0	0	0	0	0
1700120K04Rik	0	0	0	0	0	0	0	0	0	0	0	0	0	0	0	0	0	0	0	0	0	0	0	0
1700120O09Rik	0	0	0	0	0	0	0	0	0	0	0	0	0	0	0	0	0	0	0	0	0	0	0	0
1700121C08Rik	0	0	0	0	0	0	0	0	0	0	0	0	0	0	0	0	0	0	0	0	0	0	0	0
1700121L03Rik	0	0	0	0	0	0	0	0	0	0	0	0	0	0	0	0	0	0	0	0	0	0	0	0
1700121L16Rik	0	0	0	0	0	0	0	0	0	0	0	0	0	0	0	0	0	0	0	0	0	0	0	0
1700121N20Rik	0	0	0	0	0	0	0	0	0	0	0	0	0	0	0	0	0	0	0	0	0	0	0	0
1700122D07Rik	0	0	0	0	0	0	0	0	0	0	0	0	0	0	0	0	0	0	0	0	0	0	0	0
1700122E12Rik	0	0	0	0	0	0	0	0	0	0	0	0	0	0	0	0	0	18.7437	0	0	0	0	0	0
1700122H20Rik	0	0	0	0	0	16.3999	0	0	0	0	0	0	0	0	0	0	0	0	6.99088	0	0	0	0	0
1700122O11Rik	0	0	0	0	0	0	0	0	0	0	0	0	0	0	0	0	0	0	0	0	0	0	0	0
1700123J17Rik	0	0	0	0	0	0	0	0	0	0	0	0	0	0	0	0	0	0	0	0	0	0	0	0
1700123K08Rik	0	0	0	0	0	0	0	0	0	0	0	0	0	0	0	0	0	0	0.512848	0	0	4.98161	0	0
1700123L14Rik	0	0	0	0	0	0	0	0	0	0	0	0	0	0	0	0	0	0	0	0	0	0	0	0
1700123M08Rik	49.1629	0	0	2.93808	0	118.77	10.2611	0	0	295.704	0	0	118.535	0	44.8469	0	0	2.3426	2.70936	93.8431	0	7.5606	5.27941	83.2389
1700123O12Rik	0	0	0	0	0	0	0	0	0	0	0	0	0	0	0	0	0	0	0	0	0	0	0	0
1700123O20Rik	537.224	514.498	313.556	118.652	980.592	426.836	760.455	580.078	550.373	269.495	719.058	1118.49	3.38412	451.162	450.763	438.436	539.812	394.398	506.425	430.82	1160.68	316.006	665.493	668.733
1700123O21Rik	0	0	0	0	0	0	0	0	0	0	0	0	0	0	3.02047	0	0	0	0	0	0	0	0	0
1700124L16Rik	0	0	0	51.1962	0	0	0	0	0	0	0	0	114.085	0	5.71125	0	0	0	0	1.95517	0	0	0	0
1700124M09Rik	0	0	0	0	0	0	0	0	0	0	0	0	0	0	0	0	0	0	0	0	0	0	0	0
1700125G02Rik	0	0	0	0	0	0	0	0	0	0	0	0	0	0	0	0	0	0	0	0	0	0	0	0
1700125G22Rik	0	0	0	0	0	0	0	0.92465	0	0	0	0	0	0	0	0	0	0	0	5.9839	0	0	0	0
1700125H03Rik	0	0	0	0	0	111.679	0	71.5873	0	0	0	0	0	0	0	0	0	0	50.1814	4.52583	0	0	0	2.7171
1700125H20Rik	0	0	0	0	0	0	0	0	0	0	0	0	0	0	0	0	0	0	0	0	0	0	0	0
1700126A01Rik	0	0	0	0	0	0	0	0	0	0	0	0	0	0	0	0	0	0	0	0	0	0	0	0
1700126G02Rik	0	0	0	0	0	0	0	0	0	0	0	0	0	0	0	0	0	0	0	0	0	0	0	0
1700126H18Rik	0	0	0	0	0	0	0	0	0	0	0	0	0	0	0	0	0	0	0	0	0	0	0	0
1700127F24Rik	0	0	0	0	0	0	0	0	0	0	0	0	0	0	0	0	0	0	0	0	0	0	0	0
1700128A07Rik	0	0	0	0	0	0	0	0	0	0	0	0	0	0	0	0	0	0	0	0	0	0	0	0
1700128E19Rik	0	0	0	0	0	0	0	0	0	0	0	0	0	0	0	0	0	0	0	0	0	0	0	10.8684
1700128F08Rik	34.7635	0	0	0.859203	0	43.3666	0	0	0	0.843277	16.7498	21.1062	61.5232	94.7278	31.1565	0	3.29972	0	0	17.201	0	2.60015	7.96745	1.76973
1700129C05Rik	0	0	0	0	0	0	0	0	0	0	0	0	0	0	0	0	0	0	0	0	0	0	0	0
1700129L04Rik	0	0	0	0	0	0	0	0	0	0	0	0	0	0	0	0	0	0	0	0	0	0	0	0
1810006J02Rik	0	0	0	0	0	0	0	0	2.69856	0	15.0347	0	0	0	0	0	8.52557	29.0347	0	23.1657	0	0	23.9475	0
1810007C17Rik	0	0	0	0	0	0	0	0	0	0	0	0	0	0	0	0	0	0	0	0	0	6.34201	0	0
1810007D17Rik	0	0	0	0	0	0	0	0	0	0	0	0	0	0	0	22.973	0	0	0	0	0	0	0	0
1810008B01Rik	0	0	0	0	0	0	0	0	0	0	0	0	0	0	0	0	0	0	0	0	0	0	0	0
1810008I18Rik	0	0	0	0	0	14.6115	0	14.8892	0	0	0	0	0	0	0	0	0	0	74.1665	0	0	0	0	47.2829
1810009A15Rik	142.384	20.3572	0	0	1.34661	80.1541	0	22.956	11.0434	395.511	196.075	227.596	0	0	93.1268	171.236	69.9151	27.8169	75.2202	56.8878	98.2159	0	46.2074	20.9498
1810009J06Rik	0	0	0	0	0	0	0	0	0	0	0	0	0	0	0	0	0	0	0	0	0	0	0	0
1810010D01Rik	0	0	0	0	0	0	0	0	0	0	0	0	0	0	0	0	0	0	0	0	0	0	0	0
1810010H24Rik	0	47.6199	0	47.2653	0.902615	186.805	0	206.976	21.7468	243.44	0	106.615	0	0	74.9904	26.1083	0	2.07396	154.846	65.867	4.76315	49.2394	7.52396	137.931
1810010K12Rik	0	0	0	0	0	0	0	0	0	0	0	79.1416	0	0	22.6931	0	0	0	0	0	0	0	0	0
1810011H11Rik	0	0	0	0	0	0	0	0	0	0	0	0.436223	0	0	38.3834	0	15.2224	4.19331	31.1231	59.6646	88.8661	0	67.6314	0
1810012K08Rik	0	0	0.937432	0	0	0	0	0	0	0	0	0	0	0	0	0	0	0	0	0	0	0	0	0
1810012K16Rik	0	0	0	0	0	0	0	0	0	0	0	0	0	0	0	0	0	9.37185	2.73716	0	0	0	0	2.7171
1810013D15Rik	6.15873	0	0.832964	0	0.974896	1.47391	0.992374	0.892077	55.1955	0	95.811	0	0	1.82588	0	22.8283	0	0.919116	21.2768	13.4759	0	0	0	0
1810013L24Rik	3209.61	1834.85	1103.86	750.043	2401.06	3462.67	2465.96	1795.63	2069.2	1157.99	2843.74	3214.69	1937.99	622.239	2436.84	1639.51	1144.46	1989.54	1997.48	2208.67	1572.75	1699.92	2169.02	2571.35
1810014B01Rik	67.6233	29.8887	14.2234	12.2794	139.805	117.584	60.4431	141.229	0	283.398	0	294.844	146.102	28.0225	58.607	9.78044	17.9514	71.5138	81.8253	63.2022	11.5636	86.8267	59.6026	467.052
1810018F18Rik	0	0	0	0	0	0	0	0	0	0	0	0	0	0	0	0	0	0	0	0	0	0	0	0
1810019D21Rik	0	0	0	0	0	0	0	3.9434	0	47.6178	0	0	6.86095	0	13.892	0	0	8.39336	17.8049	51.5964	73.595	1.38747	17.503	23.6849
1810019N24Rik	0	0	0	0	0	0	0	0	0	0	0	0	0	0	0	0	0	34.7056	0	0	0	46.7193	30.0097	24.6413
1810020O05Rik	0	0	0	0	0	0	0	0	0	0	0	0	0	0	40.273	0	0	0	0	0	0	0	0	0
1810021B22Rik	0	0	0	0	0	0	0	0	0	0	0	0	0	0	0	0	20.9555	0	0	0	0	17.5498	2.64009	0.982196
1810022K09Rik	149.716	553.525	0	70.5649	200.725	154.213	64.4561	300.695	3.85964	670.74	1137.22	57.4615	1.52905	49.567	249.493	714.968	433.595	498.651	131.873	285.684	316.417	271.82	521.733	281.443
1810024B03Rik	4.52934	0	216.127	1.95686	154.786	0	0	15.6318	0	322.638	43.3541	67.8783	0	0.681014	20.9245	16.0357	0	53.0505	32.1356	56.3729	0	44.2398	16.8894	4.48787
1810026B05Rik	461.757	120.344	999.598	25.3758	1746.98	427.176	1548.15	1154.74	706.007	179.933	823.187	1009.57	175.582	57.7834	261.792	453.45	215.154	1350.15	324.772	543.4	655.308	483.063	483.421	795.689
1810030O07Rik	769.672	279.943	429.475	87.6404	693.124	1320	757.707	1324.98	1349.64	519.318	911.779	196.309	224.523	549.15	345.838	630.256	571.886	672.988	562.213	363.624	648.978	482.413	692.065	687.915
1810032O08Rik	0	3.05206	0	0	0	15.0874	0	0	133.291	0	0	0	66.2691	0	0	6.20882	0	56.85	71.9441	8.20618	0	36.7292	18.7052	22.0301
1810034E14Rik	0	0	0	0	0	0	53.0645	0	0	0	0	0	0	0	0	0	16.6822	0	52.8709	41.7503	0.819363	2.75924	26.7543	75.1946
1810037I17Rik	3420.2	1170.52	3495.03	262.36	3360.21	1835.8	2234.55	2220.44	2439.79	1904.03	4060.93	3263.06	189.618	898.997	2128.86	4078.47	3096.24	1849.3	2205.31	1815.96	2834.09	1824.2	1529.89	4985.29
1810041H14Rik	0	0	0	0	0	0	0	14.8965	0	0	0	0	0	0	0	0	0	0	0	1.172	0	0	5.11393	1.17269
1810041L15Rik	0	31.9462	0	8.14196	2.49193	276.157	0.824726	924.424	8.69289	1780.13	0	985.288	1176.65	0.766769	340.351	0	0	137.368	372.842	822.247	10.4885	398.188	87.3965	500.554
1810043G02Rik	109.135	288.986	230.154	128.842	333.068	147.033	1021.42	370.356	0	449.591	59.2204	420.264	132.77	0	73.799	47.8501	55.905	86.7765	282.582	170.102	9.0896	193.654	42.6931	298.245
1810044D09Rik	0	10.3517	0	21.767	0	0	0.863865	143.175	0	141.95	0	169.611	0	0	49.3343	0.957204	0	29.0527	62.0424	60.6462	0	63.4201	25.779	348.693
1810046K07Rik	0	0	0	0	0	0	0	0	0	0	0	0	0	0	0	0	0	0	0	0	0	0	0	0
1810049I09Rik	0	0	0	0	0	0	0	0	0	0	0	0	0	0	0	0	0	0	0	0	0	0	0	0
1810049J17Rik	0	0	0	0	0	0	0	0	0	0	0	0	0	0	0	0	0	0	0	0	0	0	0	0
1810053B23Rik	0	0	0	0	0	0	0	0	0	0	0	0	0	0	0	0	0	0	0	3.62066	0	0	0	0
1810055G02Rik	0	28.321	0	0	7.10973	194.196	15.4916	5.28924	0	184.021	0	169.819	73.9031	122.135	306.761	62.7645	19.425	35.5211	17.1528	70.4542	12.4854	18.4244	60.3305	102.04
1810058I24Rik	714.53	37.3652	345.717	6.17117	546.472	150.759	677.048	122.6	544.302	307.486	879.536	314.944	1.7228	398.508	474.164	607.719	413.461	359.608	690.481	245.137	578.09	210.001	556.34	545.889
1810059C17Rik	0	0	0	0	0	0	0	0	0	0	0	0	0	0	0	0	0	0	0	0	0	0	0	0
1810059H22Rik	0	2.80826	0	0	0	0	0	0	0	0	0	0	213.041	0	0	10.3658	0	0	130.229	2.80429	0	0	81.6996	3.53796
1810062G17Rik	0	0	0	0	0	56.1538	0	72.5228	33.8962	0	0.953351	0	0	0	0	9.05463	0	0	7.14673	0	9.2306	21.5755	0.888918	158.303
1810062O18Rik	0	4.82278	0	0	11.2701	0	0	0	2.16414	1.13326	0	13.5802	3.00321	39.6302	10.0798	6.97427	9.0585	1.15972	43.1198	45.9979	0	29.0962	0	1.64974
1810063I02Rik	0	0	0	0	0	0	0	0	0	0	0	0	0	0	0	0	0	0	0	0	0	36.2401	0	5.43418
1810064F22Rik	0	0	0	0	0.596862	87.0333	0	300.457	0	2.86268	0	0	0	0	0	0	0	6.74213	155.409	50.6961	0	113.16	0	444.814
1810065E05Rik	0	0	0	0	0	0	0	0	0	0	0	0	0	0	0	0	0	0	0	0	0	0	0	0
2010001A14Rik	16.6806	120.859	227.272	2.03284	0	216.01	28.3984	15.2464	17.9662	134.535	59.0615	155.093	0	0	37.3052	7.8667	15.7909	64.6378	154.889	160.162	63.0522	135.657	92.2326	284.584
2010001K21Rik	0	0	0	0	0	0	0	0	0	0	0	0	0	0.163365	299.867	0	0	0	0	0	0	0	0	0
2010001M07Rik	0	0	0	0	0	0	0	0	0	0	0	0	0	0	0	0	0	0	0	0	0	0	0	0
2010003K11Rik	0	0	0	0	0	0	0	0	0	0	0	0	0	0	0	0	0	0	0.91238	0	0	0	0	0
2010005H15Rik	0	0	0	0	0	2.1612	0	39.3023	0.771897	0	0	0	68.9056	0	0	0	11.173	0	85.6797	3.99507	0	0	0	38.3752
2010007H06Rik	2883.88	16.3113	3.41478	34.382	0	0	0	49.477	58.0197	0	71.4371	13.2455	0	0	187.371	142.474	3.29208	9.82355	110.597	2.04834	97.5282	0	35.6522	84.3762
2010009K17Rik	0	0	0	0	0	0	0	0	0	0	0	0	0	0	0	0	0	0	0	0	0	0	0	0
2010010A06Rik	0	0	0	0	0	0	0	0	0	0	0	0	0	0	0	0	0	0	0	0	0	0	0	0
2010013B24Rik	0	0	0	0	0	0	0	0	0	0	0	0	0	0	0	0	6.32935	0	0	0	23.6739	0	3.55572	0
2010015M23Rik	0	0	0	0	139.165	63.5292	0	39.0506	0	0	0	0	0.628646	0	2.00214	0	18.5263	1.04314	0	29.4474	0	17.1267	20.982	7.65858
2010016I18Rik	0	0	0	0	0	6.76132	0	80.4046	0	0	0	0	0	0	0	0	0	2.35806	5.58271	0	0	0	0	47.6698
2010103J01Rik	0	0	0	0	0	0	0	0	0	0	0	0	0	0	0	0	0	0	0	0	0	0	0	0
2010106C02Rik	0	0	0	0	0	0	0.863874	0	0	0	0	0	0	0	0	0	0	0	0	0	0	0	16.8897	0
2010106E10Rik	0	0	0	0	0	0	0	0	0	0	0	0	0	0	0	0	0	0	0	0	0	0	0	0
2010107E04Rik	665.903	387.67	446.478	166.185	636.232	1453.98	790.619	1371.51	403.859	1168.57	511.452	678.111	225.508	155.984	889.134	580.056	610.394	499.244	594.553	751.516	608.665	627.594	356.045	1983.44
2010109A12Rik	0	0	0	3.71274	17.5367	4.5379	3.03424	0	22.3707	0	0	0	0	49.7044	1.02108	0	0	83.2724	91.5865	0	38.589	21.8133	30.2292	85.4385
2010109I03Rik	0	1.75529	0	5.59045	4.98859	3.4828	1.06655	26.2777	1.01859	11.0187	0	128.651	1.20541	3.92836	23.2322	0	0	83.601	10.0681	37.5955	21.8957	2.62211	0	15.8179
2010110E17Rik	0	0.880948	0	0	0	0	0	0	7.72409	0	1.72719	0	0	0	0	0	2.07577	0	0	1.99699	0	0	16.3926	0
2010110G14Rik	0	0	0	0	0	0	0	0	0	0	0	0	0	0	0	0	0	0	0	0	0	0	0	0
2010110K18Rik	0	0	0	0.428049	0	0	0	0	0	0	0	0	0.683809	0	0	0	0	0	0	0	0	0	24.3207	0
2010111I01Rik	1988.57	593.727	1052.12	57.2656	2462.52	542.675	1894.59	627.063	2417.56	2430.28	3546.84	142.848	235.966	350.046	396.103	486.262	1752.36	820.939	291.324	243.885	1365.81	232.02	992.46	396.002
2010203P06Rik	0	0	0	0	0	0	0	0	0	0	0	0	0	0	0	0	0	0	0	0	0	0	0	0
2010204K13Rik	0	0	0	0	101.828	829.626	11.7571	966.148	23.2637	1279.62	36.7135	1.15302	493.166	0	29.8967	1.18431	4.47487	76.422	680.947	718.404	10.4788	398.124	22.2443	1218.74
2010300C02Rik	86.1072	175.484	0	108.796	92.3649	1177.27	510.406	1216.06	56.1755	3652.28	290.654	114.821	1691.4	1.32025	62.851	71.5909	0	49.4178	251.11	319.687	100.516	232.734	22.5478	580.318
2010300F17Rik	0	0	0	0	38.4206	0	0	0	0	0	0	0	0	0	0	0	0	0	0	0	0	0	5.61045	0
2010308F09Rik	0	0	0	0	0	0	0	0	0	0	0	0	0	0	0	0	0	0	0	0	0	0	0	4.52848
2010309G21Rik	0	0	0	0	0	0	0	0	0	0	0	0	0	0	0	0	0	0	0	0	0	0	0	0
2010310C07Rik	0	0	0	2.98168	27.4349	0	118.106	35.0955	175.267	0	22.6757	0	0	0	0	2.5323	2.23954	59.2601	88.2011	48.4342	2.28654	28.3716	12.9525	72.6538
2010315B03Rik	148.559	81.8934	286.874	13.2459	46.1334	383.449	167.961	212.897	69.7282	547.706	242.865	575.476	293.558	0	182.758	236.968	204.371	306.764	507.968	243.55	375.358	511.078	130.819	405.197
2010320M18Rik	55.6409	0.959913	43.3815	0	53.3628	261.735	19.707	138.78	160.606	121.524	36.9971	238.779	27.4556	32.1306	101.024	110.205	49.8983	43.7665	223.496	53.6617	145.562	141.145	108.683	421.357
2010320O07Rik	0	0	0	0	0	0	0	0	0	0	0	0	0	0	0	0	0	0	0	0	0	6.34201	0	0
2200002D01Rik	0	0	0	0	27.8321	0	4.786	2.82928	50.6814	0	0	0	99.0095	172.546	0	2.08342	0	100.537	26.7365	7.73539	16.4398	1.3829	10.0508	53.609
2200002J24Rik	0	0	0	0	0	0	0	0	0	0	0	0	0	0	0	0	0	0	0	0	0	0	0	0
2210008F06Rik	0	0	0	0	0	0	0	0	0	0	0	0	0	0	6.29456	0	0	0	0	0	0	0.766253	36.4206	0
2210010C04Rik	0	0	0	0	0	0	0	0	0	0	0	0	0	0	0	0	0	0	0	0	0	0	0	0
2210011C24Rik	0	0	0	0	0	0	0	0	0	0	0	0	0	0	0	0	0	0	0	1.81034	0	0	0	0
2210011K15Rik	0	0	0	0	0	0	0	0	0	0	0	0	0	0	0	0	0	0	0	0	0	0	0	0
2210016F16Rik	49.2954	140.362	154.188	56.8854	1227.93	840.028	209.752	1178.52	501.262	1684.7	137.078	489.998	272.378	169.932	392.691	76.3254	313.57	493.789	888.868	816.588	415.549	700.52	448.528	1356.04
2210016L21Rik	316.997	562.021	2599.04	327.665	470.747	347.807	377.42	342.233	757.999	679.6	1085.1	710.442	33.0985	625.429	755.129	290.62	333.362	826.086	362.616	395.925	754.39	709.881	337.178	605.918
2210017I01Rik	0	0	0	0	0	0	0	0	0	0	0	0	0	0	0	0	0	0	0	0	0	0	0	0
2210039B01Rik	75.5783	18.0082	0.874878	142.204	0	94.0935	0	33.125	56.513	2.51525	1.71407	56.2265	94.0094	0	39.461	0	37.3351	45.0485	32.2693	24.1036	37.4124	31.5363	35.1155	65.3042
2210404E10Rik	0	0	0	0	0	0	0	0	0	0	0	0	0	0	0	0	0	0	0	0	0	0	0	0
2210406O10Rik	0	0	0	0	0	80.609	0	107.338	64.323	0	0	0	0	0	38.7714	0	15.3488	0	7.50575	16.6007	0	54.673	16.3472	101.172
2210407C18Rik	0	0	0	0	0	0	0	0	0	0	0	0	0	0	0	0	0	0	0	0	0	0	0	0
2210408F21Rik	53.5211	38.8378	281.142	2.66218	246.121	487.064	187.857	646.853	193.858	96.7097	0	80.8707	31.4227	4.40645	129.904	8.80675	158.388	382.334	202.255	242.323	163.811	189.055	142.289	305.455
2210408I21Rik	539.181	604.116	299.506	4.36341	62.2563	125.236	510.368	1690.58	50.4786	169.381	144.838	392.552	74.0856	3.89222	368.54	144.369	71.7501	86.4903	557.503	519.847	236.197	568.809	201.436	1090.49
2210409E12Rik	0	0	0	0	0	0	0	0	0	0	0	0	0	0	0	0	0	0	0	0	0	0	0	6.41999
2210411M09Rik	0	0	0	0	0	0	0	0	0	0	0	0	0	0	0	0	0	0	0	0	0	0	0	0
2210414B05Rik	0	0	0	0	0	0	0	0	0	0	0	0	0	0	0	0	0	0	0	0	0	0	0.888931	0
2210414F02Rik	0	0	0	0	0	0	0	0	0	0	0	0	0	0	0	0	0	0	0	0	0	0	0	0
2210417A02Rik	0	0	0	0	0	0	0	0	0	0	0	0	0	0	0	0	0	8.43466	0	0	0	0	0	0
2210418O10Rik	271.604	119.347	936.931	131.119	24.7232	859.996	2.01928	263.162	206.08	1013.8	164.948	402.805	1.77762	0.541061	54.5204	839.501	3054.58	13202.8	198.54	191.436	189.154	105.734	111.701	308.619
2210420H20Rik	0	0	0	0	0	0	0	0	0	0	0	0	0	0	0	0	0	0	0	0	0	0	0	0.905708
2300002M23Rik	0	0	0	0	0	0	0	0	0	0	0	0	0	0	0	0	0	0	0	0	0	0	0	0
2300003K06Rik	0	0	0	0	0	0	0	0	0	0	0	0	0	0	0	0	0	0	0	0	0	0	0	0
2300009A05Rik	0	110.56	212.745	0.353743	20.1531	211.433	17.7222	475.289	9.34221	881.846	140.572	36.0789	5.68677	152.452	195.399	147.617	146.949	60.0821	236.74	316.4	66.0943	249.271	113.435	663.57
2310001H17Rik	102.19	0	23.5331	0	350.726	0	1047.28	0	373.849	0	263.29	0	8.19392	49.5745	52.1929	95.1833	541.068	580.97	24.9536	168.381	351.204	29.0038	367.893	16.2084
2310001K24Rik	0	0	0	0	0	0	0	0	0	0	0	0	0	0	0	0	0	0	0	0	0	0	0	0
2310002D06Rik	0	0	0	0	0	0	0	0	0	0	0	0	0	0	0	0	0	0	0	0	0	0	0	0
2310002F09Rik	0	0	0	0	0	48.4724	0	0	10.7116	26.7785	0	0	0	1.56773	3.7493	46.3391	0.562587	0	33.2145	65.2196	14.9054	1.68692	43.0337	78.3003
2310002L09Rik	0	0	0	0	0	0	0	0	0	0	0	0	0	0	0	0	0	0	0	0	0	0	0	0
2310003L06Rik	0	0	0	0	0	0	0	0	0	0	0	0	0	0	0	0	0	0	0	0	0	0	0	0
2310003N18Rik	0	0	0	0	0	0	0	0	0	0	0	0	0	0	0	0	0	0	0	0	0	0	0	0
2310005A03Rik	0	0	0	0	0	0	0	0	0	0	0	0	0	0	0	0	0	0	0	0	0	0	0	0
2310005E17Rik	0	0	0	0	0	0	0	0	0	0	0	0	0	0	0	0	0	0	0	0	0	0	0	0
2310007B03Rik	0	0	0	0	0	0	0	0	0	0	0	0	0	0	0	0	0	0	4.98263	0	0	0	0	0.82982
2310008N11Rik	0	0	0	0	0	0	0	0	0	0	0	0	0	0	0	0	0	0	0	0	0	0	0	0
2310009A05Rik	219.164	53.7749	94.0436	38.8168	39.1933	207.154	155.525	681.479	123.043	618.067	186.054	38.8538	98.1624	2.21302	97.9644	158.554	162.701	95.2245	310.718	155.567	140.116	120.293	197.386	487.524
2310009B15Rik	103.684	3.20785	16.3017	30.3488	36.8632	260.276	108.525	1065.83	26.9077	67.1805	60.0986	58.9606	99.4233	73.8906	60.4246	117.575	43.0396	24.6114	162.34	253.905	32.4725	159.24	26.7486	681.328
2310010J17Rik	3.53875	15.6898	10.4194	1.83286	3.27804	132.534	9.6018	79.293	14.579	186.617	32.638	0	55.3646	0	39.4269	7.09283	11.725	31.4763	40.9047	91.2322	7.28726	211.456	13.5412	430.114
2310011J03Rik	127.344	85.7124	179.732	0	75.126	830.394	846.253	367.678	604.21	64.4127	305.05	72.3634	35.1027	110.483	141.772	168.873	170.808	298.26	110.835	100.871	135.451	157.957	276.56	259.129
2310014F06Rik	62.4343	0	0	26.2592	0	0	0	43.7638	0	125.977	5.41342	77.4028	0	0	49.7203	0	0	20.7678	35.7228	80.9175	0.969622	36.546	2.21763	68.8746
2310015A10Rik	166.121	167.593	800.051	27.9131	104.525	486.68	4.98998	361.834	0	152.575	380.95	109.083	37.9606	124.55	72.0791	93.9682	93.2652	72.0469	150.414	199.637	142.168	203.881	96.5935	361.163
2310015D24Rik	0	0	0	0	0	0	0	0	0	0	0	0	0	0	0	0	0	0	0	0.905165	0	0	0	0
2310015K22Rik	0	0	0	0	0	0	0	0	0	0	0	0	0	0	0	0	0	0	0	0	0	0	0	0
2310016D03Rik	0	0	0	0	0	0	0	0	0	0	0	0	0	0	0	0	0	0	0	0	0	0	0	0
2310016D23Rik	0	0	0	0	0	0	0	0	0	0	0	0	0	0	0	0	0	0	0	0	0	0	0	0
2310016G11Rik	0	45.262	0	3.7304	0	0	0	0	0	0	0	43.9969	0	0	22.9016	0	0	0	0	0	0	0	0	0
2310020H05Rik	0	0	0	0	0	0	0	0	0	0	0	0	0	0	0	0	0	0	0	0	0	0	0	0
2310022A10Rik	124.89	553.289	123.712	358.786	473.377	383.131	11.6911	1361.79	432.534	549.152	686.272	78.288	783.574	212.701	306.352	176.833	67.8128	183.192	277.499	124.592	112.716	257.664	119.92	623.989
2310022B05Rik	1351.49	1074.46	708.158	331.03	1493.16	444.762	587.758	295.581	1050.83	306.097	1547.02	4082.94	197.726	729.176	2256.22	2145.48	366.558	1024.33	165.086	175.92	901.202	239.086	680.57	180.046
2310026I22Rik	0	0	0	0	0	0	0	0	0	0	0	0	0	0	0	0	0	0	0	0	0	0	0	0
2310026L22Rik	0	0	0	0	0	0	0	0	0	36.9921	0	0	0	0	0.977822	0	0	0	33.1686	0	0	0	0	0.914587
2310030A07Rik	0	0	0	0	0	0	0	0	0	0	0	0	0	0	0	0	0	0	0	0	0	0	0	0
2310030G06Rik	0	0	0	0	124.498	1000.24	0	712.301	210.968	853.07	0	0	183.774	0	54.8072	26.4084	90.0317	3.55124	566.953	272.323	0	223.014	14.1306	944.116
2310031A07Rik	0	0	0	0	0	0	0	0	0	0	0	0	4.06531	146.491	0	0	0	0	0	0	0	0	0	0
2310033P09Rik	203.137	238.84	255.844	73.1033	564.062	271.561	1171.47	746.929	292.226	621.293	392.29	207.818	271.484	151.272	200.631	452.851	234.512	324.796	419.697	225.323	171.596	193.207	417.343	496.834
2310034C09Rik	0	0	0	0	0	0	0	0	0	0	0	0	0	0	0	0	0	0	0	0	0	0	0	0
2310034G01Rik	0	0	0	20.5774	0	11.8742	0	20.158	0	15.1208	0	0	6.65795	0	0	0	0	0	74.5006	34.0219	1.96959	44.3323	0	109.788
2310034O05Rik	0	0	0	0	65.6528	0	0	0	1.59382	0	0	0	0	0	0	0	1.97218	0	0	0	0	0	28.9686	0
2310035C23Rik	431.644	751.372	662.578	445.871	1845.52	1439.73	554.063	900.123	1814.36	3566.98	835.063	1198.18	503.225	1212.82	1312.97	1182.42	626.924	1015.45	1057.49	922.224	433.22	452.936	550.352	1277.32
2310039H08Rik	0	0	20.8205	0	12.683	185.618	1.63061	159.889	1.59869	31.1426	0	71.6985	119.532	0	27.6057	51.0237	80.3296	4.16304	107.401	80.7981	8.7634	80.0369	28.6279	423.438
2310039L15Rik	0	20.7562	1.78864	0	0.843685	37.7637	27.5174	0.808354	0	0	0.83509	51.0115	0	0	14.604	0.916495	2.52566	22.2938	6.61297	96.6778	23.2582	13.8205	2.47049	46.2653
2310040G07Rik	0	0	0	0	2.03413	366.065	0	0	0	0	0	61.7405	0	0	23.7552	0	7.44876	0	5.39356	1.48405	0	15.9853	18.1412	38.3012
2310040G24Rik	1.04684	0	107.732	0	0	0.956258	28.5981	158.88	94.9642	211.786	139.532	0	26.2495	0	11.7005	13.6383	13.874	16.4345	56.9577	49.3833	26.9076	143.817	83.6269	183.606
2310043L19Rik	0	0	0	0	0	0	0	0	0	0	0	0	0	0	0	0	0	0	23.7221	0	0	0	0	0
2310043M15Rik	0	0	0	0	0	0	0	0	0	0	0	0	0	0	0	0	0	0	0	0	0	0	0	0
2310043O21Rik	0	0	0	0	0	0	0	0	0	0	0	0	0	0	0	0	0	0	0	0	0	0	0	0
2310044K18Rik	0	0	0	0	0	0	0	0	0	0	0	0	0	0	0	0	0	0	0	7.24133	0	0	0	0
2310046K23Rik	0	0	0	0	0	0	0	0	0	0	0	0	0	0	0	0	0	0	0	0	0	0	0	0
2310047D07Rik	0	0	1.09136	0	0	0.821957	0	0	0	0	0	0	0	0	0	0	0	0	0	15.3362	22.4573	4.56268	0	0
2310050C09Rik	0	0	0	0	0	0	0	0	0	0	0	0	0	0	0	0	0	0	0	0	0	0	0	0
2310057J18Rik	0	0	0	0	0	0	0	0	0	0	0	0	0	0	0	0	0	0	0	0	0	0	0	0
2310057M21Rik	668.259	63.4083	20.3406	53.6131	648.809	1325.86	1445.86	165.32	1115.48	921.143	849.198	553.425	1569.75	688.953	325.447	370.237	248.52	524.078	752.66	1828.75	426.366	1975.11	1018.4	1915.52
2310057N15Rik	0	0	0	0	0	0	0	0	0	0	0	0	0	0	0	0	0	0	0	0	0	0	0	0
2310058D17Rik	0.930521	11.0355	0	0	58.6724	31.9231	0	40.897	43.7875	26.7356	32.2871	70.0225	0	0	66.7105	132.14	0.909811	38.4382	37.8896	17.0182	27.2212	36.6651	18.4896	30.4336
2310061I04Rik	117.63	1209.91	807.411	108.243	465.868	226.087	809.912	864.558	374.243	1097.36	525.067	620.734	353.536	182.212	807.238	329.777	147.662	359.124	321.819	277.112	172.218	467.942	228.573	744.999
2310061N02Rik	0	0	0	0	0	0	0	0	0	0	0	0	0	0	0	0	0	0	0	0	0	0	0	0
2310065F04Rik	0	0	0	0	0	0	0	0	0	0	0	0	0	0	0	0	0	0	0	0	0	0	0	0
2310067P03Rik	0	0	0	0	0	0	9.33577	1.53044	61.9198	0	0	0	0	0	20.5521	0	0	0	12.6254	0.907422	40.9805	5.25706	0	0
2310068J16Rik	0	0	3.88891	0	0	0	0	58.3093	69.6468	0	0	0	0	0	8.61294	1.1992	0	0	33.1484	3.41282	0	44.48	0	26.7965
2310069B03Rik	0	0	0	0	0	0	0	0	0	0	0	0	0	0	0	0	0	0	0	0	0	0	0	0
2310074N15Rik	0	0	0	0	0	0	0	30.5556	6.99554	0	0	0	0	0	0	15.3153	0	6.5603	14.5982	25.3447	0	0	0	65.2102
2310075C17Rik	0	0	0	0	0	0	0	0	0	0	0	0	0	0	0	0	0	0	0	0	0	0	0	0
2310079G19Rik	0	0	0	0	0	0	0	0	0	0	0	0	0	0	0	0	0	0	0	0	0	0	0	0
2310081O03Rik	0	0	0	9.4172	0	0	0	0	0	0	0	0	0	0	0	0	0	0	0	0	0	0	0	9.43716
2400006E01Rik	0	0	0	0	0	0	0	0	0	0	0	0	0	0	0	0	0	0	0	0	0	0	0	0
2410002F23Rik	499.682	253.19	87.3833	43.4185	883.09	1742.98	659.749	1222.95	441.628	1853.98	846.117	276.643	2516.03	264.452	397.203	301.922	207.517	598.25	1165.21	1558.74	327.419	1674.05	611.348	1599.09
2410003L11Rik	0	0	0	0	0	0	0	0	0	0	0	0	0	0	0	0	0	0	16.423	0	0	0	0	0
2410004B18Rik	842.307	383.751	136.755	254.164	729.075	658.132	660.863	516.105	716.672	849.32	838.2	892.395	330.445	161.633	542.009	421.543	316.215	583.169	697.336	405.864	739.047	245.415	253.835	836.505
2410004I01Rik	0	0	0	0	0	0	0	0	0	0	0	0	0	0	0	0	0	7.70349	3.367	0	0	0	0	24.8575
2410004P03Rik	0	0	12.5921	88.9858	0.902812	0	104.4	0	5.79518	0	0	9.73868	0	0	385.798	3.38708	8.90101	0	15.8204	1.3926	1.53512	1.29978	0	0
2410006H16Rik	7.35533	94.5722	213.763	38.0816	276.119	265.629	521.674	163.524	281.046	448.858	107.944	2.17139	556.815	98.5793	53.802	89.6379	263.847	262.625	167.035	157.334	168.242	367.597	418.226	831.069
2410012E07Rik	0	0	0	6.6559	0	0	0	0	7.84773	0	0.985977	0	0	0	0	0	0	0	0	0	0	0	0	0
2410015M20Rik	176.539	271.989	12.9725	96.8178	492.2	92.086	165.083	259.464	159.378	457.149	462.568	380.252	11.0166	0	268.837	162.764	172.736	309.508	367.897	276.058	184.57	419.559	261.869	715.169
2410017I17Rik	0	0	0	0	191.2	0	0	0	0	0	0	0	0	0	0	0	0	0	0	0.796948	0	0	0	0
2410018L13Rik	0	0	0	0	110.217	0	0	0	0	0	207.077	0	193.929	4.95465	0.678648	0.79764	1.82229	38.2722	0	15.8785	1.25283	2.6884	0	1.00455
2410021H03Rik	0	0	0	0.989413	0	0	0	0	0	0	0	0	0	0	0	0	0	0	0	0	0	0	0	0
2410022M11Rik	64.8448	113.617	17.0289	3.37807	92.3645	282.957	0.88387	5.37037	32.1105	28.5972	65.4858	184.189	191.275	0	37.5162	156.656	113.681	14.4782	70.0134	102.257	96.9313	52.3915	150.537	45.8282
2410024N13Rik	0	0	0	0	0	0	0	0	0	0	0	0	0	0	0	0	0	0	0	0	0	0	0	0
2410080I02Rik	0	0	0	0	116.79	0	0	0	0	0	0	0	0	0	0	0	0	2.81155	5.47434	0	0	0.906	0	0
2410089E03Rik	1151.59	2981.06	6311.15	1090.85	1474.4	1044.89	472.723	972.457	432.439	3527.85	3717.95	2860.34	1519.81	1646.68	760.546	2052.15	727.334	1345.61	1887.76	1782.86	301.465	1260.37	1599.58	4291.64
2410124H12Rik	0	0	0	0	0	0	0	0	0	0	0	0	0	0	0	12.4437	0	0	0	0	0	0	0	0
2410131K14Rik	384.787	607.221	863.577	57.539	333.354	843.423	383.65	602.605	525.677	1022.51	485.073	826.225	879.774	275.178	692.286	309.481	157.263	342.501	460.291	555.511	220.366	361.016	367.066	433.044
2410137M14Rik	0	0	0	0	0	0	0	0	0	0	0	0	0	0	0	0	0	0	0	0	0	0	0	0
2410141K09Rik	0	0	0	0	0	0	0	0	0	0	0	0	0	0	0	0	0	0	0	0	0	0	0	0
2410152P15Rik	0	0	0	0	0	0	0	0	0	0	0	0	0	0	0	0	0	0	0	0	0	0	0	0
2500002B13Rik	0	0	0	0	16.0646	0	0	0	0	2.22809	21.191	2209.49	0	16.8927	8.17182	181.381	10.0048	282.065	33.255	208.396	0.990492	0	20.7048	0.431228
2500004C02Rik	0	0	0	0	0	33.6254	52.081	2.78308	10.0097	0	5.07674	0	0	184.028	32.9871	76.5803	29.9944	29.2311	72.8104	32.9736	20.7362	66.6215	23.9169	3.46264
2510002D24Rik	341.556	68.8744	362.392	77.1536	95.7876	224.643	179.444	568.061	140.098	420.192	558.086	128.582	34.627	149.58	135.706	222.587	99.5444	89.3358	223.697	148.556	70.373	195.026	250.125	464.204
2510009E07Rik	6448.83	2264.45	4968.7	890.961	4442.2	1073.35	4569.05	1692.91	5386.08	1747.31	6596.6	4487.12	875.434	2446.09	2995.09	3644.77	2561.96	4672.54	1288.94	621.887	2763.67	483.782	3284.26	1363.78
2510017J16Rik	77.0746	0	0	78.8544	141.587	0	2.06107	73.7405	198.505	0	6.06689	0	0	19.8957	31.0034	9.80505	41.4516	40.0258	13.4335	11.9233	1.80169	64.8148	9.33879	49.3427
2510039O18Rik	510.618	178.672	952.086	204.403	761.823	710.516	482.899	206.143	793.674	823.808	519.322	435.16	1015.78	449.9	464.322	894.03	442.5	573.15	532.511	513.923	428.388	502.296	819.516	427.001
2510046G10Rik	117.038	0	197.563	4.30676	5.56616	0.535059	28.3657	4.81424	2.80639	201.868	3.58867	0.612925	0	0	1.98513	63.8854	26.657	147.458	183.949	47.0099	0	134.019	18.1771	598.184
2600006K01Rik	0	0	5.95406	0	0	0	0	27.5805	0	0	0	0	0	0	0	0	0	0	0	13.8582	0	25.0264	0	9.37721
2600014E21Rik	0	0	0	0	0	0	0	0	0	0	0	0	0	0	0	0	0	0	0	0	0	0	0	0
2610001J05Rik	1112.26	485.321	1401.52	182.356	1317.71	765.708	694.084	1174.36	677.152	1132.3	1249.4	1379.97	438.425	670.35	808.688	1970.4	1229.85	1171.89	1128.48	1044.69	1490.5	1324.56	924.242	1443.76
2610002M06Rik	135.374	117.533	421.457	685.097	385.697	1608.29	136.277	1669.59	765.948	1740.39	569.014	1381.3	203.085	249.6	1022.96	641.339	921.797	1200.18	1495.37	1264.51	1082.84	837.536	932.736	684.356
2610005L07Rik	3069.87	1951.91	251.12	799.285	298.221	3246.85	1622.78	3742.71	2438.35	3631.19	2796.71	1637	400.579	1818.05	1957.34	2147.35	1016.76	3111.47	2153.62	1959.15	571.432	1148	1307.99	2945.17
2610008E11Rik	1121.52	1685.68	3048.02	138.732	1182.87	1947.76	866.039	1619.73	2154.95	2893.36	1530.68	1389.21	264.372	576.717	633.649	1038.78	854.921	524.534	1064.98	438.049	627.709	782.199	513.693	1205.56
2610016A17Rik	0	0	0	0	0	0	0	0	0	0	0	0	0	0	0	7.85241	0	0	24.3081	0	0	4.51628	0	0
2610020C07Rik	0	10.3723	0	0	0	21.5619	0	191.887	0	0	5.40879	0	0.585271	0	0	9.83548	137.05	0.625857	1.8216	78.1233	0	0	0	30.253
2610020F03Rik	0	0	0	0	0	0	0	0	0	0	0	0	0	0	0	0	0	1.87437	0	0	0	0	0	0
2610021A01Rik	127.148	665.323	222.622	465.764	640.852	685.731	730.368	1033.84	1138.99	1292.08	1474.05	1970.1	106.058	292.039	735.351	511.466	239.071	475.456	1016.84	583.341	161.772	278.6	316.681	1194.51
2610024D14Rik	0	0.941067	143.426	0	44.2386	0	0	16.5873	0	0	0	0	0	37.3687	0	7.65767	0	0	0	0	0	0	5.33358	1.81139
2610027F03Rik	0	0	0	0	0	0	0	0	0	0	0	0	0	0	0	0	0	0	0	0	0	0	0	0
2610027K06Rik	0	0	0	0	0	0	0	0	0	3.14063	0	0	0	0	0	0	0	0	1.56446	0	0	0.325609	0	9.15667
2610028E06Rik	0	0	0	0	0	0	0	0	0	0	0	0	0	0	0	0	0	0	0	0	0	0	0	0
2610028H24Rik	0	0	0	0	0	0	0	0	0	0	0	1.16482	0	0	0	0	0	0	0.732984	0	0	0	0	0
2610035D17Rik	0	140.521	0	78.2189	0	0	154.784	4.8948	3.86073	0	0	98.154	0	0	102.255	20.9116	13.6324	2.20211	2.53892	10.3493	0	26.4481	0	50.5448
2610035F20Rik	0	224.379	0	0	0	0	0	0	0	0	0	0	0	0	43.606	0	0	0	0	0	0	0	0	0
2610037D02Rik	136.872	149.979	12.7962	0.785696	280.553	14.523	10.2934	2.502	57.1097	230.709	66.2233	185.828	189.279	124.768	61.7357	68.1142	12.2544	71.6484	55.5553	105.686	0.911247	156.223	83.5891	99.5626
2610042L04Rik	0	0	0	30.8654	2.05915	1.25849	0	0	0	0	0	0	0	0	17.407	0	0	3.40755	48.8527	0	3.7751	0	0	1.35148
2610044O15Rik8	440.598	481.88	58.7395	120.838	3970.44	390.347	1117.68	935.744	135.569	1401.65	2454.84	511.68	240.036	666.797	447.292	521.109	135.808	389.215	350.082	508.784	614.225	429.59	365.005	532.461
2610203C20Rik	192.216	297.185	0	313.097	91.0405	912.708	1.30629	465.04	46.2931	583.764	1303.85	505.263	71.823	0	652.377	3.88613	83.6924	91.1125	112.725	75.3967	395.565	293.331	18.2229	187.677
2610203C22Rik	0	0	0	0	598.926	0	383.527	0	32.2473	0	0	1.59679	0	0	17.6071	5.41774	84.367	244.367	30.3287	17.5224	0.756873	0	216.993	0
2610204G07Rik	0	0	0	0	0	0	0	0	0	0	0	0	0	0	7.04779	0	0	0	0	0	0	0	0	0
2610206C17Rik	405.225	0	0	0	0	12.4158	0	58.111	0	0	0	0	0.665408	0	90.6876	67.8161	0	0	0	0	0	0	0	13.0198
2610300M13Rik	453.636	0	18.8227	0	0	0	0	29.298	0	0	90.4137	2.43652	0	0	0	65.1241	20.8617	2.31813	0	0	55.4104	0	0	0
2610301B20Rik	277.298	1667.04	32.9645	314.311	279.056	2392.98	450.28	2142.94	726.767	2286.08	424.72	1524.87	274.612	0	785.066	207.517	148.346	411.276	935.363	1040.38	219.251	1121.34	184.174	1819.88
2610303G11Rik	0	0	0	0	0	0	0	0	0	0	0	0	0	0	0	0	0	0	0	0	0	0	0	0
2610306M01Rik	275.723	21.3072	81.4328	0	0	4.64041	217.777	304.153	42.7975	85.236	0	10.5393	59.0994	261.714	17.3658	29.884	26.846	33.7773	11.5698	66.4507	45.4849	44.2956	54.4775	143.398
2610307P16Rik	0	0	0	0	852.049	6.7785	889.91	170.347	328.275	422.152	0.55773	0	0	244.976	9.59014	31.4597	130.189	222.029	376.198	26.236	68.9058	34.925	100.275	92.3047
2610316D01Rik	0	1.15859	0	0	0	0	0	90.4275	0	2.48707	24.1622	0	1.10064	1.05379	7.72767	0	0	0	0	16.2779	0	3.001	9.71829	2.11753
2610318M16Rik	0	0	0	0	0	0	0	0	0	0	0	0	0	0	0	0	0	0	0	0	0	0	0	0
2610318N02Rik	0	0	0	9.26497	0	0	0	0	0	21.1131	0	16.4906	2.27216	0	0	0	0	20.1462	0	25.0896	0	18.1014	0	0
2610507B11Rik	7556.89	1890.18	1451.92	1577.14	6385.23	5149.32	4374.3	2709.27	4638.89	2520.22	6785.82	5634.39	2041.23	2693.49	7302.61	5999.62	2266.43	6516.35	2456.69	2212.87	4538.57	683.774	4345.7	1144.15
2610507I01Rik	1.02	0	0	0	0	0	0	0	0	12.6848	0	0	0	0	6.52308	5.48216	34.7914	7.64642	84.1509	0	37.2639	42.1662	63.4977	6.01266
2610524H06Rik	408.452	73.2905	3.78182	7.73418	120.016	820.082	309.296	698.602	75.023	265.445	53.3235	296.301	12.9123	39.9241	313.073	97.7565	60.3074	249.03	497.298	190.582	149.109	256.333	146.962	530.741
2610528A11Rik	0	0	0	0	0	0	0	0	0	0	0	0	0	0	18.7539	0	0	0	0	0	0.885569	0	11.6715	0
2610528J11Rik	0	0	0	0	6.9444	21.048	0	0	0	28.4897	0	0	0	0	0	0	0	0	0	5.15817	0	11.66	0	9.64949
2700012I20Rik	0	0	11.3377	0	0	0	121.894	0	29.0839	0	7.47676	0	0	0	15.3999	16.4007	3.64527	15.1131	23.9089	6.9045	13.2557	5.47882	56.4436	68.4623
2700016F22Rik	0	53.2707	6.7394	68.3857	15.091	0	0	42.2139	0	0	0	51.4034	24.7831	37.7069	1.93931	7.1739	16.1091	8.57056	11.3517	8.08702	35.9956	14.7201	106.367	57.7502
2700033N17Rik	0	0	0	0	203.498	0	48.3767	0	8.74442	0	0	0	0.887043	0	0	0	18.0839	101.216	0	0	32.442	0	83.5594	0.905708
2700038G22Rik	0	0	141.691	4.17678	41.3393	30.5665	67.1566	39.7332	58.3321	21.6428	1.54553	60.5252	1.97857	21.8856	53.4432	148.746	15.0438	70.0498	46.2555	10.1738	78.2931	27.5461	42.0414	13.4455
2700046A07Rik	565.803	0	50.11	45.1702	0	0	0	0	0	0	48.0004	161.702	0	0	79.3317	3.66676	102.285	0.280382	44.205	0	123.683	0	0	0
2700046G09Rik	60.6925	0	0	0	0	28.5085	79.8429	379.188	68.5309	142.977	221.938	136.4	0	0	28.9251	2.3539	38.9934	15.2713	191.226	72.4904	6.78641	44.1372	20.2537	64.6096
2700049A03Rik	457.072	207.991	353.234	0	570.3	650.837	286.687	424.074	456.727	397.572	458.894	310.239	398.677	18.6682	247.521	270.622	131.533	302.327	883.386	346.032	69.5358	176.459	317.266	533.359
2700062C07Rik	133.868	171.866	6.08225	47.727	5.07125	320.736	0	99.5986	257.485	512.998	306.914	210.968	87.5413	0.794234	102.943	10.9747	121.4	74.0843	91.5457	101.824	57.8319	78.6448	31.5503	318.028
2700068H02Rik	0	0	0	0	0	0	0	0	0	0	0	0	0	0	0	0	0	0	0	0	0	0	0	0
2700069I18Rik	0	0	0	0	0	0	0	0	0	13.4201	0	0	0	0	7.93398	0	0	0	37.3129	38.8906	0	11.5892	0	0
2700081O15Rik	1.29461	860.999	135.259	148.48	804.677	1705.22	1837.06	603.348	966.011	1289.09	370.198	337.788	385.467	1184.31	236.887	397.763	239.763	1075.28	257.227	322.849	579.096	202.931	621.127	474.833
2700089I24Rik	0	0	0	0	0	0	4.31936	0	0	0	0	0	0	0	0	0	0	0	0	0	0	0	0	0
2700097O09Rik	207.862	195.188	0	7.53697	368.028	58.3903	20.0863	185.566	46.654	448.84	87.6786	365.168	4.56614	3.2959	97.8874	99.9012	63.1399	170.548	238.729	113.655	75.8793	133.3	96.4865	108.386
2700099C18Rik	166.155	0	73.4405	0	7.3006	0	52.8047	0	1.73932	0	0	0	0	53.1284	19.8599	1.15025	23.9039	37.0603	18.45	0	62.1645	0	6.40403	0
2810001G20Rik	110.644	188.399	622.071	43.8234	229.533	253.817	116.69	384.247	287.377	142.507	89.08	19.1051	76.4328	0	169.439	143.33	394.495	256.069	480.972	90.5615	245.85	110.001	192.007	956.77
2810002D19Rik	48.866	0.834099	117.159	63.8365	173.451	300.436	74.6913	18.3919	44.3388	0	69.1414	118.341	0	0	101.564	83.3746	37.5452	93.8262	36.5245	19.8378	134.021	176.437	53.9221	26.6448
2810004N23Rik	371.313	43.3497	26.6277	59.6421	703.211	831.747	628.126	518.643	699.346	828.835	553.057	288.4	387.976	359.77	389.904	321.059	312.883	284.175	392.49	355.526	148.795	476.169	395.92	345.032
2810006K23Rik	38.8551	49.6847	268.95	26.2379	119.498	228.542	171.008	299.671	224.579	543.371	170.328	162.47	13.2349	35.3828	136.022	169.454	129.809	202.917	170.041	201.351	153.902	361.268	168.56	214.245
2810013P06Rik	398.15	217.776	730.008	21.8238	656.237	1102.91	658.502	1024.68	739.525	1170.91	804.919	580.33	225.416	590.875	467.777	481.624	476.914	419.591	1000.09	624.385	459.808	822.025	669.707	1385.16
2810021J22Rik	1.32458	26.1053	383.731	27.0028	300.2	135.154	14.8001	240.41	0	1974.51	1527.89	477.803	0	0	126.169	216.151	6.46276	5.33727	283.062	129.753	67.2259	45.2788	10.1666	216.93
2810025M15Rik	599.634	0.222093	185.036	7.04719	2973.25	666.404	584.801	133.479	1657.82	0.149937	740.18	1223.53	11.6232	2619.55	474.054	1594.06	2833.33	1907.36	116.329	109.652	2050.53	37.5382	1662.29	368.012
2810029C07Rik	1.29127	9.62955	0	0	1.17315	16.2101	12.8336	113.064	1.29463	81.0518	0	58.224	13.7253	1.10164	12.1682	55.7369	4.75822	75.889	17.1206	39.4636	22.7413	17.6883	23.7237	37.9691
2810030D12Rik	0	0	0	0	0	51.3134	0	0	0	0	0	0	0	0	0	0	0	0	0	0.977597	0	0	3.08504	73.2775
2810032G03Rik	0	197.082	0	44.4896	0	0	0	0	0	46.9056	0	351.957	0	0	241.316	22.5695	0	34.0895	11.4295	75.6126	0	41.9983	0	77.746
2810039B14Rik	0	0	0	0.407785	73.1774	245.044	70.1054	64.3943	113.003	988.876	0.953055	2.97005	289.312	0	39.2015	104.988	34.5797	9.12301	171.751	36.2783	0.868876	87.3373	9.78563	257.803
2810047C21Rik1	0	0	0	0	0	0	0	0	0	0	0	0	0	13.0361	18.9335	0	36.5658	0	11.1002	0	17.1385	0	5.64936	47.6477
2810049E08Rik	0	2.37372	0	0	0	0	0	0	0	0	0	95.1292	0	0	12.8489	0	0	0	0	0	0	0	0	0
2810402E24Rik	625.928	0.849618	7.51023	4.96162	364.107	205.418	200.435	662.737	307.52	322.568	176.119	34.8507	1.66867	41.2289	41.1394	153.514	81.8817	154.843	225.585	205.74	63.9866	212.326	147.578	526.045
2810403A07Rik	248.471	447.767	1142.83	350.346	1500.85	1084.61	1460.64	1332.83	1973.56	813.614	968.201	1339.17	1362.55	407.657	578.196	650.2	514.732	947.014	704.073	875.182	953.5	766.025	993.48	936.557
2810403D21Rik	1.46053	8.83413	44.7262	8.04309	26.7666	212.96	0.891178	170.084	136.685	277.365	0	5.89463	188.688	0	13.8478	97.5074	18.7163	70.7695	94.7582	146.54	8.71545	221.245	10.3301	417.637
2810403G07Rik	0	0	0	0	0	0	0	0	0	0	0	0	0	0	6.04093	0	0	0	0	0	0	0	0	0
2810404F17Rik	0	3.85299	0	0	0	0	0	10.9015	13.6725	10.5796	36.3044	0	0	0	0	20.8891	0	7.84387	0.859464	2.08671	9.7633	3.32119	6.01248	22.3893
2810404M03Rik	0	0	0	0	0	0	0	0	0	0	0	0	0	0	0	0	0	0	0	0	0	0	0	0
2810405F17Rik	26.607	68.1728	136.732	0	0	13.7632	2.20821	0	1.44778	0	21.1324	30.1409	19.7324	0	37.5603	54.0736	2.63146	34.6132	43.7964	35.6042	0	12.4605	10.2703	200.088
2810407A14Rik	0	0	0	0	0	0	0	0	0	0	0	74.6184	0	0	0	0	0	31.8895	0	0	0	0	0	0
2810408A11Rik	0	0	0	0	0	0	0	19.1758	0.517265	601.928	144.682	0	0	6.73409	21.9967	74.9153	0	10.9537	33.6698	15.9705	16.285	23.8825	20.621	95.3488
2810408I11Rik	0	0	0	0.492345	0	0	0	58.9868	0	0	0	0	0	294.49	0	6.68581	1.55188	46.4056	24.4857	9.25742	13.5413	3.21542	105.685	112.364
2810410L24Rik	9.38223	217.96	0	0.95857	0	69.6243	79.8004	0	0.509286	613.66	0	196.092	9.51517	109.599	37.0674	50.3561	143.348	92.0164	29.0629	5.78765	23.5226	72.6079	56.0752	104.26
2810414N06Rik	0	29.8449	0	30.6721	90.7658	272.743	0	52.64	0	478.573	0.990219	441.636	59.1218	89.8428	143.909	30.2169	18.0819	0	158.641	81.5434	53.292	133.235	10.2277	342.802
2810425M01Rik	0	0	21.2502	0	0	0	0	0	0	0	0	0	0	0	0	0	0	23.1898	1.85622	25.9726	0	6.62869	0	2.0958
2810429I04Rik	114.333	4.53197	0	25.0259	3.77547	0	13.9412	50.503	246.339	11.574	23.6644	25.8793	1.44548	1.66187	375.357	218.351	6.84767	30.2661	27.3082	88.8982	30.8385	16.765	9.55581	6.00499
2810430I11Rik	0	0	0	0	0	0	0	0	0	0	0	0	0	0	0	0.916068	0	0	0	0	0	0	0	4.73292
2810432F15Rik	0	0	0	0	0	0	0	0	0	0	0	0	0	0	0	0	0	0	0	0	0	0	0	0
2810433D01Rik	0	0	0	0	0	40.3851	0	0	0	0	0	0	0	0	10.3749	0	0	0	34.6375	0	0	0	0	0
2810442N19Rik	0	0	0	0	0	0	0	0	0	0	0	0	0	0	0	0	0	0	0	19.9137	0	0	0	0
2810454H06Rik	12.6962	0	0	0	8.10252	0.847041	118.039	42.4905	108.699	0.88426	32.7364	0	0	3.44339	47.3557	13.2662	46.8096	135.134	136.133	26.658	71.7786	42.7244	146.074	36.3158
2810455O05Rik	0	70.8875	0	34.1348	0	7.7319	0	0	0	0	0	12.8363	0	0	88.4331	7.12103	0	4.87726	11.0557	3.06484	0	0	0	66.1638
2810459M11Rik	0	97.092	0	24.6412	0	3.03016	0	2.49921	0	32.9246	9.55973	779.649	0	0	585.537	26.7929	0	0	11.408	5.13049	0.838129	14.6256	0	0
2810468N07Rik	0	153.547	0	19.0753	0	65.3985	0	24.5288	0	0	0	213.817	0	0	445.721	25.9694	0	0	37.8009	73.0825	0	27.0925	0	16.5846
2810471M01Rik	0	0	0	0	0	0	0	0	0	0	0	0	0	0	0	0	0	0	8.40095	21.0896	20.7591	2.14531	0	13.5949
2810474O19Rik	3401.07	361.565	716.543	151.981	3280.14	727.484	2702.3	1477.67	938.736	1457.3	3447.37	932.755	197.72	545.003	674.717	760.477	701.574	1451.45	1514.86	919.371	1192.83	674.469	1771.99	1287.57
2900005J15Rik	0	0	0	0	115.727	172.963	0	1.7216	0.962703	0	0	0	0	0	0	15.1406	1.03196	28.2251	2.47125	22.6775	13.7043	19.2551	1.00786	0
2900009J06Rik	0	0	0	0	0	0	0	0	0	0	0	0	0	0	1.44402	7.75569	11.1614	4.62225	0	9.95816	22.325	0	0	0
2900011O08Rik	0	530.624	0	337.585	0	0	0	2.36676	0	0	160.893	266.936	0	0	1254.43	0	0.704893	0	0	18.7965	0.72262	0.788838	0	21.0988
2900026A02Rik	4621.84	516.673	3482.96	161.849	4303.56	1080.46	5486.55	1547.32	6284.27	1320.52	5330.09	741.507	1374.9	5337.02	497.467	6224.6	1746.13	5757.13	448.055	500.272	2491.73	270.377	5108.39	426.506
2900041M22Rik	0	0	0	0	0	0	0	0	0	0	0	0	0	0	0	0	0	0.85697	6.25952	8.09039	0	0	0	0
2900042K21Rik	0	0	0	0	0	0	0	0	0	0	0	0	0	0	18.1228	0	0	0	0	0	0	0	0	7.24557
2900045O20Rik	0	3.35507	0	0	4.38423	0	28.9603	0	0	0	0	17.4709	0.639467	0	15.5679	5.94344	1.02179	6.3332	6.12759	0	0	3.98415	3.55867	2.97248
2900052L18Rik	0	54.1693	128.687	0	0	272.694	0	113.736	23.9846	0	56.5907	228.26	218.918	0	97.9855	16.1458	53.1288	63.6714	62.1491	32.6468	56.2846	50.4717	16.4616	35.1421
2900052N01Rik	0	0	0	0	0	72.9396	0.817626	72.4363	3.26086	10.3437	0	0	0.847032	0	1.03373	0	55.4806	62.6204	209.575	84.1247	19.9269	10.2246	0	66.1779
2900055J20Rik	0	0	0	23.0577	0	0	0	7.76175	0	22.6421	0	0	31.0991	0	14.8421	0	0	0	43.9685	14.9755	0	29.4722	0	0
2900060B14Rik	0	0	0	49.4704	268.086	0.872498	26.4567	0	110.18	115.392	66.765	0	70.0766	0	2.01364	28.3257	77.7606	63.1965	65.501	90.5366	62.6505	28.6553	173.963	164.524
2900060N12Rik	0	0	0	0	0	0	0	0	0	0	0	0	1.12968	0	39.6091	0	0	6.235	21.348	17.6135	0	15.5763	50.667	9.48787
2900072N19Rik	0	0	0	0	0	0	0	0	0	0	0	0	0	0	0	0	0	0	3.64955	0	0	0	0	2.7171
2900076A07Rik	290.521	178.433	0	0	206.981	506.259	16.3922	710.806	36.7529	350.098	24.3589	70.4966	42.27	39.6619	59.7944	19.904	56.8592	54.9819	435.782	158.694	18.4263	306.685	73.9372	429.552
2900079G21Rik	0	165.947	0	1.20478	0	0	0	0	0	0	0	0	0	0	4.69313	0	0	0	0	0	0	4.57616	0	0
2900089D17Rik	0	0	0	0	12.5343	0	0	0	0	0	0	0	171.517	0	0	0	1.57371	10.0085	0	0	0	0	21.0723	0
2900092C05Rik	0	0	0	0	0	0	0	0	0	0	0	0	0	0	0	0	0	0	0	0	0	0	0	0
2900093K20Rik	0	4.70533	0	0	282.242	191.948	2.59161	269.762	7.86999	0	2.78188	4.65964	91.3657	0	22.1501	43.0744	37.9761	22.4924	93.976	133.965	0	185.73	36.4461	472.774
2900097C17Rik	4613.4	4861.71	3396.84	2321.43	5098.81	13925.8	4314.51	13593.1	4174.78	16533.8	3693.39	7164.22	13142.6	2841.36	9715.37	4337.36	2412.84	5000.1	9853.92	10912.8	3124.69	10114.9	3516.06	14643.2
3000002C10Rik	42.4885	251.526	4.14884	1.63514	2.0083	4.06776	2.1338	3.98933	0	36.1976	0	8.78639	5.37158	4.03481	44.8518	3.4522	139.006	21.2351	55.0275	32.5294	73.4562	42.1806	6.39512	62.2384
3010001F23Rik	0	10.8839	0	5.8792	86.8568	175.891	0	138.801	0	2.93164	0	0	0.713044	0	16.115	0	0	0	36.0219	90.7982	0	73.2504	0	122.823
3010003L21Rik	0	0	0	0	3.71582	0	4.03995	0	1.54371	0	2.64273	0	0	0	0	23.5192	4.21629	3.27348	11.1223	0.875364	19.3974	13.1003	9.00343	33.3022
3100002H09Rik	0	0	0	0	0	0	0	0	0	0	0	0	0	0	0	0	0	0	0	0	0	0	0	0
3100003L05Rik	0	0	0	0	0	0	0	0	0	0	0	0	0	0	1.00683	0	0	0	0	7.24133	0	0	0	0
3110001I22Rik	285.262	0	13.2085	0	405.173	0	2.88175	0	80.0864	0	267.138	137.558	288.487	3.68836	17.3	25.6498	34.9053	9.99651	91.3294	45.6533	0	22.8734	18.8611	157.041
3110002H16Rik	1202.55	22.2586	12.954	131.825	339.28	756.723	281.189	38.3118	98.7692	376.051	31.8402	629.955	119.772	536.359	622.438	316.548	398.98	452.542	388.402	173.867	503.403	134.061	336.74	577.77
3110004A20Rik	0	0	0	0	0	0	0	0	0	0	0	0	0	0	0	0	0	0	0	0	0	0	0	0
3110006O06Rik	0	0	0	0	1.00453	58.9392	5.70563	0	0	0	0	0.932563	0	0	0	0	0	4.48661	0.845666	0.783641	1.8551	0	0	0
3110009E18Rik	0	0	0	0	103.905	0.63405	0	0	0	0	81.8064	18.2485	1.33079	24.2086	10.2886	18.3428	12.9951	4.30626	38.3595	0	0	31.2621	1.33361	3.99018
3110009F21Rik	0	0	0	0	0	0	0	0	0	0	0	0	0	0	0	0	0	0	0	0	0	0	0	0
3110009M11Rik	0	0	0	0	103.208	0	0	0	22.2846	0	0	0	0	0	19.1266	0	0	0	0	0	0	0	9.21129	0
3110015C05Rik	0	0	0	0	0	0	0	0	0	0	0	0.931935	0	0	0	0	0	0	0	0	0	0	0	0
3110018I06Rik	0	0	0	0	0	0	0	0	0	0	0	0	0	0	0	0	0	0	0	0	0	0	0	0
3110021N24Rik	0.87469	36.4341	0	0	56.0492	0	0	1.97396	0	0	0	0	0	0	8.49355	0	30.2699	18.9192	1.03492	10.5262	5.4301	0	0	0
3110035E14Rik	0	224.588	0	1.79206	0	0	0	0	0	0	0	414.7	2.51341	0.8167	186.743	0	0.927533	0	0	0	2.85545	0	0	0
3110039M20Rik	0	0	0	0	0	0	0	0	0	0	0	0	5.32227	0	0	0	0	0	0	0	0	0	0	0
3110040M04Rik	0	0	0	0	0	0	0	0	0	0	0	0	0	0	0	0	0	0	0	0	0	0	0	0
3110040N11Rik	190.249	37.8014	2.73927	0	221.638	275.001	465.456	216.356	99.1882	927.113	129.507	1.54514	144.131	0	40.2262	117.879	54.7087	122.76	228.419	95.0849	72.5459	176.283	103.833	338.173
3110043O21Rik	181.139	228.745	775.334	247.856	115.588	1077.02	227.013	1490.71	744.921	1258.84	465.227	846.523	1330.31	143.849	570.265	669.141	155.543	199.078	685.93	460.817	244.658	793.225	208.404	488.765
3110045C21Rik	0	1.64963	0	0	0	63.4295	0	0	0	0	0	0	0	0	5.18189	1.18769	0	3.05565	6.72971	0	0	20.4251	0	0.803345
3110053B16Rik	199.007	0	0	0	21.1838	0	3.46775	0	2.994	0	0	0	0	0	0	2.14231	0	4.33875	0	0	0	8.27758	35.9428	0
3110056K07Rik	3.19739	0	3.02479	0	151.799	92.2865	180.339	1.27389	265.859	90.5044	262.068	105.86	0	24.6812	76.9103	36.5937	67.7082	72.7107	83.7535	158.662	118.247	85.9148	112.358	297.166
3110062M04Rik	0	0	149.903	0	81.8035	321.113	344.66	167.499	124.18	188.19	73.7758	113.463	0	83.7892	23.5209	157.891	201.382	297.89	67.9875	32.0487	72.3007	12.3298	130.947	132.955
3110067C02Rik	0	0	0	0	0	0	0.94988	0	0	0	0	0	0	0	0	0	0	0	3.66725	0	0	21.5027	0	0.689183
3110070M22Rik	85.3684	0	0	0	0	0.806901	15.5354	0	4.73523	0	0	0	0	0	3.52667	75.2779	51.2196	0	19.0154	47.4176	17.6298	20.3895	32.9871	34.1751
3110079O15Rik	0	0	0	0	0	0	0	0	0	0	0	0	0	0	0	0	0	0	0	0	0	0	2.66679	0
3110082I17Rik	34.7325	45.0455	4.4378	84.31	1003.49	528.372	323.087	537.923	183.66	500.039	68.9866	173.509	70.0768	80.4111	127.973	91.7518	74.3968	225.026	237.351	320.534	73.8722	246.098	62.4517	208.388
3110082J24Rik	0	0	0	63.4365	0	0	0	0	0	0	0	26.9992	0	0	17.3625	0	0	0	0	0	0	0	0	0
3110083C13Rik	0	0	0	0	0	136.265	0	4.5549	0	60.6574	0	8.35342	0	0	8.51382	0	0	0	24.1984	27.6578	0	12.3842	2.17823	112.997
3110099E03Rik	0	0	0	0.77522	347.974	0	401.383	0	0	0	0	0	0	1.60589	0	0	5.82354	347.808	0	0	81.4372	0	182.917	0
3200001D21Rik	0	0	0	0	0	0	0	0	0	0	0	0	0	0	0	0	0	0	9.12389	0	0	0	0	0
3222401L13Rik	314.665	157.799	0	48.0081	195.975	112.676	0	127.266	172.468	566.354	50.7506	23.9574	45.4115	7.93156	84.9404	102.367	162.823	359.886	141.568	88.2194	201.698	93.5555	177.199	187.799
3300002A11Rik	0	0	0	0	0	0	0	0	0	0	0	0	0	0	11.871	0	0	0	0	0	39.2357	0	0	0
3300002I08Rik	132.969	3.93113	140.89	0.52068	5.72481	8.16688	0	200.992	0	138.693	151.692	74.4851	57.6994	0	87.0394	92.3718	133.208	53.175	123.838	90.0581	32.0774	11.7195	63.0078	38.5511
3300002P13Rik	0	0	0	0	0	114.367	0	22.3598	0	100.682	0	0	72.7479	0	0	0	0	0	48.3957	17.6203	0	60.5532	0	54.5775
3300005D01Rik	0	0	0	0	0	0	0	0	0	0	0	0	0	0	3.02048	0	0	0	0	0	0	0	0	0
3425401B19Rik	0	0	0	0	0	0	0	0	0	0	0	0	0	0	16.9565	0	0	0	0	0	0	16.9467	12.5165	80.6994
3632451O06Rik	89.6865	922.794	0	409.91	162.731	879.273	0	1134.9	287.35	1682.02	56.9053	892.8	361.164	2.8816	1350.22	34.8292	1290.72	72.773	542.911	406.488	1446.07	401.056	124.139	1291.74
3632454L22Rik	0	90.2317	0	26.6673	0	64.5727	0	10.8651	0	0	0	108.426	0	1.28117	18.19	0	0	0	0	0	0	3.93351	0	74.0761
3830403N18Rik	0	0	0	0	10.0213	0	216.661	0	2.8883	0	0	0	109.109	0	0	0	38.5564	68.211	0	0	70.3984	0	25.9335	0
3830406C13Rik	221.457	720.273	497.487	602.614	240.24	549.924	273.815	464.942	186.734	106.301	434.293	1072.61	420.689	581.379	223.743	378.892	286.274	433.525	264.216	306.837	335.113	251.067	379.018	710.676
3830408C21Rik	7.73265	2.87196	0.42694	0	110.638	86.9104	64.9992	97.0715	0	0	391.104	64.2573	13.3592	73.1308	74.3115	29.4415	7.35534	21.8739	14.7004	30.1098	17.1769	52.1277	86.0757	9.31604
3830417A13Rik	0	0	0	0	0	0	0	0	0	0	0	0	0	0	0	0	0	0	0	0	0	0	0	0
3830432H09Rik	0	0	0	0	0	0	0	0	0	0	0	0	0	0	0	0	0	0	0	47.8495	0	5.5194	0	0
3930402G23Rik	0	0	0	0	0	4.84302	0	0	0	0	0	0	154.635	0	13.7248	0	0	0	29.7283	86.4841	0	48.0212	0	0
4430402I18Rik	0	0	60.6562	0	0	0	224.806	30.8986	243.012	150.222	126.678	42.018	0	0	31.5676	64.7106	0	0	9.58842	16.859	1.8836	27.3646	11.333	60.4708
4631405J19Rik	0	45.7802	0	0	11.6129	7.195	7.82091	64.0504	0	56.4819	0	0	0	0	27.3986	0	0	29.2066	0	5.92286	0	28.7314	2.3064	9.98353
4631405K08Rik	0	0	0	0	0	0	0	92.7175	0	0	0	0	0	0	0	0	0	0	8.34062	20.3855	0	0	0	0
4632404H12Rik	201.727	163.471	37.9306	84.0855	18.0287	242.89	359.844	0.936494	336.73	585.735	371.908	165.676	117.589	213.226	299.291	114.324	95.9311	108.463	282.941	332.02	156.632	171.507	249.471	319.166
4632404M16Rik	38.0484	0	0	0	0	0	0	52.1188	0	0	0	0	0	0	0	0	0	0	0	0	0	0	0	0
4632411P08Rik	64.6673	0	0	0	112.37	7.02892	106.739	0.948271	0	199.692	0	97.2158	0	20.6058	0	0	0.927458	21.4968	26.4101	14.981	6.5225	73.3419	44.885	69.1535
4632415L05Rik	908.639	1317.32	514.09	38.2018	338.862	340.951	276.798	247.362	451.548	46.1528	539.785	575.965	5.09684	194.082	592.771	446.49	341.67	475.844	181.302	230.173	393.493	251.93	335.624	762.9
4632427E13Rik	605.012	225.787	492.566	1035.8	759.685	1036.07	672.831	1398	654.54	527.04	904.769	948.092	354.815	0	458.638	296.197	269.766	287.015	786.463	823.723	275.065	885.885	201.489	1322.15
4632428C04Rik	0	0	0	0	0	0	22.1975	0	0	0	0	0	0	0	4.26197	0	0.778995	26.474	0	0.848255	0	0	0	0
4731419I09Rik	0	0	0	0	0	0	0	0	0	0	0	0	0	0.849276	0	0	0	0	0	0	0	0	0	0
4732414G09Rik	0	4.37601	0	0.420844	0	31.7008	71.5267	107.764	0	7.58271	0	0	0	0	8.29356	26.4183	0	7.75971	59.4537	60.9086	0	20.2764	0	70.1343
4732419C18Rik	0	0	0	0	0	4.31552	0	100.378	0	0	0	0	2.41108	0	0.941752	0	2.69307	1.00353	19.0854	0	2.79027	16.8734	0	6.90735
4732440D04Rik	31.3163	199.469	340.023	55.0364	171.811	116.087	40.4227	321.624	62.3277	0	0	202.508	35.1719	82.1015	148.447	99.6381	95.6457	101.151	178.257	210.571	117.256	113.74	94.5781	338.152
4732463B04Rik	0	0	0	0	0	0	0	0	0	0	0	0	0	0	8.31836	0	0	1.02155	0	0	0	0	0	0
4732465J04Rik	0	0	0	0	0	0	0	50.4035	0	0	0	0	0	0	0.965901	6.02885	0	4.02849	0	11.2788	0	0	0	0
4732471J01Rik	3.77665	0	2.03523	0.801263	0	31.4558	0	0	63.8391	0	97.4942	4.37837	33.6265	0	22.7729	58.7906	15.4237	3.01763	49.4186	1.86184	22.9972	4.99813	14.0482	0
4732487G21Rik	0	0	0	0	0	0	0	0	0	0	0	0	0.887054	0	0	0	0	0	0	0	0	0	0	0
4732490B19Rik	0	0	0	0	0	0	0	0	0	0	0	0	80.7212	0	0	0	0	0	0	0	0	0	0	0
4732491K20Rik	6.72155	23.4473	0	19.4903	213.509	97.6151	59.7027	2.7914	9.55715	178.581	6.66962	144.147	0	0	66.4046	45.7566	19.1881	7.01658	63.9428	30.2257	9.81868	28.8965	8.34929	193.547
4732496C06Rik	108.114	3.24029	129.281	35.234	141.048	95.1666	2.69577	7.29395	133.844	0	3.23215	2.22187	0	14.5153	8.88614	11.558	3.07144	15.8681	16.4944	20.5478	0	10.6482	27.9964	44.1461
4831440D22Rik	0	0	52.333	0	0	0	0	0	0	0	0	0	0	0	0	0	0	0	0.882668	0	0	0	0	0
4831440E17Rik	0	27.702	0	0	105.727	0	0	0	0.902514	0	0	0	0	0	14.4591	0	18.5394	0	0	0	0.975833	0	0	0.739134
4833403J16Rik	937.344	1.81493	246.077	0.799745	2950.38	0.83854	4088.32	0.801231	2523.92	0	874.521	1.77477	1.38929	1446.15	5.10583	1145.53	1283.17	2495.18	20.9254	30.8503	1294.33	0	1196.96	0
4833405L11Rik	0	0	0	0	0	0	0	0	0	0	0	0	0	0	0	0	0	0	22.9669	0	0	0	0	0
4833407H14Rik	0	0	0	0	0	0	0	0	0	0	0	0	0	0	0	0	0	0	0	0	0	0	0	0
4833411C07Rik	0	82.3751	0	0	0	11.3603	0	77.0116	0	0	0	9.8296	0	0	25.7434	0	0	1.87708	18.3722	0	0	0	0	25.7908
4833412C05Rik	15.9682	0	0	0	0	0.689948	0	42.9249	0	0	0	0	0	0	0	52.3912	0	5.1526	0	0	0	0	0	0
4833413E03Rik	0	0	0	0	0	0	0	0	0	0	0	0	0	0	0	0	0	0	0	0	0	19.2902	0.794991	2.71549
4833413G10Rik	28.3354	2.36984	0	1.45721	41.922	53.0844	155.746	47.4098	0	92.3354	0	0	0	2.01039	69.4821	4.13895	13.3468	21.0087	51.7579	10.825	34.3027	25.7927	62.7954	15.5994
4833417C18Rik	0	9.01142	0	60.8651	3.63409	0	0	0	0	7.87851	16.6924	1.97643	0	15.0225	0	3.23275	1.14898	16.7551	0.912031	0.919174	12.006	22.3583	2.04969	22.6886
4833418N02Rik	0	31.629	29.88	0	30.7587	0	119.594	161.018	4.60428	54.4537	6.58465	40.8751	0	0	33.6583	70.5196	65.0479	85.0899	46.6476	54.4061	74.0054	25.9579	111.958	63.6626
4833418N17Rik	0	0	0	0	0	0	0	0	0	0	0	0	0	0	0	0	0	0	0	0	0	0	0	0
4833420G17Rik	556.637	336.806	1194.97	191.119	1292.95	1693.19	991.439	1520.1	829.91	672.282	860.776	844.896	973.023	291.327	384.286	427.705	545.924	655.898	511.831	299.873	149.676	513.133	448.997	717.049
4833422C13Rik	30.2553	30.5497	0	0	0	28.5953	0	0	0	9.45197	134.927	107.914	18.0289	0	4.60179	10.3933	0	9.16789	104.329	36.7352	0	0	3.30802	126.562
4833422M21Rik	0	2.64603	7.14614	0	205.323	19.8626	0	0	2.58048	0	0	0	136.886	27.5682	17.4068	4.78455	0	20.8582	25.4941	26.5337	7.57625	17.3841	51.8908	11.8811
4833423E24Rik	0	0	0	0	0	0	0	2.27401	0	0	0	0	128.591	0	0	0	0	0	14.5561	20.0174	0	0	7.97481	111.043
4833427F10Rik	0	0	0	0	0	0	0	0	0	0	0	0	0	0	0	0	0	0	0	0	0	0	0	0
4833427G06Rik	0	0	67.9368	3.62638	0	0	0	0	0	0	53.6328	0	0	0	59.1978	0	0	0	0	0	0	39.6235	0	0
4833428L15Rik	0	0	0	0	0	0	0	0	0	0	0	0	0	0	0	0	0	0	0	0	0	0	0	0
4833439L19Rik	4002.06	832.503	1393.68	309.739	577.48	2346.29	1356.53	1004.91	1509.53	3136.84	3705.67	2249.65	1914.48	602.201	1842.62	3019.22	1303.98	1535.87	927.041	944.969	1109.13	1021.21	782.571	1132.67
4833445I07Rik	0	0	581.203	0	0	0	32.3201	1.01587	12.7364	0	0	0	0	0	0	13.921	0	18.1646	20.3267	11.8829	6.14427	0	25.4613	0.509242
4921501E09Rik	0	0	0	0	0	0	0	0	0	0	0	0	0	0	0	0	0	0	0	0	0	0	0	0
4921501I09Rik	0	0	0	0	0	0	0	0	0	0	0	0	0	0	0	0	0	0	0	0	0	0	0	30.7937
4921504A21Rik	0	0	0	0	0	41.2335	0	278.205	0	0	0	6.05709	0	0	89.3299	0	3.16454	0	43.6224	122.536	5.38989	62.9526	5.57001	24.4937
4921504E06Rik	0	0	0	0	0	0	0	0	0	0	0	0	0	0	0	0	0	0	0	0	0	0	0	0
4921507G05Rik	0	0	0	0	0	0	0	0	0	0	0	0	0	0	0	0	0	0	5.13095	0	0	0	3.79501	0
4921507P07Rik	4.03169	126.742	51.6067	7.71983	0	256.538	22.9972	79.9161	64.9255	1.37875	26.5747	0	236.289	0	34.2961	41.1905	43.6252	26.1813	76.2329	20.7179	19.9801	21.4174	2.88544	62.8082
4921508D12Rik	0	0	0	0	0	0	0	0	0	0	0	0	0	0	0	0	0	0	0	0	0	0	0	0
4921509A06Rik	0	0	0	0	0	0	0	0	0	0	0	0	0	0	0	0	0	0	0	0	0	0	0	0
4921509C19Rik	0	0	0	0	0	0	0	0	0	0	0	0	0	0	0	0	0	0	0	0	0	0	0	0
4921509O07Rik	0	0	0	0	0	0	0	0	0	0	7.05474	0	0	0	14.8306	0	0	0	0	0	0	0	0	0
4921511C10Rik	0	0.824521	0	0	0	0	0	0	1.00929	0	0	0	0	0	0	0	0	0	0	0	0	0	16.7414	0
4921511C20Rik	0	0	0	0	0	0	0	0	0	0	0	0	0	0	0	0	0	0	0	0	0	0	0	0
4921511I17Rik	0	0	0	0	0	0	0	0	0	0	0	0	0	0	0	0	0	0	0	0	0	0	0	0
4921513I03Rik	0	0	0	0	0	0	0	0	0	0	0	0	0	0	0	0	0	0	0	0	0	0	0	0
4921513I08Rik	0	0	0	0	0	0	0	0	0	0	0	0	0	0	0	0	0	0	0	0	0	0	0	0
4921514A10Rik	0	0	0	0	0	0	0	0	2.79818	58.8443	0	0	29.967	0	0	0	0	0	0	2.56992	0	0	0.910186	0
4921515E04Rik	0	0.621366	0	0	0.664027	0	0	0	0	0	0	0	0	0	0	0	0	6.01308	0	16.9909	0	0	0	3.48965
4921515L22Rik	0	0	0	0	0	0	0	0	0	0	0	0	0	0	0	0	0	0	0	0	0	0	0	0
4921517D22Rik	0	0	0	0	0	0	0	0	0	0	0	0	0	0	0	3.93306	0	0	0	0	0	0	0.865396	0
4921518K17Rik	0	0	0	0.964493	0	0	0	0	0	0	0	0	0	0	0	0	0	0	0	0	0	0	0	0.929151
4921520N01Rik	0	0	0	0	0	0	0	0	0	0	0	0	0	0	0	0	0	0	0	0	0	0	0	0
4921521D15Rik	0	0	0	0	0	0	0	0	0	0	0	0	0	0	0	0	0	0	0	0	0	0	0	0
4921522A10Rik	0	0	0	0	0	0	0	0	0	0	0	0	0	0	0	0	0	0	0	0	0	0	0	0
4921522P10Rik	0	0	0	0	0	13.9268	73.9972	0	0	0	0	0	0	0	0	0	0	7.93736	0	0	23.2089	0	3.51875	0
4921523L03Rik	0	0	0	0	0.905718	1.76341	0	30.5434	0	1.59237	14.3402	0	0	0	13.0515	0	0	1.09834	0	6.64258	0	0	0	0
4921524J17Rik	1146.87	298.597	1564.87	23.1316	1297.78	309.746	1099.19	231.197	566.58	296.555	687.07	220.769	234.619	10.9489	215.89	322.612	674.564	269.759	330.463	213.827	429.336	263.708	267.811	244.872
4921524L21Rik	0	0	0	0	0	0	0	0	0	0	0	0	0	0	0	0	0	0	0	0	0	0	0	0
4921525O09Rik	0	0	0	0	0	0	0	0	0	0	0	0	0	0	0	0	0	0	0	0	0	0	0	0
4921528I07Rik	0	0	0	0	0	0	0	2.58731	0	0	0	0	0	0	0	0	0	0	38.0539	0	0	2.15042	0	0
4921529L05Rik	0	0	0	0	0	0	0	0	0	0	0	0	0	0	0	0	0	0	0	0	0	0	0	0
4921530L21Rik	0	0	0	0	0	0	0	0	0	0	0	0	0	0	0	0	0	0	0	0	0	0	0	0
4921531C22Rik	97.9487	100.586	6.67896	42.9353	185.746	300.618	353.64	37.9167	74.6797	277.234	23.2659	258.32	0	171.746	125.1	72.2446	67.3575	195.291	148.561	88.9368	153.037	53.6298	243.242	174.671
4921534H16Rik	0	0	0	0	0	0	0	0	0	0	0	0	0	0	0	0	0	0	0	0	0	0	0	0
4921536K21Rik	0	0.817512	0	0	0	135.441	0	0	0	0	0	30.9416	32.813	0	22.8316	0	0	0	55.3259	12.5085	0	20.8403	8.91538	23.7838
4921539E11Rik	0	0	0	0	0	0	0	0	0	0	0	0	0	0	0	0	0	0	0	0	0	0	0	0
4921539H07Rik	0	0.871522	0	0	0	0	0	0	0	0	8.39412	0	0	0	8.37945	0	12.2253	12.5785	4.35605	0	0	0	42.4766	0
4922502D21Rik	0	0	0	0	0	0	0	0	0	0	0	0	0	0	0	0	0	0	0	0	0	0	1.77786	0
4922502N22Rik	0	0	0	0	0	0	0	0	0	0	0	0	0	0	0	0	0	0	0	0	0	0	0	0
4930401A07Rik	0	0	0	0	0	0	0	0	0	0	0	0	0	0	0	0	0	0	0	0	0	0	0	0
4930401C15Rik	0	0	0	0	0	0	0	0	0	0	0	0	0	0	0	0	0	0	0	0	0	0	0	0
4930401G09Rik	0	0	0	0	0	0	0	0	0	0	0	0	0	0	0	0	0	0	0	0	0	0	0	0
4930401O10Rik	0	0	0	0	0	0	0	0	0	0	0	0	0	0	0	0	0	0	0	0	0	0	0	0
4930401O12Rik	0	0	0	0	0	0	0	0	0	0	0	0	0	0	0	0	0	0	0	0	0	0	0	0
4930402C01Rik	0	0	0	0	0	0	0	0	0	0	0	0	0	0	0	0	0	0	0	0	0	0	0	0
4930402F06Rik	0	0	0	0	0	0	0	0	0	0	0	0	0	0	0	0	0	0	0	0	0	0	0	0
4930402F11Rik	0	0	0	0	0	0	0	0	0	0	0	0	0	0	0	0	0	0	0	0	0	0	0	0
4930402H24Rik	2085.79	5377.5	356.325	1138.83	4199.12	2386.98	2888.26	2843.84	5673.12	2822.62	1287.28	7807.48	5161.79	2246.96	7016.22	2177.76	2217.62	3253.39	1627.74	2408.9	1290.11	1383.66	2687.63	1215.5
4930402K13Rik	0	0	0	0	0	0	0	0	0	0	0	0	0	0	0	0	0	0	0	0	0	0	0	0
4930403D09Rik	0	0	0	0	0	0	0	0	0	0	0	0	0	0	0	0	0	0	0	0	0	0	0	0
4930403P22Rik	0	0	0	0	22.1193	0	0	0	33.2288	0	0	0	0	127.393	0	0	0	62.7914	2.73716	0.90516	0	2.71801	4.44465	1.81139
4930404A12Rik	0	0	0	0	0	0	0	0	0	0	0	0	0	100.216	0	0	4.52097	0	0	0	0	0	0	0
4930404H11Rik	0	0	0	0	0	0	0	0	0	0	0	0	0	0	0	0	0	0	0	0	0	0	0	0
4930404H24Rik	0	23.5267	0	0	0	0	0	0	0	0	0	0	0	0	0	0	0	0	0	0	0	0	0	0
4930404I05Rik	0	0	0	0	0	0	87.2911	0	0	0	0	0	0	0	0	0	0	0.740397	0	0	1.53742	0	0	0
4930404I20Rik	0	0	0	0	0	0	0	0	0	0	0	0	0	0	0	0	0	0	0	0	0	0	0	0
4930404N11Rik	0	0	0	0	0	0	0	0	0	0	0	0	0	0	0	0	0	0	0	0	0	11.491	0	0
4930405A10Rik	0	0	0	0	0	0	0	0	0	0	0	0	0	0	0	0	0	0	0	0	0	0	0	0
4930405A21Rik	0	0	0	0	0	260.422	0	0	0	0	0	0	0	0	0	0	11.8631	1.02466	4.98774	0	0	7.12253	8.31288	32.7754
4930405D11Rik	0	0	0	0	0	0	0	0	0	0	0	0	0	0	0	0	0	0	0	0	0	19.026	0	0
4930405H06Rik	0	0	0	0	0	0	0	0	0	0	0	3.7277	0	0	0	0	0	0	0	0	0	0	0	0
4930405J17Rik	0	0	0	0	0	0	0	0	0	0	0	0	0	0	0	0	0	0	0	0	0	0	0	0
4930405L22Rik	0	0	0	0	0	0	0	0	0	0	0	0	0	0	0	0	0	0	0	0	0	0	0	0
4930405O22Rik	0	0	0	0	2.4015	0	2.8141	0	0	0	44.4142	0	13.8262	0	6.31648	11.6425	0	0	30.2231	78.5022	0	12.6698	22.7853	0
4930406D18Rik	0	0	0	0	0	0	0	0	0	0	0	0	0	0	0	0	0	0	0	5.431	0	0	0	0
4930407G08Rik	0	0	0	0	0	0	0	0	0	0	0	0	0	0	0	0	0	0	0	0	0	0	0	0
4930407I10Rik	0	0	0	0	0	0	0	0	0	0	0	0	0	0	0	0	0	0	0	0	0	0	0	0
4930407I19Rik	0	0	0	0	0	0	0	0	0	0	0	0	0	0	0	0	0	0	0	0	0	0	0	0
4930408K08Rik	0	0	0	0	0	0	0	0	0	0	0	0	0	0	0	0	0	0	0	0	0	0	0	0
4930408O17Rik	0	0	0	0	0	0	0	0	0	0	0	0	0	0	0	0	0	0	0	2.7155	0	16.308	0	0
4930412B13Rik	0	0	0	0	0	0	0	0	0	0	0	0	0	0	0	0	0	0	0	0	0	0	0	0
4930412C18Rik	0	1.22289	0	0	0	101.499	0	446.045	0	29.2443	0	0	0	0	19.5876	0	0	2.51254	30.934	24.987	135.479	76.1775	4.18232	177.235
4930412E21Rik	0	0	0	0	0	0	0	0	0	0	0	0	0	0	0	0	0	0	0	0	0	0	0	0
4930412F09Rik	0	0	0	0	0	0	0	0	0	0	0	0	0	0	0	0	0	0	0	0	0	0	0	0
4930412L05Rik	0	0	0	0	0	0	0	0	0	0	0	0	0	0	0	0	0	5.62312	0	0	0	0	0	19.0196
4930412M03Rik	0	0	0	0	0	1.05622	0	2.14884	15.4601	0	0	0	0	0	0	0	0	10.1887	11.9544	13.993	0	0	9.48509	69.4588
4930412O13Rik	0	0	0	0	0	0	0	0	0	0	0	0	0	0	0	0	0	0	0	0	0	0	0	0
4930413E15Rik	0	0	0	0	0	0	0	0	0	0	0	0	0	0	0	0	0	0	0	0	0	0	0	0
4930415C11Rik	0	0	0	0	0	0	0	0	0	0	0	0	0	0	0	0	0	0	0	0	0	0	0	0
4930415H17Rik	0	0	0	0	0	0	0	0	0	0	0	0	0	0	0	0	0	0	0	0	0	0	0	0
4930415L06Rik	0	0	0	0	0	0	0	0	0	0	0	0	0	0	0	0	0	0	0	0	0	0	0	0
4930415O20Rik	0	0	0	0	0	0	0	0	0	0	0	0	0	0	0	0	0	0	3.64955	0	0	0	0	4.52849
4930417H01Rik	0	0	0	0	85.8229	0	0	0	0	0	0	0	0	0	0	0	0	0	0	0	0	0	0	0
4930417O13Rik	0	0	0	0	0	0	0	17.852	0	63.8228	0	42.6271	517.044	0	1.48174	4.71456	7.18832	121.795	60.981	411.105	0	43.7252	5.25111	0
4930417O22Rik	0	0	0	0	0	0	0	0	0	0	0	0	0	0	0	0	0	0	0	0	0	0	0	0
4930419G24Rik	0	0	0	0	0	0	0	0	0	0	0	0	0	0	0	0	0	0	0	0	0	0.906006	0	0
4930421P07Rik	0	0	0	0	0	0	0	0	0	0	0	0	0	0	0	0	0	0	0	0	0	0	0	0
4930422C21Rik	0	0	0	0	0	0	0	0	0	0	0	0	0	0	0	0	0	0	0	0	0	0	0	0
4930422M22Rik	0	0	0	0	0	0	0	0	0	0	0	0	0	0	0	0	0	0	0	0	0	0	0	0
4930423D22Rik	0	0	0	0	0.850015	0	0	0	0	0	0	0	20.5497	0	22.7742	0	0.802353	0	25.7799	11.8028	5.16901	0	23.1083	40.5039
4930423D24Rik	0	0	0	0	0	0	0	0	0	0	0	0	0	0	0	0	0	0	0	0	0	0	0	0
4930423M02Rik	0	0	0	0	0	0	0	0	0	0	0	0	0	0	0	0	0	0	0	0	0	0	0	0
4930425K10Rik	0	0	0	0	0	0	0	0	0	0	0	0	0	0	0	0	0	0	0	0	0	0	0	0
4930425L21Rik	0	0	0	0	0	0	0	0	0	0	0	0	0	0	0	0	0	0	0	0	0	0	0	0
4930425O10Rik	29.9158	0	0	0	0	0	0	0	0	0	0	0	0	0	0	0	0	19.8624	0	0	20.0552	0	0	0
4930426D05Rik	0	0	0	0	0	0	0	162.565	0	0	0	0.945895	0	0	0	0	0	0	0	0	0	0	0	0
4930426I24Rik	0	0	0	0	143.18	0	3.37755	0	22.645	0	72.2463	93.5201	0	0	30.448	13.7224	5.36734	10.9926	7.13451	4.71869	0	4.72303	32.131	0
4930426L09Rik	12.3802	0	0	0	0	1.07022	57.114	0	20.7557	0	0	0	0	18.2715	18.4166	0	6.06979	66.9404	18.2546	0	25.3268	0	28.1537	0
4930428D20Rik	0	0	0	0	0	0	0	0	0	0	0	0	0	0	0	0	0	0	0	0	0	0	0	0
4930428E07Rik	0	0	0	0	0	0	0	0	0	0	0	0	0	0	0	0	0	0	0	0	0	0	0	0
4930428N03Rik	0	0	0	0	0	0	0	0	0	0	0	0	0	0	0	0	16.1548	0	0	0.884491	0	0.882321	0	0
4930428O21Rik	0	0	0	0	0	0	0	0	0	0	0	0	0	0	0	0	0	0	0	0	0	0	0	0
4930429D17Rik	0	0	0	0	0	0	0	0	0	0	0	0	0	0	0	0	0	0	0	0	0	0	0	0
4930429F24Rik	0	0	0	0	15.6128	0	0	13.0345	4.54371	0	0	0	0	0	0	0	0	19.4717	66.0567	0	1.16837	3.06244	0	11.4678
4930429H19Rik	0	0	0	0	0	0	0	0	0	0	0	0	0	0	0	0	0	0	0	0	0	0	0	0
4930429P21Rik	0	0	0	29.6823	0	0	0	0	0	0	0	0	0	0	0	0	0	0	0	0	0	0	0	0
4930430A15Rik	0	0	0	0	0	0	0	0	0	0	0	0	0	0	0	0	0	0.937182	0	0	0	0	0	0
4930430E12Rik	0	0	0	0.633766	18.8799	0	0	0	0	0	0.989362	0.994299	0	0	9.66792	0	0	0	9.73459	2.89726	20.581	0	2.84529	1.77972
4930430F08Rik	619.513	107.895	529.114	320.95	36.9219	378.845	4.78228	880.14	457.537	887.709	488.754	1126.99	933.746	103.423	485.168	455.147	334.035	254.936	527.785	127.988	245.729	542.432	119.986	478.036
4930430O22Rik	0	0	0	0	0	0	0	0	0	0	0	0	0	0	0	0	0	0	0	0	0	0	0	0
4930431F10Rik	0	0.950636	0	36.9943	0	104.593	0	92.8373	8.09995	8.48654	29.5199	1.71152	0	0	43.9729	1.09975	0	56.3257	30.6431	27.3563	36.3635	0	3.80801	91.0342
4930431F12Rik	0	0	0	0	0	62.3068	0	0	0	17.1874	0	0	0	0	0	0	0	0	0	0	0	4.71335	0	0
4930431L21Rik	0	0	0	0	0	0	0	0	0	0	0	0	0	0	0	0	0	0	0	0	0	0	0	0
4930431P03Rik	0	0	0	0	0	1.02175	0	0	0	0	0	0	0	0	0	0	35.5755	0	5.03582	4.51748	0	0	0	0
4930431P19Rik	92.6984	227.62	1.8512	2.27292	751.479	113.356	68.9053	20.1167	16.1759	11.2297	0.825698	47.3203	34.7549	44.1735	36.3558	0.96639	34.646	9.75612	136.141	61.3869	16.3091	80.3064	154.999	308.495
4930432B10Rik	0	0	0	0	0	0	173.751	0	115.587	0	21.9766	70.0161	0	0	60.9325	0.61735	0	0	0	2.91947	0	43.0046	0	97.7395
4930432E11Rik	74.6081	0	0	2.24415	0	0	0	0	0	0	0	125.289	0	0	10.4431	0	0	11.8433	1.57957	0	0	0	0	0
4930432H08Rik	0	0	0	0	0	0	0	0	0	0	0	0	0	0	0	0	0	0	0	0	0	0	0	0
4930432K21Rik	0	88.9918	6.5134	0	0	31.6577	0	0	0	0	53.0222	195.444	0	0	2.09968	0	3.27868	5.32453	9.56566	0.883521	0	5.65256	19.3882	0
4930432L08Rik	0	0	0	0	0	0	0	0	0	0	0	0	0	0	0	0	0	0	0	0.905181	0	0	0	0
4930432M17Rik	0	0	0	0	0	0	0	0	0	0	0	0	0	0	0	0	0	0	0	0	0	0	0	0
4930432O09Rik	0	0	0	0	0	0	0	0	0	0	0	0	0	0	0	0	0	0	0	0	0	0	0	0
4930433B08Rik	0	0	0	0	0	0	0	0	0	0	0	0	0	0	0	0	0	0	0	0	0	0	0	0
4930433I11Rik	0	0	0	0	0	0	0	0	0	0	0	0	0	0	0	0	0	0	0	0	0	0	0	0
4930433J02Rik	0	0	0	0	0	0	0	0	0	0	0	0	0	0	0	0	0	0	0	0	0	0	0	0
4930433N12Rik	27.4964	0	0	0	0	0	0	0	0	0	0	0	0	0	0	37.8923	0	19.3598	0	0	0	0	0.871592	0
4930434B07Rik	0	0	0	0	0	0	0	0	0	0	0	0	0	0	0	0	0	0	0	7.24134	0	0	0	0
4930434F21Rik	0	0	0	0	0	0	0	0	0	0	0	0	0	0	0	0	0	0	0	0	0	0	0	0
4930434O05Rik	0	0	0	0	0	0	0	0	0	0	0	0	0	0	0	0	0	0	0	0	0	0	0	0
4930435C17Rik	0	0	0	0	0	0	0	0	0	0	0	0	0	0	0	0	0	0	0	0	0	0	0	0
4930435E12Rik	0	0	0	0	0	0	0	0	0	0	0	0	0	0	0	0	0	0	0	0	0	0	0	0
4930435F18Rik	0	178.588	0	145.1	0	5.59785	5.96272	165.5	75.9606	0	0	122.883	183.62	0	3.56821	16.4919	14.1854	32.2227	54.5059	189.986	7.06153	30.1322	40.1471	120.637
4930437M23Rik	0	0	0	0	0	0	0	0	0	0	0	0	0	0	0	0	0	0	0	0	0	0	0	0
4930438A08Rik	0	0	0	0	0	0	0	0	0	0	0	0	0	0	0	0	0	0	0	0	0	0	0	0.905692
4930438E09Rik	0	0	0	0	0	0	0	0	0	0	0	0	0	0	0	0	0	0	0	0	0	0	0	0
4930439A04Rik	0	0	0	0	0	0	0	0	0	0	0	0	0	0	0	0	0	0	0	0	0	0	0	0
4930439D14Rik	0	0	0	0	0	0	0	0	0	0	0	0	0	0	0	0	29.8384	1.87437	16.423	0	0	0	0	0
4930440C22Rik	0	0	0	0	0	0	0	0	0	0	0	0	0	0	0	0	0	0	0	0	0	0	0	0
4930440I19Rik	0	0	0	0	0	0	0	0	0	0	0	0	0	0	0	0	0	0	0	0	0	0	0	0
4930441H08Rik	0	0	0	0	0	0	0	0	0	0	0	0	0	0	0	0	0	0	0	0	0	0	4.44465	0
4930441J16Rik	0	0	0	0	0	0	0	0	0	0	0	0	0	0	0	0	0	0	0	0	0	0	0	0
4930442G10Rik	0	0	0	0	0	0	0	0	0	0	0	0	0	0	0	0	0	0	0	0	0	0	0	0
4930442G15Rik	0	0	0	0	0	0	0	0	0	0	0	0	0	0	0	0	0	0	0	0	0	0	0	0
4930442H23Rik	0	0	0	0	0.884754	0	0	0	0	0	0	0	0	0	0	0	0	0	0	0	0	0	0	0
4930442J19Rik	0	0	0	0	0	0	0	0	0	0	0	0	0	0	0	0	0	0	0	0	0	0	0	0
4930442L01Rik	0	0	0	0	0	0	0	0	0	0	0	0	0	0	0	0	0	0	0	0	0	0	0	0
4930443O20Rik	3.90001	0	0.720103	0	0	0	136.538	0	3.72322	0	26.8913	1.0594	0	0	0	31.3716	12.095	16.4225	0	0	0	0	12.6184	0
4930444A19Rik	0	0	0	0	0	0	0	0	0	0	0	0	0	0	0	0	0	0	0	0	0	0	0	0
4930444E06Rik	0	0	1.81798	0	0	0	0	0	0	0	0	0	0	0	0	0	0	0	0	1.93857	0	0	0	0
4930444F02Rik	0	0	0	0	0	0	0	0	0	0	0	0	0	0	0	0	0	0	0	0	0	0	0	0
4930444G20Rik	0	0	0	0	0	0	0	0	0	0	0	0	0	0	0	0	0	0	0	0	0	0	0	0
4930444M15Rik	0	0	0	0	0	0	0	0	0	0	0	0	0	77.2852	0	0	0	0	0	0	0	0	0	0
4930444P10Rik	0	0	0	2.80277	20.4828	0.759673	0	0	0	0	3.4869	0	0	0	0	0	2.1368	0	3.45361	11.4095	0	0	0	13.1739
4930445B16Rik	0	0	0	0	0	0	0	0	0	0	0	0	0	0	0	0	0	0	0	0	0	0	0	0
4930445N08Rik	0	0	0	0	0	0	0	0	0	0	0	0	0	0	0	0	0	0	0	0	0	0	0	0
4930445N18Rik	0	0	0	0	0	0	0	0	0	0	0	0	0	0	0	0	13.3282	0	0	0	0	0	12.6669	0
4930447A16Rik	0	0	0	0	0	0	0	0	0	0	0	0	0	0	0	0	0	0	0	0	0	0	0	0
4930447C04Rik	0	0	0.623452	0	14.0111	409.972	0	321.471	0	76.1725	0	0	118.773	0	0	0	0	4.24032	342.621	142.419	0	170.699	1.29169	660.718
4930447F04Rik	0	0	0	0	0	0	0	0	0	0	0	0	0	0	0	0	0	0	0	0	0	0	0	0
4930447F24Rik	0	0	0	0	0	0	0	0	0	0	0	0	0	0	0	0	0	0	0	0	0	0	0	0
4930447K03Rik	0	0	0	0	0	0	0	0	0	0	0	6.39186	0	0	1.85865	0	1.02909	0	39.9663	0	0	0	0	0
4930447M23Rik	0	0	0	0	32.0834	0	0	26.062	96.0703	0	0	0	0	0	9.78172	0	0	0	89.3613	29.2608	0	0	0	7.88425
4930447N08Rik	0	0	0	0	0	0.814612	0	0	0	0	0	0	30.8226	0	0	0	0	8.98944	0.687575	35.1594	0	0	0	0
4930448A20Rik	0	0	0	0	0	0	0	0	0	0	0	0	0	0	0	0	0	0	3.64956	0	0	0	0	0
4930448C13Rik	0	0	0	0	0	0	0	0	0	0	0	0	0	0	0	0	0	0	0	0	0	0	0	0
4930448D08Rik	0	0	0	0	0	17.4767	0	17.6703	0	0	0	0	0	0	0	0	0	0	0	0	0	0	0	8.87221
4930448E22Rik	140.905	0	0	0	0	119.955	0	0	0	14.0993	0	0	1.68398	0	18.661	27.866	0	0	3.6299	1.75918	0	23.3173	14.9636	0
4930448F12Rik	0	0	0	0	0	0	0	0	0	0	0	0	0	0	0	0	0	0	0	0	0	0	0	0
4930448H16Rik	0	0	0	0	0	0	0	0	0	0	0	0	0	0	0	0	0	0	0	0	0	0	0	0
4930448I06Rik	0	0	0	0	0	0	0	0	0	0	0	0	0	0	0	0	0	0	0	0	0	0	0	0
4930448I18Rik	0	0	0	0	0	0	0	0	0	0	0	0	0	0	0	0	0	0	0	0	0	0	0	0
4930448K20Rik	0	0	0	0	0	0	0	0	0	0	0	0	0	0	0	0	0	0	0	0	0	0	0	0
4930449A18Rik	0	0	0	0	0	0	0	0	0	0	0	0	0	0	0	0	0	1.87439	0	0	0	0	0	0
4930449E01Rik	0	0	47.8087	0	0	0	0	0	0	0	0	0	0	0	0	0	0	0	0	0	0	0	0	0
4930449I24Rik	0	0	0	0	0	0	0	0	0	0	0	0	0	0	0	0	0	0	0	0	0	0	0	0
4930451E10Rik	0	0	0	0	0	0	0	0	0	0	0	0	0	0	0	0	0	0	0	0	0	0	0	0
4930451G09Rik	39.8651	0	51.8897	0	0	397.576	0	134.683	0	3.21969	0	103.297	157.886	0	52.7028	41.4345	0	5.49354	55.6573	60.7497	1.7198	60.401	38.1969	222.674
4930451I11Rik	0	0	0	0	0	0	0	0	0	0	0	0	0	0	0	0	0	0	0	0	0	0	0	0
4930452B06Rik	0	0	0	11.0129	0	173.95	1.3306	24.9225	64.0333	147.977	22.8385	0	4.36039	0	13.3853	7.7673	0	4.86636	104.923	332.894	0	222.434	0	75.0134
4930452L12Rik	0	0	0	0	0	0	0	0	0	0	0	0	0	0	0	0	0	0	0	0	0	0	0	0
4930452N14Rik	0	0	0	0	0	0	0	0	0	0	0	0	0	0	0	0	0	0	0	0	0	0	0	0
4930453C13Rik	0	0	0	0	0	0	0	0	0	0	0	0	0	0	0	0	0	0	0	0	0	0	0	0
4930453H23Rik	0	0	0	0	0	0	0	0	0	0	0	0	0	0	0	0	0	0	0	0	0	0	0	0
4930453L07Rik	0	0	0	0	0	0	0	0	0	0	0	0	0	0	0	0	0	0	0	0	0	0	0	0
4930453N24Rik	1473.88	1056.67	743.237	56.5807	1287.56	462.879	844.532	1566.97	2077	499.393	1312.88	1309.68	445.842	501.367	1478.34	1775.52	1088.42	1382.89	702.742	850.23	2075.56	451.429	880.885	1532.46
4930453O03Rik	0	0	0	0	0	0	0	0	0	0	0	0	0	0	0	0	0	0	0	0	0	0	0	0
4930455B14Rik	0	0	0	0	0	0	0	0	0	85.1701	0	0	0	0	0	0	0	0	0	0	0	0	0	0
4930455C13Rik	0	0	0	0	0	0	0	0	0	0	0	0	0	0	0	0	0	0	0	0	0	0.906005	0	0
4930455D15Rik	0	0	0	0	9.70175	0	0	0	0	0	0	0	0	0	0	0	0	0	0	0	0	0	10.701	0
4930455G09Rik	0	0	0	0	0	0	0	0	0	0	0	0	0	0	4.02729	0	0	0	5.47434	0	26.3043	0	0	0
4930455H04Rik	0	0	0	0	0	0	0	0	0	0	0	0	0	0	0	0	0	0	0	0	0	0	17.7786	0
4930455J16Rik	0	6.41065	0	0	0	0	18.5253	0.942701	0	0	13.7523	2.79599	0	0	0	0.951357	0	0	5.05167	0	0	0	0	0
4930455M05Rik	0	5.35253	0	0	0	0	0	0	0	0	0	0	0	0	0	0	0	0	0	0	0	0	16.8835	0
4930456L15Rik	0	0	0	0	0	0	0	0	0	0	0	0	0	0	0	0	0	0	0	0	0	0	0	0
4930458A03Rik	0	0	0	0	0	0	0	0	0	0	0	0	0	0	0	0	0	0	0	0	0	0	0	0
4930458B22Rik	0	0	0	0	0	0	0	0	0	0	0	0	0	0	0	0	0	0	0	0	0	0	0	0
4930458D05Rik	0	0	0	0	0	0	0	0	0	0	0	0	0	0	0	0	0	0	0	0	0	0	3.40312	17.0366
4930458K08Rik	0	0	0	0	0	0	0	0	0	0	0	0	0	0	0	0	0	0	0	0	0	0	0	0
4930459C07Rik	0	0	0	0	0	0	0	0	0	0	0	0	0	0	0	0	0	0	0	0	0	0	0	0
4930459L07Rik	0	0	0	0	0	0	0	0	0	0	0	0	0	0	0	0	0	0	0	0	0	0	0	0
4930461C15Rik	0	0	0	0	0	0	0	0	0	0	0	0	0	0	0	0	0	0	0	0	0	0	7.11144	0
4930461G14Rik	0	0	0	0	0	0	0	0	0	0	0	0	0	0	0	0	0	0	0	0	0	0	0	0
4930463O16Rik	0	0	0	0	0	0	0	0	0	0	0	0	0	0	0	0	0	0	0	0	0	0	0	0
4930465I24Rik	0	0	0	0	0	0	0	0	0	0	0	0	0	0	0	0	0	0	0	0	0	0	0	0
4930465K10Rik	0	0	0	0	0	0	34.5548	0	0	0	0	0	0	0	0	0	0	0	0	0	0	0	0	0
4930465M20Rik	0	0	0	0	0	0	0	0	0	0	0	0	0	0	0	0	0	0	0	0	0	0	0	0
4930466I24Rik	0	0	0	0	0	0	0	0	0	0	0	0	0	109.765	0	0	0	0	0	0	0	0	17.554	0
4930467D21Rik	0	0	0	0	0	0	0	0	0	0	0	0	0	0	0	0	0	0	0	0	0	0	0	0
4930467E23Rik	0	0	0	0	0	0	0	0	0	0	0	0	0	0	10.6453	0	0	35.3313	0	18.6924	0	3.28621	0	8.84623
4930467J12Rik	0	0	0	0	0	0	0	0	0	0	0	0	0	0	0	0	0	0	0	0	0	0	0	0
4930467K11Rik	0	0	0	0	0	0	0	0	0	0	0	0	0	0	0	0	0	0	0	0	0	0	5.33358	0
4930469B13Rik	0	0	0	0	0	0	0	0	0	0	0	0	0	0	0	0	0	0	0	0	0	0	0	0
4930469K13Rik	0	0	0	0	0	0	0	0	0	0	0	0	0	0	0	0	0	0	0	0	0	0	0	0
4930470G03Rik	0	0	0	0	0	145.473	0	0	0	0	0	0	147.633	0	0.986212	0	2.39431	0	15.45	12.0464	8.91818	44.9125	0.461048	0
4930470O06Rik	0	0	0	0	0	0	0	0	0	0	0	0	0	0	0	0	0	0	0	0	0	0	0	0
4930470P17Rik	0	0	0	0	0	0	0	0	0	0	0	0	0	0	0	0	0	0	0	0	0	0	0	0
4930471C04Rik	0	32.5031	0	0	0	0.755739	0	0	0	0	0	0	0	0	9.1065	0	0	0	8.8279	0.934124	0	42.5544	0	0
4930471C06Rik	0	0	0	0	0	0	0	0	0	0	0	0	0	0	0	0	0	0	0	0	0	0	0	0
4930471D02Rik	0	0	0	0	0	0	0	0	0	0	0	0	0	0	0	0	0	0	0	0	0	0	0	0
4930471E15Rik	0	0	0	0	0.885121	0.872498	0	9.59453	0.874448	124.212	0	0	71.8507	0	1.00683	0.957208	0	16.8693	0	0	18.413	4.53349	4.44465	5.43418
4930471E19Rik	0	0	0	0	0	0	0	0	0	0	0	0	0	0	0	0	0	0	0	0	0	0	0	0
4930471G24Rik	0	0	0	0	0	0	0	0	0	0	0	0	0	0	0	0	0	0	0	0	0	0	0	0
4930471M09Rik	0	0	0	0	0	0	0	116.111	0	0	0	0	0	0	0	0	0	0	0	0	0	0	0	0
4930473A02Rik	0	0	0	0	0	0	0	0	0.98555	0	0	0	0	0	0	0	0	0	0	0	0	0	0	14.4819
4930473D10Rik	0	0	0	0	0	0	0	0	0	0	0	0	0	0	0	0	0	0	0	0	0	0	0	0
4930473H19Rik	0	0	0	0	0	0	0	0	0	0	0	0	0	0	0	0	0	0	0	0	0	0	0	0
4930473O22Rik	0	0	0	0	0	0	0	0	0	0	0	0	0	0	0	0	0	0	0	0	0	0	0	0
4930474H06Rik	0	0	0	0	0	0	0	0	0	0	0	0	0	0	0	0	0	0	0	0	0	0	0	0
4930474N05Rik	0	0	0	0	0	0	1.01156	0	0	0	2.58475	4.90808	0	0	1.00477	0	0.755223	0	19.7397	1.93492	0	0	0.779552	0.907073
4930474N09Rik	0	0	0	0	0	0	0	0	0	0	0	0	0	0	0	0	0	0	0	0	0	7.24799	0	0
4930477E14Rik	0	0	0	0	0	0	0	0	0	52.201	0	0	0	0	0	0	0	0	0	0	0	0	0	0
4930477G07Rik	0	0	0	0	0	0	0	0	0	0	0	0	0	0	0	0	0	0	0	0	0	0	0	0
4930477N07Rik	0	0	0	0	0	0	0	0	0	0	0	0	0	0	0	0	0	0	0	0	0	0	0	0
4930478K11Rik	0	0	0	0	0	0	0	0	0	0	0	0	0	0	0	0	0	0	0	0	0	0	0	0
4930478P22Rik	0	0	0	0	0	0	0	0	0	0	0	0	0	0	0	0	0	0	0	0	0	0	0	0
4930479D17Rik	0	0	0	0.858152	0	0	0	0	0	0	0	0	0	0	0	0	0	0	0	6.3458	0	0	8.20761	0
4930479H17Rik	0	0	0	0	0	0	0	0	0	0	0	0	0	0	0	0	0	0	0	0	0	0	0	0
4930480E11Rik	0	0	0	0	0	0	0	0	0	0	0	0	0	0	0	0	0	0	0	0	0	0	0	0
4930480G23Rik	0	0	0	0	0	0	0	0	0	0	0	0	0	0	0	0	0	0	0	0	0	0	0	0
4930480K15Rik	0	0	0	0	0	0	0	0	0	0	0	0	72.0726	0	0	0	0	0	5.18921	0	0	0	0	0
4930480K23Rik	40.5203	116.253	4.59799	2.41472	62.8499	470.391	78.9168	213.897	193.831	30.8416	52.2236	47.1848	0	6.39131	128.718	88.8824	28.2604	0	102.229	51.7662	2.93056	79.8874	66.993	40.0999
4930480M12Rik	0	0	0	0	0	0	0	0	0	0	0	0	0	0	0	0	0	0	0	0	0	0	0	5.43418
4930481A15Rik	0	381.498	0	0	0	0	0	294.83	0	0	0	0	0	0	0.667596	68.1231	0	0	7.11925	2.36827	0	0	0	0
4930481B07Rik	0	38.2062	0	1.56455	106.837	30.7121	117.207	16.8814	3.10512	0	0	0	0	24.0054	6.47522	31.6009	19.1374	48.9231	10.1282	15.4961	2.42682	23.7	68.3905	6.19827
4930483J18Rik	22.2716	0	0	0	130.045	0	0	0	0	0	0	0	0	0	0	0	0	0	0	0	0	0	0	29.9424
4930483K19Rik	0	0	0	0	0	0	0	0	0	0	0	0	0	0	0	0	0	0	0	0	0	0	0	0
4930483O08Rik	0	0	0	0	0	0	0	0	0	0	0	0	0	0	0	0	0	0	0	0	0	0	0	0
4930484H19Rik	0	0	0	0	0	0	0	0	0	0	0	0	0	0	10.0682	0	0	0	0	0	0	0	0	0
4930486F22Rik	0	0	0	0	0	0	0	0	0	0	0	0	0	0	0	0	0	0	0	0	0	0	0	0
4930486I03Rik	0	0	0	0	0	0	0	0	0	0	0	0	0	0	0	0	0	0	0	0	0	0	0	0
4930486L24Rik	0	0	1.0483	0	506.346	0	235.625	0	0	0	159.207	0	0	0	0.886665	0	0	790.079	1.12242	0	0	9.74794	349.923	0
4930487D11Rik	0	0	0	0	0	0	0	0	0	0	0	0	0	0	0	0	0	0	0	0	0	0	0	0
4930488B22Rik	0	0	0	0	0	0	0	0	0	0	0	0	0	0	0	0	0	0	0	0	0	0	0	0
4930488L21Rik	0	11.0668	0	0	0	242.187	0	207.091	0.934067	65.9408	0	92.0123	3.95116	0	65.3904	0	0	0	54.8163	15.2995	0	16.6439	0	42.2759
4930488N15Rik	0	0	0	0	0	0	0	0	0	0	0	0	0	0	7.04775	0	0	0	0	0	0	0	0	0
4930488N24Rik	0	0	0	0	108.827	0	0	0	0	0	0	0	0	0	0	0	0	0	0	0	0	0	0	0
4930500F04Rik	0	0	0	0	0	0	0	0	0	0	0	0	0	0	0	0	0	0	0	0	0	0	0	0
4930500F10Rik	0	0	0	0	0	0	0	42.1659	0	0	0	0	0	0	0	0	0	0	0	0	0	36.834	0	0
4930500L23Rik	0	114.8	0	1.99117	0	0	0	0	0	0	0	1.77698	0	0	0	0	0	0	0	0	0	0	0	0
4930500M09Rik	0	0	0	0	100.182	0	0	0	0	0	0	0	0	0	0	0	0	32.8377	2.41024	10.0582	0	0	28.4722	0
4930502A04Rik	0	0	0	0	0	0	0	0	0	0	0	0	0	0	0	0	0	0	0	0	0	0	0	0
4930502E09Rik	0	0	1.67551	0	0	0	0	0	0	0	0	0	0	0	0	0	18.7854	12.779	0	0	0	0	0.91425	0
4930502E18Rik	54.443	0	0	0	0	0	0	0	0	0	0	0	0	0	0	0	0	0	0	0	0	0	0	0
4930503B20Rik	0	0	0	0	0	0	0	0	0	0	0	0	0	0	0	0	0	0	0	0	0	0	0	0
4930503E14Rik	0	0	0	0	0	0	0	0	0	0	0	0	0	0	0	0	0	0	0	0	0	0	0	0
4930503E24Rik	0	0	0	0	0.880466	0	0	0	0	0	0	0	0	0	0	0	0	0	0	0	1.12683	0	0	1.42703
4930503H13Rik	0	0	0	0	0	0	0	0	0	0	0	0	0	0	0	0	0	0	0	0	0	0	0	0
4930503L19Rik	751.142	206.88	645.946	67.5791	1636.47	330.45	2330.45	239.773	1054.47	609.25	601.345	170.826	13.9387	632.771	127.553	425.77	304.424	969.662	134.082	97.913	246.034	51.4836	477.516	217.747
4930503O07Rik	0	0	0	0	0	0	0	0	0	0	0	0	0	0	0	0	0	0	0	0	0	0	0	0
4930504D19Rik	0	0	0	0	0	0	0	0	0	0	0	0	0	0	0	0	0	0	0	0	0	0	0	0
4930504O13Rik	0	0	0	0	0	0	0	0	0	0	0	0	0	0	0	0	0	0	0	0	0	0	0	0
4930505A04Rik	0	0	0	0	0	0	0	0.884254	0	0	0	0	0	0	0	0	0	0	0	1.79141	0	0	0	65.063
4930505G20Rik	0	0	0	0	0	0	0	0	0	0	0	0	0	0	0	0	0	0	0	0	0	0	0	0
4930505K13Rik	0	0	0	0	0	0	0	0	0	0	0	0	0	0	0	0	0	0	0	0	0	0	0	0
4930505K14Rik	0	0	0	0	0	0	0	0	0	0	0	0	0	0	0	0	0	0	0	0	0	0	0	0
4930505M18Rik	0	0	0	0	0	0	0	0	0	0	0	0	0	0	0	0	0	0	0	0	0	0	0	0
4930505N22Rik	0	0	0	0	0	0	0	0	0	0	0	0	0	0	0	0	0	0	0	0	0	0	0	0
4930505O20Rik	0	0	0	0	0	0	0	0	0	0	0	0	0	0	0	0	0	0	0	0.905163	0	0	0	0
4930506C21Rik	0	92.4153	0	59.9351	0	354.547	0	0	0	0	0	25.1256	0	0	63.608	1.26018	0	5.09557	6.80447	4.83362	22.2538	1.25504	0	36.6065
4930507D05Rik	0	0	0	0	0	0	0	0	0	0	0	0	71.1697	0	0	0	0	0	0	0	0	0	4.59841	0
4930507D10Rik	0	0	0	0	0	0	0	0	0	0	0	0	0	0	0	0	0	0	0	0	0	0	0	0
4930509E16Rik	0	0	0	0	0	0	0	0	0	0	0	0	0	0	0	0	0	29.4243	0	0	0	2.59757	0	0
4930509G22Rik	0.823475	0	0.694266	0	0	0	0	167.128	0	0	114.897	1.05493	0	0	0	5.49581	0	30.709	0.946106	23.3307	0	16.5724	18.13	78.6824
4930509H03Rik	207.832	71.3825	0	0	40.4063	67.5002	0	56.8302	109.804	0	99.7679	212.404	6.95338	58.8207	9.81619	105.37	43.3082	1.19877	46.5356	5.10118	50.6071	40.6313	66.1293	26.1777
4930509J09Rik	0	0	0	0	0	0	0	0	0	0	0	0	0	0	0	0	0	0	0	0	0	0	0	0
4930509K18Rik	0	0	0	0	0	0	0	0	0	0	0	0	0	0	0	0	0	0	0	0	0	0	0	0
4930510E17Rik	0	0	0	0	0	0	0	0	0	0	0	0	0	0	0	0	0	0	0	0	0	0	0	0
4930511A02Rik	0	0	0	0	0	0	0	0	0	0	0	0	0	0	0	0	0	0	0	0	0	0	0	0
4930511E03Rik	0	0	0	0	0	0	0	0	0	0	0	0	0	0	0	0	0	0	0	0	0	0	0	0
4930511J24Rik	0	0	0	0	0	0	0	0	0	0	0	0	0	0	0	0	0	0	0	0	0	0	0	0
4930511M06Rik	6.49643	226.471	232.943	33.5271	155.671	647.619	511.405	1456.17	331.848	214.953	317.886	11.1983	225.811	0	50.2174	52.7967	59.3373	34.0155	297.007	161.806	53.2468	80.0654	34.623	165.687
4930511M18Rik	0	0	0	0	0	0	0	0	0	0	0	0	0	0	0	0	0	0	0	0	0	0	0	0
4930511O05Rik	0	0	0	0	0	0	0	0	0	0	0	0	0	0	0	0	0	0	0	0	0	0	0	0
4930512B01Rik	0	0	0	0	1.61168	0	0	0.756146	0	1.49649	0	11.2017	0	0	11.6526	0	0.841252	0	1.56558	0	0	1.90636	0.811977	0
4930512H18Rik	0	0	0	0	0	0	0	0	0	0	0	0	0	0	0	0	0	0	0	0	0	0	3.55571	0
4930512J16Rik	0	0	0	0	0	6.98382	0	0.863074	0	0	0	0	18.067	0	0	0	0	0	0	0	0	0	10.1947	0
4930512M02Rik	0	0.941066	0	0	0.884765	3.45873	42.3296	61.1153	0	0	98.293	0.931922	0	0	0	16.2725	33.4552	7.49748	2.73716	17.0478	0	27.18	2.66679	0
4930512P04Rik	0	0	0	0	0	0	0	0	0	0	0	0	0	0	0	0	0	0	0	0	0	31.71	0	0
4930513D17Rik	0	0	0	0	0	0	0	0	0	0	0	0	0	0	0	0	0	0	0	0	0	0	0	0
4930513N10Rik	0.889233	29.7299	0	0	1.97984	0	162.441	134.061	22.6184	0	150.268	0	0	0	19.0197	0	48.3394	5.40966	59.7887	0	26.0202	20.0903	197.077	50.8357
4930513O06Rik	0	0	0	0	0	0	0	0	0	0	0	0	0	0	0	0	0	0	0	0	0	0	0	0
4930515B02Rik	0	0	0	0	0	0	0	0	0	0	0	0	0	0	0	0	0	0	0	0	0	0	0	0
4930515G01Rik	96.8657	0	0	0	200.337	59.9353	0	100.507	0	0	125.04	0	0	0	20.0344	2.84485	61.4033	7.80959	28.952	21.2274	22.1814	2.61175	17.9712	16.557
4930515G13Rik	0	0	0	0	0	0	0	0	0	0	0	0	0	0	0	0	0	0	0	0	0	0	0	0
4930515G16Rik	0	0	0	0	0	0	0	0	0	0	0	0	0	0	0	0	0	0	0	0	0	0	0	0
4930515L19Rik	0	0	0	0	0	0	0	0	0	0	0	0	0	0	0	0	0	0	0	0	0	0	0	0
4930516B21Rik	0.944047	0	0	0	0	0	0	0	0	0	0	0	0	0	0	0	0	0	34.1551	0	0	0	0	0
4930516K23Rik	0	41.167	0	0.692829	0.923333	0	16.6803	98.5069	0	0	44.9469	0	0	16.6597	0	22.4557	0	13.5902	0	8.83696	0	6.93848	0	0
4930517E11Rik	0	0	0	0	0	0	0	0	0	0	0	0	0	0	0	0	0	0	0	0	0	0	0	0
4930517L18Rik	0	0	0	0	0	0	0	0	0	0	0	0	0	0	0	0	0	0	0	0	0	0	0	0
4930517O19Rik	0	0	0	0	0	0	0	0	0	0	0	0	0	0	0	0	6.32935	0	0	0	0	0	0	0
4930518C09Rik	0	0	0	0	0	0	0	0	0	0	0	0	0	0	0	0	0	0	0	0	0	0	0	0
4930518I15Rik	0	127.204	0	0	0	0	0	0	39.0636	38.5605	0	13.3965	0	0	0	38.7355	11.3845	4.19583	24.41	3.51827	0	0.830739	0	0
4930518I17Rik	0	0	0	0	0	0	0	0	0	0	0	0	0	0	0	0	0	0	0	0	0	0	0	0
4930518J20Rik	0	0	0	0	0	0	0	0	0	0	0	0	0	0	0	0	0	0	0	0	0	0	0	0
4930518J21Rik	0	0	0	0	0	0	0	0	0	0	0	0	0	0	0	0	0	0	0	0	0	0	0	0
4930518P08Rik	0	0	0	0	0	0	0	0	0	0	0	0	0	0	0	0	0	0	0	0	0	0	0	0
4930519A11Rik	0	0	0	0	0	0	0	1.79558	0	241.883	0	0	0	0	0	0	0	0	34.0816	9.9252	0	38.1577	0.743031	43.3547
4930519D14Rik	0	0	0	0	0	0	0	0	0	0	0	0	0	0	0	0	0	0	0	0	0	0	0	0
4930519F09Rik	1.28807	0	0	0	0	0	0	1.17733	0	0	0	13.3949	0.396923	0	0	0	0	0	0	0	0	0	0	0
4930519F16Rik	0	0	0	0	0	0.92555	0	0	0	0	0	0	0	0	3.84491	51.6844	0	0	2.45409	0	0	0	0	0
4930519F24Rik	0	0	0	0	0	0	0	0	0	0	0	0	0	0	0	0	0	0	0	0	0	0	0	0
4930519G04Rik	7.77916	0	0	0	0	79.0508	0	0	0	0.916825	0	2.81847	0	0	0	0	0	0	0	0	0	0	0	0
4930519H02Rik	0	0	0	0	0	0	0	2.61905	0	0	0	0	0	0	0	0	0	0	0	0	0	0	0	0
4930519K11Rik	0	0	0	0	0	0	0	0	0	0	0	0	0	0	12.6484	0	0	0	28.6021	0	0	0	0	7.75144
4930519L02Rik	0	0	0	0.948642	3.2768	0	5.27313	38.4142	0.874448	0	0.927294	0	0	4.24644	8.30108	0.957208	19.8902	0	43.7936	3.73538	37.7029	36.4271	9.7588	20.831
4930519P11Rik	0	0	0	0	0	0	0	0	0	0	0	0	0	0	4.02729	0	0	0	0	0	0	0	0	0
4930520K02Rik	0	0	0	0	0	0	0	0	0	0	0	0	0	0	0	0	0	0	0	0	0	0	0	0
4930520M14Rik	0	0	0	0	0	0	0	0	0	0	0	0	0	0	0	0	0	0	0	0	0	0	0	0
4930520O04Rik	0	0.694687	0	0	0	3.20262	0	1.69632	2.61113	98.1305	0	0	0	1.498	7.47724	0	40.0416	1.42323	0	1.47418	7.94299	0	4.661	0
4930520P13Rik	0	0	0	0	0	0	0	0	0	0	0	0	0	0	0	0	0	0	0	0	0	0	0	0
4930521E06Rik	0	0	0	0	0	0	0	0	0	0	0	0	0	0	0	0	0	0	0	0	0	0	0	0
4930521O17Rik	0	0	0	0	0	0	0	0	0	0	0	0	0	0	0	0	0	0	0	0	0	0	0	0
4930522H14Rik	0	0	0	0	0	0	0	0	0	0	0	0	0	0	0	0	0	0	0	0	0	0	0	0
4930522L14Rik	277.309	22.3162	334.359	53.6443	710.883	758.464	203.513	87.7972	298.678	141.34	658.559	297.349	60.1972	112.33	199.827	275.078	179.874	201.006	111.266	264.127	134.289	368.745	187.134	646.255
4930522N08Rik	0	0	0	0	0	0	0	0	0	0	0	0	0	0	0	0	0	0	0	0	0	0	0	0
4930522O17Rik	0	0	0	0	0	0	0	0	0	0	0	0	0	0	0	0	0	0	0	0	0	0	0	0
4930523C07Rik	4608.39	8.25638	1550.32	82.2023	627.76	97.6297	331.699	1.02792	9663.98	0	4313.86	180.523	4.26884	2356.26	2173.04	1657.19	1241.43	734.631	642.467	298.004	1036.49	334.166	1478.3	194.76
4930524B15Rik	0	0	0	0	0	0	0	0	0	0	0	0	0	0	0	0	0	0	0	0	0	24.4582	14.8251	0
4930524B17Rik	0	0	0	0	0	0	0	0	0	0	0	0	0	0	0	0	0	0	0	0	0	0	0	0
4930524J08Rik	0	0	0	0	0	0	0	0	0	0	0	0	6.20932	0	10.0682	0	0	0.937186	8.2115	0	0	1.81201	8.88929	0
4930524N10Rik	0	0	0	0	0	0	0	0	0	0	0	0	0	0	0	0	0	0	0	0	0	0	0	0
4930524O07Rik	0	0	0	51.6231	1027.2	12.194	0	126.244	0	1988.83	0	0	62.6515	0	212.607	114.515	272.671	8.94327	34.18	30.2087	185.176	66.4535	26.7661	56.1257
4930524O08Rik	0	0	0	0	0	0	0	0	0	0	0	0	0	0	0	0	0	0	0	0	0	0	0	0
4930525C09Rik	0	0	0	0	0	0	0	0	0	0	0	0	0	0	0	0	0	0	0	0	0	0	0	0
4930525G20Rik	0	0	0	0	0	211.485	0	0	0	215.115	0	0	0	0	0	0	0	0	63.2646	8.31449	0	17.5809	6.48261	65.2605
4930526A20Rik	0	0	0	0	0	1.69135	0	0	0	0	0	0	46.1831	0	0	1.84034	0	0	0.79428	0	0.808998	2.84359	4.34939	12.7426
4930526F13Rik	0	0	0	0	0	0	0	0	0	0	0	0	0	0	0	0	0	0	0	0	0	0	0	0
4930526H09Rik	0	0	0	0	0	0	0	0	0	0	0	0	0	0	0	0	0	0	0	0	0	0	0	0
4930526L06Rik	0	0	0	0	0	116.899	0	0	0	0	0	0	0	0	0	0	0	0	0	0	0	0	1.0071	28.4495
4930527A07Rik	0	0	0	0	0	0	0	0	0	0	0	0	0	0	0	0	0	0	0	0	0	0	0	0
4930527B05Rik	0	0	0	0	0	0	0	0	0	0	0	0	0	0	0	0	0	0	0	0	0	0	0	0
4930527E20Rik	0	0	0	0	0	0	0	0	0	0	0	0	0	0	0	0	0	0	0	0	0	0	0	0
4930527J03Rik	0	0	0	0	0	0	0	0	0	0	0	0	0	0	0	0	0	0	0	0	0	0	0	0
4930528D03Rik	0	16.2177	0	0	0	0	0	0	0	8.98111	0	0	0	0	4.83368	0	0	44.3461	0	12.6475	0	1.78375	4.03628	2.98501
4930528G23Rik	0	0	0	0	0	0	0	0	0	0	0	0	0	0	0	0	0	0	0	0	0	0	0	0
4930528H21Rik	0	0	0	0	0	0	0	0	0	0	0	0	0	0	0	0	0	0	0	0	0	0	0	0
4930528P14Rik	0	0	0	0	0	0	0	0	0	0	0	0	0	0	0	0	0	0	0	0	0	0	0	0
4930529C04Rik	0	0	0	0	0	0	5.99521	0	0	0	0	0	0	0	1.26188	0	0	1.11854	0	0	0	0	0	2.02548
4930529I22Rik	0	1.88213	0	0	0	0	0	0	83.072	0	0	0	0	0	0	0	0	0	0	0	0	0	0	0
4930529N20Rik	0	0	0	0	0	0	0	0	0	0	0	0	0	0	0	0	0	0	0	0	0	0	0	0
4930532G15Rik	0	0	21.5175	0	0	0	0	5.71857	5.83103	0	21.1179	0	84.693	0	0	5.81207	0	21.5977	10.5273	50.7426	5.54121	28.4106	27.5798	6.43486
4930532I03Rik	0	0	0	0	0	0	0	0	0	0	0	0	0	0	0	0	0	0	0	0	0	0	0	0
4930532M18Rik	0	0	0	0	0	0	0	0	0	0	0	0	0	0	0	0	0	0	0	0	0	0	0	0
4930533B01Rik	0	0	0	0	0	0	0	0	0	0	0	0	0	0	0	0	0	0	0	0	0	0	0	0
4930533D04Rik	0	0	0	0	0	0	0	0	0	0	0	0	0	0	0	0	0	0	0	0	0	0	0	0
4930533I22Rik	0	0	0	0	0	0	0	0	0	16.0503	0	0	0	0	0	0	0	0	69.8174	0	0	38.4506	0	0
4930533K18Rik	0	0	0	0	0	0	0	0	0	0	0	0	2.66114	0	0	0	0	0	0	0	0	0	0	0
4930533N22Rik	8.95887	40.181	62.1066	172.335	771.096	181.835	374.66	170.048	294.476	422.3	257.858	334.029	154.844	153.822	117.522	63.6102	198.01	295.835	263.252	279.604	83.0944	409.548	175.413	167.81
4930533P14Rik	0	0	0	0	0	0	0	0	0	0	0	0	0	0	0	0	0	0	0	0	0	0	0	0
4930534D22Rik	0	0	0	0	0	0	0	0	0	171.687	0	0	0	0	12.2435	0	0	10.3528	26.9586	0	0	0	0	0
4930534H03Rik	3.02569	11.3197	3.95367	3.32769	13.0832	4.37846	6.49755	12.2452	19.6547	15.8708	5.22554	8.20591	9.37608	1.03671	1.72427	3.39988	0	2.59442	4.07918	6.55519	0	0	4.04819	0.780884
4930535E02Rik	0	0	0	0	0	0	0	0	0	0	0	0	0	0	0	0	0	0	0	0	12.2754	0	0	0
4930535G08Rik	0	0	0	0	0	0	0	0	0	0	0	0	0	0	0	0	0	0	0	0	0	0	0	0
4930535I16Rik	0	0	0	0	0	0	0	0	0	0	0	0	0	0	0	0	0	0	0	0	0	0	0	0
4930535L15Rik	0	0	0	0	0	0	0	0	0	0	0	0	0	0	0	0	0	0	0	35.3015	0	0	0	17.2082
4930535O05Rik	0	0	0	0	0	0	0	0	0	0	0	0	0	0	0	0	0	0	0	0	0	0	0	0
4930537H20Rik	0	0	0	0	0	0	0	0	0	0	0	0	51.3318	0	0	0	2.17944	9.08425	6.95562	0.871601	0	0.925384	16.1469	0
4930538E20Rik	0	0	0	0	0	0	0	0	0	0	0	0	0	0	0	0	0	0	0	0	0	0	0	0
4930539C22Rik	0	0	0	0	0	0	0	0	0	0	0	0	0	0	0	0	0	0	0	0	0	0	0	0
4930539E08Rik	0	0	0	0	0	0	0	0	0	145.483	0	0	0	0	0	0	0	9.15745	1.69238	0	7.66642	0	0	1.84907
4930539J05Rik	36.699	1.91976	0	54.9496	119.506	283.604	60.4698	16.0903	68.612	27.6202	44.3438	0	57.9643	1.50915	21.5699	10.2814	29.0937	88.0527	62.5149	51.0854	37.3404	78.7405	110.374	274.223
4930539M17Rik	0	0	0	0	0	0	0	0	0	0	0	0	0	0	0	0	0	0	0	0	0	0	0	0
4930540M03Rik	0	0	0	0	0	0	43.1935	0	0	0	0	0	0	0	0	0	7.23354	0	0	0	0	0	0	0
4930540M05Rik	0	0	0	0	0	0	0	0	0	0	0	0	0	0	0	0	0	14.0108	36.4495	0	0	6.0931	0	21.5426
4930542C12Rik	0	0	0	0	0	0	0	0	0	0	0	0	0	0	0	0	0	0	0	0	0	0	0	0
4930542C16Rik	0	0	0	0	0	0	0	0	0	0	0	0	0	0	0	0	0	0	0	0	0	0	0	0
4930543E12Rik	0	0	0	0	0	0	0	0	0	0	0	0	0	0	0	0	0	0	0	0	0	0	0	0
4930543K20Rik	0	0	0	48.481	0	0	0	0	0	0	0	0	0	0	0	0	0	4.68593	0	2.7155	0	0	0	0
4930543N07Rik	0	0	0	0	0	0	0	0	0	0	0	0	0	0	0	0	0	0	0	0	0	0	0	0
4930544D05Rik	0	0	0	0	0	0	0	0	49.2749	0	0	0	0	0	1.17393	0	0	0	2.1878	2.50169	0	27.1883	0	0
4930544G11Rik	0	0	0	14.9593	0	0	0	0	0	0	0	0	0	0	0	0	0	0	0	0	0	0	13.0085	0
4930544I03Rik	0	0	0	0	0	0	0	0	0	0	0	0	0	0	0	0	0	0	0	1.81034	0	0	0	0
4930544M13Rik	0	0	0	0	0	0	0	0	0	0	0	0	0	0	0	0	0	0	0	0	0	0	0	0
4930545H06Rik	0	0	0	0	0	0	0	0	0	0	0	0	0	0	0	0	0	0	0	0	0	0	0	0
4930545L08Rik	0	0	0	0	0	0	0	0	0	0	0	0	0	0	0	0	0	0	0	0	0	0	0	0
4930545L23Rik	0	0.714055	0	0	0	0	2.15897	0	0	1.11454	0	0	0	0	2.65776	0	0	0	0	0	0	0	0	0
4930546C10Rik	0	0	0	0	0	0	0	0	0	0	0	0	0	0	0	0	0	0	0	0	0	0	0	0
4930546K05Rik	0	0	0	0	0	0	0	0	0	0	0	0	0	0	0	0	0	0	0	0	0	0	0	0
4930547E08Rik	0	0	0	0	0	0	0	0	0	0	0	0	0	0	0	0	0	0	0	0	0	0	0	0
4930547H16Rik	0	0	0	0	0	0	0	0	0	0	0	0	0	0	0	0	0	0	0	0	0	0	0	0
4930547M16Rik	0	0	0	0	0	180.8	0	0	0	32.2563	0	0	0	0	7.58331	0	0	0	41.2296	11.7247	0	25.7184	2.84366	110.469
4930548G14Rik	0	0	0	0	0	0	0	0	0	0	0	0	0	0	0	0	0	0	0	0	0	0	0	0
4930548H24Rik	0	9.20927	0.634608	0	0	2.50586	4.32456	72.3727	6.76978	0	0.815474	0	0	0	1.47919	0.670601	28.4182	6.9168	25.6878	0	0	0	0	0
4930548K13Rik	0	0	0	0	0	0	0	0	0	0	0	0	0	0	0	0	0	0	0	0	0	0	0	0
4930549C15Rik	0	0	0	0	0	0	0	0	0	0	0	0	0	0	0	0	0	0	0	0	0	0	0	0
4930550C14Rik	44.0343	70.7147	308.425	20.5616	0	108.583	0	25.0459	0	0	2.66562	0	1.08265	0	26.3562	77.494	0	6.77186	135.264	35.9288	31.2175	5.21044	35.0346	0
4930550C17Rik	0	0	0	0	0	0	0	0	0	0	0	0	0	0	0	0	0	0	0	1.81031	0	0	0	0
4930550L24Rik	0	0	0	0	0	0	0	0	0	0	0	0	0	0	0	0	0	0	0	0	0	0	0	0
4930551I15Rik	0	0	0	0	0	0	0	0	0	0	0	0	0	0	0	0	0	0	0	0	0	0	0	0
4930551L18Rik	0	0	0	0	0	0	0	0	0	0	0	0	0	0	0	0	0	0	0	0	0	0	0	0
4930551O13Rik	0	0	0	0	0	0	0	0	0	0	0	0	0	0	0	0	0	0	0	0	0	0	0	0
4930552P12Rik	0	0	0	0	0	19.285	0	0	0	0	0	0	0	0	0	0	0.738924	0	0	0	0	0	0	0
4930553J12Rik	0	0	0	0	0	0	0	0	0	0	0	0	0	0	0	0	0	0	0	0	0	0	0	0
4930553M12Rik	0	0	0	0	2.65432	0	4.31935	0	175.763	0	0	0	0	0	0	18.187	0	0	9.12389	0	0	0	1.77786	0
4930553P18Rik	0	0	0	0	0	68.0433	1.35569	0	55.3168	0	0	0	0	0	9.47169	0.811245	15.1807	13.3927	23.6872	1.86639	0	5.96111	0	26.0246
4930554C24Rik	0	1.62668	0	0	5.13357	0	146.436	3.03407	1.11963	0	0	2.83825	0	0	14.4685	0	0	33.8512	13.3229	1.50763	0.959166	17.7821	5.49121	0.955705
4930554G24Rik	0	0	0	0	0	0	0	0	0	0	0	0	0	0	0	0	0	0	0	0	0	0	0	0
4930554H23Rik	0	0	0	1.97879	0	0	0	0	0	0	0	0	0	0	0	0	0	0	0	0	0	0	0	0
4930555A03Rik	48.0985	0	1.07211	0	243.802	313.116	307.906	0	267.844	0	123.093	0	0	0	0	139.542	123.886	32.4646	27.4805	8.12107	84.0892	0	52.8554	0
4930555B11Rik	0	0	0	0	0	0	0	0	0	0	0	0	0	0	0	0	0	0	0	0	0	0	0	0
4930555B12Rik	0	0	0	0	0	0	0	0	0	0	0	0	0	0	0	0	0	0	0	0	0	0	0	0
4930555F03Rik	0	0	0	0	0	2.69874	0	0	0	63.5775	0	0	0	0	0	0	0	18.8075	1.76124	33.2959	0	17.8949	3.71657	33.7508
4930555G01Rik	0	0	0	0	0	0	0	0	0	0	0	0	0	0	0	0	0	0	0	0	0	0	0	0
4930555G07Rik	0	0	0	0	0	0	0	0	0	0	0	0	0	0	0	0	0	0	0	0	0	0	0	0
4930555G21Rik	0	0	0	0	0	0	0	0	0	0	0	0	0	0	0	0	0	0	0	0	0	0	0	0
4930555K19Rik	0	0	0	0	0	0	0	0	0	0	0	0	0	0	0	0	0	0	0	0	0	0	0	0
4930555M17Rik	0	0	0	0	0	0	0	0	0	0	0	0	0	0	0	0	0	0	0	0	0	0	0	0
4930555O08Rik	0	0	0	0	0	0	0	0	0	0	0	0	0	0	0	0	0	0	0	0	0	0	0	0
4930556G01Rik	0	0	0	0	0	0	0	0	0	0	0	0	0	0	0	0	0	0	0	0	0	0	0	0
4930556G22Rik	0	0	0	0	0	0	0	0	0	0	0	0	0	0	0	0	0	0	0	0	0	0	0	0
4930556I23Rik	0	0	0	0	0	0	0	0	0	0	0	0	0	0	0	0	0	0	0	0	0	0	0	0
4930556J24Rik	0	0	0	0	0	0	0	0	0	0	0	0	0	0	0	0	0	0	0	0	0	0	0	0
4930556L07Rik	0	0	0	0	0	0	0	0	0	0	0	0	0	0	0	0	0	0	0	0	0	0	0	0
4930556M19Rik	275.407	0	99.989	0	184.017	0	220.134	0	1172.22	0	215.539	0	1.0684	181.512	0	114.577	88.7055	154.414	32.4816	23.207	97.9872	4.1626	64.8277	0.698824
4930556N09Rik	0	0	0	0	0	0	0	62.7601	0	0	0	0	0	0	0	0	0	0	13.9252	0	0	0	0	0
4930556N13Rik	0	0	0	0	0	0	0	0	0	0	0	0	0	0	0	0	0	0	0	0	0	0	0	0
4930557F10Rik	0	0	0	0	0	0	0	0	0	0	0	0	0	0	0	0	0	0	0	0	0	0	0	0
4930557J02Rik	0	0	0	0	0	0	0	0	0	0	0	0	0	0	0	0	0	0	0	0	0	0	0	0
4930557K07Rik	0	0.941067	0	0	0	0	0	0	0	0	0	0	0	0	0	0	0	0	0	0	0	0	0	0
4930558C23Rik	0	0	0	0	0	0	0	0	0	0	0	0	0	0	0	0	0	0	0	0	0	0	0	0
4930558F17Rik	0	0	0	0	0	0	0	0	0	0	0	0	0	0	0	0	0	0	0	0	0	0	0	0
4930558G05Rik	0	0	0	0	0	0	0	0	0	0	0	0	0	0	0	0	0	0	0	0	0	0	0	0
4930558J18Rik	0	7.95674	0	0	26.6409	0	0	0	0	0	0	0	0	0	0	0	18.8767	0	11.3965	0	0	0	0	14.2112
4930558J22Rik	0	0	0	0	0	0	0	0	0	0	44.1758	0	0	59.414	0	0	3.4565	112.868	0.92621	8.56429	54.2596	24.5768	129.665	22.88
4930558K02Rik	0	0	0	0	0	0	0	0	0	0	0	0	0	0	0	0	0	0	0	0	0	0	0	0
4930558N11Rik	0	0	0	0	0	0	0	0	0	2.65261	2.00288	0	0.706152	0	0	0	0	0	0	0	0	0	1.07988	0
4930559C10Rik	0	0	0	0	0	0	0	0	0	0	0	0	0	0	0	0	0	0	0	0	0	0	0	0
4930562A09Rik	0	0	0	0	0	0	0	0	0	0	0	0	0	0	0	0	0	0	0	0	0	0	0	0
4930562C15Rik	0	1.13793	0	0	0	0	0	0	0	0	20.7992	0	37.9431	0	21.2681	0	0	7.82505	0.92252	0	0	0	0	4.03271
4930562D21Rik	0	0	0	0	0	0	0	0	0	0	0	0	0	0	0	0	0	0	0	0	0	0	0	0
4930562F07Rik	0	0	0	0	0	0	0	0	0	0	0	0	0	0	0	0	0	0	0	0	0	0	0	0
4930562F17Rik	0	0	0	0	0	0	0	0	0	0	0	0	0	0	0	0	0	0	0	0	0	0	0	0
4930563D23Rik	0	0	0	0	0	0	0	0	0	0	0	0	0	0	0	0	0	0	1.7161	0	0	14.4548	0	0
4930563E18Rik	0	0	0	0	0	0	0	0	1.97276	0	0	0	0	0	0	0	0	0	0	0	0	0	3.156	0
4930563E22Rik	0	0	0	0	0	152.046	24.2912	0	73.959	105.799	4.91278	0.449463	0	0	55.0047	20.8138	5.60517	0	29.9526	43.2788	55.8648	53.6351	3.45642	176.489
4930563F08Rik	0	0	0	0	0	0	0	0	0	0.915815	0	0	0	0	0	0	0	0	0	0	0	0	0	0
4930563H07Rik	0	0	0	0	0	0	0	0	0	0	0	0	0	0	0	0	0	0	0	0	0	0	0	0
4930563I02Rik	0	0	0	0	0	0	0	0	0	0	0	0	0	0	0	0	0	0	0	8.14651	0	0	0	0
4930563J15Rik	0	0	0	0	0	0	0	0	0	0	0	0	0	0	0	0	0	0	0	0	0	0	0	0
4930563M21Rik	0	0	0	0	0	0	0	0	0	0	0	0	0	0	0	0	0	0	0	0	0	0	0	0
4930564D02Rik	0	0	0	0	0	0	0	0	0	0	0	0	0	0	0	0	0	0	0	0	0	0	0	0
4930565D16Rik	0	0	0	0	0	0	0	0	0	0	0	0	0	0	0	0	0	0	0	0	0	0	0	0
4930565N06Rik	0	0	0	0	0	0	0	0	0	0	0	0	0	0	0	0	0	0	0	0	0	0	0	0
4930566F21Rik	0.793661	0	0	0	0.903995	0	0	2.0884	5.21199	0	0	0	0	0	0	0	0	0.787204	0	0	0	0	5.43602	0
4930567H12Rik	0	0	0	0	0	0	0	0	0	0	0	0	0	0	0	0	0	0	28.6202	0	0	0	0	14.7332
4930567H17Rik	0	0	0	0	0	0	0	0	0	0	0	0	0	0	0	0	0	0	0	0	0	0	0	0
4930567K12Rik	0	0	0	0	0	0	0	0	0	0	0	0	0	0	0	0	0	0	0	0	0	0	0	0
4930567K20Rik	0	0	0	0	0	0	0	0	0	0	0	0	0	0	0	0	0	0	0	0	0	0	0	0
4930568A12Rik	0	0	0	0	0	0	0	0	0	0	0	0	0	0	0	0	0	0	0	0	0	0	0	0
4930568A13Rik	0	0	0	0	0	0	0	0	0	0	0	0	0	0	0	0	0	0	0	0	0	0	0	0
4930568D16Rik	0	0	0	0	0	0	0	0	0	0	0	0	0	0	0	0	0	0	0	0	0	0	0	0
4930568E12Rik	0	0	0	0	0	0	0	0	0	0	0	0	0	0	0	0	0	0	0	0	0	0	0	0
4930568G15Rik	0	0	0	0	0	0	0	0	0	0	0	30.3706	74.4645	0	14.5574	0	0	0	0	0	0	0.680756	0	0.753421
4930570D08Rik	0	0	0	0	0	0	0	0	0	0	0	0	0	0	0	0	0	0	0	0	0	0	0	0
4930570G19Rik	0	220.151	0	89.3667	3.31987	246.123	0	479.42	0	443.799	0	448.356	116.95	0	134.762	0	0	0.54026	188.494	415.547	0	222.137	0	609.951
4930570N18Rik	0	0	0	0	0	0	0	0	0	0	0	0	0	0	0	0	0	0	0	0	0	0	0	0
4930571K23Rik	0	0	0	0	0	0	0	0	0	0	0	0	0	0	0	0	0	0	0	0	0	0	0	0
4930571N24Rik	0	0	0	0	7.07817	0	0	0	0	0	0	0	0	0	0	0	0	8.43466	0	0	0	0	0	0
4930572K03Rik	0	0	0	0	0	0	0	0	0	0	0	0	0	0	0	0	0	0	0	0	0	0	0	0
4930572O03Rik	0	0	0	0	0	0	0	0	0	0	0	0	0	0	0	0	0	0	0	0	0	0	0	0
4930572O13Rik	0	0	0	0	0	0	0	0	0	0	0	0	0	0	0	0	0	0	0	0	0	0	0	0
4930573C15Rik	0	0	0	0	0	0	0	0	0	0	0	0	0	0	0	0	0	0	0	0	0	0	0	0
4930573H18Rik	0	1.77216	0	0	0	0	0	0	0	0	0	0	0	0	0	0	45.1481	0	0	0	0	0	0	0
4930573I07Rik	0	0	0	0	0	0	0	0	0	0	0	0	0	0	0	0	0	0	0	0	0	0	0	0
4930577H14Rik	0	0	0	0	0	0	0	0	0	0	0	0	0	0	0	0	0	0	0	0	0	0	0	0
4930578C19Rik	335.858	2.29877	336.794	2.0374	306.858	0	462.1	0	891.362	0	867.384	0	0	1285.93	21.8179	935.719	251.316	370.423	0	0	329.358	0	322.108	0
4930578G10Rik	0	0	0	0	0	0	0	0	0	0	0	0	0	0	0	0	0	0	3.64955	0	0	0	0	0
4930578I06Rik	0	0	0	0	0	0	0	0	0	0	0	0	0	0	0	0	0	0	0	0	0	0	0	0
4930578M01Rik	0	61.1583	0	0	285.064	228.472	68.3173	20.7142	48.0049	414.861	38.9748	2.03169	3.33874	0.885366	2.12308	0	1.30495	14.5303	117.18	156.142	1.25525	101.457	158.093	51.1784
4930578M07Rik	0	0	0	0	0	0	71.4793	0	0	0	0	0	0	0	0	4.95946	0	7.96969	1.48919	0	0	3.94555	1.47609	0
4930579C12Rik	0	0	0	0	0	0	0	0	0	0	0	0	0	0	0	0	9.13277	0	0	3.58477	0	0	0	0
4930579D09Rik	0	0	0	0	0	0	0	0	0	0	0	0	0	0	0	0	0	0	0	0	0	0	0	0
4930579F01Rik	0	0	0	0	0	0	0	0	0	0	0	0	0	0	0	0	0	0	0	0	0	0	0	0
4930579G18Rik	0	0	0	0	0	0	0	0	0	0	0	0	0	0	0	0	0	0	0	0	0	0.833746	2.89955	0
4930579G24Rik	36.1232	2.73818	65.2647	0	174.941	556.225	71.7095	384.16	131.523	387.128	77.8425	370.885	4.68137	0	81.5828	124.749	77.9968	38.9513	94.2461	149.166	39.8638	211.959	111.243	195.087
4930579H20Rik	0	0	0	0	0	0	0	0	0	0	0	0	0	0	0	0	0	0	0	0	0	0	0	0
4930579J19Rik	0	0	0	0	0	0	0	0	0	0	0	0	0	0	1.00682	0	0	0	0	0	0	0	0	0
4930579K19Rik	0	0	0	0	52.4665	193.485	22.0104	83.2379	0	10.9722	17.713	0	150.042	0	8.75782	23.7324	0	7.16164	245.224	117.787	11.3182	58.8258	50.7707	343.77
4930579M01Rik	0	0	0	0	0	0	0	0	0	0	0	0	0	0	0	0	0	0	0	0	0	0	0	0
4930579O11Rik	0	0	0	0	0	0	0	0	0	0	0	0	0	0	0	0	0	0	0	0	0	0	0	0
4930579P08Rik	0	0	0	0	0	0	0	0	39.3499	0	0	0	0	0	0	0	0	0	0	0	0	0	0	0
4930580E04Rik	0	0	0	0	0	0	0	0	0	0	0	0	0	0	0	0	0.904191	20.6181	0	0	0	0	2.66679	0
4930581F22Rik	781.408	55.6452	194.92	3.15491	326.807	32.9851	54.8031	280.923	576.596	284.317	1141.74	189.058	0	32.6997	59.8242	536.122	107.159	391.251	146.888	278.073	116.136	13.974	156.76	169.523
4930583I09Rik	0	0	0	0	0	0	0	0	0	0	0	0	0	0	0	0	0	0	0	0	0	0	0	0
4930583K01Rik	0	0	0	0	0	0	6.88507	0	0	8.82361	0	0	0	0	0	0	0	0	0	8.60848	9.95057	0.874581	6.1894	0
4930583P06Rik	0	0	0	0	0	0	0	0	0	0	0	0	0	0	0	0	0	0	9.12389	0	0	0	0	0
4930584F24Rik	0	0	0	0	0	0	0	0	0	0	0	0	0	0	0	0	0	0	0	0	0	0	0	0
4930586N03Rik	0	0	0	0	0	0	0	0	0	0	0	0	0	0	0	0	0	0	0	0	0	0	0	0
4930587A21Rik	0	0	0	0	0	0	0	0	0	0	0	0	0	0	0	0	0	0	0	0	0	0	0	0
4930587E11Rik	0	0	0	0	0	0	0	0	0	0	0	0	0	0	0	0	0	0	0	0	0	0	0	0
4930588G17Rik	0	0	0	0	0	0	0	0	0	0	0	0	0	0	0	0	0	0	0	0	0	0	0	0
4930588K23Rik	0	0	0	0	0	0	0	0	0	0	0	0	0	0	0	0	0	0	0	0	0	0	0	0
4930589L23Rik	0	0	0	0	0	0	0	0	0	0	0	0	0	0	0.840464	8.1496	25.0069	55.4124	0	0	33.0987	18.1009	24.7141	6.80848
4930589P08Rik	0	0	0	0	0	0	0	0	0	0	0	0	0	0	0	0	0	0	0	0	0	0	0	0
4930590J08Rik	0	0	0	0	5.43365	45.3881	0	0	10.8165	29.0011	13.2491	2.70954	0	102.931	53.831	56.6822	881.191	9.07185	32.0721	29.2872	0	88.0547	18.5823	18.9645
4930590L14Rik	0	0	0	0	0	0	0	0	0	0	0	0	0	0	0	0	0	0	0	0	0	0	0	0
4930590L20Rik	0	0	0	0	0	0	0	0	0	0	0	0	0	0	0	0	0	0	0	0	0	0	0	0
4930591A17Rik	0	0	0	0	0	0	0	0	0	0	0	0	0	0	0	0	0	0	0	0	0	0	0	0
4930591E09Rik	0	0	0	0	0	0	0	0	0	0	0	0	0	0	0	0	0	0	0	0	0	0	0	0
4930592C13Rik	0	0	0	0	0	0	0	0	0	0	86.2382	0	0	0	5.03412	0	0	0	0	0	0	0	0	0
4930593A02Rik	0	0	0	0	0	0	0	0	0	0	0	0	0	0	0	0	0	0	0	0	0	0	0	27.1709
4930593C16Rik	0	0	0	0	88.315	0	0	0	0	0	0	0	0	0	0	0	0	0	0	1.35653	22.2438	0	0	0
4930594M17Rik	0	0	0	0	0	0	0	0	0	0	0	0	0	0	0	0	0	0	0	0	0	0	0	0
4930594M22Rik	371.768	59.3116	504.846	149.585	0.615928	118.683	0	0	135.288	0	467.464	127.26	29.8621	1.5161	47.9685	87.5256	88.8102	26.5827	38.6867	144.03	48.3998	7.67218	10.2935	61.6664
4930594O21Rik	0	0	0	0	0	0	0	0	0	0	0	0	0	0	0	0	0	0	0	0	0	0	0	0
4930595D18Rik	0	0	0	0	0	0	0	0	0	0	0	0	0	0	0	0	0	0	0	0	0	0	0.888924	0
4930595L18Rik	0	0	0	0	0	0	0	0	0	0	0	0	0	0	0	0	0	0	0	0	0	0	0	0
4930595M18Rik	0	0	0	0	0	0	0	0	0	0	0	0	0	0	0	0	0	0	0	0	0	0	0	0
4930596D02Rik	0	0	0	0	0	0	0	0	0	0	0	0	0	0	0	0	0	0	0	0	0	0	0	0
4930596I21Rik	0	0	0	0	0	0	0	19.2064	0	0	0	0	0	0	0	0	0	0	0	0	0	0	0	0
4930597A21Rik	0	0	0	0	0	0	0	0	0	0	0	0	0	0	0	0	0	0	8.2115	0	0	0	0	0
4930597O21Rik	0	33.3991	0	0	0	0	0	0	0	0	0	0	0	0	7.54903	0	0	0	0	0	0	0	0	0
4930598A11Rik	0	0	0	0	0	0	0	0	0	0	0	0	0	0	0	0	0	0	7.29911	0	0	0	0	0
4930598F16Rik	0	0	0	0	0	0	0	0	0	0	0	0	0	0	0	0	0	0	0	0	0	0	0	0
4930598N05Rik	0	0	0	0	0	0	0	0	0	0	0	0	0	0	0	0	0	0	6.33926	0	0	0	0	21.9132
4930599A14Rik	0	0	0	0	0	0	0	0	0	0	0	0	0	0	0	0	0	0	0	0	0	0	0	0
4930599N23Rik	0	0	0	0	28.8531	0	0	0	0	0	0	0	0	0	0	1.9755	0	10.4943	10.4581	0	0	0	1.01509	0
4931400O07Rik	0	0	0	0	0	0	0	0	0	0	0	0	0	0	0	0	0	0	0	0	0	0	0	0
4931403E22Rik	0	0	0	0	0	0	0	0	0	0	0	0	0	0	0	0	0	0	0	0	0	0	0	0
4931403G20Rik	0	0	0	0	0	0	0	0	0	0	0	0	0	0	0	0	0	0	0	0	0	0	0	0
4931406B18Rik	0	0.825711	0	13.2137	121.784	47.579	7.48089	20.0072	133.052	1.98916	14.096	0	74.4684	0	5.38086	0.943451	0.88851	0.974739	23.222	11.0588	0	2.36786	0.901393	0.896435
4931406C07Rik	643.578	173.906	650.551	116.912	698.832	1094.57	1003.56	512.196	947.633	1776.08	518.01	1693.22	61.9961	629.352	589.499	337.828	250.533	511.588	637.204	647.391	334.342	535.895	318.075	827.393
4931406G06Rik	0	0	0	0	0	0	0	3.40745	0	0	0	0	0	0	0	3.03713	0	0	0	0	0	0	0	0
4931406P16Rik	7231.26	1057.71	2548.91	1224.37	11543	492.281	36812.8	510.292	6568.41	618.926	12537.6	2044.39	1466.65	20432.7	4137.32	16312.5	8164.18	10138.2	1006.46	546.651	5432.66	2525.49	9708.98	3808.27
4931407E12Rik	0	0	0	0	0	0	0	0	0	0	0	0	0	0	0	0	0	0	0	0	0	0	0	0
4931408C20Rik	0	0	0	0	0	0	0	0	0	0	0	0	0	0	0	0	0	0	0	0	0	0	0	0
4931409K22Rik	0	0	0	0	0	0	0	0	0	0	0	0	0	0	0	0	0	0	1.82478	0	0	0	0	0
4931413I07Rik	0	0	0	0	33.6213	0	0	0	0	0	0	0	0	0	0	0	0	0	0	0	0	0	0	0
4931413K12Rik	0	0	0	0	0	0	0	0	0	0	0	0	0	0	0	0	0	0	0	0	0	0	0	0
4931414P19Rik	104.395	0	0	0	60.7033	0	104.212	1.65246	0	103.939	0	43.3323	0	125.41	30.4038	22.2939	35.7112	216.57	120.262	137.759	20.4978	85.0161	34.6409	103.176
4931415C17Rik	8.03851	0	0	147.155	0	189.347	0	0	0	0	0	0	0	0	57.2324	3.88028	0	2.09809	47.5243	67.563	0	5.79796	2.38509	0
4931417E11Rik	0	0	0	0	0	0	0	0	0	0	0	0	0	0	0	0	0	0	0	0	0	0	0	0
4931419H13Rik	0	0	0	0	0	0	0	0	0	0	0	0	0	0	0	0	0	0	0	0	0	0	0	0
4931422A03Rik	0	0	0	0	0	0	0	0	0	0	0	0	0	0	0	0	0	9.37185	0	0	0	0	0	0
4931423N10Rik	0	0	0	0	0	0	0	0	0	0	0	0	0	0	0	0	0	0	0	22.6292	0	0	0	0
4931428F04Rik	0	38.5897	0	1.11509	8.51116	550.018	374.117	332.874	2.29967	104.134	156.464	110.629	286.856	7.89092	82.2465	77.4886	11.8717	273.465	432.102	148.951	179.46	86.9608	263.36	279.851
4931428L18Rik	0	0	0	0	0	0	0	0	0	0	9.60997	0	0	0	0	0	0	1.97894	0	0	0	15.4239	0	0
4931429L15Rik	0	0	0	0	0	80.2612	0	0	0	19.4193	0	0	25.8263	0	0	0	0	0	0	0	0	0	0	0
4931429P17Rik	0	0	0	0	0	0	0	0	0	0	0	0	0	0	0	0	0	0	0	0	0	0	0	0
4931431B13Rik	0	0	0	0	0	0	0	0	0	0	0	0	0	0	0	0	0	0	0	0	0	0	0	0
4931431C16Rik	0	0	0	0	0	0	0	0	0	0	0	0	0	0	0	0	0	0	13.368	0	0	0	3.88546	0
4931440F15Rik	0	0	0	0	0	0.873517	0	5.16465	0	0	1.01931	0.968317	0	0	10.0846	4.63239	13.536	31.518	0	15.965	0.972149	6.93027	0	1.76276
4931440J10Rik	0	0	0	4.49468	0	0	0	0	0	0	0	0	0	0	0	0	0	0	0	0.997043	0	0	0	0
4931440P22Rik	0	0	0.640995	0	54.6922	57.6964	200.631	191.568	9.97985	64.6655	32.2116	2.1984	8.66984	109.031	9.06979	4.46193	28.1917	33.8803	67.7247	14.3554	0	73.3432	5.27908	0.285998
4932411K12Rik	0	0	0	0	0	59.7621	0	0	0	0	0	102.848	0	0	0	0	0	0	0	0	0	0	0	27.6245
4932411N23Rik	32.8231	0	20.0198	19.1665	19.2509	15.792	9.57639	0	39.9397	0	4.63098	2.78726	0	48.6105	0	0	3.92632	0	0	5.95983	6.64186	16.5287	0.934628	1.00508
4932412D23Rik	0	0	0	0	0	0	0	0	0	0	0	0	0	0	0	0	0	0	29.1965	0	0	0	0	0
4932413F04Rik	0	0	0	0	0	0	0	0	0	0	0	0	0.887062	0	0	0	0	0	0	0	0	0	0	0
4932414J04Rik	0	0	0	0	0	0	0	0	0	0	0	0	0	0	0	0	0	0	0	0	0	0	0	0
4932414N04Rik	0	0	0	0	0	0	0	0	0	0	0	0	0	0	0	1.93164	0	14.8613	0	0	0	0	0	0
4932415D10Rik	0	0	0	0	0	22.5256	0	0	0	0	0	0	0.818445	0	0	0	0	0	1.76456	0	0	0	0	0
4932415M13Rik	0	0	0	0	0	0	123.533	0	0	0	0	0	0	0	0	0	0	0	0	0	0	0	0	0
4932416K20Rik	0	0	0	0.984251	0	0	0	0	0	0	0	0	0	0	0	0	0	0.942987	0	0	0	0	0	0
4932422M17Rik	0	2.75196	0	9.37293	18.2923	52.0369	0	34.8237	140.346	0	12.6323	0	0	0	5.81589	6.16385	16.3663	39.1847	101.952	41.3183	28.2995	13.7028	51.4094	70.2179
4932429P05Rik	0	0	0	0	0	0	0	0	0	0	0	0	0	0	0	0	0	0	0	0	0	0	0	0
4932430I15Rik	0	0	0	0	0.944651	0	0	0	0	0	0	0	0	0	0	0	0	0	23.9312	12.2219	0	0	0	0
4932431P20Rik	0	0	63.6883	0	0	0	0	0	0	0	0	0	0	0	0	5.70292	0	0	0	0	0	0	0	1.82581
4932435O22Rik	0	0	0	0	0	0	0	0	0	0	0	0	0	0	8.4511	0	2.86287	0	0	0	0	0	0	8.28501
4932438A13Rik	4608.01	2880.02	3768.73	4741.05	5100.66	8719.43	11780.1	2387.3	5605.41	9776.81	3823.49	10606.9	6765.25	860.744	4074.75	3434.63	3400.94	5650.11	5863.59	5080.36	2946.68	3906.58	4235.16	8016.33
4932438H23Rik	0	0	0	7.97477	0	253.989	0	40.7792	0	219.521	0	723.869	53.1851	0	61.3668	0	0	3.17574	41.6151	48.2681	0	89.8387	6.48524	2.71729
4932441J04Rik	0	0	0	0	75.0165	0	0	0	37.7958	0	0	93.0581	0	0	12.9733	0	26.9504	19.7995	6.16458	0	1.70628	0	16.6681	0
4932443I19Rik	0	13.0158	0	0.311992	0.394267	243.531	24.0804	763.615	0	314.613	9.20714	420.385	0	0	331.981	0	0	8.62843	361.873	62.7349	0	67.6653	0	23.2373
4932443L11Rik	0	0	0	0	0	0	0	26.9058	0	0	0	0	0	0	0	0	0	0	2.69941	1.66939	0	0	0	0
4932702P03Rik	0	0	0	0	0	0	0	0	0	143.427	0	0	69.4102	0	0	0	0	0	0	9.44867	0	0.563024	0.615606	0
4933400A11Rik	0	0	0	0	0	0	0	0	0	0	0	0	0	0	0	0	0	0	0	0	0	0	0	0
4933400C23Rik	0	0	0	0	0	0	0	0	0	0	0	0	0	0	0	0	0	0	0	0	0	0	0	0
4933400F21Rik	0	0	0	0	0	0	0	0	0	0	0	0	0	0	0	0	0	0	0	0	0	0	0	0.905708
4933400L20Rik	0	0	0	0	0	0	0	0	0	0	0	0	0	0	0	0	0	0	0	0	0	0	0	0
4933401B06Rik	0	0	0	0	0	0	0	0	0	0	0	0	0	0	0	0	0	0	0	0	0	0	0	0
4933401H06Rik	0	0	0	0	0	0	0	0	0	0	0	0	0	0	0	0	0	0	0	0	0	0	0	0
4933402C05Rik	0	0	0	0	0	0	0	0	0	0	0	0	0	0	0	0	0	0	0	0	0	0	0	0
4933402C06Rik	0	0	0	0	0	0	0	0	0	0	0	0	0	0	0	0	0	0	0	0	0	0	0	0
4933402D24Rik	0	0	0	0	0	0	0	0	0	0	0	0	0	0	0	0	0	0	0	0	0	0	0	0
4933402E13Rik	0	0	0	0	0	0	0	0	0	0	0	0	0	0	0	0	0	0	0	0	0	0	0	0
4933402J07Rik	0	0	0	0	0	0	0	0	0	0	0	0	0	0	0	0	0	0	0	0	6.13769	0	0	0
4933402J10Rik	0	0	0	0	0	0	0	0	0	0	0	0	0	0	0	0	0	0	0	0	0	0	0	0
4933402N03Rik	0	0	0	0	0	0	0	0	0	0	0	0	0	0	0	0	0	0	0	0	0	0	0	0
4933402N22Rik	0	0	0	0	0	0	0	0	0	0	0	0	0	0	0	0	0	0	0	0	0	0	0	0
4933403O08Rik	0	0	0	0	0	15.5371	0	0	0	0	0	0	0	0	0	0	0	0	43.3148	0	0	0	0	14.2523
4933404I11Rik	0	0	0	0	0	0	0	0	0	0	0	0	0	0	0	0	0	0	0	0	0	0	0	0
4933404K08Rik	0	0	0	0	0	0	0	0	0	0	0	0	0	0	20.1365	0	0	0	0	0	0	0	0	0
4933404K13Rik	0	0	0	0	0	0	0	0	0	0	0	0	0	0	0	0	0	0	0	0	0	0	0	0
4933404O12Rik	77.928	23.2497	109.807	0	25.0838	36.3585	37.6719	53.2934	4.91129	213.822	109.48	118.385	47.2281	0	163.225	121.046	178.317	56.9849	80.8943	115.181	104.945	83.9415	55.0992	247.811
4933405D12Rik	0	0	0	0	0	0	0	0	0	0	0	0	0	0	0	0	0	0	0	0	0	0	0	3.6228
4933405E24Rik	0	0	0	0	0	0	0	0	0	0	0	0	0	0	0	0	0	0	0	0	0	0	0	0
4933405L10Rik	0	0	0	0	188.11	0	0	0	0	103.597	0	0	0	0	0	0	0	0	0	7.80635	0	0	0	0
4933405O20Rik	0	0	0	0	0	0	0	0	0	0	0	0	0	0	0	0	0	0	0	0	0	39.8641	0	0
4933406B15Rik	0	0	0	0	0	0	0	0	0	0	0	0	0	0	0	0	11.7545	0	0	0	0	0	0	0
4933406B17Rik	65.2501	0	0	0	0	594.608	0	335.69	0	3.74764	36.6402	0	0	0	6.66051	1.00661	0	1.96101	131.175	0	0	0	0	30.2243
4933406C10Rik	4.55798	0	0	0	0	0	0	4.41783	0	0	0	36.9688	0	0	11.4479	3.5401	0	2.72478	0	1.87423	0	0	6.72284	6.96454
4933406D12Rik	0	0	0	0	0	0	0	0	0	0	0	0	0	0	0	0	0	0	0	0	0	0	0	0
4933406F09Rik	0	0	0	0	0	0	0	0	0	0	0	0	0	0	0	0	0	0	0	0	0	0	0	0
4933406G16Rik	0	0	0	0	0	0	0	0	0	0	0	0	0	0	0	0	0	0	0	0	0	0	0	0
4933406I18Rik	0	0	0	6.43237	0	0	0	64.7453	0	0	0	0	0	0	0	0	0	0	0	0	13.6843	0	0	0
4933406J09Rik	0	0	0	0	0	0	0	0	0	0	0	0	0	0	0	0	0	0	0	0	0	0	0	0
4933406J10Rik	0	0	0	0	0	0	0	0	0	0	0	0	0	0	0	0	0	0	0	0	0	0	0	0
4933406K04Rik	0	0	0	0	0	0	0	0	0	0	0	0	0	0	0	0	0	0	0	0	0	0	0	0
4933406M09Rik	0	0	0	0	0	0	0	0	0	0	0	0	0	0	0	0	0	0	0	0	0	0	0	0
4933406P04Rik	54.6342	0	1.52526	0	111.511	4.55029	1.12931	0	0	0	0	11.6501	173.629	131.35	20.8957	20.5433	21.967	58.7058	48.2257	44.3904	1.82167	30.1331	72.2645	99.9197
4933407E24Rik	0	0	0	0	0	0	0	0	0	0	0	0	0	0	0	0	0	0	0	0	0	0	0	0
4933407I05Rik	0	0	0	0	0	0	0	0	0	0	0	0	0	0	0	0	0	0	0	0	0	0	0	0
4933407I08Rik	0	0	0	0	0	0	0	0	0	0	0	0	0	0	0	0	0	0	0	0	0	0	0	0
4933407K13Rik	121.079	2.12507	3.10983	84.6619	100.07	107.003	161.205	35.6412	364.577	387.817	991.848	41.2927	166.548	0	128.972	45.0665	119.89	170.55	219.469	106.626	19.1361	12.8786	145.894	72.6567
4933407L21Rik	0	208.735	0	0	0	0	49.0449	0	0	0	0.420927	491.747	29.0456	0	56.8492	5.13039	0.404866	0	36.7953	85.0278	0	46.4207	2.49619	143.683
4933408A14Rik	0	0	0	0	0	0	0	0	0	0	0	0	0	0	0	0	0	0	0	0	0	0	0	0
4933408B17Rik	51.5734	0	21.007	0	27.0273	0	21.6412	0	68.5249	0	0	0	95.6728	0	17.142	0	35.2151	23.0846	36.7644	29.5892	35.8412	0	0	37.6043
4933408J17Rik	0	0	0	0	0	0	0	0	0	0	0	0	0	0	0	0	0	0	2.73714	0	0	0	0	0
4933408N05Rik	0	0.875922	0	0	0	0	0	0	0	0	0	0	0	0	0	0	0	16.9876	0	0	0	0	0	0
4933409D19Rik	0	0	0	0	0	0	0	0	0	0	0	0	0	0	0	0	0	0	0	0	0	0	0	0
4933409F18Rik	0	0	0	0	0	2.65956	0	0.867893	0	0	0	0	0	0	0	0	0	0	0	0	0	0	0	0
4933409G03Rik	0	0	0	0	0	0	0	0	0	0	0	0	0	0	0	0	0	0	0	0	0	0	0	0
4933411E02Rik	0	0	0	0	0	0	0	0	0	0	0	0	0	0	0	0	0	0	0	0	0	0	0	0
4933411E06Rik	0	0.715514	0	46.9146	16.062	374.238	64.7138	200.68	145.074	16.1661	40.3527	116.049	38.2613	11.5398	18.264	4.61813	29.1783	17.0917	33.7976	44.0647	17.7106	126.705	43.2407	43.6794
4933411E08Rik	0	67.0871	0	0	0	0	0	0.742305	0	0	0	0	0	2.74323	0	0	0	14.8887	0	1.06297	0	0	5.8844	0
4933411G06Rik	0	0	0	0	0	0	0	0	0	0	0	0	0	0	0	0	0	0	0	0	0	0	0	0
4933411K16Rik	0	0	0	0	0	7.37732	0	0	0	0	0	0	0	0	0	0	14.4911	0	2.66431	1.63972	0	0	0	0
4933411O13Rik	0	0	0	0	0	0	0	0	0	0	0	0	0	0	0	0	0	0	0	0	0	0	0	0
4933412A08Rik	1.78121	0	0	0	0	0	0	0	0	0	0	1.62297	0	0	0	0	0	0	0	0	0	0	2.93754	58.9655
4933412E12Rik	0	0	0	0	28.5013	246.263	134.813	158.768	111.679	317.38	0	0	18.7671	150.229	65.7144	0.665043	106.227	39.7194	124.267	138.894	73.6027	65.2222	75.8269	166.895
4933412E24Rik	0	0	0	0	0	0	0	0	0	0	0	0	0	0	0	0	0	0	0	0	0	0	0	0
4933412O06Rik	0	0	0	0	0	0	0	0	0	0	0	0	0	0	0	0	0	0	0	0	0	0	0	0
4933413C19Rik	0	0	0	0	0	0	0	0	0	1.89091	0	0	0	0	0	0	0	0	0	23.7544	0	25.2846	0	0
4933413G19Rik	0	30.4522	0	0	0	0	0	0	0	0	0	1.26135	0	0	6.89883	0	0	0	33.0101	13.7657	6.15286	0	0	0
4933413J09Rik	0	0	0	0	0	0	0	0	0	0	0	0	0	0	0	0	0	0	22.8097	0	0	0	0	0
4933413L06Rik	0	0	0	0	0	0	0	0	0	0	0	0	0	0	0	0	0	0	0	0	0	0	0	0
4933414I15Rik	0	0	0	0	0	0	0	0	0	0	0	0	0	0	0	0	0	0	0	0	0	0	0	0
4933415A04Rik	0	5.51151	0.784618	0	20.9019	14.7545	5.3318	24.1457	53.9298	0	0	2.8177	0	0	6.12985	11.917	14.7483	10.896	0	0	8.7574	0	29.9506	0
4933415F23Rik	0	0	0	0	0	0	0	0	0	0	0	0	0	0	0	0	0	0	0	0	0	0	0	0
4933416C03Rik	0	0	0	1.00103	0	0	0	0	0	0	0	0	40.2771	0	0	0	0	0	0	19.202	0	0	0	0
4933416E03Rik	0	0	0	0	0	0	0	0	0	0	0	0	0	0	0	0	0	0	0	0	0	0	0	0
4933416E14Rik	0	0	0	0	0	0	0	0	0	0	0	0	0	0	0	0	0	0	0	0	0	0	0	0
4933416I08Rik	0	0	0	0	0	0	0	0	0	0	0	0	0	0	0	0	0	0	0	0	0	0	0	0
4933416M07Rik	0	0	0	0	0	0	0	0	0	0	0	0	0	0	0	0	0	0	0	0	0	0	0	0
4933416O17Rik	0	0	0	0	0	0	0	0	0	0	0	0	0	0	0	0	0	0	0	0	0	0	0	0
4933417A18Rik	0	0	0	0	0	0	0	0	0	0	0	0	0	0	0	0	0	0	0	0	0	0	0	0
4933417D19Rik	0	0	0	0	0	0	0	0	0	0	0	0	0	0	0	0	0	0	0	0	0	0	0	0
4933417E11Rik	0	0	0	0	0	21.8123	0	0	0	0	0	0	0	0	0	0	0	0	0	0	0	0	0	0
4933417G07Rik	0	0	0	0	0	0	0	0	0	0	0	0	0	0.849292	0	0	0	0	0	0	0	0	0	0
4933417O13Rik	0	0	0	0	0	0	0	0	0.874455	0	0	0	0	0	0	0	0	0	0	0	0	0	0	0
4933421A08Rik	117.049	0	0	0	0	0	0	0	0	0	0	0	0	0	0	15.3058	0	2.64862	0	0	0	7.86488	0	0
4933421D24Rik	0	0	0	0	0	0	0	0	0	0	0	0	0	0	0	0	4.06176	0	0	0	0	1.6153	0	0
4933421I07Rik	0	0	0	0	0	0	0	0	0	0	0	0	0	0	0	0	0	10.124	0	0	0	3.57686	0	0
4933421O10Rik	93.791	46.6799	0	191.704	235.489	587.77	237.879	381.878	288.552	417.144	252.573	359.504	295.736	105.172	194.418	143.217	106.718	189.336	381.674	315.456	103.317	302.367	113.975	561.291
4933422A05Rik	0	0	0	0	0	0	0	0	1.73506	0	3.74972	0	0	0	0	0	0	1.00181	0	0	0	0	1.6596	0
4933423P22Rik	0	0	0	0	0	0	0	0	0	0	0	0	0	0	0	0	0	0	16.9585	0	0	0	0	46.2935
4933424G06Rik	0	0	0	0	0	0	0	0	0	0	0	0	16.3023	0	0	0	0	20.3456	11.0921	11.2551	0	5.5072	23.1919	0
4933424H11Rik	0	0	0	0	0	0	0	0	0	0	0	0	0	0	0	0	0	0	0	0	0	0	0	0
4933424L21Rik	0	0	0	0	0	0	0	0	0	0	0	0	0	0	0	0	0	0	0	0	0	0	0	0
4933424M12Rik	148.115	0	7.53306	0	0	0	0	56.1487	0	0	0	0	4.70194	0	17.329	10.1684	58.6921	60.2395	0	0	7.37155	0	1.59338	0
4933425D22Rik	0	0	0	0	0	61.1158	0	47.7237	0	33.6392	0	0	0	0	0	0	0	1.56801	10.344	10.6336	0	0	0	82.3935
4933425L06Rik	0	0	0	0	0	0	0	0	0	0	0	0	0	0	0	0	0	0	0	0	0	15.402	0	0
4933426K07Rik	0	0	0	0	0	0	0	0	0	0	0	0	0	0	0	0	0	0	0	0	0	0	0	0
4933427D06Rik	0	0	0	0	0	0	0	0	0	0	0	0	0	0	0	0	0	0	0	0	0	0	0	0
4933427D14Rik	774.507	1679.71	354.197	11.9298	1438.22	1588.21	139.433	231.287	563.833	468.186	535.971	126.668	71.6972	637.568	238.132	227.801	168.422	787.297	618.71	327.171	190.942	238.146	136.671	295.246
4933427E11Rik	3.32559	0	0	0	0	0	0	4.1738	0	0	0	0	14.1979	0	0	0	0	0	0	0.934424	0	0	4.56891	0
4933427E13Rik	0	0	0	0	0	0	0	0	0	0	0	0	0	0	0	0	0	0	0	0	0	0	0	0
4933427G23Rik	0	10.5223	0	0	0	0	0	0	0	0	0	0	0	0	0	0	0	0	0	0	0	0	0	0
4933427I04Rik	82.7349	0	0	0	0	3.17757	3.16266	0	1.02792	0	2.73639	2.68375	0	0	8.66487	0	6.44853	8.63004	117.877	24.6436	0	2.0759	26.223	28.6698
4933427I22Rik	0	0	0	0	0	0	0	0	0	0	0	0	0	0	0	0	0	0	0	0	0	0	0	0
4933427J07Rik	2.19418	12.6409	0	28.4087	0	0	0	14.6321	1.17012	402.686	43.5409	112.527	78.2819	0	0	0	5.00148	0	30.0146	57.9006	0	21.5357	74.0393	16.0352
4933428C19Rik	0	0	0	0	0	0	0	0	0	0	0	0	0	0	0	0	0	0	0	0	0	0	0	0
4933428G20Rik	0	0	0	0	0	0	0.863862	0	0	0	0	0	0	0	0	0	0	0	0	0	0	0	0	0
4933428M09Rik	0	0	0	0	0	0	0	0	0	0	0	0	0	0	0	0	0	0	0	0	0	0	0	0
4933428P19Rik	0	0	0	0	0	0	0	0	0	0	0	0	0	0	0	0	0	0	0	10.862	0	0	0	0
4933429H19Rik	0	0	0	0	0	0	106.256	0	0	0	0	0	0	0	0	0	0	0	0	10.862	0	0	4.44465	0
4933430A20Rik	0	0	0	0	0	0	0	0	0	0	0	0	0	0	0	0	8.43822	0	3.51997	0	0	0	0	0
4933430H16Rik	0	0	0	0	0	0	0	0	0	0	0	0	0	0	0	0	0	0	0	0	0	0	0	0
4933430I17Rik	0	0	0	0	0	105.011	0	1.10832	0	162.624	0	0	0	0	0	20.7537	0	14.0945	0	0	0	19.7842	1.67	0
4933430L12Rik	0	0	0	0	0	0	0	0	0	0	0	0	0	112.106	0	0	0	0	0	0	0	0	0	0
4933430M04Rik	0	0	0	0	0	0	0	0	0	0	0	0	0	0	0	0	0	0	0	0	0	0	0	5.43418
4933430N04Rik	0	0	0	0	0	0	0	0	0	0	0	0	0	0	0	0	0	0	0	0	0	0	0	0
4933431E20Rik	3051.36	1086.54	3999.59	432.411	1.22426	362.171	0	559.411	0.587241	413.248	425.443	3166.02	94.8019	0	1614.61	767.126	24.8836	134.659	723.664	218.059	18.6774	259.438	71.7797	2195.04
4933431G14Rik	0	0	0	0	0	0	0	0	0	0	0	0	0	0	0	0	0	0	0	0	0	0	0	0
4933431K23Rik	0	1.19869	0	0	0	0	0	0	0	0	0	0	0	0	7.07466	0	0	0	0	6.44832	0	0.719983	0	0.764173
4933431M02Rik	0	0	0	0	0	0	0	0	0	0	0	0	0	0	0	0	0	0	0	0	0	0	0	0
4933432G23Rik	0	0	0	0	0	0	0	0	0	0	0	0	0	0	0	0	0	0	0	0	0	0	0	0
4933432K03Rik	0	0	0	0	0	0	0	0	0	0	0	0	0	0	2.05869	0	0	0	0	0	7.85449	11.1014	0	0
4933433F19Rik	0	0	0	0	0	0	0	0	0	0	0	0	0	0	0	0	0	0	0	0	0	0	0	0
4933433G08Rik	0	0	0	0	0	0	0	0	0	0	0	0	0	0	0	0	0	0	0	0	0	0	0	0
4933433G15Rik	2.42845	91.3414	78.7849	0	103.234	2.54015	95.4486	70.943	154.732	0	57.0761	0	174.197	0	23.2308	6.54599	5.82856	44.0939	38.2152	13.1493	48.0157	14.4876	34.5565	66.5612
4933433G19Rik	0	0	0	0	0	0	0	0	0	0	0.927291	0	0	0	0	0	0	0	0	0	0	0	0	0
4933433N18Rik	0	0	0	0	0	0	0	0	0	0	0	0	0	0	0	0	0	0	0.912391	0	0	0	0	0
4933434E20Rik	572.091	180.032	628.249	370.462	763.891	854.176	697.995	1102.14	560.836	1280.25	1007.41	688.048	635.853	138.154	1340.97	885.461	1020.51	595.722	1083.61	931.245	707.781	786.737	568.366	2227.94
4933434M16Rik	0	0	0	0	0	0	0	0	0	0	0	0	0	0	0	0	0	0	0	0	0	0	0	29.888
4933435F18Rik	0	0	0	0	0	0	0	0	0	0	0	0	0	0	0	0	0	0	0	0	0	0	0	0
4933435G04Rik	0	0	0	0	0	0	0	0	0	0	0	0	0	0	0	0	0	0	0	0	0	0	0	0
4933436E23Rik	0	0	0	0	0	0	0	0	0	0	0	0	0	0	0	0	0	0	0	0	0	0	0	0
4933436H12Rik	0	0	0	0	0	0	0	0	0	0	0	0	0	0	0	0	0	0	0	0	0	0	0	0
4933436I01Rik	0	0	0	0	0	0	0	0	0	0	0	0	0	0	0	0	0	0	0	0	0	0	0	0
4933436I20Rik	0	0	0	0.740223	5.03246	35.6664	63.6954	0	0	1.08959	49.4692	0	0	3.25541	0.891593	1.40323	0	13.2708	28.1396	27.3204	0.680055	17.3711	0	0
4933438A12Rik	0	0	0	0	0	0	0	0	0	0	0	0	0	0	0	0	0	0	0	0	0	0	0	0
4933438B17Rik	0	0	0	0	0	16.5773	0	0	0	0	0	0	0	0	0	0	0	0	0	0	0	0	0	0
4933438K21Rik	0	0	0	0	0	0	0	0	0	0	0	0	0	0	0	0	0	0	0	0	0	0	0	0
4933439C10Rik	1.45391	4.4832	0	0	3.13886	184.148	516.469	1.14469	0	162.215	274.822	214.161	119.677	0	140.004	11.018	26.7184	168.844	69.541	30.4568	55.5154	44.8552	136.776	62.5369
4933439J24Rik	0	0	0	0	0	0	0	0	0	0	0	0	0	0	0	0	0	0	0	0	0	0	0	0
4933439K11Rik	0	0	0	0	0	0	0	13.6776	0	0	8.41534	76.5866	10.0626	0	14.9851	0	0	22.2555	0	11.3525	0	5.31538	18.7281	3.29149
4933439N14Rik	0	0	0	0	0	0	0	0	0	0	0	0	0	0	0	0	0	0	0	0	0	0	0	0
4933440J02Rik	0	0	0	0	0	0	0	0	0	0	0	0	0	0	0	0	0	0	0	0	0	0	0	0
4933440M02Rik	0	0	0	0	0	0	0	0	0	0	0	0	0	0	0	0	0	0	0	0	0	0	0	0
5031410I06Rik	0	0	0	0	0	0	0	0	0	0	0	0	0	0	0	0	0	0	0	0	0	0	0	0
5031415H12Rik	0	0	0	0	20.0854	0	0	0	0	0	0	0	0	0	0	0	0	11.7972	0	0	0	0	16.8513	0
5031425E22Rik	201.204	164.768	220.509	29.1147	553.683	822.876	336.089	157.381	646.963	337.951	409.115	152.631	160.959	672.145	207.703	211.352	284.043	289.504	354.816	352.84	162.475	378.854	363.333	317.797
5031425F14Rik	0	0	0	0	0	0	0	0	0	0	0	0	0	0	2.01366	0	0	0	0	0	0	0	0	0
5031434C07Rik	0	0	0	0	0.887512	0	0	0	80.5779	0	0	0	0	38.9233	0	0	0	0	0	0	0	0	2.66319	0
5031434O11Rik	0	242.1	189.382	9.79403	78.3313	377.419	10.3532	718.679	0	203.612	184.241	481.597	0	23.6203	100.66	13.8491	26.7361	39.3599	7.27262	7.81663	0.538996	1.69844	51.9786	56.7481
5031439G07Rik	1528.23	5016.01	160.998	172.859	1832.54	592.578	209.856	1761.37	1095.21	2122.9	932.52	1698.3	493.835	3373.9	2787.23	1957.2	2900.3	1010.81	185.621	1687.88	790.752	166.126	2169.18	756.223
5033403F01Rik	0	0	0	0	0	9.57334	0	293.294	75.9941	94.9376	0	0	76.2821	0	0.853509	0	11.8076	0	5.75558	29.2969	0	5.00795	1.75211	2.96016
5033403H07Rik	0	0	0	0	0	0	0	0	0	0	0	0	0	0	0	0	0	0	0	0	0	0	0	0
5033404E19Rik	0	0	0	0	0	0	0	0	0	0	0	0	0	0	0	0	0	0	0	0	0	0	0	0
5033406O09Rik	0	0	40.4578	0	0	0	0	0	0	0	0	29.8367	0	0	0	3.11019	37.4669	19.285	0	0	126.841	0	9.90137	0
5033417F24Rik	0	0.802766	1.55332	51.2333	0	373.91	0	0	0.99961	0.96066	0	0	67.6661	0	47.2681	20.9947	0	22.2235	76.1795	32.3234	30.2254	72.9014	0	86.6684
5033421B08Rik	0	4.2983	0	0	0	0	0	0	0	0	0	0	0	0	0	0	0	0	0	6.65205	0	0	0	24.5732
5033423K11Rik	0	0	0	0	0	0	0	0	0	0	0	0	0	0	0	0	0	0	0	0	0	0	0	0
5033426E14Rik	0	0	0	0	0	0	0	0	0	0	0	0	0	0	0	0	0	0	0	0	0	0	0	0
5033426O07Rik	0	0	0	0	0	0	0	0	0	0	0	0	0	0	0	0	0	0	0	0	0	0	0	0
5033428I22Rik	0	0	0	0	2.11392	1.70875	10.7933	0	0.960312	0	2.99961	9.15121	0	0	0.889847	0	0	0.983972	3.44964	9.15381	0	0	1.84049	0.839409
5033430I15Rik	0	0	0	0	87.9519	0	0	178.308	0	0	17.0463	0	0	0	27.5347	0	34.0462	24.2491	64.3636	22.094	28.7797	13.9491	26.1837	98.0882
5330411J11Rik	0	0	0	0	0	0	0	7.48477	0	0	0	0	0	0	0	0	0	0	53.4548	20.7056	0	6.94702	31.9602	14.8245
5330411O13Rik	0	0	0	0	0	0	0	0	0	0	0	0	0	0	0	0	0	0	14.5811	0	0	0	0	26.021
5330413D20Rik	0	0	0	0	0	0	0	0	0	0	0	0	0	0	0	0	0	0	0	0	0	0	0	0
5330413P13Rik	0	0	0	0	0	90.7466	0	200.579	140.894	0.865875	0	45.2379	82.5094	0	16.5837	78.0187	0	3.22579	159.97	47.0276	0	90.0561	0	33.1081
5330416C01Rik	0	0	0	0	0	1293.66	0	863.939	0	183.219	0	0	416.499	0	0	0	0	0	242.984	108.884	0	269.133	54.0847	536.278
5330417C22Rik	0	0	0	0	1224.89	28967.8	857.398	31445.1	1927.79	31100.5	0	60.089	21280.9	31.7197	160.469	1.04235	103.408	667.153	18882.9	13718.2	63.8814	11754.3	1289.66	16234.6
5330417H12Rik	0	0	0	0	0	0	0	0	0	0	0	0	0	0	0	0	0	0	0	0	0	0	0	0
5330426L24Rik	0	33.6211	1.4558	0	83.4728	0	0	0	26.1397	0	8.82178	0	0	5.5511	8.43747	29.66	24.5324	25.5471	9.96177	10.0451	53.9326	11.7722	1.02369	91.8529
5330429C05Rik	0	0	0	0	0	50.6045	0	297.698	0	0	0	0	0	0	0	0	0	0	36.4955	0	0	0	0	93.2868
5330434G04Rik	0	199.047	0	130.083	65.515	486.008	0	553.15	0	925.763	0	175.108	107.708	0	246.613	0	0	0.704921	656.871	326.109	0.667083	281.681	49.1558	423.46
5330438D12Rik	0	0.984842	0	0	9.68631	784.985	33.0903	393.9	1.91466	10.7217	11.5863	89.7825	94.079	0	123.548	0.961258	113.431	145.82	197.747	336.839	0.559742	466.306	87.3882	409.085
5330438I03Rik	0	0	0	0	0	0	0	0	0	0	0	0	9.14368	0	0	0	0	0	0	16.6856	0	0	0	0
5330439A09Rik	0	0	0	0	0	0	0	0	0	0	0	0	5.71137	0	0	0	0	0	0	0	0	8.87013	0	0
5330439B14Rik	0	0	0	0	0	0	0	0	0	0	0	0	0	0	0	0	0	0	0	0	0	0	0	0
5330439K02Rik	0	0	0	0	18.9586	0	0	0	0	0	0	0	66.0296	0	1.77081	0	0	0.84638	40.3734	7.44628	0	0	0	0
5330439M10Rik	0	0	0	0	0	0	0	0	0	0.915806	0	0	0	0	0	0	0	0	11.8611	0	0	0	0	0
5430400D12Rik	0	26.4716	0	1.49308	0	0	0	0	0	0	32.0906	0	65.342	0	0	0	0.990683	1.69566	0	1.12191	9.07078	0	3.16605	26.7419
5430401F13Rik	0	0	0	0	0	0	0	0	0	0	0	0	0	0	0	0	0	0	0	0	0	0	0	0
5430401H09Rik	0	0	0	0	0	0	0	0	0	0	0	0	0	0	0	0	0	0	0	0	0	0	0	0
5430402E10Rik	0	0	0	0	0	0	0	0	0	0	0	0	0	0	0	0	0	0	0	0	0	0	0	0
5430402O13Rik	0	0	0	0	0	89.3187	0	0	30.566	92.939	0	0	0.618009	0	24.6203	19.3314	0	0	75.7699	11.9077	1.96753	93.7991	3.98944	19.7233
5430402P08Rik	0	0	0	0	0	0	0	0	0	0	0	0	0	0	0	0	0	0	0	0	0	0	0	0
5430403G16Rik	176.643	3.21276	249.407	33.5122	11.013	170.969	206.989	609.231	412.798	191.187	92.3719	174.132	0	118.724	139.505	147.251	60.1099	50.2137	112.736	109.191	46.4454	123.824	82.4725	146.465
5430403N17Rik	0	0	0	0	0	0	0	0	0	0	0	0	0	0	0	0	0	0	0	0	0	0	0	0
5430405H02Rik	2.13233	68.3064	0	0	137.757	98.085	0	200.113	9.89919	224.431	149.733	63.6657	4.15077	0	74.9996	86.7518	61.7911	32.9488	115.323	20.3201	48.5163	28.4017	20.3151	33.8807
5430414B19Rik	0	10.3517	117.178	0	4.42386	0	0	64.6032	88.3187	0	0	0	0	0	23.1569	0	6.32935	13.1206	10.9487	2.7155	0	0.905996	3.55572	0
5430416N02Rik	79.9151	55.1419	9.97968	33.7505	334.934	210.248	1005.01	944.597	244.33	22.0183	323.148	58.4435	53.8705	492.068	281.823	174.401	213.654	569.85	379.648	201.57	486.842	122.117	359.921	387.98
5430419D17Rik	0	74.8821	0	0	0	0	0	0	0	0	0	21.1059	0	0	211.515	0	0	0	0	0	0	0	0	0
5430421F17Rik	0	0	0	5.40029	0	0	0	0	0	0	0	0	0	0	0	3.15908	0	0	0	0	0	0	0	0
5430425K12Rik	0	0	0	0	0	0	0	0	0	0	0	0	0	0	0	0	0	0	0	0	0	0	0	0
5430427M07Rik	0	0	0	0	0	0	0	0	0	0	0	0	0	0	0	0	0	0	0	0	0	0	0	0
5430427N15Rik	0	0	0	1.55782	0	0	0	0	0	0	0	0	0	0	7.34891	0	0	0	24.7371	0	0	7.1792	0	41.5989
5430427O19Rik	0	9.78623	0	0.747681	0	9.93473	0	0	0	21.4762	0	25.6092	0	0	3.94089	0	52.8765	53.4819	35.5039	0.931607	17.3428	0.950463	47.4428	42.687
5430431A17Rik	0	0	0	0	2.57882	0	0	0	0	0	0.988814	0	0	10.9659	0	0.970782	0	0	0	0	0	1.43244	9.2211	0
5430434I15Rik	0	0	0	0	0	0	0	0	0	0	0	0	0	0	0	0	0	0	0	0	0	0	0	0
5430435K18Rik	0	0	0	0	0	0	0	0	0	0	0	0	0	0	0	0	0	0	0	0	0	0	0	0
5430437J10Rik	0	0	0	0	0	0	0	0	0	0	0	0	0	0	0	0	0	9.45358	1.4545	0	0	0	16.4474	0
5530400C23Rik	0	0	0	0	0	0	0	0	0	0	0	0	0	0	0	0	0	0	0	0	0	0	0	0
5530401A14Rik	0	0	0	0	0	0	0	0	0	0	0	0	0	0	0	0	0	0	0	0	0	0	0	0
5530601H04Rik	69.3103	43.883	59.3004	193.128	898.805	554.908	154.158	369.151	265.349	299.148	450.135	294.398	765.831	98.7706	473.134	209.358	219.889	305.139	242.684	169.87	295.159	408.081	75.3237	571.039
5730403I07Rik	0	35.5715	0	0	74.5985	716.977	0	311.704	0	0	0	0	0	0	0	0	0	16.6315	104.576	0	0	0	3.78217	166.777
5730405O15Rik	64.9722	0	0	0	49.9864	74.1305	70.2669	108.816	0	32.2635	0	66.0473	0	0	39.6162	0.600448	0	1.10395	96.4021	89.8515	0	57.6835	0	41.4384
5730409E04Rik	2177.33	1423.06	597.27	687.588	693.143	833.082	869.286	1023.55	820.461	932.888	882.076	679.278	379.286	425.133	641.694	890.636	829.348	977.212	488.904	369.333	662.264	443.998	645.752	947.219
5730412P04Rik	0	0	0	0	0	0	0	0	0	0	0	0	0	0	0	0	0	0	0	0	0	0	0	0.90572
5730416F02Rik	0	0	0	0	0	0	0	0	0	0	4.63645	0	0	0	0	0	0	0	0	0	0	0	0	0
5730419F03Rik	0	0	0	0	0	0	0	0	0	0	0	0	0	0	0	0	0	0	0	10.862	0	0	0	0
5730420D15Rik	0	0	0	0	0	57.5355	0	0	0	0	0	0	0	0	0	0	14.7932	24.0856	0	14.4601	0	0.778076	22.1116	36.0393
5730422E09Rik	0	0	0	0	0	11.6662	0	0	0	0	0	0	0	0	0	0	0	0	27.1022	0	0	18.8369	0	0
5730435O14Rik	0	0	0	0	0	0	0	0	0	0	0	0	0	0	0	0	0	0	0	0	0	0	0	0
5730437C11Rik	0	0	0	0	0	0	0	0	0	0	0	0	0	0	0	0	0	0	0	0	0	0	0	0
5730455P16Rik	1038.67	928.644	225.007	371.54	844.017	1374.43	735.549	1055.4	538.068	1563.48	784.718	1045.01	945.562	240.632	1163.08	370.511	163.837	731.397	508.788	652.716	338.211	1084.67	508.412	1314.67
5730460C07Rik	0	0	0	0	0	0	0	0	0	0	0	0	0	0	0	0	0	0	0	0	0	0	0	0
5730480H06Rik	355.114	19.7233	508.483	30.0504	195.92	445.057	1192.33	262.358	179.575	956.583	148.363	71.4767	227.505	249.531	231.029	142.353	374.219	146.407	399.914	194.841	43.3696	315.144	202.641	943.853
5730507C01Rik	117.7	6.48948	33.179	0	0	0	0	0	11.3802	0	5.51772	0	0	0	22.1591	21.9764	0	17.5922	3.84667	11.4868	21.6846	1.10371	1.02433	0
5730522E02Rik	0	3.97557	0	0	0	122.845	0	105.927	0	48.1133	0	0	0	0	0	0	0	0	6.42311	0	0	10.916	0	5.46515
5730559C18Rik	0	221.627	1.2287	0	0	0	0	0	0	0	0	0	94.7931	0	47.8217	0	0	0	6.42169	9.30673	0	25.3845	0	0
5730596B20Rik	0	0	0	0	0	0	0	0	0	0	0	0	0	0	0	0	0	0	0	0	0	0	0	0
5830405F06Rik	0	0	0	0	0	0	0	0	0	0	0	0	0	0	0	0	0	0	0	0	0	0	0	0
5830408C22Rik	60.4908	0	0	0	0	0	0	0	0.434102	1591.9	0	0	90.3994	0	0	0	0	0	0	28.4876	0	0.786526	0	0
5830411N06Rik	0	0	0	0	0	0	0	0	0	0	0	0	0	0	0	0	0	3.74872	0	0	0	0	0	0
5830416I19Rik	0	0	0	0	0	0	0	0	0	0	0	0	0	0	0	0	0	0	0	0	0	0	0	0
5830417I10Rik	104.719	24.6312	635.012	0	329.588	143.521	204.957	143.484	103.448	350.922	334.444	0	406.859	151.74	102.16	190.172	110.564	528.58	351.649	174.356	239.4	114.992	525.763	293.72
5830418P13Rik	0	0	0	0	0	0	0	0	0	0	0	0	0	0	0	0	0	0	0	0	0	0	0	0
5830428M24Rik	0	0	1.18173	28.6868	1.11534	3.58413	0	0	0	18.2874	0	0	4.08947	0	3.91826	0	0	0	24.3044	0	1.10531	2.28422	22.4117	43.6288
5830432E09Rik	0	26.5231	0	0	255.154	0	42.4106	0	186.681	0	0	0	0	0	5.58967	8.67456	16.0588	11.6698	15.7916	50.3604	28.5985	24.7517	29.5603	61.1238
5830444B04Rik	0	0	0	0	0	0	0	0	0	0	0	0	0	0	0	0	0	30.1205	9.00118	1.37224	0	2.24069	4.11017	24.6553
5830454E08Rik	147.26	87.6586	24.0881	0	126.938	68.0789	86.1727	160.46	0.930283	322.889	82.4043	0	32.9966	173.677	2.15594	1.02485	14.5214	15.0512	142.622	123.936	23.4694	115.364	33.3112	271.516
5830468F06Rik	0	0	0	0	0	0	0	0	0	0	0	0	0	0	0	5.62822	6.40527	0	0	0	12.1308	0	21.0689	0
5830473C10Rik	0	0	0	0	0	0	0	0	0	0	0	0	0	0	0	0	0	0	0	0	0	0	0	0
5830487J09Rik	0.975151	4.98822	0	0	0	0	0	0	0	0	0	5.01568	0	0	9.72121	6.89826	0	5.83548	19.8727	0	2.13183	0	0	26.0346
5930403N24Rik	0	13.2774	0	1.114	0.871387	0	1.72756	0	28.7069	0	0	239.946	0	42.6277	22.0075	107.795	10.994	8.72341	4.06999	50.9714	35.4567	3.12727	45.6143	0
5930412G12Rik	0	2.85493	0	0	0	0	0	0	0	160.37	0	17.3541	0	0	77.3478	0	0	1.01017	0	0	16.4015	0	2.83262	4.59954
5930422O12Rik	0	0	0	11.6589	0	0	0	0	0	0	0	0	47.3343	0	0	0	0	0	2.29093	0	0	0	3.5169	0
5930430L01Rik	290.535	4.49108	7.96215	90.1148	342.858	628.809	167.198	473.702	8.9655	498.444	391.106	148.321	563.291	0	64.3896	8.60152	52.2881	76.1899	242.564	71.8357	88.9261	121.419	244.973	162.024
5930435M05Rik	0	0	0	0	0	0	0	0	0	0	0	0	0	0	0	0	0	0	0	0	0	0	0	0
5930438M14Rik	0	1.02218	0	25.52	0	0	0	0	0	0	0	0	0	0	0	0	0	0	0	0	0	0	0	0
6030407O03Rik	0	0	0	0	0	0	0	29.3224	0	0	0	0	0	0	0	0	0	0	0	3.77347	0	0	0	0
6030408B16Rik	0	28.2757	0	1.74048	22.7916	0	9.30644	0	66.3189	0	6.22626	0	0	19.2981	36.5446	0	12.2357	10.7434	12.4388	0	0	1.06559	11.6397	0
6030419C18Rik	0	129.556	169.805	87.0332	53.1721	1236.38	2.6972	956.539	0	237.974	45.8902	247.734	0.903129	0	376.71	0.896824	0	27.7604	187.432	20.7177	0	1.06459	14.0369	110.084
6030440G07Rik	0	0	0	0	0	0	0	0	0	0	0	0	0	0	0	0	0	0	0	0.905187	0	0	0	0
6030442E23Rik	0	0	0	0	0	0	0	0	0	0	0	0	0	0	0	0	0	0	0	0	0	0	0	0
6030442K20Rik	114.375	2.91918	0.708398	0	11.9518	0	0	102.934	0	0	1.54849	73.7659	95.9579	0	19.5355	0	6.25935	0	0	30.9564	0	0	15.5083	0
6030443J06Rik	166.972	95.1741	0	32.6818	116.709	1.34427	0	0	0	166.092	0	43.2037	19.3655	0	33.1676	14.8958	6.40068	193.084	90.3096	49.0036	77.9005	8.32838	14.0448	135.883
6030445D17Rik	233.485	0	22.1271	0	203.265	0	38.3967	0	5.02826	0	257.798	57.0569	0	81.7834	17.3319	84.4464	5.72968	58.7976	0	8.36698	199.257	0	98.2279	0
6030452D12Rik	0	0	0	0	0	0	0	0	0	0	0	0	0	0	0	0	0	0	0	0	0	0	0	0
6030458C11Rik	576.475	989.586	368.119	437.239	1738.84	232.034	198.815	665.342	1148.6	542.36	545.375	333.354	324.709	191.836	552.538	593.07	353.767	481.264	778.258	210.169	340.933	402.909	398.572	385.132
6030466F02Rik	0	0	0	0	0	0	0	0	0	0	0	0	0	0	0	0	0	0	0	0	0	0	0	0
6030468B19Rik	0	0	0	0	0	0	0	0	0	0	0	0	0	0	0	0	0	0	0	0	0	0	0	0
6030469F06Rik	0	0	0	0	0	0	0	0	0	0	0	0	0	0	0	0	0	0	0	0	0	0	0	0
6030471H07Rik	0	0	0	0	0	0	0	0	0	0	0	0	0	0	0	0	0	0	0	0	0	0	0	0
6030498E09Rik	0	0	0	0	0	0	0	0	0	0	0	0	0	0	0	0	0	0	0	0	0	0	0	0
6230400D17Rik	5.58454	0	0	0	10.338	0	1.60826	94.7279	0	1.35619	46.5519	56.889	0	0	20.7646	1.42489	46.1372	9.96507	71.826	32.3197	37.1887	50.7467	11.3739	0
6330403K07Rik	0	14.4319	0	11.9303	215.417	5346.05	97.8509	6214.15	52.5129	3307.44	0	383.186	2231.82	146.646	259.064	0.862389	39.9149	183.285	3049.01	3280.15	68.4298	2956.63	152.125	5799.68
6330403L08Rik	90.2755	138.405	0	0	87.7283	1.66125	208.498	21.0142	140.59	175.399	141.492	132.69	55.4257	78.86	116.539	49.8244	15.0667	198.161	55.5951	53.2362	6.33523	12.5326	92.0392	49.6868
6330403N20Rik	0	0	0	0	3.5021	0	0	0	0	0	0	0	0	0	2.10442	0	0	0	2.76792	11.088	0	0.849281	0	0
6330409D20Rik	0	0	0	0	0	0	0	0	0.559545	0	0	2.12455	0	1.53859	13.0523	0	0	0	0	0	0	0	3.10917	0
6330410L21Rik	10.7231	0	0	0	0	73.0722	0	0	0	0	0	0	0	0	0	11.9515	0	0	16.8367	0	0	0	0	0
6330411D24Rik	0	0	0	0	0	0	0	0	0	0	0	0	0	0	17.2767	0	0	0	0	24.6917	0	0	0	0
6330418K02Rik	133.77	0	0	19.7956	0	171.654	0	33.8435	0	26.4666	29.8906	69.4219	14.7896	0	3.35734	9.97261	26.1309	65.0202	72.5589	80.6232	55.5522	53.1069	21.7375	238.636
6330420H09Rik	0	0	0	24.0654	0	0	0	0	0	0	0	0	0	0	0	0	0	12.4951	22.6841	0	0	0	0	0
6330549D23Rik	0	9.28723	0	0	42.676	130.583	0	0	419.101	19.6232	8.67833	40.3233	41.7028	0	82.509	183.822	183.569	44.1231	40.9139	22.5187	35.1299	27.0184	4.57173	113.354
6330562C20Rik	0	0	0	0	0	74.5614	0	16.2188	0	0	0	0	0	0	15.8989	0	0	10.4465	0	20.9723	0	5.89104	0	0
6430503K07Rik	0	0	0	0	0	0	0	0	0	0	0	0	0	0	5.03412	0	0	0	0	0	0	0	0	0
6430531B16Rik	0	0	0	0	0	31.7426	0	0	0	0	0	0	0	0	8.47918	0	0	0	0	10.8919	0	0	0	0.6976
6430548M08Rik	126.549	4592.89	19.8036	2557.16	2602.29	3382.01	1723.01	1389.35	1875.61	6322.25	193.627	2235.91	4191.13	1643.81	3138.9	1306.99	952.384	2406.5	1170.54	1577.94	1658.79	1122.94	1674.23	1790.21
6430550D23Rik	0	3.3036	0	0	0	0	0	0	0.844627	0	0	30.7722	0	0	11.1464	0	13.0957	29.2116	14.7097	21.2508	0	0	1.68794	1.37024
6430562O15Rik	0	0	0	0	223.42	0	0.907307	0	0	0	0	0	26.7094	0	4.75912	0	10.4872	61.0527	71.3258	54.9422	50.9616	111.21	11.9601	52.9994
6430571L13Rik	0	121.604	0	30.3357	0	28.7756	8.31447	59.1123	0	0	0	176.921	0	0	173.454	0	0	10.8629	18.4277	16.2588	0	58.5069	4.92916	66.6423
6430573F11Rik	88.9144	1348.53	553.174	443.634	264.502	0	59.6983	50.8857	452.449	487.655	222.212	1140.05	199.775	345.209	807.097	225.08	50.1767	254.469	101.212	20.614	130.032	108.43	193.87	74.9974
6430573P05Rik	42.7718	1.03253	0	3.45183	32.929	145.528	0	0	29.7718	0	101.758	172.318	0	0	105.956	16.1756	46.251	68.3872	17.2333	4.47971	21.6294	0.785322	19.3091	160.926
6430584L05Rik	0	1.70359	0	0	0	0	0	133.766	0	0	0	2.02315	0	0	18.0949	0	0	0.929049	3.49874	0	0	8.78192	0	49.9439
6430590A07Rik	69.3685	305.599	234.297	298.336	29.767	4.58041	34.4339	431.085	136.962	11.969	86.2377	334.539	13.2659	24.947	64.4881	102.852	39.9133	99.5396	263.138	95.3854	2.17181	82.4412	59.0208	120.143
6430628N08Rik	0	0	0	0	0	0	0	0	0	0	0	0	0	0	0	0	0	0	0	0	0	0	0	0
6430710C18Rik	0	0	0	0	0	0	0	0	0	0	0	0	0	0	0.674067	0	0	0	0	0	0	0	22.6223	76.7702
6530401F13Rik	0	0	0	0	0	0	0	0	0	0	0	0	0	0	0	0	0	0	0	0	0	0	0	0
6530402F18Rik	19.541	135.67	29.952	101.831	215.198	46.7009	240.304	240.318	314.904	149.076	248.786	263.253	2.61062	329.626	125.725	353.63	122.514	469.456	167.345	86.8175	63.4325	22.0378	170.824	133.885
6530403H02Rik	0	11.0644	0	6.2638	0	0	0	0	0	0	0	0	0	0	74.1325	0	0	0	0	0	0	0	0	0
6530409C15Rik	0	1.52915	0	0	0	0	0	0	0	0	0	0	0	0	0	0	0	0	0	3.97473	0	0	0	0
6530411M01Rik	0	0	0	0	0	0	0	0	0	0	0	0	0	0	0	0	0	0	0	0	0	0	0	0
6530437J22Rik	0	0	0	0	0	0	0	0	0	0	0	10.0576	0	0	0	0	14.2552	0	0	5.28516	0	0	1.64877	0
6720427I07Rik	1.01006	248.133	0	103.501	532.578	151.833	108.969	157.352	590.496	298.314	14.0809	332.609	10.3048	80.2248	143.301	70.1946	124.016	184.963	221.281	244.955	93.2306	230.507	92.9074	169.163
6720483E21Rik	0	0	0	0	0	0	0	0	0	15.336	0	0	0	0	4.85841	0	0	0	0	0	0	20.5573	0	27.1826
6720489N17Rik	67.4084	0	0	0	22.1182	341.37	73.7596	3.85381	41.9873	40.0919	34.7211	14.4879	0	0	261.674	30.7762	398.422	162.798	123.345	11.4602	0	3.75666	65.4938	263.528
6820408C15Rik	0	0	0	0	0	0	0	3.89061	0	0	0	53.6169	0	0	26.028	0	0	0	61.6806	0	0	3.50417	0	0
6820426E19Rik	0	0	0	0	0	0	0	0	0	0	0	0	0	0	0	0	0	0	0	0	0	0	0	0
6820431F20Rik	8296.69	4847.13	6243.46	3685.65	18483.5	13742.7	14637.1	14840.8	10193.4	14092.2	16446.7	12550	7926.23	5120.91	9579.3	7852.55	3513.07	9120.53	6828.31	6570.32	4057.35	5321.87	5747.25	10474.8
7330404K18Rik	0	0	0	0	0	0	0	0	0	0	0	0	0	0	0	0	0	0	0	0	0	0	5.33357	0
7420426K07Rik	0	0	0	0	0	0	0	0	0	0	0	0	0	0	0	0	0	0	0	0	0	0	0	0
7420461P10Rik	0	0	0	0	0	0	0	0	0	0	0	0	0	59.2889	0	0	0	0	0	5.85639	0	0	4.79278	0
7420700N18Rik	0	0	0	0	0	0	0	0	0	0	0	0	0	0	0	0	0	0	0	0	0	0	0	0
7420701I03Rik	0	0	0	0	0	0	0	0	0	0	0	0	0	0	0	0	0	0	0	0	0	0	0	0
7530416G11Rik	0	0	0	0	0	0	0	0	0	0	0	0	0	0	0	0	0	0	0	2.71552	0	0	0	0
7530428D23Rik	0	0	0	0	0	0	0.863874	0	0	0	0	0	0	0	0	0	0	0	0	12.6723	0	0	0	0
7630403G23Rik	0	0	0	0	0	0	0	0	0	0	0	0	0	0	0	0	0	0	0	0	0	0	0	0
8030411F24Rik	0	0	0	0	0	0	0	0	0	0	0	0	0	0	0	0	0	0	0	0	0	0	0	0
8030423F21Rik	0	0	0	0	0	0.757952	0	0	0	0	1.65295	0	0	0	0	0	0	0	11.4835	23.8602	0	0	2.92811	1.07769
8030423J24Rik	0	0	0	0	0	0	0	0	0	0	0	0	0	0	0	0	0	0	0	0	0	0	0	0
8030442B05Rik	0	0	0	0	0	0	0	0	0	0	0	12.6125	0	0	0	0	0	0	0	1.73915	0	0	0	0
8030443G20Rik	0	0	0	0	0	0	0	0	0	0	0	0	0	0	0	0	0	0	0	0	0	0	0	0
8030451A03Rik	0	0	0	0	0	0	0	0	0	0	0	0	0	0	0	0	0	0	0	0	0	0	0	1.81139
8030453O22Rik	0	70.766	0	10.0088	0	0	0	0	0	0	0	238.486	0	0	111.15	0	0	0	1.71981	14.3751	0	0	0	0
8030455M16Rik	0	0	0	0	0	0	0	0	0	0	0	0	0	0	0	0	0	0	0	0	0	0	0	0
8030462N17Rik	1235.81	512.171	945.134	402.616	592.008	367.887	742.554	968.336	1186.47	965.01	1359.53	631.873	524.491	423.987	616.468	937.825	439.342	632.287	805.392	573.568	451.652	526.118	387.724	1249.83
8030474K03Rik	0	0	0	0	0	0	8.90925	0	0	0	0	0	0	0	0	0	0	3.84745	0	0	0	0	0	0
8430408G22Rik	206.222	0	203.613	0	821.893	0.805033	1099.26	0	3617.54	0	1544.41	0	1.4573	1072.02	0	912.162	470.861	375.883	0	0	221.654	0	130.827	0
8430419K02Rik	0	16.2116	0	164.693	0	0	0	0	1.49011	0	0	0	106.475	0	20.9293	0	0	12.5059	18.214	0	0	0	9.77949	0
8430423G03Rik	0	0	0	0	0	0	0	0	0	0	0	0	0	0	0	0	0	0	0	0	0	0	0	0
8430429K09Rik	167.232	65.1233	206.527	39.4741	54.6806	320.632	510.424	270.908	0	176.189	70.2886	138.101	221.118	84.1354	95.7721	85.9307	1.30735	62.1911	360.336	42.6281	60.428	69.5016	88.3618	172.486
8430432A02Rik	0	0	0	5.70705	0	0	0	32.1047	0	0	0	0	0	0	1.00186	0	1.08217	13.5025	6.69527	13.9496	0	29.6663	10.374	27.29
8430436N08Rik	0	0	0	0	0	0	0	0	0	0	0	0	0	0	0	0	0	0	0	0	0	0	0	0
8430437L04Rik	0	0	0	0	0	0	0	0	0	0	0	0	0	0	0	0	0	17.8065	0	0	0	0	0	0
9030204H09Rik	0	0	0	0	0	0	0	0	0	0	0	0	0	0	0	0	0	0	0	0	0	0	0	0
9030407P20Rik	130.988	0	186.01	0	0	69.3178	0	52.6486	27.7174	14.9984	49.8785	33.4364	101.692	100.579	57.2691	39.0906	62.1945	0	9.72187	31.9273	0	48.844	19.6176	10.0849
9030612E09Rik	4.59835	30.0413	0	60.2839	0	164.182	34.999	504	0	59.4961	3.53526	46.8919	72.2398	0	35.0389	0	0	0	147.777	97.3711	0	129.016	12.0353	160.114
9030616G12Rik	0	0	0	0	0	0	0	0	0	0	0	0	0	0	0	0	0	0	0	0	0	0	0	0
9030619P08Rik	0	0	0	0	0	0	0	0	0	0	0	0	0	0	0	0	0	0	0	0	0	0	0	0
9030622O22Rik	0	0	0	0	0	0	0	0	0	0	0	0	0	0	0	0	0	0	0	0	0	0	0	0
9030624G23Rik	19.8773	0	0	0	10.5333	1.31736	0	0	3.96306	0	89.0111	0	0	30.6209	31.7165	0	0	0	0	0	2.83575	0	33.4019	0
9030624J02Rik	670.314	144.035	342.924	159.652	1481.34	1202.36	1447.83	1295.28	1124.76	1809.16	1251.57	446.715	1390.31	776.481	1224.01	1002.95	958.358	768.826	942.137	674.422	908.797	549.445	1117.53	1013.72
9130008F23Rik	0	0	0	0	95.1256	0	0	0	0	0	0	0	0	125.992	0	53.6044	23.2751	86.1613	32.846	0	0	0	25.5655	0
9130011E15Rik	429.478	312.981	363.693	24.6737	327.203	359.361	175.239	328.195	193.875	691.267	89.4812	293.783	202.461	264.88	372.73	329.187	137.824	206.49	195.747	287.261	90.891	239.75	231.833	357.277
9130015A21Rik	0	0	0	0	0	0	0	0	0	0	0	0	0	0	0	0	0	0	0	0	0	0	0	0
9130015G15Rik	0	0	0	0	0	0	0	0	0	0	0	0	0	0	0	0	37.0719	0	0	0	0	0	0	0
9130015L21Rik	0	0	0	0	0	0	0	0	0	0	0	0	0	0	0	0	0	0	0	0	0	0	0	0
9130017K11Rik	17.8282	0	1.1344	0	100.098	0	1.34778	0	6.14069	0	79.6495	4.07012	0	0	1.18942	0	3.46002	30.7699	0	0	30.9869	0	55.0892	0
9130019O22Rik	295.243	0	365.279	7.05347	49.3533	5.66925	133.02	51.1759	75.5256	217.351	72.6532	268.118	1.95931	23.5213	40.7708	98.5729	97.1901	164.335	67.6107	79.9307	141.241	64.5863	71.2978	113.849
9130019P16Rik	0	0	0	0.939164	0	22.0182	0	0	0	0	0	0	0	0	3.6634	0	141.468	0.526161	64.5228	0	3.77729	0	0	0
9130023H24Rik	459.882	127.346	429.439	109.939	342.016	597.776	483.203	316.755	504.979	60.3894	184.447	178.366	14.3545	172.909	168.473	219.769	274.631	455.375	299.632	244.475	216.002	260.461	212.563	461.902
9130024F11Rik	0	0	0	0	28.0413	81.0903	0	0	0	0	0	0	0	0	0	0	0	0	0	28.7758	0	0.950601	0	12.1961
9130204K15Rik	0	0	0	0	0	0	0	0	0	0	0	0	0	0	0	0.957208	0	0.927742	0	0	0	0	0	0
9130204L05Rik	0	0	0	0	0	0	0	0	0	0	0	0	0	0	0	0	0	0	0	0	0	0	0	0
9130208D14Rik	155.904	0	1.43028	0	139.018	0	128.713	163.054	1.06596	0	102.339	0	0	0.989514	0	1.17386	8.78779	93.359	3.32526	0.997059	35.7135	0	97.4461	0
9130213A22Rik	0	0	0	0	0	38.8269	0	0	0	16.7511	0	0	91.6762	0	7.95525	1.64784	0	34.7847	0	14.3708	0	0	8.68234	0
9130221F21Rik	0	0	0	0	0	89.78	0	124.862	0	0	0.951589	0	0	0	7.13504	0	0	0	0	0	1.54922	0	14.1417	31.7948
9130221H12Rik	282.85	16.2668	295.701	6.49265	348.482	132.846	9.21831	141.017	275.191	174.072	83.6279	98.4615	357.79	124.744	65.3729	105.826	14.3027	82.262	48.7101	44.7863	168.558	75.0574	123.099	137.51
9130227L01Rik	0	0	0	0	0	0	0	0	0	0	0	0	0	0	0	0	0	0	0	0	0	0	0	0
9130230L23Rik	0	0	0	0	0	0	2.00502	0	0	0	0	0	0	0	0	0	5.02932	2.58597	82.3757	16.6663	0	4.31102	2.168	0
9130230N09Rik	42.9813	0	13.124	0	2.65431	0	60.4708	1.74603	52.4665	4.57904	1.85459	0	0	0.849285	0	6.70046	20.7964	0	20.0726	27.155	19.2899	3.624	3.55572	0.905708
9130401M01Rik	25.6989	416.212	82.7431	181.362	232.348	287.325	262.605	301.344	66.8351	1752.1	199.034	386.304	166.862	10.4593	220.35	158.235	344.003	291.135	389.46	239.999	170.09	236.811	230.141	700.281
9130409I23Rik	0	0	0	29.1762	0	0	0	0	0	1.06613	0	0	0	0	5.89204	0	0	0	0	0	0	1.18828	0	0
9130410C08Rik	0	0	0	0	0	0	0	0	0	0	0	0	0	0	0	0	0	0	2.73717	0	0	0	0	0
9130604C24Rik	1.98638	0	0	0	0	0	6.14796	0	0.769376	50.2255	0	0	0	0	0	27.5863	0	18.1185	50.0352	8.43031	0	17.6412	2.06554	50.9116
9230009I02Rik	0	0	0	0	0	0	0	0	0	0	0	0	0	0	0	0	0	0	0	0	0	0	0	0
9230019H11Rik	0	0	0	0	0	0	0	0	0	0	0	0	0	0	0	0	0	0	0	0	0	0	0	0
9230020A06Rik	0	0	0	0	0	0	0	0	0	0	0	0	0	0	0	0	0	0	0	0	0	0	0	0
9230102K24Rik	0	0	0	0	0	0	0	0	0	0	0	0	0	0	0	0	0	0	0	0	0	0	0	0
9230102O04Rik	0	0	0	0	0	0	0	0	0	0	0	0	0	0	0	0	0	0	0	0	0	0	0	0
9230104L09Rik	0.955145	0	0	0	0	0	0	0	0	0	0	0	0	0	0	0	0	0	0	0	0.876811	0	0	0
9230104M06Rik	0	0	0	0	0	0	0	0	0.811121	0	0	0	0	0	3.52122	0	5.39943	0	33.6824	15.1661	0	10.3179	2.02211	0
9230105E05Rik	0	0	0	0	0	0.854019	0	0	0	0.902776	0	0	0.895131	0	0	0	0	0	0	0	0	0	0.913073	0
9230106D20Rik	0	0	0	0	0	0	0	0	0	0	0	0	0	0	0	0	0	0	0	0	0	0	0	0
9230109A22Rik	0	0	0	0	0	0	0	101.063	0	0	0	0	0	0	0	0	0	0	0	0	0	0	0	23.2414
9230110C19Rik	0	0	0	7.65359	0	48.7114	1.98962	134.564	0	300.154	2.66346	167.909	70.1534	5.87512	174.362	10.3435	19.7737	20.1046	7.51182	82.5822	31.2116	129.43	15.0423	146.482
9230110F11Rik	0	0	0	0	0	0	0	0	0	0	0	0	0	0	0	0	0	0	0	0	0	0	0	0
9230110F15Rik	0	0	0	0	0	0	0	0	0	0	0	0	0	0	0	0	0	0	0	0	0	0	0	0
9230111E07Rik	0	0	0	0	0	0	7.79553	0	0	1.60522	0	0	0	0	0	0	0	7.2547	1.98543	1.48705	0	0	0	0
9230112D13Rik	0	0	0	0	0	0	0	0	0	0	0	0	0	0	0	0	0	0	0	0	0	0	0	0
9230112E08Rik	69.4122	192.835	0	38.2817	8.30189	294.947	0	96.6203	176.293	6.37079	86.0299	59.2242	323.86	0	60.6675	62.1214	50.7885	77.034	41.1903	35.9517	0	26.8963	24.7508	0
9230112J17Rik	0	0	0	0	0	0	0	0	0	0	12.0392	0	0	0	2.26429	0	0	0	0	4.39732	0	13.9579	0	0
9230113P08Rik	0	0	0	0	0	0	0	0	0	0	0	0	0	0	0	0	0	0	0	0	0	0	0	0
9230114J08Rik	0	0	0	0	0	0	0	0	0	0	0	0	0	0	0	0	0	0	0	0	0	0	0	0
9230114K14Rik	0	1.52474	0	0	0	93.0395	110.103	173.123	0.933674	7.8539	81.6221	132.762	0	0	48.9562	59.6636	0	15.8841	93.9469	40.5746	5.093	7.90278	37.9299	109.881
9230116N13Rik	9.67348	0	0	0	3.90086	295.606	89.1845	300.516	61.913	74.949	19.3813	7.01843	1.73225	0	36.3692	39.1418	0	19.7524	8.48444	39.2538	29.1816	17.4889	69.1287	86.2479
9230117E06Rik	0	0	0	0	0	0	0	0	0	0	0	0	0	0	0	0	0	0	0	0	0	0	0	0
9330020H09Rik	0	104.913	0	0	12.1206	138.38	51.2095	139.644	36.1483	86.7452	177.617	0	67.875	12.3073	0	10.9897	12.2719	55.4309	42.2582	71.8775	68.008	76.4303	50.9289	226.698
9330102E08Rik	0	239.961	0	0	3.90488	69.0134	0	19.9947	0	0	0	25.4077	24.955	0	95.2846	18.0219	0	0	0	0	0	43.1561	14.6298	0
9330104G04Rik	86.8005	0	0	17.8525	7.00093	71.7368	15.8625	46.0536	0	261.772	0.843143	5.93238	0	0	10.0199	50.0825	13.3171	24.9761	27.1107	14.4496	8.50895	16.7101	31.718	33.7431
9330111N05Rik	0	0	0	0	3.25895	0	18.5719	218.037	0	0	0	0	0	0	0	8.83708	0	1.08576	128.951	49.8312	0	6.17935	1.00088	3.7458
9330118I20Rik	0	76.8195	20.2875	19.0927	0	0	0	0	0	0	0	393.467	2.61705	0	419.774	0	0	0	0	0	0	8.89752	0	0
9330121J05Rik	0	114.983	0	30.9253	0	0	0	0	0	0	0	76.4059	0	0	75.3298	0	0	0	0	0	0	3.54857	0	0
9330132A10Rik	0	117.919	0	45.5051	0	0	104.385	0	0	0	0	309.145	48.8667	0	244.873	0	0	0	42.0745	117.657	0	76.5296	0	0
9330136K24Rik	11.3996	0	0	0	59.0408	38.9186	1.87315	77.6473	0	100.506	0.884867	99.6218	119.613	0	37.9701	0	21.5265	2.38639	6.83112	32.1288	0	34.1752	0.941344	10.2959
9330151L19Rik	0	30.3135	0	40.5851	12.9065	54.7193	111.114	76.9278	191.262	198.599	73.1847	81.0032	296.426	11.1918	157.625	29.6174	14.6229	30.473	113.731	125.489	32.2076	101.373	118.036	93.696
9330154J02Rik	0	0	0	0	0	10.7451	0	0	0	0	10.8398	0	0	0	22.0106	11.7224	8.4953	0	27.6682	22.17	97.0391	1.17496	9.99625	5.27819
9330154K18Rik	0	0	0	0	0	0	0	0	0	0	0	0	0.887043	0	0	0	0	0	0	0	0	0	0	0
9330158H04Rik	0	0	0	0	0.327747	0	0	0	0	0	0	0	0	0	23.6282	0	0.398827	0	0	0	84.243	0	0	0
9330159F19Rik	0	458.68	0	286.238	234.726	478.874	13.4223	574.904	20.5215	1152.47	0	488.449	249.776	0	544.886	8.0655	0	26.6544	352.36	312.643	4.04795	97.744	0.674945	293.094
9330159M07Rik	6.22384	10.1164	115.162	0	0	22.2734	134.741	8.45227	1.9426	94.4938	3.31119	66.9584	0	50.3695	18.6322	6.3648	35.4399	152.883	127.5	22.1444	89.5617	83.8421	27.2579	54.7134
9330160F10Rik	34.8623	10.9476	62.0169	5.85934	10.2769	166.079	17.416	198.426	18.8727	18.0286	0	32.6125	2.14751	115.794	19.1306	0	53.2691	37.3075	69.5152	132.977	32.4026	120.16	66.8253	207.183
9330161L09Rik	0	0	0	0	0	29.1915	0	0	0.862691	0	34.4723	0	0	0	29.3571	13.5429	12.8398	1.03811	65.7055	0	21.3448	0	6.63375	0
9330162012Rik	0	0	20.6939	0	0	44.4765	5.42302	6.79581	0	84.6008	89.9747	98.971	204.1	0.847067	77.8088	0	25.882	0	40.8524	70.3761	0	28.1405	14.5479	48.7483
9330162B11Rik	0	0	0	0	0	0	0	0	0	0	0	0	0	0	0	0	0	0	0	0	0	0	0	0
9330171B17Rik	0	0.964017	0	0	0	0	0	0	0	0	0	0	0	0	7.86313	0	0	0	0	0	0	0	0	0
9330175E14Rik	0	0	0	0	7.89071	3.29362	4.7532	0	270.731	22.1109	0	0	0	0	0	0	7.14248	187.82	3.81244	47.5897	0	0	20.3359	106.851
9330175M20Rik	0	0	0	0	0	0	0	0	0	0	0	0	0	0	0	0	0	0	0	0	0	0	0	0
9330178D15Rik	0	0	0	0	0	0	0	0	0	0	0	0	0	0	0	0	0	0	0	0	0	0	0	0
9330179D12Rik	17.9423	0.873602	0	0	0	104.791	0	12.403	0.49432	0	0	1.00288	0	0	0	0	0	2.18969	62.8333	14.6033	0	23.9548	0	10.5934
9330182L06Rik	0	502.494	0	309.795	648.214	5903.03	136.272	4736.73	372.159	458.165	284.048	112.684	521.252	0.744179	789.512	46.9662	0	172.621	4079.64	235.569	0	227.117	97.3205	4746.78
9330182O14Rik	0	0	0	0	0	0	0	0	0	0	0	0	0	0	0	0	0	0	0	0	0	0	0	0
9330185C12Rik	0	0	0	0	0	0	0	68.7934	0	0	0	0	0	0	11.3273	0	0	0	0	0	0	0	0	65.7184
9330198I05Rik	0	0	0	0	46.6315	0	0	0	0	0	0	0	0.685854	0	0	0	0	0	20.6145	0.98176	0	0	0	0.897934
9330198N18Rik	0	0	0	0	0	0	0	0	1.93038	0	0	0	0	0	0	0	0	5.59761	0	0	0	0	6.47955	0
9330199G10Rik	0	0	0	1.97882	0	0	0	0	0	0	0	0	0	0	0	0	0	0	0	0	0	0	0	0
9430002A10Rik	0	0	0	0	0	0	0.974711	0	39.6589	0	0	0	33.6723	0	1.13404	0	0	0	0	5.62415	0	0	0	0
9430007A20Rik	0	0	0	0	0	0	0	0	0	0	0	0	0	0	0	0	0	0	0	0	0	0	0	0
9430015G10Rik	35.2377	41.6504	853.765	418.468	1.23924	174.818	143.367	273.125	3.59635	13.7402	83.3163	198.043	105.428	110.878	92.3806	104.161	13.1655	182.687	117.259	46.4017	135.775	76.6357	94.6763	49.1218
9430018G01Rik	0	0	0	0	0	0	0	0	0	0	0	0	104.671	0	0	0	0	0	0	0	0	0	0	0
9430021M05Rik	0	0	0	0	0	0	0	0	0	0	0	0	0	0	25.1706	0	0	0	0	0	0	0	0	0
9430024E24Rik	0	0	0	0	0	0	0	0	0	0	0	0	0	0	0	0	0	0	0	0	0	0	0	0
9430025C20Rik	0	0	0	0	0	0	0	24.999	102.843	0	0	8.01787	0	0	0	0	0	5.435	7.02255	52.1032	0	51.1485	0	8.16201
9430037G07Rik	65.6544	0	0	0	106.378	0	0.823638	0	183.676	0	0.711083	0	0	0	0	0	47.562	26.4823	20.3473	10.5506	12.171	68.643	59.8759	77.6882
9430038I01Rik	251.729	0	6.5716	9.36002	179.196	161.014	8.82743	264.958	369.063	62.542	262.383	8.7148	0	0	70.6153	202.039	115.631	172.041	111.765	55.7399	139.461	88.0842	80.439	48.5002
9430041J12Rik	0	0	0	0	0	0	0	0	0	0	0	82.0555	0	0	56.6948	0	0	0	13.0301	0	0	0	0	35.071
9430060I03Rik	0	0	0	0	0	0	0	49.6657	0	0	0	0	0	0	0	0	16.5705	3.4719	27.5747	5.95483	0	0	21.9647	3.62258
9430065F17Rik	0	0	0	0	2.56507	0	0.692476	0.592523	0	26.9357	0	38.2629	0	0	1.73303	1.7368	0	0	24.3291	11.8235	0	45.274	1.56339	31.2041
9430069I07Rik	0	0	0	0	0	0	0	0	0	0	0	38.209	0	0	0	0	0	0	0	0	0	0	0	0
9430073C21Rik	0	0	0	0	0	0	0	0	0	0	0	0	0	0	0	0	0	0	0	0	0	0	0	0
9430078K24Rik	0	0	0	0	0	0	0	0	0	0	0	0	0	0	6.89928	2.94611	0	0	0	0.664662	0	0	0	95.1281
9430085M18Rik	0	0	0	0	0	0	0	0	0	0	0	0	0	0	0	0	0	0	5.30066	19.0098	0	0	5.50746	9.75735
9430091E24Rik	0	0.761572	0	9.48418	0	0.78221	0	0	1.65893	0	1.79852	0	0	0	10.563	19.5104	0	34.9631	81.4291	23.9831	59.4877	0	5.89485	21.3516
9430093N23Rik	0	0	0	0	0	0	0	0	0	0	0	0	0	0	0	0	0	0	0	0	0	0	0	0
9430097D07Rik	0	54.9931	0	0	0	0	0	0	0	112.359	0	7.66435	0	0	0	0	0	0	0	12.13	0	0.946372	0	0
9430098F02Rik	0	0	0	0	0	0	0	0	0	0	0	0	0	0	0	0	0	0	0	0	0	0	0	0
9530002B09Rik	0	0	0	0	0	0	0	0	0	0	0	0	0	0	0	0	0	0	0	0	0	0	0	0
9530003J23Rik	0	0	0	0	0	0	0	0	0	0	0	0	0	0	0	0	0	0	0	0	0	0	0	0
9530014B07Rik	0	0	0	0	0	0	0	0	0	0	0	0	0	0	0	0	0	0	0	0	0	0	0	0
9530018F02Rik	0	106.899	3.01315	0	123.237	146.73	0.985171	0	36.8405	181.747	20.0275	0	0	0	5.88058	33.9089	53.063	17.9411	9.07355	34.9118	100.671	24.1508	21.6345	156.062
9530020I12Rik	0	0	0	0	0	1.64918	0	0	0	0	0	3.60384	0	0	0	0	0	0	0	0	0.960397	0	0	0
9530026F06Rik	0	0	0	0	0.820094	0	0	0	0.686257	0	0	0	0	0.711152	0	7.88733	0	0	0	0	0	0	1.08875	0
9530026P05Rik	608.125	3.79235	292.559	0	472.965	5.43757	259.778	43.0211	282.68	75.3597	214.617	4.29792	0	196.536	99.8937	110.021	105.604	160.86	155.579	124.674	128.759	138.588	327.625	15.937
9530027J09Rik	0	0	0	0	0	0	0	0	0	0	0	0	0	19.0415	4.22366	0	19.4529	0	7.5599	0	0	0	28.5602	0
9530034A14Rik	0	0	0	0	0	0	0	0	0	0	0	0	0	0	0	0	0	0	0	0	0	0	0	0
9530034E10Rik	0	0	0	0	0	0	0	0	0	0	0	0	0	0	0	0	0	0	0	0	0	0	0	0
9530036M11Rik	0	0	0	0	0	0	0	0	0	0	0	0	0	0	0	0	0	0	0	0	0	0	0	0
9530036O11Rik	0	0	0	0	0	0	0	0	0	0	0	0	0	0	0.967023	1.05261	0	0	0.865093	0	0	0	0	0
9530046B11Rik	0	0	0.940213	0	0	0.896377	0	0.879905	0	0	0	0	0	0	0	0	0	0	0	1.89699	0	0	0	0
9530050K03Rik	0	0	0	0	0	0	0	0	0	0	0	0	0	0	0	0	0	0	0	0	0	0	0	0
9530051G07Rik	0	29.0095	0	0	110.484	174.473	0	127.539	0	0	87.6476	61.5586	0	0	20.1707	1.05989	0	0	101.328	59.1721	13.0189	82.8582	2.64481	153.352
9530052C20Rik	0	0	0	0	0	0	0	0	0.869807	3.89586	0	0	0	0	0	1.94269	5.15806	32.4389	5.36776	24.003	0	19.9684	0.967501	0
9530052E02Rik	0	0	0	0	0	0	0	0	0	0	0	0	0	0	0	0	0	0	0	0	0	0	0	1.8114
9530053A07Rik	0	0.531893	0	0	0	0	136.417	0	1.355	0	0	0	0	0	2.27328	0	0	20.3831	0	0	0	0	0	0
9530059O14Rik	0	377.106	0	0	0	289.371	0	0	0	0	0	22.3934	0	0	27.6184	0	0	0	19.4826	0	0	0	0	2.15446
9530062K07Rik	0	0	0	0	2.49165	0	0	0	0	4.18302	0	0	0	0	0	0	0	0	7.84418	7.74104	0	1.02317	0	0
9530068E07Rik	1166.21	618.585	1181.69	499.886	992.908	7382.05	1002.22	2454.48	1246.14	3403.89	850.51	1208.62	2574.99	1195.46	2273.84	1998.22	1550.77	1493.85	3610.53	3227.6	1793.97	3355.95	1632.69	4751.71
9530077C05Rik	0	113.291	0	31.294	0	134.302	0	216.923	0	604.08	0	401.218	359.41	42.418	211.381	1.95121	16.9505	32.0459	438.992	187.89	0	170.364	0	260.795
9530080O11Rik	0	0	0	0	0	115.945	0	0	0	0	0	0	31.1841	0	0	0	0	0	0	15.9152	0	17.3442	1.56042	31.7034
9530082P21Rik	394.236	0	1063.23	1.15844	1174.44	125.668	1819.69	0	2831.48	10.1198	1063.03	0	0	1236.75	76.9791	788.47	260.184	1089.1	17.3465	20.9159	676.251	0.537413	801.85	140.514
9530097N15Rik	0	0	0	0	0	0	0	0	0	0	11.2987	0	0	0	12.849	0	0	0	0	0	1.02863	0	0	0
9630001P10Rik	0.80065	0	0	0	0	0	0	0	0	1.93152	0	11.7015	0	0	0	0	13.7356	0	0	0	0	0	0	0
9630002D21Rik	0	0	0	0	0	0	0	0	0	0	0	0	0	0	27.1842	0	0	0	0	0	0	0	0	0
9630013D21Rik	0	73.1836	121.007	0	0	4.62423	259.997	0	4.61719	3.21486	0	0.678012	0	73.47	13.7334	6.98208	32.1241	18.8452	36.284	2.38971	0	0	49.6368	73.5898
9630013K17Rik	0	0	0	0	0	0	0	0	0	0	0	0	0	0	0	0	0	0	0	0	0	0	0	0
9630015K15Rik	0	0	0	0	0	0	0	0	0	0	0	0	0	0	3.02048	0	0	0	0	0	0	0	0	0
9630028B13Rik	0	0	0	7.18912	0	0	0	0	1.06073	0	23.7442	33.2931	0	0	105.605	28.2071	0	0	0	35.5041	0	0.860187	0	4.06948
9630028H03Rik	0	0	0	0	0	0	0	0	0	0	0	0	0	0	0	0	0	0	0	0	0	0	0	0
9630041A04Rik	0	0	0	0	0	0	0	0	0	0	0	0	0	0	4.02731	0	0	0	0	0	0	0	0	0
9830004L10Rik	0	0	0	0	0	3.47715	0	0	0	0	0	52.4144	143.317	0	0	0	0	2.27994	23.0721	0	0	0	0	2.28802
9830107B12Rik	0	0	0	0	0	0	0	0	0	0	0	0	0	0	0	0	4.50807	0	10.5644	0	0	0	3.76044	0
9830132P13Rik	0	0	0	0.797327	0.935755	0	0	0	0	1.88424	0	0	0	0	0	0	0	0	0.910569	21.328	13.0643	5.44579	1.80421	0.949821
9830144P21Rik	0	0	0	0	0	0	0	0	0	131.383	0	0	0	2.67241	3.46061	0	0	0	0	0	0	0	0	0
9930004E17Rik	0	0	0	0	28.3127	0	31.0993	0	0.874442	0	0	0	0	11.0407	3.02047	0	0	2.81156	5.47433	3.62066	0	20.838	8.8893	14.4912
9930012K11Rik	412.242	0	438.843	0	125.557	7.69222	318.178	0	43.775	6.20944	282.574	32.4892	61.6466	40.2338	108.293	261.288	49.8764	186.443	26.9412	9.28003	86.1164	4.98113	80.2276	1.29675
9930014A18Rik	29.97	0	202.187	0	684.768	174.421	562.988	44.5297	274.683	17.0417	53.6371	81.7619	0	21.7853	41.4193	19.044	137.75	392.851	38.8495	17.6198	284.753	14.0922	294.071	111.558
9930021J03Rik	1808.19	768.778	1095.9	704.647	2834.31	1812.18	2197.27	1604.4	1231.28	2590.91	1697.71	1136.56	503.52	700.67	1602.09	1535.09	341.453	1461.1	1359.3	875.644	389.985	527.83	1824.37	1986.9
9930022D16Rik	0	0	0	0	0	0	0	0	0	0	0	0	0	0	0	0	17.1797	0	0	0	0	0	0	0
9930038B18Rik	58.8933	0	35.7115	0	2.2941	0	118.897	0	0	0	0	0	0	122.527	0	25.1292	29.1397	16.4994	0	0	1.83171	0	50.0105	0
9930104L06Rik	53.3868	54.7701	124.625	12.8578	218.29	39.9848	117.228	61.7695	0	0	61.1097	1.77464	39.8916	254.326	51.7435	45.7919	23.2615	33.3591	85.1417	31.3839	166.03	21.5373	111.866	63.4847
9930111H07Rik	0	0	0	0	0.706147	0	0	0	0	0	0	0	0	0	0	0	0	0	1.52622	0	0	0	0	0
9930111J21Rik1	498.428	230.543	262.429	0	57.8381	0	566.648	18.2378	173.653	0	281.753	0.73224	0	751.445	75.1553	385.393	203.163	362.719	3.11256	63.8935	58.2184	1.41186	93.7362	127.214
[truncated: 47,673 more rows]

## Sheet: B) TPMs
Gene	Mutant_Cerebellum_GFPpos_R1	Mutant_Cerebellum_GFPneg_R1	Mutant_Cerebellum_GFPpos_R2	Mutant_Cerebellum_GFPneg_R2	WT_AnteriorPituitary_GFPpos_R1	WT_AnteriorPituitary_GFPneg_R1	WT_AnteriorPituitary_GFPpos_R2	WT_AnteriorPituitary_GFPneg_R2	WT_PosteriorPituitary_GFPpos_R1	WT_PosteriorPituitary_GFPneg_R1	WT_Cerebellum_GFPpos_R1	WT_Cerebellum_GFPneg_R1	WT_PosteriorPituitary_GFPneg_R2	WT_PosteriorPituitary_GFPpos_R2	WT_Cerebellum_GFPneg_R2	WT_Cerebellum_GFPpos_R2	Mutant_PosteriorPituitary_GFPpos_R1	Mutant_AnteriorPituitary_GFPpos_R1	Mutant_AnteriorPituitary_GFPneg_R1	Mutant_PosteriorPituitary_GFPneg_R1	Mutant_PosteriorPituitary_GFPpos_R2	Mutant_PosteriorPituitary_GFPneg_R2	Mutant_AnteriorPituitary_GFPpos_R2	Mutant_AnteriorPituitary_GFPneg_R2
0610005C13Rik	0	0.016562	0	0	0.392454	0	0	0.202265	0	0.096089	0	0	0	0	0.195241	0	0	0	0.337602	0	0	0	0	0.311318
0610006L08Rik	0	0	0	0	0	0	0	0	0	0	0	0	0	0	0	0	0	0	0	0	0	0	0	0
0610009B22Rik	21.1042	2.99879	23.2602	0.864041	10.017	14.7245	16.7086	21.8607	14.3028	25.25	2.74324	9.23985	10.1393	0.320778	14.02	7.15067	9.46715	6.75612	22.0491	18.3965	8.1812	19.9867	7.63819	35.2918
0610009E02Rik	0	0	0	0	0	0	0	0	0	0	0.174076	1.3763	0	0.218322	0.025705	0.829483	0	0.714637	0.078621	1.46843	0.057251	0.249913	0.650471	0.070573
0610009L18Rik	0	3.41411	0	0	2.51099	2.20403	0	0	0	0	0	0	0	0	0.285771	0	1.3461	0.705599	2.97398	1.75646	0.057251	2.15038	2.52961	5.16582
0610009O20Rik	12.0856	3.7488	10.8785	2.86154	12.5707	5.46523	19.5971	5.23999	22.1836	1.35064	15.4998	9.04198	2.28176	14.6559	5.11221	8.4624	4.22853	12.756	1.79021	1.67837	3.72022	2.61614	7.37784	2.06705
0610010F05Rik	5.85845	23.3676	25.9905	9.28107	14.2452	24.996	13.0808	10.9557	12.7846	16.2032	16.7259	17.0913	44.3845	11.8842	14.7765	12.6547	2.89262	12.7616	16.5083	18.5808	7.12512	14.6267	16.3423	16.3983
0610010K14Rik	32.885	43.3721	20.5469	3.98541	51.3766	50.2131	92.3592	49.4439	91.6446	24.0655	34.3869	39.7468	0	9.48231	16.7759	35.306	39.0824	53.7208	12.3476	12.5421	26.1557	9.58148	34.7514	18.5598
0610012D04Rik	0	0	0	0	0	0	0	0	0	0	0	0	0	0	0.523914	0	0	0	0	0	0	0	0	0
0610012G03Rik	5.10171	3.18443	1.9327	4.68934	7.82979	5.36848	4.63924	9.26377	18.5916	2.31666	5.45061	10.0204	0.316829	2.40204	2.93624	6.58346	6.98765	9.96744	7.43181	4.19575	2.57114	4.28589	9.0388	6.37254
0610025J13Rik	0	0	0	0	0	0	0	0	0	0	0	0	0	0	0	0	0	0	0	0	0	0.209793	0	0
0610030E20Rik	4.56979	2.04027	3.8662	1.93099	5.56004	2.00931	4.02768	6.48133	5.32474	4.05578	8.15487	5.75774	9.11598	5.56527	1.90751	3.06108	2.63929	4.73966	1.32956	1.96721	1.16603	1.46061	2.3251	1.39498
0610031O16Rik	0	0	0	0	0.046694	0	0.030406	0	0.957558	0	0	0.02382	0	0	0	0	0.181696	0	0	0	0.22712	0	0	0
0610033M10Rik	0	0	0	0	0	0	0	0	0	0	0	0	0	0	0	0	0	0.076326	0	0	0	0	0	0
0610037L13Rik	16.8378	8.96112	74.068	2.32642	19.0757	19.1703	20.7017	59.3874	20.4695	41.4139	17.432	31.3528	71.0627	13.6687	6.63768	34.8865	25.7033	22.5611	6.79619	9.40769	53.9203	7.8563	13.7983	5.481
0610038B21Rik	0	0	0	0	0.614008	1.13755	0	0.028324	0.032585	0	0.240554	1.34662	0	0.039885	0	0.020383	0	0	0.693704	0	0	0.350395	0.139437	4.26329
0610039K10Rik	0	0	0	0	0	0	0	0	0	0	0	0	0	0	0	0.491023	0.641001	0.309103	0	0	0.343506	0	0.280306	0
0610040B10Rik	9.95809	7.61732	10.8694	1.08749	5.06468	13.021	0.048684	1.35647	0	15.8939	1.27717	2.43911	1.01721	0	0.160588	0.729967	1.00343	1.3328	1.38792	2.03872	0.145769	5.03469	1.7809	4.18525
0610040F04Rik	0	0	0	0.019093	0	0	0	0.837024	0	0.42828	0	0	0	0	0.138724	0	0	0	0	0.219558	0	0.160784	0	0
0610040J01Rik	0	7.30034	0	0.205212	0	0	0.012291	0.094672	0	0.336632	0	23.177	0.913616	0.022018	5.17735	0.256992	0.011968	0.627199	0.034115	1.26459	0	0.147994	1.23438	0.670593
0610043K17Rik	0	0.166542	0	0	0	0	8.00686	0	0	2.80761	0	0	0	0	0.238143	0.706728	1.97769	0.5488	2.58847	0.274447	8.62663	1.36366	0.216824	0
0710001A04Rik	0	0.025719	0	0	0	0	0	0	0	0	0	0	0	0	0	0	0	0	0	0	0	0	0	0
1010001B22Rik	0	0	0	0	0	0	0	0	0	0	0	0	0	0	0.190514	0	0	0	2.03773	0.926102	0	0	0.939569	0
1010001N08Rik	0	0	0	0	0	0	0	0	0	0	0	0	0	0	0.058232	0	0	0	0	0	0	0	0	0
1110002E22Rik	0	0	0	0	0	0	0	0	0	0	0	0	0	0	0.021078	0	0	0	0	0.323693	0	0.001268	0	0.047634
1110002J07Rik	0	0	0	0.182191	0	0	0	0	0	0	0	0	0	0	0.063698	0	0.013197	0.136328	0.011141	0	0	0.140836	0.218765	0
1110002L01Rik	0	0.47691	1.63211	0	0.432233	5.31117	1.88981	13.2833	0.478779	2.6565	0.914486	0.351606	0.83339	2.22624	1.57345	0.092518	0.252472	0.392	3.41741	1.31701	1.23676	2.41091	2.17304	1.63876
1110002O04Rik	0	0	0	0	0	0	0	0	0	0	0	0	0	0	0	0	0	0	0	0	0	0	0	0
1110004E09Rik	15.7599	4.31726	46.2305	10.2224	23.9616	14.3872	76.1896	38.3343	41.4962	14.8798	27.7445	23.3768	15.275	3.31228	12.6096	16.1726	18.648	32.946	14.0714	18.8211	13.1519	15.2859	16.3378	29.6412
1110004F10Rik	59.4971	45.8061	70.2121	50.7553	72.9516	63.9676	76.5476	92.2415	120.074	69.3995	65.1567	66.1144	73.412	36.1614	40.2172	59.9976	44.2527	56.7652	62.8927	64.4492	32.3944	57.5257	50.4925	103.532
1110006O24Rik	0	0	0	0	0	0	3.52307	1.97087	0	2.8657	0	0	0	0	1.24259	0	0	2.4304	0.44059	1.79875	1.03052	0.902802	1.22867	3.96735
1110008E08Rik	0	0	0	0	0	0	0	0	0	0	0	0	0	0	0	0	0	0	0	0	0	0	0	0
1110008F13Rik	84.2043	54.0052	112.886	59.6817	84.5033	22.5457	55.1727	18.9948	93.1186	53.5236	96.7097	92.7447	3.56588	13.3832	43.8923	66.9768	88.4851	74.3623	27.732	25.9478	85.2206	15.9787	57.2454	33.1924
1110008L16Rik	2.91367	8.21462	0.183792	0	0.629771	2.60068	5.68215	5.81173	7.25712	0.162779	2.86983	3.16284	20.0532	1.8311	1.2176	4.40038	1.83878	2.6993	1.74165	3.11588	1.47952	4.04147	1.15229	4.20613
1110008P14Rik	4.97904	11.6316	17.5569	0	2.51099	26.7683	12.0736	2.55976	0	24.0788	4.28068	0.297452	0	0.691547	6.54468	3.59993	5.13149	9.49263	5.34414	9.9094	3.27205	9.04527	4.34037	13.54
1110012L19Rik	10.0235	0	3.83532	0	3.73868	0.218516	1.31356	5.81299	1.02702	0	0.108979	0.956293	0.041638	10.0197	1.91666	3.80819	3.38572	0.224296	4.53637	1.98445	1.39325	0.941585	5.23978	1.12213
1110015O18Rik	0	0	0	0	0	0	0	0	0	0	0	0	0	0	0	0	0	0	0	0	0	0	0	0
1110017D15Rik	0	0	0	0.164693	0	2.65156	0	1.30046	0	6.20179	0	0	0	0	3.23485	0	0	0	0.057955	0	0	0	0.131389	3.34729
1110018N20Rik	0	0.619341	0	0.472792	7.48072	3.22253	0.797114	4.51867	28.0062	6.11211	0	2.79573	1.18896	0.735196	0.240792	0	1.55239	2.09081	2.69861	1.33462	2.16133	5.77281	0.877772	3.58394
1110019B22Rik	0	0	0	0	0	0	0	0	0	0	0	0	0	0	0	0	0	0	0	0	0	0	0	0
1110019D14Rik	0	0.118599	0	0	0	0	0	4.80111	0	0	0	0	0	0	0.894319	0	0	1.14574	0.11612	0.391419	0	2.17274	0.734634	0.808645
1110020A21Rik	0	0	0	0	0	6.88587	1.78616	0.097699	0	0.766248	0	4.92957	0	0	0.828259	0	0	0.06453	0.797573	0.150138	0	1.31808	0.057106	2.03741
1110025L11Rik	0	0	0	0	0	0	0	0	0	0	0	0	0	0	0	0	0	0	0	0	0	0	0	0
1110028F11Rik	0	0	0	0	0	0	0	0	0	0	0	0	0	0	0	0	0	0	0.511527	0	0	0	0	0
1110028F18Rik	0	0	0	0	0	0	0	0	0	0	0	0	0	0	0	0	0	0	0	0	0	0	0	0
1110032A03Rik	0.340076	13.2695	8.47138	6.40391	22.7614	26.5342	0	24.2431	26.0403	10.7726	4.79202	18.6211	23.5719	0.355315	13.8444	4.9739	7.71364	10.8561	25.7967	11.9103	14.9251	15.1241	8.28132	31.655
1110032F04Rik	0	0	0	0	4.48476	0	3.21669	0	0	0	0.906678	0	0	4.22284	0.250032	0	0.580245	4.40037	0	0.46055	0.066339	0.065735	4.13051	0
1110034G24Rik	1.3715	13.166	13.547	0.256146	9.58301	10.8336	0.284536	9.45681	5.08031	21.373	17.9092	4.23985	0.068487	9.74486	1.07551	11.4433	14.2198	6.99519	4.45109	2.63963	6.77836	5.13501	4.2127	7.78984
1110035H17Rik	0.067553	0	0	0	0	2.2882	1.47461	0.085732	0.605905	0.346704	0.196632	0.325994	1.8975	0	0	0.605508	0.178681	0.887338	0	0.892193	0	0	0.089697	0.338155
1110036E04Rik	0	0	0	0	0	0	0	0	0	0	0	0	0	0	0	0	0	0	0	0	0	0	0	0
1110038B12Rik	2.75158	1.31843	0.30667	4.80458	10.5753	2.87482	21.5696	14.2383	17.5384	0.373817	11.481	3.26633	0	10.4226	1.97286	3.25955	2.62811	12.2438	7.75339	4.10426	6.29761	6.1045	4.97908	4.297
1110038F14Rik	7.06521	4.44898	16.0646	0.152817	18.2972	8.95804	9.23719	7.66481	11.9317	6.30776	10.2989	6.11959	21.289	3.3756	4.26277	12.3476	9.37922	21.9518	5.54544	5.09978	8.19665	6.5567	11.5634	7.2109
1110046J04Rik	0.074758	12.2296	0	0.330443	1.13736	8.50962	2.57949	0.029362	0	0.174173	0	0	0	0	0.726246	0.038157	3.85637	0.078528	2.59759	2.98375	0.189516	2.41722	0.234248	0.54254
1110051M20Rik	19.9502	30.7556	11.8068	23.6596	6.19082	45.1491	32.0451	22.0307	9.96932	36.1295	11.4243	19.4873	130.077	81.9956	19.9174	1.9768	4.21963	16.2116	17.394	18.4066	13.118	20.6089	17.6872	30.1962
1110057P08Rik	0	0	0	0	0	0	0	0	0	0	0	0	0	0	0	0	0	0	0	0	0	0	0	0
1110059E24Rik	10.5487	8.02716	60.3912	6.09802	39.3549	23.3327	56.134	37.3526	41.4006	39.4889	25.1628	13.7735	16.1679	9.86216	13.9999	21.9625	20.4476	30.6657	22.7086	16.3223	22.024	17.2802	18.6763	32.4955
1110059G10Rik	8.38304	0.83271	3.98432	7.04901	13.1717	9.48819	3.9308	3.49339	8.93905	3.47382	3.94329	13.0683	9.61889	9.35835	3.89227	8.09572	8.94921	10.2976	11.6228	6.46425	9.34389	5.65709	8.30658	10.8262
1110065P20Rik	4.72708	0	0	0	6.47455	7.62728	3.82417	11.1639	13.4019	14.575	4.33192	4.94622	27.8462	4.44881	6.91329	1.74599	1.13972	4.5472	9.61024	3.8622	1.33596	2.76484	2.46443	8.80859
1190001M18Rik	0	0	0	0	0.107213	0	0	0	0.802275	0	0	0	0	0	0	0	0	0	0	0	0	0	0.273357	0
1190002N15Rik	4.06713	14.5762	4.62433	11.2813	7.50118	3.82111	4.23128	2.6492	4.89366	11.4352	2.68668	11.4702	13.1807	1.61311	10.9678	1.79682	2.80649	5.78657	3.70891	6.49792	2.05724	9.03177	4.82429	5.6965
1190005I06Rik	0	0	0	5.32869	0	0	0	2.79008	0	0.095173	0	11.1842	0	0	0.762057	0	0	0	0.826106	0.713563	0	0	1.01184	1.15714
1190007I07Rik	0	1.49888	0	0	0	0	0	0	0	1.5155	3.04199	0.553618	0	0	2.08585	3.1288	0.0641	0.5488	1.10147	0.123211	1.73212	1.67835	2.03704	1.71302
1190028D05Rik	0	0	0	0	0	0	0	0	0	0	0	0	0	0	0	0	0	0	0	0	0	0	0	0
1200007C13Rik	0	0	0	0	0	0	0	0	0.57478	0	0.230106	0	1.55536	0	0	0	0	0.225536	0.193182	0.394895	0.05361	0.286217	0	0.196994
1300002E11Rik	14.9791	7.1985	37.0452	5.65494	17.9441	7.69234	6.2122	28.3946	22.1684	8.13731	28.9617	7.61777	2.30985	0.165804	5.66855	12.5849	14.2573	19.0907	15.1367	13.5333	7.77273	8.94934	14.6988	27.6395
1300014J16Rik	0.062394	1.90057	3.94354	4.06943	1.08229	0.085132	1.43446	0.282721	0.214037	0.229456	0	1.40732	0	4.70988	0.043372	0	1.08683	1.69794	0.546041	0.350015	1.56113	0.253826	2.15952	0.914676
1300017J02Rik	0	0	0	0	1.01501	1.82072	0.30486	0	0	0	0	0	0	14.9055	0.081001	0.148676	0	0	2.06058	0	0.68156	0	0.860411	0
1500002C15Rik	0	0.01639	0.120918	1.41343	1.05421	1.59207	0.566462	3.4216	0	3.43763	0.514944	0	0.272615	1.55015	0.16425	0.039017	0.43445	1.0654	1.01452	1.48357	0.184396	1.68174	0.632885	3.16529
1500002F19Rik	0	0	0	0.217498	0	0	0.059753	0	0	0	0	0	0	0	0	0	0	0	0.32782	0.408337	4.43014	0	0.645882	0.327988
1500004A13Rik	0.005954	8.75014	0.036451	4.84962	0	0	0.04387	1.13462	1.72143	0.117771	1.70057	1.01775	4.57499	0.041704	0.134393	0.712678	0.279757	0.432933	2.02074	2.01878	0.579919	2.43779	0.849894	1.40824
1500009C09Rik	0	8.45718	0	2.53844	0.041163	29.1524	0.202743	22.0494	2.40251	17.8261	0	25.5511	20.9553	0	10.4371	0.276235	0	0.515662	7.04437	7.55359	0.276304	8.88398	0.445504	14.7639
1500009L16Rik	0	1.31547	0.996359	0	0	10.4346	0	2.30179	0	8.69308	0	23.4708	6.36295	0	3.7841	1.68134	0	0.715425	6.18091	2.33811	0	2.30529	0.627587	9.38679
1500011B03Rik	6.94445	10.6785	38.0271	6.2062	28.929	195.576	16.0473	185.559	31.8709	83.8005	14.6211	15.7515	85.2779	13.3835	21.9087	4.65626	5.34237	18.7281	55.6071	37.0959	21.7585	56.7193	11.3926	142.269
1500011K16Rik	13.3793	5.19204	2.05662	12.2413	31.4216	8.40827	35.6752	9.62766	1.9451	10.1909	12.2073	13.8723	0	1.88007	10.3486	21.5873	30.8322	26.4481	14.1706	9.41475	28.282	14.2243	22.7665	25.8141
1500012K07Rik	0	0	0	0	0	0	0	0	0	4.04486	0	0	0.093305	0	0	0	0	0	0.220295	0.054889	0	2.20283	0	0.702551
1500015A07Rik	1.57678	4.05711	0.377202	5.34808	1.00483	12.9923	5.44651	24.2456	2.53658	11.8474	1.29426	2.76576	4.28328	2.00507	0.608331	0.633476	0.930723	0.85943	8.17075	11.7388	0.675115	12.7594	3.70251	17.1894
1500015L24Rik	0	2.44323	0	0	0	0	0.331959	0	0	0	0	0	0	0	0.760028	0	0	0	0	0	0	0	0	0
1500015O10Rik	0	1.55727	0	0	0	0.171193	0	0	0	0.412659	0	4.47918	1.00086	0	56.6236	1.30599	0	0	1.09653	0.585381	0.094649	3.05806	0	0.818839
1500026H17Rik	0	0.61255	0	0.82999	0	0.601925	0	0.702278	0	0.078415	0.523414	0.354092	0	0	0.125735	0	0.023615	0.018381	0.422186	0.209032	0.087316	0.019688	0.086041	0.606272
1500035N22Rik	0	0	0	0	0	3.73033	0	4.54984	0	0.632328	0.03637	0	0	0	0.262193	0	0	0	2.54429	1.87816	0	0.028928	0	8.96098
1520401A03Rik	0	0	0	0	0	0	0	0	0	0	0	0	0	0	0	0	0	0	0	0	0	0	0	0
1600002D24Rik	0	0	0	0	0.08825	0	0	0.044047	0	0	0	0	0	0	0	0	0	0	0.050581	0	0	0	0	0.277406
1600002K03Rik	0.196541	0	0	0	4.18499	5.79755	0.597527	8.53764	5.34637	0	4.63119	5.5326	0.127151	20.1345	0.428657	0.256992	6.02541	3.4496	0	0.316376	1.71753	0.866277	2.52961	0.082653
1600010M07Rik	0	0	0	0.042105	0	0	0	0	0	0	0	0	0	0	0.210791	0	1.25457	2.4845	0.081694	6.40243	0	0.274034	0	0
1600012H06Rik	11.3897	8.84172	11.3551	5.81259	27.9535	28.8356	29.9011	22.1689	66.0625	16.8143	29.0831	43.6756	13.9384	19.1671	10.4545	14.6018	15.4696	12.3314	7.88043	7.26588	9.37511	5.54661	11.2116	9.64394
1600012P17Rik	0	0	0	0	0	0	0	0	0	0	0	0	0	0	0	0	0	0	0	0	0	0	0	0
1600014C10Rik	2.89493	1.02424	4.73193	1.79169	11.2046	5.02904	3.56332	12.8417	19.5803	11.0763	5.95661	9.05402	19.2383	17.751	4.74015	3.74914	6.42526	7.83923	3.23273	5.27629	4.42544	4.80666	9.36505	6.41145
1600014C23Rik	0	0	0	0	0	0	0	0	0	0	0	0	0	0	0.476286	0	0	0	0	0	0	0.262242	0	0
1600015I10Rik	0	0	0	0	0	0	0	0	0	0	0	0	0	0	0	0	0	0	0	0	0	0	0	0
1600017P15Rik	0	0	0	0	0	0	0	0	0	0	0	0	0	0	0	0	0	0	0	0	0	0	0	0
1600019K03Rik	0	0	0	0	0	0	0	0	0	0	0	0	0	0	0	0	0	0	0	0	0	0	0	0
1600020E01Rik	8.62792	6.45044	0.062837	18.0115	7.27717	10.1842	0.639721	17.2742	2.92335	41.3756	6.9009	3.69469	1.04776	0	2.92326	8.08802	4.27862	12.4321	22.3207	7.94012	4.04072	2.50562	14.0626	6.51367
1600025M17Rik	0	0	0	0	0	0	0	0	0	0	0	0	0	0	0	0	0	0	0	0	0	0	0	0
1600027J07Rik	0	0	0	0	0	0	0	0	0	0	0	0	0	0	0	0	0	0	0	0	0	0	0	0
1600029O15Rik	0.065514	0	0	0.900362	0.156937	0	0.335211	0	0	0	0.068152	0	0	0.042645	0	0.116139	0	0	0.055074	0.016774	0	0.152535	0.160842	0.231514
1700001C02Rik	0	0	0	0	0	2.81855	0	0.13386	0	0	0	4.19708	0	0	1.06611	0	0	0	0.510054	0	0.041223	0.090084	0	0.520751
1700001C19Rik	1.11216	0	2.22895	0	0	0	0.047986	0	0	0	8.39404	0	0	0	0	1.27649	2.11842	0.627199	0	0	0	0	0.021418	0
1700001D01Rik	0	0	0	0	0	0	0	0	0	0	0	0	0	0	0	0	0	0	0	0	0	0	0	0
1700001F09Rik	0	0	0	0	0	0	0	0	0	0	0	0	0	0	0	0	0	0	0	0	0	0	0	0
1700001G01Rik	0	0	0	0	0	0	0	0	0	0	0	0	0	0	0	0	0	0	0	0	0	0	0	0
1700001G11Rik	0	0	0	0	0	0	0	4.20833	0	0	1.33406	0	9.43857	0	1.00803	0	0	0	0.715959	0.108614	0	0	0.433648	0.869501
1700001J03Rik	0	0	0	0	0	0	0	0	0	0	0	0	0	0	0	0	0	0	0	0.083034	0	0	0	0
1700001J04Rik	0	0	0	0	0	0	0	0	0	0	0	0	0	0	0	0	0	0	0	0	0	0	0	0
1700001J11Rik	0	0	0	0	0	0	0	0	0	0	0	0	0	0	0	0.291872	0	0	0	0	0	0	0	0
1700001K19Rik	0	0	0	0	0.121642	0	0	0	0.080716	0	0	0	0	0	0	0	0	0	0	0	0	0	0	0
1700001L05Rik	0.25802	0	0	0	0.930725	0	2.41833	0.439521	0.51239	0.315999	0.096304	1.4791	0	0	0.109821	0.569868	0.118508	3.44248	0.190467	1.83969	1.01039	0.034669	0.746894	0.645396
1700001L19Rik	0	0	0	0	0.185702	1.50215	0	0.626691	0	0	0	0	0	0	1.4166	0	0	0	0.15605	0	1.14502	0	0	2.93534
1700001N15Rik	0	0	0	0	0	0	0	0	0	0	0	0	0	0	0	0	0	0	0	0	0	0	0	0
1700001O22Rik	3.01363	0	0	0	0	6.18086	0	0	0	0	0	2.30725	7.50193	0	0.285771	0.695762	0	0.35502	0.1516	0.392758	0.916016	0.322458	0.398224	0
1700001P01Rik	0	0	0	0	0	0	4.83997	0	0.159593	0	0.11578	0	0	0	1.0002	0	0.320501	0.4704	1.59714	0	0	1.15386	2.96326	0
1700003C15Rik	0	0	0	0	0	0	0	0	0	0	0	0	0	0	0	0	0	0	0	0	0	0	0	0
1700003D09Rik	0	0	0	0	0	0	0	0	0	0	0	0	0	0	0	0	0	0	0	0	0	0	0	0
1700003E16Rik	0	0	0	0	0	0.848933	0	0.421793	0	0	0.294597	0	0	0	0.276268	0	0	0.061824	0.400028	0.127518	0	0.192807	0	0.005464
1700003E24Rik	0	0	0	0	0	0	0	0	0	0	0	0	0	0	0	0	0	0	0	0	0	0	0	0
1700003F12Rik	0	0	0	0	0	0	0	0	0	0	1.44725	2.02267	0	0	0.047629	0	0	1.4896	0.055074	0.357509	0	0	0	0
1700003G13Rik	0	0	0	0	0	0	0	0	0	0	0	0	0	0	0	0	0	0	0	0	0	0	0	0
1700003G18Rik	0	0	0	0	0	0	0	0	0	0	0	0	0	0	0.571543	0	0	0	0.607789	0	0	0	0.043028	0
1700003H04Rik	0	0	0	0	0	0	0	0	0	0	0	0	0	0	0	0	0	0	0	0	0	0	0	0
1700003I16Rik	0	0.04182	0	0	0	0	0	1.03431	0	0	0	0	0	0	0	0	0	0.057054	0.945578	0.313209	0	2.04277	0.049785	0
1700003I22Rik	0	0	0	0	0	0	0	0	0	0	0	0	0	0	0	0	0	0	0	0	0	0	0	0
1700003L19Rik	0	0	0	0	0	0	0	0	0	0	0	0	0	0	0	0	0	0	0	0	0	0	0	0
1700003M07Rik	0	0	0	0	0	0.095827	0	0	0	4.52073	0	6.00853	0	0	0.523914	0	0	0	2.36817	1.0429	0	0.052448	0	2.31429
1700003N22Rik	0	0	0	0	0.063914	0	0	0	0	0	0	0	0	0	0	0	0	0	0	0	0	0	0	0
1700003P14Rik	0	0	0	0	0	0	0	0	0	0	0	0	0	0	0	0	0	0	0	0	0	0	0	0
1700006A11Rik	0	0	0	0	0	0	0	0	0	0	0	0	0	0	0	0	0	0	0	0	0	0	0	0
1700006E09Rik	0	0	0	0	0	0	0	0	0	0	0	0	0	0	0	0	0	1.8032	0	0	0.057251	0	0	0
1700006F04Rik	0	0	0	0	0	0	0	0	0	0	0	0	0	0	0	0	0	0	0	0	0	0	0	0
1700006H21Rik	0	0	0	0	0	0	0	0	0	0	0	0	0	0	0	0	0	0	0	0	0	0	0	0
1700006J14Rik	0	0	0	0	0	0	0	0	0	0	0	0	0	0	0	0	0	0	0	0	0	0	0	0
1700007E05Rik	0	0	0	0.02363	0	0	0	0.49511	1.15966	0.017681	0.113021	0	0	0	0	0.135587	0	0.242439	0.016156	0.061129	0	0	0.465714	0
1700007F19Rik	0	0	0	0	0	0	0	0	0	0	0	0	0	0	0	0	0	0.561214	0	0	0	0	0	0
1700007G11Rik	0	0	0	0	0	0	0	0	0	0	0	0	0	0	11.8439	0	0	0	0	0	0	0	0	0.874037
1700007J10Rik	0	0	0	0	0	0	0	0	0	0	0	0	0	0	0	0	0	0	0.83873	0	0	0	0	0
1700007K09Rik	0	0	0	0	0	0	0	0	0	0	0	0	0	0	0	0	0	0	0	0	0	0	0	0
1700007K13Rik	0	3.55548	0	0	0	4.69802	0	1.38983	0	4.52073	0	12.8633	14.0248	0	7.39156	0	0	0.3136	7.0041	1.03063	0	1.5425	0.505922	10.9695
1700007L15Rik	6.22949	0	2.0907	0	0.675608	0.67839	0	0	0	0.322696	0	0	0	0	0.264528	0.365251	0.351919	0.558077	2.96878	1.79476	1.38982	0.575808	0.42266	0.820621
1700007M16Rik	0	0	0	0	0	0	0	0	0	0	0	0	0	0	0	0	0	0	0	0	0	0	0	0
1700007P06Rik	0	0	0	0	0	0	0	0	0	0	0	0	0	0	0	0	0	0	0	0	0	0	0	0
1700008B11Rik	0	0	0	0	0	0	0	0	0	0	0	0	0	0	0	0	0	0	0	0	0	0	0	0
1700008C04Rik	0	0	0	0	0	0	0	0	0	0	0	0	0	0	0	0	0	0	0	0	0	0	0	0
1700008J07Rik	5.15558	1.01602	1.5494	0.190251	4.25473	2.94848	2.51225	9.14263	0.876461	4.02171	0.347012	0.868086	3.78534	1.54953	1.33787	1.07338	2.78736	1.49016	2.4934	1.30603	1.56266	1.64426	1.64573	0.845667
1700008K24Rik	0	0	0	0	0	0	0	0	0	0	0	0	0	0	0	0	0	0	0	0	0	0	0	0
1700008N11Rik	0	0	0	0	0	0	0	0	0	0	0	0	0	0	0	0	0	0	0	0	0	0	0	0
1700008O03Rik	0	0	0	0	0	0	0	0	0	0.093404	0	0.670177	0	0	0.426073	0	0	0	0	0.022095	0	0	0	0
1700008P02Rik	0	0	0	0	0	0	0	0	0	0	0	0	0	0	0	0	0	0	0	0	0	0	0	0
1700009C05Rik	0	0	0	0	0	0	0	0	0	0	0	0	0	0	0	0	0	0	0	0	0	0	0	0
1700009J07Rik	0	0	0	0	0	0.283266	0	0	0	0	0	0	0	0	0	0	0	0	0	0	0	0	0	0
1700009N14Rik	0	0	0	0	0	0	0	0	0	0	0	0	0	0	0	0	0	0	0	0	0	0	0	0
1700010B08Rik	0	0	0	0	0	0	0	0	0	0	0	0	0	0	0	0	0	0.358332	0	0	0	0	0	0
1700010B13Rik	0	0	0	0	0	0	0	2.13886	0	0	0	0	0	0	0	0	0	0.790591	0	0	0	0	0	0
1700010D01Rik	0	0	0	0	0	0	0	0	0	0	0	0	0	0	0	0	0	0	0	0	0	0	0	0
1700010H22Rik	0	0	0	0	0	0	0	0	0	0	0	0	0	0	0	0	0	0	0	0	0	0	0	0
1700010I02Rik	0	0	0	0	0	0.066179	0.082569	0	0.440865	0	0	0	0.175623	0	0.131571	0	0	0.108287	1.14103	0.379071	0	0	0.399307	0
1700010I14Rik	0	0	0	0	0	1.932	0	2.0721	0	0	0	0.812124	0	0.342608	0.384129	0	0.018203	0.335797	0.51655	0.380718	0	0.036076	0	1.13502
1700010J16Rik	0	0	0	0	0	0	0	0	0	0	0	0	0	0	0	0	0	0	0	0	0	0	0	0
1700010K23Rik	0	0	0	0	0	0	0	0	0	0	0	0	0	0	0	0	0	0	0	0	0	0	0	0
1700010K24Rik	0	0	0	0	0	0	0	0	0	0	0	0	0	0	0	0	0	0	0	0	0	0	0	0
1700010L04Rik	0	0	0	0	0	0	0	0	0	0	0	0	0	0	0	0	0	0	0	0	0	0	0	0
1700010N08Rik	0	0	0	0	0	0	0	0	0	0	0	0	0	0	0	0	0	0	0	0	0	0	0	0
1700011B04Rik	0	0	0	0	0	0	0	0	0	0	0	0	0	0	0	0	0	0	0	0	0	0	0	0
1700011C11Rik	0	0	0	0	0	0	0	0	0	0	0	0	0	0	0	0	0	0	0	0	0	0	0	0
1700011D18Rik	0	0	0	0	0	0	0	40.6203	0	3.14911	0	0	0	0	0	0	0	0	8.90899	0	0	3.85649	0	12.1549
1700011H14Rik	0	0	0	0	0	0	0	0	0	0	0	0	0	0	0	0	0	0	0	0	0	0	0	0
1700011I03Rik	0	0	0	0.068825	0	0.060967	0	12.6158	0	0	0	0	0	0	0.535827	0	0	0	0.044119	0	0	0	0	0.09793
1700011L03Rik	0	0	0	0	0	0	0	0	0	0	0	0	0	0	0	0	0	0	0	0	0	0	0	0
1700011L22Rik	0	0	0	1.80303	0	0	0	0	0	0.027923	0	0	0	0	0.099587	0	0	0	0	0	0	0	0	0
1700011M02Rik	0	0	0	0	0	0	0	0	0	0	0	0	0	0	0	0	0	0	0	0	0	0	0	0
1700012A03Rik	0	0	0	0	0	0	0	0	0	0	0	0	0	0	0.4777	0	0	0	0	0	0	0	0	0
1700012B07Rik	0	0	0	0	0	0	0	0	0	0	0	0	0	0	0	0	0	0	0	0	0	0	0	0
1700012B09Rik	0	0	0	0	0	0	0	0	0	0	0	0.356942	0	0	2.81009	0	0	0	0	0	0	0	0	0
1700012C08Rik	0	0	0	0	0	0	0	0	0	0	0	0	0	0	0	0	0	0	0	0	0	0	0	0.090628
1700012C14Rik	0	0	0	0	0	0	0	0	0	0	0	0	0	0	0	0	0	0	0	0	0	0	0	0.166639
1700012D14Rik	0.536929	0	0	0.471696	0.058396	0.060134	1.77126	0	0.007964	0.209519	5.21009	4.33192	0.37725	0	0.552649	2.45815	0	0.436766	3.34548	0.714989	0.017915	0.487206	0.633583	2.38756
1700012D16Rik	0	0	0	0	0	0	0	0	0	0	0.05789	0	0	0	0	0	0	0	0	0	0	0	0	0
1700012E03Rik	0	0	0	0	0	0	0	0	0	0	0	0	0	0	0	0	0	0	0	0	0	0	0	0
1700012I11Rik	0	0	0	0	0	0	0	0	0	0	0	0	0	0	0	0	0	0	0	0	0	0	0	0
1700012J15Rik	0	0	0	0	0	0	0	0	0	0	0	0	0	0	0	0	0	0	0	0	0	0	0	0
1700012P22Rik	0	0	0	0	0	0	0	0	0	0.511034	0	0	0	0	0.499013	0	0	0	0	0	0	0	0	0
1700013D24Rik	0	0	0	0	0	0	0	0	0	0	0	0	0	0	0	0	0	0	0	0	0	0	0	0
1700013F07Rik	0	1.4956	0	0	0	0.862446	0	0	0	0	0	0	0	0	0.710714	0	0	0	0.510711	0.485041	0	0.144369	0.144549	1.02748
1700013G24Rik	0	0	0	0	0	0	0	0	0	0	0	0	0	0	0	0	0	0	0	0	0	0	0	0
1700013H16Rik	5.29209	0	3.92218	0	0	0	0	0	0	0	3.04902	0	0	0	0	0	0	0	0	0	0	0	0	0
1700013M08Rik	0	0	0	0	0	0	0	0	0	0	0	0	0	0	0	0	0	0	0	0	0	0	0	0
1700013N06Rik	0	0	0	0	0	0	0	0	0	0	0	0	0	0	0	0	0	0	0	0	0	0	0	0
1700014D04Rik	0	0	0	0	0	0	0.085766	0	0	1.88453	0	0	0	0	0	0	0	4.85812	1.54404	0	0	0	0.074903	0
1700014F14Rik	0	0	0	0	0	0	0	0	0	0	0	0	0	0	0	0	0	0	0	0	0	0	0	0
1700014L14Rik	0	0	0	0	0	0	0	0	0	0	0	0	0	0	0	0	0	0	0	0	0	0	0	0
1700015C15Rik	0	0	0	0	0	0	0	0	0	0	0	0	0	0	0	0	0	0	0	0	0	0	0	0
1700015C17Rik	0	0	0	0	0	0	0	0	0	0	0	0	0	0	0	0	0	0	0	0	0	0	0	0
1700015F17Rik	0	0	0	0	0	0	0	0	0	0	0	0	0	0	0	0	0	0	0	0	0	3.87402	0.057217	0
1700015G11Rik	0	0	0	0	0	0	0	0	0	0	0	0	0	0	0	0	0	0	0	0.185437	0	0	0	0
1700015I17Rik	0	0	0	0	0	0	0.015668	0	0.039837	0.013529	0.040851	0	0.03126	0	0.126664	0	0.01245	0.239516	0.309102	0.024875	0	0.387501	0.065246	0.071166
1700015O11Rik	0	0	0	0	0	0	0	0	0	0	0	0	0	0	0	0	0	0	0	0	0	0	0	0
1700016B01Rik	0	0	0	0	0	0	0	0	0	0	0	0	0	0	0	0	0	0	0	0	0	0	0	0
1700016C15Rik	0	0	0	0	0	0	0	0	0	0	0	0	0	0	0	0	0	0	0	0	0	0	0	0
1700016D06Rik	0	0	0	0	0	0	0	0	0	0	0	0	0	0	0	0	0	0	0	0.05462	0	0	0	0
1700016F12Rik	0	0	0	0	0	0	0	0	0.558576	0	0	0	0	0	0	0	0	0	0	0	0	0	0	0
1700016G14Rik	0	0	0	0	0	0	0	0	0	0	0	0	0	0	0	0	0	0	0	0	0	0	0	0
1700016G22Rik	0	0	0	0	0	0	6.33378	0	0.797965	0	0.05789	0	0	0	0	0	0	0.1568	0.330443	0	0	0	1.30094	0
1700016H03Rik	0	0	0	0	0	0	0	0	0	0	0	0	0	0	0	0	0	0	0	0	0	0	0	0
1700016H13Rik	0	0	0	0	0	0	0	0	0	0	0	0	0	0	0	0	0	0	0	0	0	0	0	0
1700016J18Rik	0	0	0	0	0	0	0	0	0	0.594833	0	0	79.4696	0	0.595357	0	0	0	0	13.7224	0	0	0	0
1700016K05Rik	0	0	0	0	0	0	0	0	0	0	0	0	0	0	0	0	0	0	0	0	0	0	0	0
1700016K19Rik	0	0.278257	0	0	2.08762	0	0	0.130311	0	0	0	0	0	0	0.87724	0	0	0	0.838574	1.261	0.961836	0.026664	0.537481	0.371587
1700016L21Rik	0	0	0	0	0	0	0	0	0	0	0	0	0	0	0	0	0	0	0	0	0	0	0	1.52908
1700016P03Rik	0	0	0	1.23276	0.522457	13.5603	4.64837	8.17761	0.956203	16.6114	3.38762	2.76784	4.11701	3.90585	0	1.43788	0	3.12679	10.1633	16.5592	0.935219	7.76807	6.25973	7.2718
1700016P04Rik	0	0	0	0	0	0	0	0	0	0	0	0	0	0	0	0	0	0	0	0	0	0	0	0
1700017B05Rik	13.3639	2.38004	0.312446	1.071	6.0496	4.36398	64.9624	4.59749	9.86453	4.87607	1.37502	2.00286	14.4639	1.21559	3.41981	2.6871	10.5634	33.593	3.45404	3.34398	3.53945	1.02543	18.8829	5.33559
1700017D01Rik	0	0	0	0	0	0	0	0	0	0	0	0.015145	0	0	0	0	0	0.013567	0	0	0	0.013539	0.015845	0
1700017G19Rik	0	0	0	0	0	0	0	0	0	0	0	0	0	0	0.279127	0	0	0	0	0	0	0	0	0.007646
1700017I07Rik	0	0	0	0	0	0	0	0	0	0	0	0	0	0	0	0	0	0	0	0	0	0	0	0
1700017J07Rik	0	0	0	0	0	0	0	0	0	0	0	0	0	0	0.170308	0	0	0	0	0	0	0	0	0
1700017L05Rik	0	0	0	0	0	0	0	0	0	0	0	0	0	0	0	0	0	0	0	0	0	0	0	0
1700017M07Rik	0	0	0	0	0	0	0	0	0	0	0	0	0	0	0	0	0	0	0	0	0	0	0	0
1700017N19Rik	0	0	0	0	0	0	0	0	0	0	0	0	0	0	0	0	0	0	0	0	0	0	0	0
1700018A04Rik	0	0	1.15623	0	0	0	0	0	0	0	0.814208	0	0	0	0	2.85045	0.028708	0	0.118693	0	0	0.086428	0	0
1700018A23Rik	0	0	0	0	0	0	0	0	0	0	0	0	0	0	0	0	0	0	0	0	0	0	0	0
1700018B08Rik	0	0	0	0	0	0	0	0	0	0	0	0	0	0	0	0	0	0	0	0	0	0	0	0
1700018B24Rik	0	0	0	0	0	0	0	0	0	0	0	0	0	0	0	0	0	0	0	0	0	0	0	0
1700018F24Rik	0	0	0	0	0	0	0	0	0	0	0	0	0	0	0	0	0	0	0	0	0	0	0	0
1700018G05Rik	0	0	0	0	0	0	0	0	0	0	0	0	0	0	0	0	0	0	0	0	0	0	0	0
1700018L02Rik	0.655473	0	0	0	0	2.44469	0	0.824701	0	0.637628	0.053284	0.013541	2.20495	0	0.057001	0.223488	0	0	0.855606	0.283174	0	0.454247	0.50993	1.96155
1700018M17Rik	0	0	0	0	0	0.058148	0	0	0	0	0	0	0	0	0	0	0	0	0	0	0	0	0	0
1700018P08Rik	0	0	0	0	0	0	0	0	0	0	0	0	0	0	0	0	0	0	0	0	0	0	0	0
1700019A02Rik	0	0	0	0.543744	0	0	0	0	0	0	0	0	0	0	0	0	0	0	0.055074	0	0	0	0	0
1700019C18Rik	0	0	0	0	0	0	0	0	0	0	0	0	0	0	0.028432	0	0	0	0	0	0	0	0	0
1700019D03Rik	0	1.41019	7.66675	11.64	0	7.09094	0.29556	0.017071	0	3.21991	0	5.08732	5.21809	0	3.79815	0	0	0.705599	0.616836	1.5795	0	1.02786	0	3.63265
1700019E08Rik	0	0	0	0	0	0	0	0	0	0	0	0	0	0	0	0	0	0	0	0	0	0	0	0
1700019F05Rik	0	0	0	0	0	0	0	0	0	0	0	0	0	0	0	0	0	0	0	0	0	0	0	0
1700019G24Rik	0	0	0	0	0	0	0	0	0	0	0	0	0	0	0	0	0	0	0	0	0	0	0	0
1700019J19Rik	0	0	0	0	0	0	0	0	0	0	0	0	0	0	0	0	0	0	0.055074	0	0	0	0	0
1700019M22Rik	0	0	0	0	0	0	0	0	0	0	0	0	0	0	0	0	0	0	0	0	0	0	0	0
1700019N19Rik	0	0	0	0	0	0	0	1.61117	0	0	0	0	0	0	0	0	0	0	0	0	0	0	0	0
1700019P21Rik	0	0	0	0	0	0	0	0	0	0	0	0	0	0	0	0	0	0	0	0	0	0	0	0
1700020A23Rik	0	0	0	0	0	0	0	0	0	0	0	0	0	0	0	0	0	0	0	0	0	0	0	0
1700020D05Rik	0	0	0	1.07377	0	2.79048	0	2.83867	0	0	0	0.798867	0	0	0	0	0	0	0.637318	0	0	0.293346	0	0
1700020D12Rik	0	0	0	0	0	0	0	0	0	0	0	0	0	0	0	0	0	0	0	0	0	0	0	0
1700020G17Rik	0	0	0	0	0	0	0	0	0	0	0	0	0	0	0	0	0	0	0	0	0	0	0	0
1700020I14Rik	82.0285	48.0841	54.3368	25.9592	34.1188	13.2236	48.3962	3.72759	53.8878	6.19947	74.4937	19.1978	2.0112	33.0455	46.5154	88.1418	43.7656	66.1427	8.34979	5.68389	39.8987	5.30157	50.9611	3.89264
1700020L24Rik	0	0	0	0	0	0	0	0	0.159593	0	0	0	0	0	0	0	0	0	0.062539	0	0	0	0	0
1700020M21Rik	0	0	0	0	0	0	0	0	0	0	0	0	0	0	0	0	0	1.0976	0	0	0	0	0	0
1700020N01Rik	0	0	0	0	0	0	0	0	0	0	0	0	0	0	0	0	0.767445	0	0	0	0	0	0	0
1700020N15Rik	0	0	0	0	0	0	0	0	0	0	0	0	0	0	0	0	0	0	0	0	0	0	0	0
1700020N18Rik	0	0.749439	0	0	0	0	0	0	0.797965	0.237933	0	0	0	0	0	0	0	0	0	3.02981	0	1.57345	0.79502	0.037011
1700021A07Rik	0	0.551624	0	3.29608	0	3.3963	5.39082	0	0.364838	0.076753	0	3.82641	2.01922	0	0.199361	0	0.723711	0.379354	0.089228	0.414901	0.831063	0.062741	1.6248	0
1700021F02Rik	0	0	0	0	0	0	0	0	0	0	0	0	0	0	0	0	0	0	0	0	0	0	0	0
1700021F05Rik	0	0.377423	0	1.65179	0.382605	6.08672	17.5482	7.23181	0	0.697699	0.333437	9.14391	29.0063	7.82785	6.26497	4.33499	6.73381	6.57404	6.42465	6.60679	7.7149	5.48224	5.80512	3.33677
1700021F07Rik	0	0	0	0	0	0	0	0	0	0	0	0	0	0	0	0	0	0	0	0	0	0	0	0
1700021F13Rik	0	0	0	0	0	0	0	0	0	0	0	0	0	0	0	0	0	0	0	0	0	0	0	0
1700021G15Rik	0	0	0	0	0	0	0	0	0	0	0	0	0	0	0	0	0	0	0	0	0	0	0	0
1700021J08Rik	0	0	0	0	0	0	0	0	0	0	0	0	0	0	0	0	0	0	0	0	0	0	0	0
1700021L23Rik	0	0	0	0	0	0	0	0	0	0	0	0	0	0	0	0	0	0	0	0	0	0	0	0
1700021N21Rik	0	0	0	0	0	2.40388	0	0	0	0.259816	0	0	0	0	0	0	0	0	2.34531	1.86893	0	0.030903	0	5.58763
1700021P04Rik	0	0	0	0	0	0	0	0	0	0	0	0	0	0	0	0	0	0	0	0	0	0	0	0
1700022A21Rik	0	0	0	0	0	0	0	0	0	0	0	0	0	0	0	0	0	0	0	0	0	0	0	0
1700022A22Rik	0	0	0	0	0	0	0	0	0	0	0	0	0	0	0	0	0	0	0	0	0	0	0	0
1700022E09Rik	0	0	0	0	0	0	0	0	0	0	0	0	0	0	0	0	0	0	0	0	0	0	0	0
1700022H01Rik	0	0	0	0	5.49659	0	0	0	0	0	0	0	0	0	0	0	0	1.13623	0	0.298312	0	0	0	0.074867
1700022H16Rik	0	0	0	0	0	0	0	0	0	0	0	0	0	0	0	0	0	0	0	0	0	0	0	0
1700022I11Rik	0	0	0	0	0.044981	0	0.012453	0	0	0	0	0	0.049463	0	0	0	0.982797	0.184722	0.070557	0.980766	0	0	0	0
1700022N22Rik	0	0	0	0	0	0	0	0.69599	0	0	0.057421	0	0	0	0	0.192744	0	0	0.159479	0	0	0	0	0
1700023C21Rik	0	0	0	0	0	0	0	0	0	0	0	0	0	0	0	0	0	0	0	0	0	0	0	0
1700023F02Rik	0	0	0	0	0	0	0	0	0	0	0	0	0	0	0	0	0	0	0	0	0	0	0	0
1700023F06Rik	0	0.040576	0	0	0	1.16341	0	0.052293	0	0.134262	0	0	9.75709	0	0.988974	0	0	0	1.1844	0.913483	0	0.609026	0	4.01901
1700023G09Rik	0	0	0	0	0	0	0	0	0	0	0	0	0	0	0	0	0	0	0	0	0	0	0	0
1700023H06Rik	0	0	0	0	0	0	0	2.1448	0	0	0	0	0	0.211029	0	0	0	0	0	0	0	0	0.036295	0
1700024B05Rik	0	0	0	0	0	0	0	0	0	0	0	0	0	0	0	0	0	0	0	0	0	0	0	0
1700024B18Rik	0	0	0	0	0	0	0	0	0	0	0	0	0	0	0	0	0	0	0	0	0	0	0	0
1700024G13Rik	0	0	0	0	0	0	0	0	0	0	0	0	0	0	0.627902	0	0	0	0	0	0	0	0	1.27633
1700024I08Rik	0	0	0	0	0	0	0	0	0	0	0	0	0	0	0	0	0	0	0	0	0	0	0	0
1700024J04Rik	0	0	0	0	0	0	0	0	0	0.01449	0	0	0	0	0	0	0	0	0	0	0	0	0	0
1700024P04Rik	0	0	0	0	0	0	0	0	0	0	0	0	0	0	0	0	0	0	0	0	0	0	0	0
1700025B11Rik	0	0	0	0	0	0	0	0	0	0	0	0	0	0	0	0	0	0	0	0	0	0	0	0
1700025C18Rik	0	0	0	0	0	0	0	0	0	0	0	0	0	0	0	0	0	0	0	0	0	0	0	0
1700025D23Rik	0	0	0	0	0	0	0	0	0	0	0	0	0	0	0	0	0	0	0	0	0	0	0	0
1700025F22Rik	0	0	0	0	0	0	0	0	0	0	0	0	0	0	0	0	0	0	0	0	0	0	0	0
1700025F24Rik	0	0	0	0	0	0	0	0	0	0	0	0	0	0	0	0	0	0	0	0.219209	0	0	0	0
1700025G04Rik	0.004187	2.84154	0.012375	12.7761	24.5321	25.0603	13.1093	23.8711	16.557	5.71669	1.37802	11.2588	8.91193	23.6525	9.64383	1.2127	10.9171	25.9828	11.285	1.92583	8.49421	1.01183	30.7758	11.2849
1700025H01Rik	0	0	0	0	0	0	0	0	0	0	0	0	0	0	0	0	0	0	0	0	0	0	0	0
1700025J12Rik	0	0	0	0	0	0	0	0	0	0	0	0	0	0	0	0	0	0	0	0	0	0	0	0
1700025K04Rik	0	0	0	0	0	0	0	0	0	0	0	0	0	0	0	0	0	0	0	0	0	0	0	0
1700025K24Rik	0	0	0	0	0	0	0	0	0	0	0	0	0	0	0	0	0	0	0	0	0	0	0	0
1700025L06Rik	0	0	0	0	0	0	0	0	0	0	0	0	0	0	0	0	0	0	0	0	0	0	0	0
1700025M24Rik	0	0	0	0	0	0	0	0	0	0	0	0	0	0	0	0	0	0	0	0	0	0	0	0
1700025N21Rik	0	0	0	0	0	0	0	0	0	0	0	0	0	0	0	0	0	0	0	0	0	0	0	0
1700025N23Rik	0	0	0	0	0	0	4.39271	0	0	0	0	0.721928	0.071089	0	0	0	0	0	0	0.374136	0	0	0	0
1700025O08Rik	0	0	0	0	0	0	0	0	0	0	0	0	0	0	0	0	0	0	0	0	0	0	0	0
1700026D11Rik	0	0	0	0	0	0	0	0	0	0	0	0	0	0.084154	0	0	0	0	0	0	0	0	0	0
1700026F02Rik	0	0	0	10.3848	0	0	0	0	0	0	0	40.7732	0	0	10.6616	13.7006	9.58108	16.7099	0	0	19.8314	7.58206	2.16366	0
1700026J12Rik	0	0	0	0	0	0	0	0	0	0	0	0	0	0	0	0	0	0	0	0	0	0	0	0
1700026J14Rik	0	0	0	0	2.65566	0	0	0.340996	0	0	0	0	0	0	0	1.22071	0	0	1.01675	0.997834	0	0	0	0.991837
1700026N04Rik	0	0	0	0	0	0	0	0	0	0	0	0	0	0	0	0	0	0	0	0	0	0	0	1.65306
1700027A07Rik	0	0	0	0	0	0	0	0	0	0	0	0	0	0	0	0	0	0	0	0	0	0	0	0
1700027A15Rik	0	0	0	0	0	0	0	0	0	0	0	0	0	0	0	0	0	0	0	0	0	0	0	0
1700027F06Rik	0	0	0	0	0	0	0	0	0	0	0	0	0	0	0	0	0	0	0	0	0	0	0	0
1700027F09Rik	0	0	0	0	0	0	0	0	0	0	0	0	0	0	0	0	0	0	0	0	0	0	0	0
1700027H10Rik	0	0	0	0	0	0	0	0	0	0	0	0	0	0	0	0	0	0	0	0	0	0	0	0
1700027I24Rik	0	0	0	0	0	0	0	0	0	0	0	0	0	0	0	0	0	0	0	0	0	0	0	0
1700027J07Rik	0	0	0	0	0	0	0	0	0	0	0	0	0	0	0	0	0	0	0	0	0	0.024968	0	0
1700027J19Rik	4.55018	0	0	0	6.5716	3.60535	4.28604	0.726775	15.3418	2.70877	4.53346	0	23.4943	0	0.228527	3.11022	3.0011	0.473634	1.19416	3.10016	4.40939	2.004	1.56133	4.28118
1700028B04Rik	0	0	0	0	0	0	0	0	0	0	0	0	0	0	0	0.0327	0	0.045515	0	0	0	0	0	0
1700028D13Rik	0	0	0	0	0	0	0	0	0	0	0	0	0	0	0	0	0	0	0	0	0	0	0	0
1700028E10Rik	1.79433	1.22032	0	0	0	1.41547	1.38216	3.41306	4.8177	2.61333	1.24509	0.152387	14.8043	0	0.490649	0	0	1.0476	4.33561	3.14783	0.090696	1.0277	1.07619	2.20534
1700028I16Rik	0	0	0	0	0	0	0	0	0	0	0	0	0	0	0	0	0	0	0	0	0	0	0	0
1700028J19Rik	0	0	0	0	0	0	0	0	0	0	0	0	0.068369	0	0	0.12145	0	0	0.020513	0.731252	0.0765	0	0.426413	0
1700028K03Rik	0	0	0	0	0	0	0	0	0	0	0	0	1.82152	0	0	0	0	0	0.00427	0.179759	0	0.136926	0	0.048439
1700028M03Rik	0	0	0	0	0	0	0	0	0	0	0	0	0	0	0	0	0	0	0	0	0	0	0	0
1700028N14Rik	0	0	0	0	0	0	0	0	0	2.962	0	0	0	0	0.223182	0	0	0.0784	0.050214	0.656295	0	0	0	0.116287
1700028P14Rik	0	0	0	0	0	0	0	0	0	0	0	0.35062	0	0	2.55497	0.192744	0	0	0.84711	0.087194	0	0	0.970597	1.14344
1700028P15Rik	0	0	0	0	0	0	0	0	0	0	0	0	0	0	0	0	0	0	0	0	0	0	0	0
1700029B22Rik	0	0	0	0	0	0	0	0	0	0	0	0	0	0	0	0	0	0	0	0	0	0	0	0
1700029E06Rik	0	0	0	0	0	0.174893	0	0	0	0	0	0	0	0	0	0	0	0	0	0	0	0	0	0
1700029F12Rik	0	0	0	0	0	0	0	0	0	0	0	0	0	0	0	0	0	0	0	0	0	0	0	0
1700029H14Rik	0	0	0	0	0	0	0	0	0	0	0	0	0	0	0	0	0	0	0	0	0	0	0	0
1700029I15Rik	0.18128	2.8607	0	0	9.32967	0.046208	0	0.054855	0	0	0.235786	0.467446	0.875389	0	1.65665	0.041246	2.36892	0.749902	0.982749	0.519403	1.04268	0.024218	0.798237	0
1700029J03Rik	0	0	0	0	0	0	0	0	0	0	0	0	0	0	0	0	0	0	0	0	0	0	0	0
1700029J07Rik	0	0.076455	0	2.87062	0.126209	3.97886	0.011488	7.68447	0	3.81842	2.63123	4.99544	0	0	1.78297	0.01599	0.092064	0.55586	1.27131	1.94878	0	1.77396	0.086192	2.0779
1700029M03Rik	0	0	0	0	0	0	0	0	0	0	0	0	0	0	0	0	0	0	0	0	0	0	0	0
1700029M20Rik	0	0	0	0	0	0	0	0	0	0	0	0	0	0	0	0	0	0	0	0	0	0	0	0
1700029N11Rik	0	0	0	0	0	0	0	0	0	0	0	0	0	0	0	0	0	0	0	0	0	0	0	0
1700029P11Rik	0	0	0	0	0	0	0	0	0	0	0	0	0	0	0	0	0	0	0	0	0	0	0	0
1700030A11Rik	0	0	0	0	0	0	0	0	0	0	0	0	0	0	0	0	0	0	0	0	0	0	0	0
1700030C10Rik	0.271756	0	0	0	0	0	0	0	0	0	0	0	0	0	41.5998	0	0.382642	0	0	0	0	0.022892	0	0.104881
1700030C12Rik	0	0	0	0	0	0	1.39445	0	0	0	0	0	0	0	0	0.338147	0.337369	0	0	0.102318	0	0.047135	0	0
1700030C14Rik	0	0	0	0	0	0	0	0	0	0	0	0	0	0	0	0	0	0	0	0	0	0	0.12365	0
1700030E10Rik	0	0	0	0	0	0	0	0	0	0	0	0	0	0	0	0	0	0	0	0	0	0	0	0
1700030F04Rik	0	0	0	0	0	0	0	0	0	0	0	0	0	0	0	0	0	0	0	0	0	0	0	0
1700030J22Rik	0	0.556239	0	0.067587	0.631683	1.78509	0	1.57074	0	3.20658	0.043373	0.558557	0.271416	7.70416	0.466779	0.104875	0.410375	0.42128	1.03271	0.523348	0.244959	0.404678	0.277626	0.418642
1700030K09Rik	0.312937	1.04035	1.73887	0	2.58038	2.80363	5.25041	0.676016	7.63146	0.326476	0.582022	1.83367	7.91026	2.35126	1.17061	1.02252	0.399656	0.632928	1.1772	0.866628	34.7573	0.416551	3.78781	0.918644
1700030L20Rik	0	0	0	0	0	0	0	0	0	0	0	0	0	0	0	0	0	0	0	0	0	0	0	0
1700030L22Rik	0	0	0	0	0	0	0	0	0	0	0	0	0	0	0	0	0	0	0	0	0	0	0	0
1700030M09Rik	0	0	0	0	0	0	0	0	0	0	0	0	0	0	0	0	0	0	0	0	0	0	0	0
1700030N03Rik	0	0	0	0	0	0	0	0	6.9467	0.105788	0	0	0	0	0	0	0	0.047098	0	0	0	0.256132	0.191691	0
1700030O20Rik	0	0	0	0	0	0	0	0	0	0	0	0	0	0	0	0	0	0	0	0	0	0	0	0
1700031A10Rik	0	0	0	0	0	0	0	0	0	0	0	0	0	0	0	0	0	0	0	0	0	0	0	0
1700031F05Rik	0	0	0	0	0	0	0	0	0	0	0	0	0	0	0	0	0	0	0	0	0	0	0	0
1700031F10Rik	0	0	0	0	0	0	0	0	0	0	0	0	0	0	0	0	0	0	0	0	0	0	0	0
1700031L13Rik	0	0	0	0	0	0	0	0	0	0	0	0	0	0	0	0	0	0	0	0	0	0	0	0
1700031M16Rik	0	0	0	0	0	0	0	0	0	0	0	0	0	0	0	0	0	0	0	0	0	0	0	0
1700031P21Rik	0	0	0	0	0	0	0	0	0	0	0	0	0	0	0	0	0	0	0	0	0.132957	0	0	0
1700034B16Rik	0	0	0	0	0	0	0	0	0	0	0	0	0	0	0	0	0	0	0	0	0	0	0	0
1700034E13Rik	0	0	0	0	0	0	0	0	0	0	0	0	0	0	0	0	0	0	0	0	0	0	0	0
1700034G24Rik	0	0	0	0	0	0	0	0	0	0	0	0	0	0	0	0	0	0	0	0	0	0	0	0
1700034H15Rik	0.718566	0	0.076595	0	0.003948	0.31182	0	0.003998	0.534024	0.006376	0	0.032401	0	0	0.036146	0.121085	0.088669	0	0.04511	0.003265	0.008151	0.04351	0.015112	0
1700034I23Rik	0	0	0	0	0	0	0	0	0	0	0	0	0	0	0	0	0	0	0	0.010032	0	0	0	0
1700034J05Rik	0	0	0	0	0	0	0	0	0	0	0	0	0	0	0	0	0	0	0.006349	0	0.007352	0	0	0
1700034K08Rik	0	0	0	0	0	0	0	0	0	0	0	0	0	0	0	0	0	0	0	0	0	0	0	0
1700034P13Rik	1.51851	0.398622	1.39611	2.27109	6.04611	20.3203	8.24717	6.85211	0.04564	3.97934	2.85486	7.62445	0.051962	14.5387	3.64757	2.17793	1.31911	5.65306	4.17895	0.658686	3.52253	1.02803	1.77774	7.91537
1700036A12Rik	0	0	0	0	0	0	0	0	0	0	0	0	0	0	0.107271	0	0	0	0	0.200474	0	0.09062	0	0
1700036G14Rik	0	0	0	0	0	0	0	0	0	0	0	0	0	0	0	0	0	0	0	0	0	0	0	0
1700036O09Rik	0	0	0	0	0	0	0	0	0	0	0	0	0	0	0	0	0	0	0	0	0	0	0	0
1700037C06Rik	0	0	0	0	0	0	0	0	0	0	0	0	0	0	0	0	0	0	0	0	0	0	0	0
1700037C18Rik	10.439	3.39006	0	0.064664	0	0	0	0	0.275907	0	0.176109	0	1.9953	7.28095	0.674293	0	0	0.142001	3.49008	1.47106	4.23658	1.00484	1.36537	3.64485
1700037F03Rik	0	0	0	0	0	0	0	0	0	0	0	0	0	16.0811	0	0	0	0	0	0	0	0	0	0
1700037F24Rik	0	0	0	0	0	0	0	0	0	0	0	0	0	0	0	0	0	0	0	0	0	0	0	0
1700037H04Rik	11.9864	5.17524	0.89889	0.0642	1.81879	10.7807	11.282	10.4898	3.98034	13.3763	8.75805	4.40087	1.44635	5.17905	8.91496	6.36688	1.85706	3.27797	22.6929	20.3356	2.23356	11.511	10.4647	10.5858
1700039E22Rik	0	0	0	0	0	0	0	0	0	0	0	0	0	0	0	0	0	0	0	0	0	0	0	0
1700039M10Rik	0	0	0	0	0	0	0	0	0	0	0	0	0	0	0	0	0	0	0	0	0	0	1.37322	0
1700039M15Rik	0	0	0	0	0	0	0	0	0	0	0	0	0	0	0	0	0	0	0	0	0	0	0	0
1700040D17Rik	0	0	0	0.047449	0	1.20565	0	0	0	0	0	0	0	0	0.134984	0	0	0	1.26027	1.47406	0	0.985831	0	4.17799
1700040E09Rik	0	0	0	0	0	0	0	0	0	0	0	0	0	0	0	0	0	0	0	0	0	0	0	0
1700040F17Rik	0	0	0	0	0	0	0	0	0	0	0	0	0	0	0	0	0	0	0	0	0	0	0	0
1700040L08Rik	0.065514	0	0	0	0	0	0	0	0	0	0	0	0	0	0	0	0	0	0	0	0	0.157345	0	0
1700041C23Rik	0	0	0	0	0	0	0	0	0	0	0	0	0	0	0	0	0	0	0	0	0	0	0	0
1700041G16Rik	0.707337	0	0	0.199576	0.451893	0.833836	1.26439	2.41122	0	0	0	0	27.4723	0	0.178237	0.144819	1.66486	1.04262	2.4427	0.906918	0.268812	0.507827	3.30543	2.24002
1700041I07Rik	0	0	0	0	0	0	0	0	0	0	0	0	0	0	0	0	0	0	0	0	0	0	0	0
1700041M05Rik	0	0	0	0	0	0	0	0	0	0	0	0	0	0	0	0	0	0	0	0	0	0	0	0
1700041M19Rik	0	0	0	0	0	0	0	0	0	0	0	0	0	0	0	0	0	0	0	0	0	0	0	0
1700042D02Rik	0	0	0	0	0	0	0	0	0	0	0	0	0	0	0	0	0	0	0	0	0	0	0	0
1700042G07Rik	0	0	0	0	0	0	0	0	0	0	0	0	0	0	0	0	0	0	0	0	0	0	0	0
1700042G15Rik	0	0	0	0	0	0	0	0	0	0	0	0	0	0	0	0	0	0	0	0	0	0	0	0
1700042O05Rik	0	0	0	0	0	0	0	0	0	0	0	0	0	0	0	0	0	0	0	0	0	0	0	0
1700042O10Rik	0	0	0	0	0	0	0	0	0	0	0	0	0	0	0	0	0	0	0.181344	0	0	0	0	0
1700044C05Rik	0	0	0	0	0	0	0	0	0	0	0	0	0	0	0	0	0	0	0	0	0	0	0	0
1700044K03Rik	0	0	0	0	0	0	0	0	0	0	0	0	0	0	0	0	0	0	0	0	0	0	0	0
1700045H11Rik	0	0	0	0	0	0	0	0	0	0	0	0	0	0	0	0	0	0	0	0	0	0	0	0
1700046C09Rik	0	0	0	0	0	0	0	0	0	0	0	0	0	0	0	0	0	0	0	0	0	0	0	0
1700047A11Rik	0	0	0	0	0	0	0	0	0	0	0	0	0	0	0	0	0	0	0	0	0	0	0	0
1700047F07Rik	0	0	0	0	0	0	0	0	0	0	0	0	0	0	0.420157	0	0	0	0	0	0	0	0	0
1700047G03Rik	0	0	0	0	0	0	0	0	0	0	0	0	0	0	0	0	0	0	0	0	0	0	0	0
1700047G07Rik	0.24586	2.5269	0	0.036253	0.75719	8.36157	7.88343	0.059013	8.31758	0	0.529795	0.359975	2.83142	0.291722	0.557173	0.04994	0.125729	0.674322	2.54113	1.52587	0.051855	0.865999	0	0.056
1700047I17Rik1	8.18941	4.78136	9.51184	2.09337	7.23032	4.43173	0.344428	5.46066	8.91158	5.8311	1.69581	8.46724	0	0	8.5864	7.22152	4.69772	10.0907	3.70002	3.45605	1.53209	3.43613	9.06609	0
1700047I17Rik2	0	0	3.82656	1.8777	0	0.558507	8.50238	0	0	0	10.1622	0	6.62188	9.84819	0	0	0	0	0	0	1.98803	0	0	4.41333
1700047K16Rik	0	0	0	0	0	0	0	1.88551	0	0	0	0	0	0	0	0	1.09945	0	0.983691	0.221555	0	0	0.555513	0.39584
1700047L14Rik	0	0	0	0	0	0	0	0	0	0	0	0	0	0	0	0	0	0	0	0	0	0	0	0
1700047M11Rik	0	4.31249	0	0	0	0	0	0	0	0	0	12.0098	0	0	1.93707	0	0	0	0	0	0	0	0	0
1700048F04Rik	0	0	0	0	0	0	0	0	0	0	0	0	0	0	0	0	0	0	0	0	0	0	0	0
1700048M11Rik	0	0	0	0	0	0	0	0	0	0	0	0	0	0	0	0	0	0	0	0	0	0	0	0
1700048O20Rik	0.975905	1.11243	0.065316	0.044849	0	3.68914	0	2.72121	0	1.75924	1.61326	0.832109	3.76789	0	1.42682	1.62335	0.894433	0.228126	1.6895	2.13402	2.17607	3.53954	0.687509	2.3068
1700048P04Rik	0	0	0	0	0	0	0	0	0	0	0	0	0	0	0	0	0	0	0	0	0	0	0	0
1700049E15Rik	0	0	0	0	0	0	0	0	0	0	0	0	0	0	0	0	0	0	0	0	0	0.367138	0	0
1700049E17Rik1	0	0	0	0	0	0	0	0	0	0	0	0	0	0	0	0	0	0	0	0	0	0	0	0
1700049E17Rik2	0	0	0	0	0	0	0	0	0	0	0	0	0	0	0	0	0	0	0	0	0	0	0	0
1700049E22Rik	0	0	0	0	0	0	0	0	0	0	0	0	0	0	0	0	0	0	0	0	0	0	0	0
1700049J03Rik	0	0	0	0	0	0	0	0	0	0	0	0	0	0	0	0	0	0	0	0	0	0.533631	0	0
1700049L16Rik	0	0	0	0	0	0	0	0	0	0	0	0	0	0	0	0	0	0	0	0	0	0	0	0
1700051A21Rik	0	0	0	0	0	0	0	0	0	0	0	0	0	0	0	0	0	0	0	0	0	0	0	0
1700052H01Rik	0	0	0	0	0	0	0	0	0	0	0	0	0	0	0	0	0	0	0	0	0	0	0	0
1700052I22Rik	0	0	0	0	0	0	0	0	0	0	0	0	0	0	0	0	0	0	0	0	0	0	0	0
1700052K11Rik	1.68885	0.064833	0.0337	0.380448	1.4823	1.81603	0.09513	1.20802	2.83772	0.046515	1.32264	0.106113	0.251948	0.643602	0.534106	2.49186	1.77686	1.92066	0.728594	1.22731	1.41217	0.777535	1.69947	1.25633
1700054A03Rik	0	0	0	0	0	0	0	0	0	0	0	0	0	0	0	0	0	0	0	0	0	0	0	0
1700054K02Rik	0	0	0	0	0	0	0	0	0	0	0	0	0	0	0	0	0	0	0	0	0	0	0	0
1700054K19Rik	0	0	0	0	0	0	0	0	0	0	0	0	0	0	0	0	0	0	0	0	0	0	0	0
1700054M17Rik	0	0	0	0	0	0	0	0	0	0	0	0	0	0	0	0	0	0	0	0	0	0	0	0
1700054O05Rik	0	0	0	0	0	0	0	0	0	0	0	0	0	0	0	0	0	0	0	0	0	0	0	0
1700055C04Rik	0	0	0	0	0	0	0	0	0	0	0	0	0	0	0	0	0	0	0	0	0	0	0	0
1700055D18Rik	0.005996	0	0	0	1.47469	4.68528	0.024074	0	0.413022	0	0.669789	0.007693	0	0	0.245067	0.711698	0.454731	0.028851	0.195339	0.17078	0	0.358408	0.276984	0.64298
1700056E22Rik	0	0	0	0	0	0	7.8276	0.279008	0	0.11986	0	0	0	0	0	0	0.269494	1.6464	1.15655	0	0	0.681828	2.31278	1.15714
1700056N10Rik	0.514933	0	0	9.57509	7.25009	0	0	1.04841	1.37311	0	7.48054	0	3.31998	0	0.295069	0.644666	2.06815	0.84766	3.13171	0.685126	2.35791	1.13484	0.621686	1.08874
1700057G04Rik	0	0	0	0	0	0	0	0	2.71308	0	0	0	0	0	0	0	0	0.5488	0	0	0	0.31469	0	0
1700057H15Rik	0	0	0	0	0	0	0	0	0	0	0	0	0	0	0	0	0	0	0	0	0	0	0	0
1700057H21Rik	0	0	0	0	0	0	0	0	0	0	0	0	0	0	0	0	0	0	0	0	0	0	0	0
1700058P15Rik	0	0	0	0	0	0	0	0	0	0	0	0	0	0	0	0	0	0	0	0	0	0	0	0
1700060C16Rik	0	0	0	0	0	0	0	0	0	0	0	0	0	0	0	0	0	0	0	0	0	0	0	0
1700060C20Rik	0	0	0	0	0	0	0	0	0	0	0	0	0	0	0	0	0	0	0	0	0	0	0	0
1700060J05Rik	0	0	0	0	0	0	0	0	0	0	0	0	0	0	0.046744	0	0	0	0	0	0	0	0	0
1700060O08Rik	0	0	0	0	0	0	0	0	0	0	0	0	0	0	0	0	0	0	0	0	0	0	0	0
1700061E17Rik	0	0	7.57074	0	0	0	0	0	0	0	3.0871	0	0	0	0	1.403	1.00655	0.585675	0	0	0	0	0.411507	0
1700061E18Rik	0	0	0	0	0	0	0	0	0	0	0	0.892355	0	0	0	0	0	0	0	0	0	0	0	0
1700061F12Rik	0	0	0	0	0	0	0	0	0	0	0	0	0	0	0	0	0	0	0	0	0	0	0	0
1700061G19Rik	0	0	0	0	0	0	0	0	0	0	0	0	0	0	0	0	0	0	0	0	0	0	0	0.066143
1700061H18Rik	0	0	0	0	0	0	0	0	0	0	0	0	0	0	0	0	0	0	0	0	0	0	0	0
1700061I17Rik	0	0	0	0	0	0	0	0	0	0	0	0	0	0	0	0	0	0	0	0	0	0	0	0
1700061J23Rik	0	0	0	0	0	0	0	0	0	0	0	0	0	0	0	0	0	0	0	0	0	0	0	0
1700061N14Rik	0	0	0	0	0	0	8.40019	0	0	0	0	0	0	0	0	0	0	0	0	0	0	0	0.495466	0
1700062C10Rik	0	0	0	0	0	0	0	0	0	0	0.027145	0	0	0	0.403632	0	0	0	0	0	0	0	0	0
1700063A18Rik	0	0	0	0	0	0	0	0	0	0	0	0	0	0	0	0	0	0	0	0	0	0	0	0
1700063D05Rik	0	0.462279	0	1.54611	0	0	0.089417	0	0	0	2.19982	0	0	0	1.13552	0.124117	0	0.94081	0	0	0.687012	0.518936	1.66231	0.490584
1700063H04Rik	0	0	0	0	0	0	0	0	0	0	0	0	0	0	0	0	0	0	0	0	0	0	0	0
1700063H06Rik	0	0	0	0	0	0	0	0	0	0	0	0	0	0	0	0	0	0	0	0	0	0	0	0
1700063K16Rik	0	0	0	0	0	0	0	0	0	0	0	0	0	0	0	0	0	0	0	0	0	0	0	0
1700063O14Rik	0	0	0	0	0	0	0	0	0	0	0	0	0	0	0	0	0	0	0	0	0	0	0	0
1700064H15Rik	0	0	0	0	0	0	0	0	0	0	0	0	0	0	0	0	0	0	0	0	0	0	0	0
1700064J06Rik	0	0	0	0	0	0	0	0	0	0	0	0	0	0	0	0	0	0	0	0	0	0	0	0
1700064M15Rik	0	0	0	0	0	0	0	0	0	0	0	1.66573	0	0	0	0	0	0	0	0	0	0	0	0
1700065D16Rik	0	0	0	0	0	0	0	0	0	0	0	1.85907	0	0	1.47552	0	0	5.13389	0	0.539387	0	0	0.388528	0
1700065I16Rik	0	0	0	0	0	0	0	0	0	0	0	0	0	0	0	0	0	0	0	0	0	0	0	0
1700065J11Rik	0	0	0	0	0	0	0	0	0	0	0	0	0	0	0	0	0	0	0	0	0	0	0	0
1700065J18Rik	0	0	0	0	0	0	0	0	0	0	0	0	0	0	0	0	0	0	0	0	0	0	0	0
1700065L07Rik	0	0	0	0	0	0	0	0	0	0	0	0	0	0	0	0	0	0	0	0	0	0	0	0
1700065O20Rik	0	0	0	0	0	0	0	0	0	0	0	0	0	0	0	0	0	0	0	0	0	0	0	0
1700066B17Rik	0	0	0	0	0	0	0	0	0	0	0	0	0	0	0	0	0	0	0	0	0	0	0	0
1700066B19Rik	0	0	0	0	0	0	0	0	0.494247	0	0	0	0	0	0	0	0.109883	0.171941	0	0	0	0	0.266835	0
1700066C05Rik	0	0.299007	0	0	0	0	0	0	0	0	0	0	0	0	0	0	0	0	0	0	0	0	0.113341	0
1700066J03Rik	0	0	0	0	0	0	0	0	0	0	0	0	0	0	0	0	0	0.107692	0	0	0	0	0.289098	4.48461
1700066M21Rik	3.41385	4.06831	0.564791	3.02188	1.1963	2.52737	1.46858	3.59389	3.06488	2.48139	2.23733	11.4584	1.51253	1.47081	5.92692	2.69834	2.08894	2.50749	1.91799	1.94371	2.07385	1.56546	1.87537	2.12473
1700066N21Rik	0	0	0	0	0	0	0	0	0	0	0	0	0	0	0	0	0	0	0	0	0	0	0	0
1700066O22Rik	0	0	0	0	0	0	0	0	0	0	0	0	0	0	0	0	0	0.0784	0	0	0	0	0	0
1700067G17Rik	0	0	0	0	0	0	0	0	0	0	0	0	0	0	0	0	0	0	0	0	0	0	0	0
1700067K01Rik	2.8966	0	0	0	0	0	0	0	0	0	0.373107	0	0	5.36948	0	0	0.715936	0	0	0	0	0	0	0
1700067P10Rik	0	0	0	0	0	0	0	0	0	0	0	0	0	0	0	0	0	0	0	0	0	0	0	0
1700069B07Rik	0	0	0	0	0	0	0	0	0	0	0	0	0	0	0	0	0	0.1568	0.055074	0	0	0.048413	0.578196	0
1700069L16Rik	0	0	0	0	0	0	0	0	0	0	0	0	0	0	0	0	0	0	0	0	0	0	0	0
1700069P05Rik	0	0	0	0	0	0	0	0	0	0	0	0	0	0	0	0	0	0	0	0	0	0	0	0
1700071G01Rik	0	0	0	0	0	0	0	0	0	0	0	0	0	0	0	0	0	0	0	0	0	0	0	0
1700071K01Rik	0	0	0	0	0	0	0.029835	0	0	0	0	0	0	0	0	0	0	0	0	0	0	0	0	0
1700071M16Rik	0	0	0	0	0	0	0	0	0	0	0	0	0	0	0	0	0	0.123086	0	0	0	0	0	0
1700072B07Rik	0	0	0	0	0	0	0	0	0	0	0	0	0	0	0	0	0	0	0	0	0	0	0	0
1700072G22Rik	0	0	0	0	8.4223	0	0.179258	0	0	0	0	0	0	0	0	0	0	0	0.055074	0	0	0	1.51777	0.537245
1700072O05Rik	0	0	0	0	0	0	0	0	0	0	0	0	0	0	0	0	0	0	0	0	0	0	0	0
1700073E17Rik	0	0	0	0	0	0	0	0	0	0	0	0	0	0	0	0.064248	0	0	0	0	0	0	0	0
1700074H08Rik	0	0	0	0	0	0	0.597527	0	0	0	0	0	0	0	0	0	0	0	0.495664	0	0	0	0	0
1700074P13Rik	0	0	0	0	0	0	0	0	0	0	0	0	0	0	0	0	0	0	0	0	0	0	0	0
1700080E11Rik	0	0	0	0	0	0	0	0	0	0	0	0	0	0	0	0	0	0	0	0	0	0	0	0
1700080G11Rik	0	0	0	0	0	0	0	0	0	0	0	0	0	0	0	0	0	0	0	0	0	0	0	0
1700080N15Rik	0	0	0	0	0	0	0	0	0	0	0	0	0	0	0	0	0	0	0	0	0	0	0	0
1700080O16Rik	0	0	0	0	0	0	0	0	0	0	0	0	0	0	0	0	0	0	0	0	0	0	0	0
1700081B01Rik	0	0	0	0	0	0	0	0	0	0	0	0	0	0	0	0	0	0	0	0	0	0	0	0
1700081H04Rik	0	0	0	0	0	0	0	0	0	0	0	0	0	0	0	0	0	0	0	0	0	0	0	0
1700081N11Rik	0	0	0	0	0	0	0	0	0	0	0	0	0	0	0	0	0	0	0.110148	0	0	0	0	0
1700082M22Rik	0.851678	0.123743	0	0	0.012581	0	0.0153	0.029826	0.777355	1.96598	1.22073	0.581479	0	0	0.186956	0.014621	0.286017	0.275919	0.130442	0.519012	0	0.503815	0.556733	0.206633
1700083H02Rik	0	0	0	0	0	0	0	0	0	0	0	0	0	0	0	0	0	0	0	0	0	0	0	0
1700084C06Rik	0	0.07673	0	0	0	0	0	0.055802	0	1.60434	0	0	0	0	0	0.32124	0.0641	0.1568	0.660885	0.193416	0	0	0.072275	0.973604
1700084D21Rik	0	0	0	0	0	0	0	0	0	0	0	0	0	0	0	0	0	0	0	0	0	0	0	0
1700084E18Rik	0	0	0	0	0	0	0.073977	0	0.515317	0	0.059505	0	0	1.9638	0.014089	0	0.667399	0.633911	0.056562	0.281112	1.34794	0.215967	1.32987	1.09706
1700084F23Rik	0	0	0	0	0	0	0	0	0	0	0	0	0	0	0	0	0	0	0	0	0	0	0	0
1700084J12Rik	0	0	0	0	0	0	0	0	0	0	0	0.050103	0	0	0	0	0	0	0	0	0	0	0	0
1700084M14Rik	0	0	0	0	0	0	0	0	0	0	0	0	0	0	0	0	0	0	0	0	0	0	0	0
1700085C21Rik	0	0	0	0	0	0	0	0	0	0	0	0	0	0	0	0	0	0	0	0	0	0	0	0
1700086D15Rik	1.70724	0.069337	0	0	0	3.81492	0	3.25562	0	0	0	0	5.50772	0	0.675823	0	0	0	0.050001	0.26372	0	0.303033	0	1.10979
1700086L19Rik	0	0	0	0	21.2911	129.179	12.6676	134.857	0	90.1891	0	0	112.314	0	0.238143	0	0	6.35039	66.2341	53.4632	0.114502	52.7669	0.644626	92.9974
1700086O06Rik	0	0	1.05959	0.919067	5.59679	0.095334	1.1524	2.19807	2.17257	3.79817	0	0.29353	0	3.82989	1.63542	2.02846	1.10246	2.09018	2.01114	2.60221	1.58372	2.13579	0.572359	1.75077
1700086P04Rik	0	0.123655	0	0	0	0	0	0.133992	0	0	0	0	0	0	0.149226	0	0	0	2.23139	0.900138	0	0.665351	0	0.27516
1700088E04Rik	2.34662	0.143357	0	0	0.105078	10.4359	0	21.8451	0	1.63143	0	0.55307	8.69519	0	4.32134	0.151567	0.062222	1.6171	7.28791	3.00632	0	5.37162	0.858188	12.2858
1700091H14Rik	0	0	0	0	0	0	0	0	0	0	0	0	0	0	0	0	0	0	0	0	0	0	0	0
1700092C02Rik	0	0	0	0	0	0	0	0	0	0	0	0	0	0	0	0	0	0	0	0	0	0	0	0
1700092C10Rik	0	0	0	0	0	0	0	0	0	0	0	0	0	0	0	0	0	0	0	0	0	0	0	0
1700092C17Rik	0	0	0	0	0	0	0	0	0	0	0	0	0	0	0	0	0	0	0	0	0	0	0	0
1700092E19Rik	0	0	0	0	0	0	0	0	0	0	0	0	0	0	0	0	0	0	0	0	0	0	0	0
1700092K14Rik	0	0	0	0	0	0	0	0	0	0	0	0	0	0	0	0	0	0	0	0.153627	0	0	0	0
1700092M07Rik	0	0	0	0	0	0	0	0	0	0	0	0	0	0	0	0	0	0	0	1.37646	0	0	0	0
1700093J21Rik	0	0	0	0	0	0	0	0	0	0	0	0	0	0	0	0	0	0	0	0	0	0	0	0
1700093K21Rik	0	0	0	0	0	0	0	0	0	0	0	0	0	0	0	0	0	0	0.110148	0	0	0	0	0
1700094J05Rik	0	0	0	0	0	0	0	0	0	0	0	0	0	0	0	0	0	0	0	0	0	0	0	0
1700094M23Rik	0	0	0	0	0	0	0	0	0	0	0	0	0	0	1.5077	0.128496	0	0	0	0	0	0.097638	0	1.1486
1700094M24Rik	0	0	0	0	0	0	0	0	0	0	0	0	0	0	0	0	0	0	0	0	0	0	0	0
1700095A13Rik	0	0	0	0	0	0	0	0	0	0	0	0	0	0	0	0	0	0	0	0	0	0	0	0
1700095A21Rik	0	0	0	0	0	0	0	0	0	0	0	0	0	0	0	0	0	0	0	0	0	0	0	0
1700095B10Rik	0	0	0	0	0	0	0	0	0	0	0	0	0	0	0	0	0	0	0	0	0	0	0	0
1700095J03Rik	0	0	0	0	0	2.46688	0	3.30711	0	1.63401	0	0	1.34872	0	0	0	0	0.192681	2.89588	1.30896	0	0.21398	0.189363	1.63698
1700095J07Rik	0	0	0	0	0	0	0	0	0	0	0	0	0	0	0	0	0	1.568	0	0	0	0	0.216824	0
1700095J12Rik	0	0	0	0	0	0	0	0	0	0	0	0	0	0	0	0	0	0	0	0	0	0	0	0
1700095K22Rik	0	0	0	0	0	0	0	0	0	0	0	0	0	0	0	0	0	0	0	0	0	0	0	0
1700096J18Rik	0	0	0	0	0	0	0	0	0	0	0	0	0	0	0	0	0	0	0	0	0	0	0	0
1700096K18Rik	0	0	0	0.207146	0.510477	2.55239	5.51213	5.73471	0	2.12688	1.76845	1.51207	0.191872	0	0.777813	1.3734	0.6159	5.6027	2.25674	2.79618	1.77797	4.14597	3.44464	2.15463
1700097N02Rik	0.586971	0	0.084306	0	0	0	0	0	0	0	2.41797	0	0	0	0	1.79022	0.20763	0	0	0	2.05973	0	0	0
1700099I09Rik	0	0	0	0	0	0	0	0	0	0	0	0	0	0	0	0	0	0	0	0	0	0	0	0
1700100L14Rik	0	0	0	0	0	0	0	0	0	0	0	0	0	0	0	0	0	0	0	0	0	0	0	0
1700101I11Rik	0	0.710034	0	0	0	0	0.039957	0	2.68416	0	0	0	6.43288	0	0.302565	0.5753	0	0.017673	0.214785	0.937323	0	0.652057	0.390638	3.16422
1700101I19Rik	0	0	0	0	0	0	0	0	0	0	0	0	0	0	0	0	0	0	0	0	0	0	0	0
1700101O22Rik	0	0	0	0	0	0	0	0	0	0	0	0	0	0	0	0	0	0	0	0	0	0	0	0
1700102P08Rik	0	0	0	0.684986	11.1949	5.13293	1.6176	0.026579	2.11459	0.808973	0	0	0	0	0.571543	2.33611	0	1.40756	1.64362	0.726153	2.80511	2.20283	1.10401	0.083542
1700104B16Rik	0	0	0	0	0	0	0	0.502214	0	0	0	0	0	0	0	0	0	0	0.055074	0	0	0	0.216824	0.826531
1700104L18Rik	0	0	0	0	0	0	0	0	0	0	0	0	0	0	0	0	0	0	0	0	0	0	0	0
1700105G05Rik	0	0	0	0	0	0	0	0	0	0	0	0	0	0	0	0	0	0	0	0	0	0	0	0
1700105P06Rik	0	0.025228	0	0	0	0.249663	1.55214	1.33462	0.08896	0	0.41682	0	0.704206	0	0	0.674582	0.246459	0.482189	0.117271	0.732732	0	0.790311	0.910225	0.770766
1700108F19Rik	0	0	0	0	0	0	0	0	0	0	0	0	0	0	0	1.46018	0.342658	0	0.239022	0	0.117318	0	12.3868	0
1700108J01Rik	0	0	0	0	0	0	0	0	0	0	0	0	0	0	0	0	0	0	0	0	0	0	0	0
1700108N06Rik	0	0	0	0	0	0	0	0	0	0	0	0	0	0	0	0	0	0	0	0	0	0	0	0
1700108N11Rik	0	0	0	0	0	0	0	0	0	0	0	0	0	0	0	0	0	0	0	0	0	0	0	0
1700109G14Rik	0	0	0	0	0	0	0	0	0	0	0	0	0	0	0	0	0	0	0	0	0	0	0	0
1700109G15Rik	0	0	0	0	0	0	0	0	0	0	0	0	0	0	0	0	0	0	0	0	0	0	0	0
1700109H08Rik	0	0.735922	15.2736	0.655049	11.4657	0	0	0.401605	4.26745	0.951732	0.597358	0.808594	0	0.46265	1.96964	0.242641	0.386548	0.061905	0.653179	2.65139	4.41961	4.60729	0.22784	0.321332
1700109I08Rik	0	0	0	0	0	0	0	0	0	0	0	0	0	0	0	0	0	0	0	0	0	0	0	0
1700109K24Rik	0	0	0	0	0	0	0	0	0	0.020185	0	0	0	0	0	0	0	0.057724	0	0.033307	0	0	0	0
1700110C19Rik	0	0	0	0	0	0	0	0	0	0	0	0	0	0	0.147356	0	0	1.70645	0	0	0	0	0	0
1700110I01Rik	0	0.51423	0	0	0	0.428818	0	0.018321	19.1591	0	0	0	14.6302	0.051808	0	0.080893	0	0.275254	0.088139	0	0	0.449161	0.072275	0
1700110I07Rik	0	0	0	0	0	0	0	0	0	0	0	0	0	0	0	0	0	0	0	0	0	0	0	0
1700110K17Rik	0	0	0	0	0	0	0	0	0	0	0	0	0	0	0	0	0	0	0	0	0	0	0	0
1700111E14Rik	0	0	0	0	0	0	0	0	0	0	0	0	0	0	0	0	0	0	0	0	0	0	0	0
1700111N16Rik	0	0	0	0	0	0	0	0	0	0	0	0	0	0	0	0	0	0	0	0	0	0	0	0
1700112D23Rik	0	0	0	0	0	0	0	0	0	0	0	0	0	0	0	0	0	0	0	0	0	0	0	0
1700112H15Rik	0	0	0	0	0	0	0	0	0	0	0	0	0	0	0	0	0	0	0	0	0	0	0	0
1700112J05Rik	0	0	0	0	0	0	0	0	0	0	0	0	0	0	0	0	0	0	0	0	0	0	0	0
1700112J16Rik	0	0	0	0.302236	0.135424	0.455881	0.044554	1.1511	2.90813	0.57804	0.056975	0.038859	6.87129	0.05481	0.051245	0	6.86787	0.083595	1.05259	2.70843	0.010555	3.31249	1.43273	0.70145
1700112K13Rik	0	0	0	0	0	0	0	0	0	0	0	0	0	0	0	0	0	0	0	0	0	0	0	0
1700112M02Rik	0	0	0	0	0	0	0	0	0	0	0	0	0	0	0	0	0	0	0	0	0	0	0	0
1700113A16Rik	0	28.1647	0	0.652493	0	3.9053	0	2.82287	0	5.83327	0	4.71288	0.508606	0	0.898363	0.192744	0	0	3.77531	1.34806	0	0.467836	0.072275	4.79058
1700113H08Rik	0	0	0	0	0	0	0	0	0	0	0	0	0	0	0	0	0.063646	0	0	0.040059	0	0.389431	0	1.0319
1700116B05Rik	0	0	0	0	0	0	0	0	0	0	0	0	0	0	0	0	0	0	0	0	0	0	0	0
1700119H24Rik	0	0	0	0	0	0	0	0	0	0	0	0	0	0	0	0	0	0	0	0	0	0	0	0
1700119I11Rik	0	0	0	0	0	0	0	0	0	0	0	0	0	0	0	0	0	0	0	0	0	0	0	0
1700120B22Rik	0	0	0	0	0	0	0	0	0	0	0	0	0	0	0	0	0	0	0	0	0	0	0	0
1700120C14Rik	0	0	0	0	0	0	0	0.147635	0	2.42717	0	0	0	0	0.169051	0.336829	0.322305	0.344925	0.090769	0.178212	0	0.24187	0.072786	1.19009
1700120C18Rik	0	0	0	0	0	0	0	0	0	0	0	0	0	0	0	0	0	0	0	0	0	0	0	0
1700120E14Rik	0	0	0	0	0	0	0	0	0	0	0	0	0	0	0	0	0	0	0	0	0	0	0	0
1700120G07Rik	0	0	0	0	0	0	0	0	0	0	0	0	0	0	0	0	0	0	0	0	0	0	0	0
1700120G11Rik	0	0	0	0	0	0	0	0	0	0	0	0	0	0	0	0	0	0	0	0	0	0	0	0
1700120K04Rik	0	0	0	0	0	0	0	0	0	0	0	0	0	0	0	0	0	0	0	0	0	0	0	0
1700120O09Rik	0	0	0	0	0	0	0	0	0	0	0	0	0	0	0	0	0	0	0	0	0	0	0	0
1700121C08Rik	0	0	0	0	0	0	0	0	0	0	0	0	0	0	0	0	0	0	0	0	0	0	0	0
1700121L03Rik	0	0	0	0	0	0	0	0	0	0	0	0	0	0	0	0	0	0	0	0	0	0	0	0
1700121L16Rik	0	0	0	0	0	0	0	0	0	0	0	0	0	0	0	0	0	0	0	0	0	0	0	0
1700121N20Rik	0	0	0	0	0	0	0	0	0	0	0	0	0	0	0	0	0	0	0	0	0	0	0	0
1700122D07Rik	0	0	0	0	0	0	0	0	0	0	0	0	0	0	0	0	0	0	0	0	0	0	0	0
1700122E12Rik	0	0	0	0	0	0	0	0	0	0	0	0	0	0	0	0	0	3.0625	0	0	0	0	0	0
1700122H20Rik	0	0	0	0	0	1.25355	0	0	0	0	0	0	0	0	0	0	0	0	0.587355	0	0	0	0	0
1700122O11Rik	0	0	0	0	0	0	0	0	0	0	0	0	0	0	0	0	0	0	0	0	0	0	0	0
1700123J17Rik	0	0	0	0	0	0	0	0	0	0	0	0	0	0	0	0	0	0	0	0	0	0	0	0
1700123K08Rik	0	0	0	0	0	0	0	0	0	0	0	0	0	0	0	0	0	0	0.016721	0	0	0.155769	0	0
1700123L14Rik	0	0	0	0	0	0	0	0	0	0	0	0	0	0	0	0	0	0	0	0	0	0	0	0
1700123M08Rik	3.40671	0	0	0.326246	0	6.58927	0.717032	0	0	15.5228	0	0	17.1654	0	2.14329	0	0	0.19798	0.165221	5.74905	0	0.442173	0.433647	3.83712
1700123O12Rik	0	0	0	0	0	0	0	0	0	0	0	0	0	0	0	0	0	0	0	0	0	0	0	0
1700123O20Rik	13.0844	16.1655	9.10589	4.63079	20.5871	8.32323	18.6774	13.1657	17.8338	4.97239	15.9398	25.3531	0.172248	22.341	7.57174	10.4494	13.5886	11.7154	10.8546	9.27661	26.9105	6.49577	19.213	10.8351
1700123O21Rik	0	0	0	0	0	0	0	0	0	0	0	0	0	0	0.139941	0	0	0	0	0	0	0	0	0
1700124L16Rik	0	0	0	1.93847	0	0	0	0	0	0	0	0	5.63348	0	0.093072	0	0	0	0	0.040843	0	0	0	0
1700124M09Rik	0	0	0	0	0	0	0	0	0	0	0	0	0	0	0	0	0	0	0	0	0	0	0	0
1700125G02Rik	0	0	0	0	0	0	0	0	0	0	0	0	0	0	0	0	0	0	0	0	0	0	0	0
1700125G22Rik	0	0	0	0	0	0	0	0.034382	0	0	0	0	0	0	0	0	0	0	0	0.211093	0	0	0	0
1700125H03Rik	0	0	0	0	0	6.13294	0	4.57573	0	0	0	0	0	0	0	0	0	0	3.02906	0.274447	0	0	0	0.12398
1700125H20Rik	0	0	0	0	0	0	0	0	0	0	0	0	0	0	0	0	0	0	0	0	0	0	0	0
1700126A01Rik	0	0	0	0	0	0	0	0	0	0	0	0	0	0	0	0	0	0	0	0	0	0	0	0
1700126G02Rik	0	0	0	0	0	0	0	0	0	0	0	0	0	0	0	0	0	0	0	0	0	0	0	0
1700126H18Rik	0	0	0	0	0	0	0	0	0	0	0	0	0	0	0	0	0	0	0	0	0	0	0	0
1700127F24Rik	0	0	0	0	0	0	0	0	0	0	0	0	0	0	0	0	0	0	0	0	0	0	0	0
1700128A07Rik	0	0	0	0	0	0	0	0	0	0	0	0	0	0	0	0	0	0	0	0	0	0	0	0
1700128E19Rik	0	0	0	0	0	0	0	0	0	0	0	0	0	0	0	0	0	0	0	0	0	0	0	0.075679
1700128F08Rik	1.22031	0	0	0.048331	0	1.21881	0	0	0	0.022425	0.535151	0.689535	4.51331	6.76077	0.754301	0	0.119717	0	0	0.53382	0	0.077034	0.331527	0.041327
1700129C05Rik	0	0	0	0	0	0	0	0	0	0	0	0	0	0	0	0	0	0	0	0	0	0	0	0
1700129L04Rik	0	0	0	0	0	0	0	0	0	0	0	0	0	0	0	0	0	0	0	0	0	0	0	0
1810006J02Rik	0	0	0	0	0	0	0	0	0.182819	0	0.696813	0	0	0	0	0	0.448701	1.8032	0	1.0429	0	0	1.44549	0
1810007C17Rik	0	0	0	0	0	0	0	0	0	0	0	0	0	0	0	0	0	0	0	0	0	0.367138	0	0
1810007D17Rik	0	0	0	0	0	0	0	0	0	0	0	0	0	0	0	1.19875	0	0	0	0	0	0	0	0
1810008B01Rik	0	0	0	0	0	0	0	0	0	0	0	0	0	0	0	0	0	0	0	0	0	0	0	0
1810008I18Rik	0	0	0	0	0	0.420961	0	0.499281	0	0	0	0	0	0	0	0	0	0	2.34866	0	0	0	0	1.13187
1810009A15Rik	7.83213	1.4446	0	0	0.063851	3.53002	0	1.17672	0.808185	16.4814	9.81665	11.6515	0	0	3.53299	9.21728	3.97487	1.86618	3.64127	2.76651	5.14296	0	3.01289	0.76662
1810009J06Rik	0	0	0	0	0	0	0	0	0	0	0	0	0	0	0	0	0	0	0	0	0	0	0	0
1810010D01Rik	0	0	0	0	0	0	0	0	0	0	0	0	0	0	0	0	0	0	0	0	0	0	0	0
1810010H24Rik	0	1.68714	0	2.08007	0.021368	4.10748	0	5.29702	0.794577	5.06477	0	2.72504	0	0	1.42039	0.70165	0	0.069467	3.74241	1.59925	0.124526	1.14131	0.244936	2.51998
1810010K12Rik	0	0	0	0	0	0	0	0	0	0	0	2.5627	0	0	0.54455	0	0	0	0	0	0	0	0	0
1810011H11Rik	0	0	0	0	0	0	0	0	0	0	0	0.016242	0	0	1.05907	0	0.62943	0.204604	1.09576	2.1103	3.38438	0	3.20725	0
1810012K08Rik	0	0	0.076668	0	0	0	0	0	0	0	0	0	0	0	0	0	0	0	0	0	0	0	0	0
1810012K16Rik	0	0	0	0	0	0	0	0	0	0	0	0	0	0	0	0	0	0.783999	0.165221	0	0	0	0	0.12398
1810013D15Rik	0.146236	0	0.023583	0	0.019954	0.02802	0.023762	0.019739	1.74363	0	2.07062	0	0	0.088147	0	0.530427	0	0.026617	0.444599	0.282888	0	0	0	0
1810013L24Rik	37.6528	27.7687	15.4407	14.0999	24.2804	32.523	29.1726	19.6301	32.295	10.2912	30.3639	35.0982	47.5126	14.8414	19.7161	18.8212	13.8765	28.4658	20.6218	22.9072	17.5638	16.831	30.1621	20.0673
1810014B01Rik	2.20841	1.25922	0.553857	0.642605	3.93564	3.07443	1.99056	4.298	0	7.01126	0	8.9614	9.97129	1.86065	1.32003	0.312558	0.605921	2.84839	2.35164	1.82478	0.359491	2.39318	2.30729	10.1468
1810018F18Rik	0	0	0	0	0	0	0	0	0	0	0	0	0	0	0	0	0	0	0	0	0	0	0	0
1810019D21Rik	0	0	0	0	0	0	0	0.116707	0	1.14565	0	0	0.455366	0	0.304285	0	0	0.325108	0.497628	1.44871	2.22498	0.03719	0.65892	0.500402
1810019N24Rik	0	0	0	0	0	0	0	0	0	0	0	0	0	0	0	0	0	1.43992	0	0	0	1.34137	1.21012	0.557646
1810020O05Rik	0	0	0	0	0	0	0	0	0	0	0	0	0	0	0.953715	0	0	0	0	0	0	0	0	0
1810021B22Rik	0	0	0	0	0	0	0	0	0	0	0	0	0	0	0	0	0.87579	0	0	0	0	0.598935	0.126544	0.026421
1810022K09Rik	16.819	80.2191	0	12.7029	19.4376	13.8703	7.30197	31.4787	0.576854	57.0823	116.278	6.0077	0.358974	11.3213	19.3304	78.5971	50.3441	68.3209	13.0373	28.3735	33.8379	25.7722	69.4757	21.0331
1810024B03Rik	0.080913	0	4.60364	0.056018	2.38354	0	0	0.260227	0	4.36631	0.704911	1.12853	0	0.024735	0.257803	0.280323	0	1.15584	0.505207	0.890325	0	0.667013	0.357643	0.053334
1810026B05Rik	10.2794	3.45611	26.5333	0.905231	33.5237	7.61371	34.7546	23.9552	20.9099	3.03447	16.6792	20.9167	8.16858	2.61536	4.01941	9.87811	4.95038	36.6575	6.36259	10.6948	13.8872	9.07606	12.7566	11.7837
1810030O07Rik	7.57046	3.55218	5.03691	1.38135	5.87674	10.395	7.51558	12.1447	17.6613	3.8696	8.16258	1.79703	4.61517	10.982	2.34606	6.06627	5.81379	8.07327	4.8665	3.16202	6.07658	4.00473	8.06894	4.50124
1810032O08Rik	0	0.166542	0	0	0	0.51094	0	0	7.50087	0	0	0	5.85792	0	0	0.256992	0	2.93277	2.67804	0.306873	0	1.31121	0.93786	0.619898
1810034E14Rik	0	0	0	0	0	0	4.73667	0	0	0	0	0	0	0	0	0	1.52619	0	4.11852	3.26723	0.069042	0.206135	2.80718	4.42784
1810037I17Rik	126.687	55.9331	154.363	15.5727	107.289	54.4428	83.4673	76.6442	120.232	53.4282	136.908	112.488	14.6781	67.7037	54.3848	147.832	118.535	83.5436	71.887	59.4679	99.9325	57.0285	67.1728	122.844
1810041H14Rik	0	0	0	0	0	0	0	1.73437	0	0	0	0	0	0	0	0	0	0	0	0.129456	0	0	0.757368	0.097468
1810041L15Rik	0	0.170563	0	0.053997	0.00889	0.915052	0.003442	3.56523	0.047864	5.58116	0	3.79507	10.1769	0.006452	0.971479	0	0	0.693377	1.35794	3.00853	0.041322	1.39086	0.42875	1.37813
1810043G02Rik	2.59396	8.8611	6.52274	4.90732	6.82406	2.79801	24.4821	8.20315	0	8.09533	1.28113	9.29658	6.59493	0	1.20977	1.11294	1.37336	2.51553	5.91078	3.57442	0.205664	3.88477	1.20285	4.71581
1810044D09Rik	0	0.970319	0	2.5344	0	0	0.063297	9.69434	0	7.81348	0	11.4695	0	0	2.47225	0.068059	0	2.57457	3.96718	3.89575	0	3.88917	2.2203	16.8546
1810046K07Rik	0	0	0	0	0	0	0	0	0	0	0	0	0	0	0	0	0	0	0	0	0	0	0	0
1810049I09Rik	0	0	0	0	0	0	0	0	0	0	0	0	0	0	0	0	0	0	0	0	0	0	0	0
1810049J17Rik	0	0	0	0	0	0	0	0	0	0	0	0	0	0	0	0	0	0	0	0	0	0	0	0
1810053B23Rik	0	0	0	0	0	0	0	0	0	0	0	0	0	0	0	0	0	0	0	0.072553	0	0	0	0
1810055G02Rik	0	0.499521	0	0	0.083791	2.12573	0.213588	0.067389	0	1.90599	0	2.16084	2.11158	3.39507	2.89258	0.839727	0.274492	0.592309	0.206381	0.851604	0.162499	0.212602	0.977745	0.928087
1810058I24Rik	22.5672	1.52242	13.0193	0.312327	14.8777	3.8122	21.5636	3.60835	22.8711	7.35698	25.2833	9.25744	0.113711	25.5898	10.3285	18.7823	13.4966	13.852	19.1915	6.84482	17.3806	5.59779	20.8282	11.4695
1810059C17Rik	0	0	0	0	0	0	0	0	0	0	0	0	0	0	0	0	0	0	0	0	0	0	0	0
1810059H22Rik	0	0.107736	0	0	0	0	0	0	0	0	0	0	13.24	0	0	0.301652	0	0	3.40818	0.073728	0	0	2.87997	0.069992
1810062G17Rik	0	0	0	0	0	2.30153	0	3.4597	2.30857	0	0.04442	0	0	0	0	0.45359	0	0	0.321967	0	0.449828	0.932185	0.053941	5.39105
1810062O18Rik	0	0.468564	0	0	0.731642	0	0	0	0.216838	0.064656	0	0.951846	0.472671	6.06821	0.523555	0.513984	0.705101	0.106522	2.85785	3.06264	0	1.84942	0	0.082653
1810063I02Rik	0	0	0	0	0	0	0	0	0	0	0	0	0	0	0	0	0	0	0	0	0	16.3901	0	1.93718
1810064F22Rik	0	0	0	0	0.010363	1.40353	0	5.63955	0	0.043681	0	0	0	0	0	0	0	0.165625	2.75473	0.902761	0	1.92368	0	5.96022
1810065E05Rik	0	0	0	0	0	0	0	0	0	0	0	0	0	0	0	0	0	0	0	0	0	0	0	0
2010001A14Rik	1.11373	10.4102	18.0935	0.217498	0	11.5472	1.91209	0.948627	1.59593	6.80489	3.58917	9.63744	0	0	1.71786	0.513984	1.0897	5.26358	9.10102	9.45417	4.00757	7.64451	7.29973	12.6404
2010001K21Rik	0	0	0	0	0	0	0	0	0	0	0	0	0	0.009564	5.95506	0	0	0	0	0	0	0	0	0
2010001M07Rik	0	0	0	0	0	0	0	0	0	0	0	0	0	0	0	0	0	0	0	0	0	0	0	0
2010003K11Rik	0	0	0	0	0	0	0	0	0	0	0	0	0	0	0	0	0	0	0.025755	0	0	0	0	0
2010005H15Rik	0	0	0	0	0	0.134452	0	2.84588	0.079797	0	0	0	11.1893	0	0	0	0.897305	0	5.85891	0.274447	0	0	0	1.98367
2010007H06Rik	21.2264	0.154881	0.029969	0.405523	0	0	0	0.339362	0.568151	0	0.47857	0.090734	0	0	0.951156	1.02618	0.025044	0.088185	0.716379	0.013329	0.68335	0	0.311057	0.413144
2010009K17Rik	0	0	0	0	0	0	0	0	0	0	0	0	0	0	0	0	0	0	0	0	0	0	0	0
2010010A06Rik	0	0	0	0	0	0	0	0	0	0	0	0	0	0	0	0	0	0	0	0	0	0	0	0
2010013B24Rik	0	0	0	0	0	0	0	0	0	0	0	0	0	0	0	0	0.448701	0	0	0	1.54578	0	0.289098	0
2010015M23Rik	0	0	0	0	3.44051	1.45878	0	1.04369	0	0	0	0	0.037679	0	0.039603	0	0.549167	0.036488	0	0.746665	0	0.414567	0.713318	0.146121
2010016I18Rik	0	0	0	0	0	0.130489	0	1.80613	0	0	0	0	0	0	0	0	0	0.069325	0.118428	0	0	0	0	0.764423
2010103J01Rik	0	0	0	0	0	0	0	0	0	0	0	0	0	0	0	0	0	0	0	0	0	0	0	0
2010106C02Rik	0	0	0	0	0	0	0.059753	0	0	0	0	0	0	0	0	0	0	0	0	0	0	0	1.37322	0
2010106E10Rik	0	0	0	0	0	0	0	0	0	0	0	0	0	0	0	0	0	0	0	0	0	0	0	0
2010107E04Rik	94.0544	70.638	75.1931	37.6136	77.4626	164.422	112.611	180.521	75.8902	125.038	65.7498	89.1392	66.5643	44.794	86.6133	80.1727	89.1069	86.0017	73.9024	93.843	81.8387	74.8144	59.611	186.366
2010109A12Rik	0	0	0	0.254725	0.647216	0.155554	0.131005	0	1.27427	0	0	0	0	4.32674	0.030151	0	0	4.34831	3.45084	0	1.57279	0.78823	1.53417	2.43348
2010109I03Rik	0	0.014982	0	0.059271	0.028451	0.018449	0.007116	0.162016	0.008966	0.055228	0	0.792182	0.016667	0.052844	0.106011	0	0	0.674603	0.058622	0.219909	0.137906	0.014642	0	0.069621
2010110E17Rik	0	0.065205	0	0	0	0	0	0	0.5896	0	0.090195	0	0	0	0	0	0.123093	0	0	0.101296	0	0	1.11487	0
2010110G14Rik	0	0	0	0	0	0	0	0	0	0	0	0	0	0	0	0	0	0	0	0	0	0	0	0
2010110K18Rik	0	0	0	0.013757	0	0	0	0	0	0	0	0	0.028661	0	0	0	0	0	0	0	0	0	0.578196	0
2010111I01Rik	114.7	44.1792	72.36	5.29298	122.437	25.0608	110.2	33.7049	185.519	106.192	186.202	7.66824	28.4434	41.0507	15.7572	27.4461	104.467	57.7509	14.7876	12.4366	74.9939	11.295	67.856	15.195
2010203P06Rik	0	0	0	0	0	0	0	0	0	0	0	0	0	0	0	0	0	0	0	0	0	0	0	0
2010204K13Rik	0	0	0	0	4.86612	36.8232	0.657279	49.9125	1.71583	53.7406	1.85248	0.05949	57.136	0	1.14309	0.064248	0.256401	5.16713	33.2215	35.2103	0.553005	18.6278	1.46177	44.9468
2010300C02Rik	0.669762	1.76087	0	1.35605	0.619293	7.33143	4.00351	8.81443	0.581321	21.5209	2.05769	0.831195	27.4939	0.020879	0.337165	0.544913	0	0.468802	1.71888	2.19837	0.744263	1.52784	0.207892	3.00281
2010300F17Rik	0	0	0	0	0.609183	0	0	0	0	0	0	0	0	0	0	0	0	0	0	0	0	0	0.122328	0
2010308F09Rik	0	0	0	0	0	0	0	0	0	0	0	0	0	0	0	0	0	0	0	0	0	0	0	0.098006
2010309G21Rik	0	0	0	0	0	0	0	0	0	0	0	0	0	0	0	0	0	0	0	0	0	0	0	0
2010310C07Rik	0	0	0	0.096097	0.475639	0	2.39541	0.657772	4.6898	0	0.415094	0	0	0	0	0.049839	0.046554	1.45363	1.56113	0.861216	0.043778	0.4816	0.308797	0.972085
2010315B03Rik	4.36759	3.106	10.0564	0.624036	1.16914	9.02577	4.97962	5.83274	2.72734	12.1985	6.49874	15.746	18.0363	0	3.70568	6.81746	6.21005	10.9995	13.1426	6.33034	10.5051	12.6814	4.55896	7.92484
2010320M18Rik	1.79965	0.040053	1.67305	0	1.48779	6.77782	0.642776	4.18295	6.91104	2.97765	1.08914	7.18769	1.85582	2.11293	2.25356	3.48806	1.66807	1.72648	6.36158	1.53445	4.48182	3.85298	4.16687	9.06621
2010320O07Rik	0	0	0	0	0	0	0	0	0	0	0	0	0	0	0	0	0	0	0	0	0	0.367138	0	0
2200002D01Rik	0	0	0	0	0.654339	0	0.131633	0.071909	1.83901	0	0	0	5.64333	9.56812	0	0.055605	0	3.34424	0.641731	0.18652	0.426832	0.031833	0.324939	0.972673
2200002J24Rik	0	0	0	0	0	0	0	0	0	0	0	0	0	0	0	0	0	0	0	0	0	0	0	0
2210008F06Rik	0	0	0	0	0	0	0	0	0	0	0	0	0	0	0.123281	0	0	0	0	0	0	0.018365	1.22598	0
2210010C04Rik	0	0	0	0	0	0	0	0	0	0	0	0	0	0	0	0	0	0	0	0	0	0	0	0
2210011C24Rik	0	0	0	0	0	0	0	0	0	0	0	0	0	0	0	0	0	0	0	0.042514	0	0	0	0
2210011K15Rik	0	0	0	0	0	0	0	0	0	0	0	0	0	0	0	0	0	0	0	0	0	0	0	0
2210016F16Rik	0.355657	1.30642	1.32643	0.657672	7.63675	4.85235	1.52607	7.9236	4.81147	9.20796	0.900151	3.29017	4.10683	2.49271	1.954	0.538868	2.33826	4.34502	5.64368	5.20862	2.85404	4.26563	3.8359	6.50847
2210016L21Rik	4.55404	10.4161	44.521	7.5432	5.82958	4.00049	5.46778	4.58166	14.4877	7.39623	14.1884	9.49883	0.993711	18.2681	7.4819	4.0856	4.94983	14.4741	4.58446	5.02863	10.3169	8.60727	5.74189	5.79077
2210017I01Rik	0	0	0	0	0	0	0	0	0	0	0	0	0	0	0	0	0	0	0	0	0	0	0	0
2210039B01Rik	2.45867	0.755757	0.033936	7.41308	0	2.45073	0	1.0042	2.4459	0.061987	0.050752	1.70233	6.39124	0	0.885363	0	1.25532	1.78735	0.923832	0.693234	1.15859	0.86587	1.35411	1.41327
2210404E10Rik	0	0	0	0	0	0	0	0	0	0	0	0	0	0	0	0	0	0	0	0	0	0	0	0
2210406O10Rik	0	0	0	0	0	3.12932	0	4.85002	4.14942	0	0	0	0	0	1.29656	0	0.769202	0	0.320278	0.711629	0	2.2374	0.939569	3.26344
2210407C18Rik	0	0	0	0	0	0	0	0	0	0	0	0	0	0	0	0	0	0	0	0	0	0	0	0
2210408F21Rik	2.94812	2.75983	18.4652	0.234985	11.6863	21.4802	10.4349	33.2036	14.2066	4.03557	0	4.14582	3.6172	0.493493	4.93504	0.474705	9.01726	25.6855	9.80433	11.8007	8.58963	8.78913	9.29059	11.193
2210408I21Rik	7.08486	10.2406	4.69258	0.091877	0.705162	1.31753	6.76276	20.701	0.882454	1.68608	1.73221	4.80058	2.03442	0.103984	3.33988	1.85634	0.974433	1.38608	6.44679	6.03904	2.95449	6.30814	3.13752	9.53232
2210409E12Rik	0	0	0	0	0	0	0	0	0	0	0	0	0	0	0	0	0	0	0	0	0	0	0	0.755003
2210411M09Rik	0	0	0	0	0	0	0	0	0	0	0	0	0	0	0	0	0	0	0	0	0	0	0	0
2210414B05Rik	0	0	0	0	0	0	0	0	0	0	0	0	0	0	0	0	0	0	0	0	0	0	0.067559	0
2210414F02Rik	0	0	0	0	0	0	0	0	0	0	0	0	0	0	0	0	0	0	0	0	0	0	0	0
2210417A02Rik	0	0	0	0	0	0	0	0	0	0	0	0	0	0	0	0	0	0.705599	0	0	0	0	0	0
2210418O10Rik	3.04203	1.72444	12.5125	2.3533	0.238693	7.71182	0.022807	2.74668	3.07079	8.60191	1.68149	4.19876	0.041608	0.012321	0.421149	9.20103	35.3599	180.351	1.95693	1.89559	2.01676	0.999497	1.48298	2.29948
2210420H20Rik	0	0	0	0	0	0	0	0	0	0	0	0	0	0	0	0	0	0	0	0	0	0	0	0.041327
2300002M23Rik	0	0	0	0	0	0	0	0	0	0	0	0	0	0	0	0	0	0	0	0	0	0	0	0
2300003K06Rik	0	0	0	0	0	0	0	0	0	0	0	0	0	0	0	0	0	0	0	0	0	0	0	0
2300009A05Rik	0	7.62991	13.5701	0.030324	0.92932	9.05568	0.956043	23.6936	0.664894	35.7374	6.84439	1.79625	0.635757	16.5814	7.20918	7.72753	8.1248	3.92	11.1451	14.9639	3.36583	11.2544	7.19311	23.6147
2310001H17Rik	2.59205	0	0.711744	0	7.66854	0	26.7883	0	12.6159	0	6.07844	0	0.434348	2.55662	0.913055	2.36257	14.1847	17.9728	0.557017	3.77594	8.48024	0.62091	11.0614	0.273499
2310001K24Rik	0	0	0	0	0	0	0	0	0	0	0	0	0	0	0	0	0	0	0	0	0	0	0	0
2310002D06Rik	0	0	0	0	0	0	0	0	0	0	0	0	0	0	0	0	0	0	0	0	0	0	0	0
2310002F09Rik	0	0	0	0	0	1.42963	0	0	0.524975	0.747307	0	0	0	0.11742	0.095257	1.67045	0.02142	0	1.07677	2.12408	0.5227	0.052448	1.87914	1.91885
2310002L09Rik	0	0	0	0	0	0	0	0	0	0	0	0	0	0	0	0	0	0	0	0	0	0	0	0
2310003L06Rik	0	0	0	0	0	0	0	0	0	0	0	0	0	0	0	0	0	0	0	0	0	0	0	0
2310003N18Rik	0	0	0	0	0	0	0	0	0	0	0	0	0	0	0	0	0	0	0	0	0	0	0	0
2310005A03Rik	0	0	0	0	0	0	0	0	0	0	0	0	0	0	0	0	0	0	0	0	0	0	0	0
2310005E17Rik	0	0	0	0	0	0	0	0	0	0	0	0	0	0	0	0	0	0	0	0	0	0	0	0
2310007B03Rik	0	0	0	0	0	0	0	0	0	0	0	0	0	0	0	0	0	0	0.038993	0	0	0	0	0.004909
2310008N11Rik	0	0	0	0	0	0	0	0	0	0	0	0	0	0	0	0	0	0	0	0	0	0	0	0
2310009A05Rik	11.7257	3.71156	5.99939	3.32791	1.80754	8.87351	8.39098	33.9766	8.75816	25.0507	9.06001	1.93465	10.9755	0.240728	3.61481	8.30106	8.99689	6.21359	14.6297	7.35833	7.1362	5.43183	12.518	17.3518
2310009B15Rik	6.14493	0.245261	1.15199	2.88224	1.88325	12.3501	6.48601	58.8644	2.12163	3.01623	3.24184	3.25212	12.3141	8.90363	2.46984	6.8188	2.63637	1.77896	8.467	13.3037	1.83203	7.96515	1.87914	26.8622
2310010J17Rik	1.0919	6.24533	3.83338	0.90624	0.871873	32.741	2.98763	22.7995	5.98474	43.6211	9.1659	0	35.7004	0	8.39021	2.1416	3.73917	11.8451	11.1072	24.8871	2.14046	55.0667	4.95268	88.2867
2310011J03Rik	2.17821	1.89136	3.66569	0	1.1077	11.372	14.5971	5.86069	13.7498	0.834658	4.74913	1.15197	1.25479	3.84229	1.67248	2.82663	3.01968	6.22216	1.6684	1.5254	2.20555	2.28033	5.60743	2.94862
2310014F06Rik	1.34003	0	0	0.903144	0	0	0	0.875318	0	2.04833	0.105751	1.54614	0	0	0.735995	0	0	0.543636	0.674742	1.53543	0.019811	0.662018	0.05642	0.983404
2310015A10Rik	6.46214	8.41039	37.109	1.73998	3.50493	15.1575	0.195747	13.1166	0	4.49627	13.4878	3.94921	3.086	9.85076	1.9338	3.57702	3.74977	3.41816	5.14921	6.86575	5.26461	6.69372	4.45403	9.34623
2310015D24Rik	0	0	0	0	0	0	0	0	0	0	0	0	0	0	0	0	0	0	0	0.053278	0	0	0	0
2310015K22Rik	0	0	0	0	0	0	0	0	0	0	0	0	0	0	0	0	0	0	0	0	0	0	0	0
2310016D03Rik	0	0	0	0	0	0	0	0	0	0	0	0	0	0	0	0	0	0	0	0	0	0	0	0
2310016D23Rik	0	0	0	0	0	0	0	0	0	0	0	0	0	0	0	0	0	0	0	0	0	0	0	0
2310016G11Rik	0	2.05115	0	0.209988	0	0	0	0	0	0	0	1.43839	0	0	0.554843	0	0	0	0	0	0	0	0	0
2310020H05Rik	0	0	0	0	0	0	0	0	0	0	0	0	0	0	0	0	0	0	0	0	0	0	0	0
2310022A10Rik	1.88017	10.7455	2.2207	8.6554	6.14304	4.61794	0.177488	19.1046	8.66315	6.2629	9.40341	1.09689	24.6523	6.51044	3.18081	2.60506	1.05515	3.36355	3.67645	1.65826	1.61535	3.27386	2.13999	6.24922
2310022B05Rik	8.92208	9.15065	5.57434	3.50191	8.49706	2.3508	3.91289	1.8184	9.22939	1.53083	9.29546	25.0857	2.7279	9.7872	10.2727	13.8601	2.50109	8.24744	0.959102	1.02675	5.66355	1.33213	5.32574	0.790714
2310026I22Rik	0	0	0	0	0	0	0	0	0	0	0	0	0	0	0	0	0	0	0	0	0	0	0	0
2310026L22Rik	0	0	0	0	0	0	0	0	0	3.15143	0	0	0	0	0.075839	0	0	0	3.28254	0	0	0	0	0.068421
2310030A07Rik	0	0	0	0	0	0	0	0	0	0	0	0	0	0	0	0	0	0	0	0	0	0	0	0
2310030G06Rik	0	0	0	0	2.48051	18.5102	0	15.3424	6.48749	14.9373	0	0	8.87701	0	0.873692	0.597313	2.1508	0.10011	11.5324	5.56481	0	4.35053	0.387156	14.517
2310031A07Rik	0	0	0	0	0	0	0	0	0	0	0	0	0.309338	10.8446	0	0	0	0	0	0	0	0	0	0
2310033P09Rik	5.46569	8.29034	8.20805	3.15193	13.0825	5.85	31.7857	18.7281	10.4607	12.6639	9.60693	5.20402	15.2655	8.27533	3.72309	11.9234	6.5216	10.6584	9.93783	5.3599	4.39517	4.38749	13.3107	8.89299
2310034C09Rik	0	0	0	0	0	0	0	0	0	0	0	0	0	0	0	0	0	0	0	0	0	0	0	0
2310034G01Rik	0	0	0	0.811099	0	0.233851	0	0.46207	0	0.281768	0	0	0.342256	0	0	0	0	0	1.61272	0.739867	0.04612	0.920362	0	1.79654
2310034O05Rik	0	0	0	0	1.90344	0	0	0	0.071319	0	0	0	0	0	0	0	0.068558	0	0	0	0	0	1.15494	0
2310035C23Rik	4.53974	10.1946	8.30905	7.51447	16.7314	12.1233	5.87636	8.82198	25.3872	28.4198	7.99366	11.7281	11.0606	25.9343	9.52375	12.1693	6.81479	13.0254	9.78774	8.57505	4.33736	4.02049	6.86117	8.93688
2310039H08Rik	0	0	1.53335	0	0.675258	9.17896	0.101563	9.20276	0.131369	1.45717	0	4.12145	15.4289	0	1.17595	3.08391	5.12801	0.3136	5.83782	4.41201	0.515259	4.17223	2.09596	17.3985
2310039L15Rik	0	0.169734	0.013519	0	0.00461	0.191655	0.175899	0.004775	0	0	0.004818	0.30094	0	0	0.063846	0.005685	0.016547	0.172354	0.03689	0.541794	0.140346	0.073939	0.018563	0.195096
2310040G07Rik	0	0	0	0	0.062936	10.5197	0	0	0	0	0	2.06244	0	0	0.588058	0	0.276331	0	0.170368	0.047093	0	0.484252	0.771848	0.914547
2310040G24Rik	0.065514	0	8.03913	0	0	0.047914	1.80482	9.26578	7.90682	10.0408	7.94784	0	3.43309	0	0.505017	0.835224	0.897402	1.2544	3.13694	2.7323	1.60303	7.59631	6.20373	7.64403
2310043L19Rik	0	0	0	0	0	0	0	0	0	0	0	0	0	0	0	0	0	0	1.43192	0	0	0	0	0
2310043M15Rik	0	0	0	0	0	0	0	0	0	0	0	0	0	0	0	0	0	0	0	0	0	0	0	0
2310043O21Rik	0	0	0	0	0	0	0	0	0	0	0	0	0	0	0	0	0	0	0	0	0	0	0	0
2310044K18Rik	0	0	0	0	0	0	0	0	0	0	0	0	0	0	0	0	0	0	0	0.439115	0	0	0	0
2310046K23Rik	0	0	0	0	0	0	0	0	0	0	0	0	0	0	0	0	0	0	0	0	0	0	0	0
2310047D07Rik	0	0	0.076668	0	0	0.038772	0	0	0	0	0	0	0	0	0	0	0	0	0	0.798822	1.25952	0.226879	0	0
2310050C09Rik	0	0	0	0	0	0	0	0	0	0	0	0	0	0	0	0	0	0	0	0	0	0	0	0
2310057J18Rik	0	0	0	0	0	0	0	0	0	0	0	0	0	0	0	0	0	0	0	0	0	0	0	0
2310057M21Rik	9.27724	1.13561	0.336703	1.19269	7.76424	14.7369	20.2416	2.13874	20.6026	9.68761	10.7301	7.15043	45.5423	19.4463	3.11604	5.0297	3.56589	8.87351	9.19544	22.4452	5.63467	23.1421	16.7589	17.6906
2310057N15Rik	0	0	0	0	0	0	0	0	0	0	0	0	0	0	0	0	0	0	0	0	0	0	0	0
2310058D17Rik	0.006635	0.101512	0	0	0.360626	0.182244	0	0.271748	0.415387	0.144418	0.209539	0.464678	0	0	0.328064	0.922013	0.006705	0.334275	0.237758	0.107281	0.184771	0.220651	0.156277	0.144361
2310061I04Rik	6.03268	80.049	49.3739	8.89566	20.5951	9.2833	41.8866	41.3187	25.5349	42.6341	24.5092	29.6277	37.8911	18.9995	28.5525	16.5501	7.827	22.4628	14.5246	12.5644	8.40784	20.2546	13.8954	25.4173
2310061N02Rik	0	0	0	0	0	0	0	0	0	0	0	0	0	0	0	0	0	0	0	0	0	0	0	0
2310065F04Rik	0	0	0	0	0	0	0	0	0	0	0	0	0	0	0	0	0	0	0	0	0	0	0	0
2310067P03Rik	0	0	0	0	0	0	0.376594	0.05705	3.29531	0	0	0	0	0	0.567001	0	0	0	0.444452	0.032091	1.56052	0.177484	0	0
2310068J16Rik	0	0	0.253874	0	0	0	0	2.97494	5.07306	0	0	0	0	0	0.325223	0.064248	0	0	1.59714	0.165192	0	2.05534	0	0.975978
2310069B03Rik	0	0	0	0	0	0	0	0	0	0	0	0	0	0	0	0	0	0	0	0	0	0	0	0
2310074N15Rik	0	0	0	0	0	0	0	1.95305	0.638372	0	0	0	0	0	0	1.02797	0	0.5488	0.88118	1.5369	0	0	0	2.97551
2310075C17Rik	0	0	0	0	0	0	0	0	0	0	0	0	0	0	0	0	0	0	0	0	0	0	0	0
2310079G19Rik	0	0	0	0	0	0	0	0	0	0	0	0	0	0	0	0	0	0	0	0	0	0	0	0
2310081O03Rik	0	0	0	0.894036	0	0	0	0	0	0	0	0	0	0	0	0	0	0	0	0	0	0	0	0.371939
2400006E01Rik	0	0	0	0	0	0	0	0	0	0	0	0	0	0	0	0	0	0	0	0	0	0	0	0
2410002F23Rik	9.54713	6.24071	1.99075	1.32935	14.5443	26.6628	12.7117	21.7745	11.226	26.8349	14.714	4.91925	100.463	10.273	5.23409	5.64499	4.09794	13.9408	19.5922	26.3299	5.9552	26.9952	13.8459	20.3251
2410003L11Rik	0	0	0	0	0	0	0	0	0	0	0	0	0	0	0	0	0	0	0.991328	0	0	0	0	0
2410004B18Rik	44.3556	26.0697	8.58676	21.4475	33.0947	27.7475	35.0941	25.3265	50.2095	33.8817	40.1742	43.7355	36.3653	17.3053	19.6849	21.7224	17.2105	37.454	32.3162	18.8953	37.0478	10.9073	15.8447	29.304
2410004I01Rik	0	0	0	0	0	0	0	0	0	0	0	0	0	0	0	0	0	0.269934	0.085131	0	0	0	0	0.475098
2410004P03Rik	0	0	0.101829	0.967093	0.005278	0	0.714016	0	0.05229	0	0	0.06147	0	0	1.80457	0.022479	0.062393	0	0.094424	0.00835	0.009911	0.00744	0	0
2410006H16Rik	0.385025	6.38644	13.3423	3.19437	12.4592	11.1325	27.5379	7.97677	19.5727	17.7996	5.14289	0.105785	60.9127	10.4917	1.94238	4.59163	14.2749	16.7667	7.69473	7.28121	8.38368	16.2404	25.9508	28.9404
2410012E07Rik	0	0	0	0.26455	0	0	0	0	0.25897	0	0.022259	0	0	0	0	0	0	0	0	0	0	0	0	0
2410015M20Rik	8.22616	16.35	0.720759	7.22929	19.77	3.43545	7.75717	11.2666	9.88036	16.1373	19.618	16.4903	1.07279	0	8.63963	7.42171	8.31903	17.5895	15.0863	11.3724	8.1871	16.5001	14.4642	22.169
2410017I17Rik	0	0	0	0	2.89034	0	0	0	0	0	0	0	0	0	0	0	0	0	0	0.012356	0	0	0	0
2410018L13Rik	0	0	0	0	1.11702	0	0	0	0	0	2.21594	0	4.76495	0.118438	0.005503	0.009177	0.022144	0.5488	0	0.165048	0.014022	0.026677	0	0.007857
2410021H03Rik	0	0	0	0.098119	0	0	0	0	0	0	0	0	0	0	0	0	0	0	0	0	0	0	0	0
2410022M11Rik	1.202	2.71695	0.37638	0.100342	1.47585	4.19937	0.016522	0.092767	0.79189	0.401578	1.10484	3.17757	7.40967	0	0.479621	2.84162	2.17795	0.327317	1.14212	1.67578	1.71043	0.81965	3.3077	0.565124
2410024N13Rik	0	0	0	0	0	0	0	0	0	0	0	0	0	0	0	0	0	0	0	0	0	0	0	0
2410080I02Rik	0	0	0	0	10.4625	0	0	0	0	0	0	0	0	0	0	0	0	0.356363	0.500671	0	0	0.079467	0	0
2410089E03Rik	7.09794	23.7037	46.3825	10.7742	7.83355	5.1563	2.93824	5.58555	3.54608	16.4726	20.8574	16.4079	19.5765	20.6356	3.23304	12.3775	4.63343	10.1154	10.2396	9.71513	1.76883	6.55648	11.6868	17.5971
2410124H12Rik	0	0	0	0	0	0	0	0	0	0	0	0	0	0	0	0.835224	0	0	0	0	0	0	0	0
2410131K14Rik	1.28337	2.61269	3.43434	0.307524	0.958402	2.25223	1.29036	1.87295	2.3326	2.58355	1.47252	2.56467	6.13218	1.86603	1.59246	1.01008	0.542118	1.39322	1.35103	1.63803	0.699664	1.01624	1.45121	0.96083
2410137M14Rik	0	0	0	0	0	0	0	0	0	0	0	0	0	0	0	0	0	0	0	0	0	0	0	0
2410141K09Rik	0	0	0	0	0	0	0	0	0	0	0	0	0	0	0	0	0	0	0	0	0	0	0	0
2410152P15Rik	0	0	0	0	0	0	0	0	0	0	0	0	0	0	0	0	0	0	0	0	0	0	0	0
2500002B13Rik	0	0	0	0	0.268437	0	0	0	0	0.03272	0.373885	39.8619	0	0.665788	0.109253	3.4407	0.200451	6.66869	0.567313	3.57149	0.018278	0	0.475762	0.005561
2500004C02Rik	0	0	0	0	0	0.79076	1.54265	0.076178	0.391159	0	0.135722	0	0	10.9901	0.668248	2.20115	0.910579	1.04716	1.88208	0.85626	0.57981	1.65157	0.832727	0.06766
2510002D24Rik	11.2296	2.92125	14.2066	4.06483	2.71469	5.91327	5.94943	17.4043	6.12807	10.4656	16.7003	3.93442	2.37918	9.99884	3.07717	7.16128	3.38261	3.58223	6.47235	4.31804	2.20252	5.41169	9.74793	10.1529
2510009E07Rik	25.1463	11.3911	23.1018	5.56719	14.9314	3.35094	17.9665	6.15158	27.9418	5.16154	23.4118	16.284	7.1339	19.3927	8.05476	13.9076	10.3252	22.2214	4.42311	2.14388	10.2587	1.59214	15.1804	3.53769
2510017J16Rik	3.00576	0	0	4.9278	4.75965	0	0.081055	2.67984	10.2992	0	0.215343	0	0	1.57753	0.833877	0.374181	1.67077	1.90375	0.461035	0.411087	0.066886	2.13332	0.431705	1.28011
2510039O18Rik	4.949	2.23402	11.0029	3.17462	6.36478	5.51351	4.71978	1.86187	10.2341	6.0487	4.58119	3.92527	20.5745	8.86562	3.10377	8.47932	4.43269	6.77508	4.54202	4.40366	3.95248	4.10883	9.41524	2.75315
2510046G10Rik	6.44469	0	12.9715	0.380023	0.264204	0.023589	1.57512	0.247037	0.205594	8.42087	0.179858	0.031411	0	0	0.07539	3.44243	1.51711	9.90303	8.914	2.28855	0	6.22842	1.18646	21.9125
2600006K01Rik	0	0	0.159351	0	0	0	0	0.576891	0	0	0	0	0	0	0	0	0	0	0	0.275002	0	0.474099	0	0.140019
2600014E21Rik	0	0	0	0	0	0	0	0	0	0	0	0	0	0	0	0	0	0	0	0	0	0	0	0
2610001J05Rik	46.9119	26.4066	70.483	12.3248	47.9073	25.8566	29.521	46.1568	37.9969	36.1785	47.9621	54.1683	38.6438	57.4842	23.5237	81.3237	53.6117	60.282	41.8858	38.9546	59.8438	47.1503	46.2076	40.509
2610002M06Rik	0.845337	0.946813	3.13804	6.85538	2.07611	8.04067	0.858151	9.71547	6.3633	8.233	3.234	8.02756	2.65023	3.16893	4.4056	3.91897	5.94927	9.14044	8.21758	6.98093	6.43683	4.41405	6.9041	2.84288
2610005L07Rik	60.8867	49.9427	5.93874	25.4032	5.09858	51.5583	32.457	69.1749	64.3408	54.5592	50.486	30.2169	16.6036	73.3133	26.7743	41.6768	20.8427	75.2652	37.5899	34.3531	10.789	19.2168	30.751	38.8593
2610008E11Rik	13.768	26.6961	44.616	2.72914	12.5173	19.144	10.7213	18.5296	35.1957	26.9081	17.1029	15.872	6.78249	14.3946	5.3649	12.4789	10.8473	7.85349	11.5055	4.75425	7.33558	8.10436	7.47516	9.84542
2610016A17Rik	0	0	0	0	0	0	0	0	0	0	0	0	0	0	0	0.385488	0	0	1.07317	0	0	0.191222	0	0
2610020C07Rik	0	0.15735	0	0	0	0.203003	0	2.10274	0	0	0.05789	0	0.014383	0	0	0.113179	1.66569	0.008976	0.018851	0.81219	0	0	0	0.236664
2610020F03Rik	0	0	0	0	0	0	0	0	0	0	0	0	0	0	0	0	0	0.1568	0	0	0	0	0	0
2610021A01Rik	2.02225	13.6511	4.22186	11.8707	8.78602	8.73198	11.7142	15.3228	24.1009	15.5679	21.3383	29.1617	3.52517	9.44365	8.06621	7.96032	3.92994	9.22278	14.2325	8.20245	2.4493	3.73977	5.97037	12.6385
2610024D14Rik	0	0.442931	62.3943	0	13.9129	0	0	5.63952	0	0	0	0	0	27.7196	0	2.73396	0	0	0	0	0	0	2.30663	0.439644
2610027F03Rik	0	0	0	0	0	0	0	0	0	0	0	0	0	0	0	0	0	0	0	0	0	0	0	0
2610027K06Rik	0	0	0	0	0	0	0	0	0	0.095173	0	0	0	0	0	0	0	0	0.055074	0	0	0.010993	0	0.243669
2610028E06Rik	0	0	0	0	0	0	0	0	0	0	0	0	0	0	0	0	0	0	0	0	0	0	0	0
2610028H24Rik	0	0	0	0	0	0	0	0	0	0	0	0.018142	0	0	0	0	0	0	0.010795	0	0	0	0	0
2610035D17Rik	0	3.62798	0	2.50848	0	0	3.12382	0.091287	0.102795	0	0	1.82819	0	0	1.41139	0.409535	0.281981	0.05375	0.044716	0.183114	0	0.446732	0	0.672933
2610035F20Rik	0	8.9237	0	0	0	0	0	0	0	0	0	0	0	0	0.927149	0	0	0	0	0	0	0	0	0
2610037D02Rik	1.25344	1.77186	0.139727	0.01153	2.21469	0.106483	0.095059	0.021352	0.695807	1.60056	0.55198	1.5838	3.62247	2.32309	0.389921	0.610403	0.115989	0.800245	0.44773	0.855664	0.007944	1.20746	0.907389	0.606552
2610042L04Rik	0	0	0	1.53079	0.054936	0.031185	0	0	0	0	0	0	0	0	0.371565	0	0	0.128626	1.33061	0	0.111225	0	0	0.027826
2610044O15Rik8	10.2986	14.5305	1.63709	4.52608	79.9983	7.30495	26.3447	20.3822	4.21581	24.8193	52.2249	11.131	11.7252	31.6884	7.21065	11.9193	3.2809	11.0955	7.20118	10.5139	13.667	8.47473	10.1131	8.27948
2610203C20Rik	2.30417	4.5958	0	6.01434	0.940737	8.75973	0.015791	5.19488	0.738295	5.30126	14.2257	5.63693	1.79928	0	5.39354	0.045586	1.03692	1.33208	1.18918	0.799048	4.51394	2.96771	0.258938	1.49664
2610203C22Rik	0	0	0	0	12.5131	0	9.37397	0	1.03984	0	0	0.036019	0	0	0.29432	0.128496	2.11343	7.22357	0.646899	0.375467	0.017463	0	6.23421	0
2610204G07Rik	0	0	0	0	0	0	0	0	0	0	0	0	0	0	0.203165	0	0	0	0	0	0	0	0	0
2610206C17Rik	18.5147	0	0	0	0	0.454183	0	2.47423	0	0	0	0	0.063536	0	2.85771	3.0321	0	0	0	0	0	0	0	0.395737
2610300M13Rik	16.195	0	0.801245	0	0	0	0	0.9747	0	0	2.93785	0.080955	0	0	0	2.27512	0.769761	0.100934	0	0	1.88312	0	0	0
2610301B20Rik	5.73264	44.4592	0.812575	10.4124	4.97288	39.6078	9.38718	41.2837	19.989	35.8027	7.99156	29.3386	11.8642	0	11.1934	4.19808	3.16968	10.3697	17.0172	19.015	4.31481	19.5651	4.51326	25.0283
2610303G11Rik	0	0	0	0	0	0	0	0	0	0	0	0	0	0	0	0	0	0	0	0	0	0	0	0
2610306M01Rik	7.1904	0.716828	2.53215	0	0	0.096888	5.72714	7.3915	1.48487	1.68391	0	0.255796	3.22087	13.8765	0.312337	0.76262	0.723591	1.07431	0.265525	1.53206	1.12917	0.974942	1.68403	2.48774
2610307P16Rik	0	0	0	0	24.2379	0.179097	29.615	5.23861	14.4127	10.5537	0.016752	0	0	16.4368	0.218271	1.01593	4.44046	8.93628	10.9254	0.765445	2.16466	0.972739	3.92254	2.02641
2610316D01Rik	0	0.082623	0	0	0	0	0	4.65827	0	0.104152	1.21569	0	0.127151	0.118438	0.29462	0	0	0	0	0.795531	0	0.140013	0.636806	0.077871
2610318M16Rik	0	0	0	0	0	0	0	0	0	0	0	0	0	0	0	0	0	0	0	0	0	0	0	0
2610318N02Rik	0	0	0	0.262632	0	0	0	0	0	0.282935	0	0.271492	0.083998	0	0	0	0	0.434649	0	0.392381	0	0.270253	0	0
2610507B11Rik	70.576	22.7733	16.1684	23.6031	51.4042	38.5032	41.1971	23.579	57.6389	17.8307	57.6817	48.9734	39.8397	51.1448	47.0372	54.831	21.8771	74.2239	20.1913	18.2711	40.3502	5.3897	48.1091	7.10852
2610507I01Rik	0.022018	0	0	0	0	0	0	0	0	0.207434	0	0	0	0	0.097114	0.115803	0.776218	0.201309	1.59859	0	0.765738	0.768214	1.62476	0.086343
2610524H06Rik	14.0013	3.24103	0.154574	0.424839	3.54629	22.507	10.6917	22.316	3.42144	6.89315	1.66367	9.45278	0.924996	2.78249	7.40152	3.27915	2.13663	10.4113	15.0018	5.77569	4.86566	7.41597	5.97152	12.1029
2610528A11Rik	0	0	0	0	0	0	0	0	0	0	0	0	0	0	0.878392	0	0	0	0	0	0.057251	0	0.939569	0
2610528J11Rik	0	0	0	0	0.261562	0.736335	0	0	0	0.943052	0	0	0	0	0	0	0	0	0	0.199261	0	0.43	0	0.28049
2700012I20Rik	0	0	0.92001	0	0	0	8.36537	0	2.63328	0	0.463119	0	0	0	0.722813	1.09222	0.256401	1.2544	1.43192	0.415418	0.858765	0.31469	4.5533	3.09949
2700016F22Rik	0	0.460011	0.05379	0.733534	0.087076	0	0	0.263321	0	0	0	0.32023	0.346687	0.513173	0.008953	0.046991	0.111449	0.069969	0.06687	0.047858	0.229368	0.083161	0.843978	0.257161
2700033N17Rik	0	0	0	0	12.0319	0	3.34615	0	0.797965	0	0	0	0.127151	0	0	0	1.282	8.46719	0	0	2.11829	0	6.7938	0.041327
2700038G22Rik	0	0	4.83247	0.191444	1.01927	0.699996	1.93709	1.05908	2.21979	0.46897	0.040236	1.61121	0.118271	1.27276	1.05429	4.16341	0.444741	2.4437	1.16434	0.257274	2.13183	0.664988	1.42543	0.255844
2700046A07Rik	20.2621	0	2.1397	2.59212	0	0	0	0	0	0	1.56454	5.38933	0	0	1.95937	0.128496	3.78584	0.012246	1.39313	0	4.21641	0	0	0
2700046G09Rik	1.26295	0	0	0	0	0.474961	1.67545	7.35299	1.89725	2.25388	4.20342	2.64159	0	0	0.41512	0.047932	0.838637	0.38757	3.50185	1.3336	0.134432	0.775162	0.499583	0.894393
2700049A03Rik	2.07307	1.21698	1.9103	0	2.22968	2.36339	1.31124	1.79238	2.75597	1.36604	1.89437	1.30956	3.77887	0.172149	0.774268	1.20111	0.61659	1.67237	3.52599	1.38753	0.300228	0.67548	1.70572	1.60928
2700062C07Rik	5.1286	8.4942	0.277842	2.93003	0.167474	9.83795	0	3.55579	13.1239	14.8886	10.7019	7.52212	7.00886	0.061865	2.72	0.411438	4.80702	3.46159	3.08647	3.4488	2.10913	2.54291	1.43278	8.10532
2700068H02Rik	0	0	0	0	0	0	0	0	0	0	0	0	0	0	0	0	0	0	0	0	0	0	0	0
2700069I18Rik	0	0	0	0	0	0	0	0	0	0.699803	0	0	0	0	0.376655	0	0	0	2.26028	2.3667	0	0.673281	0	0
2700081O15Rik	0.010104	8.66891	1.25872	1.85696	5.41356	10.6553	14.4584	4.38814	10.0305	7.62168	2.62971	2.45356	6.2871	18.7927	1.2751	3.03784	1.93405	10.2352	1.76672	2.22765	4.30245	1.33672	5.74627	2.46533
2700089I24Rik	0	0	0	0	0	0	0.130792	0	0	0	0	0	0	0	0	0	0	0	0	0	0	0	0	0
2700097O09Rik	5.27196	6.38644	0	0.306322	8.04613	1.18569	0.513737	4.38586	1.57425	8.62391	2.02401	8.61966	0.242023	0.169959	1.71228	2.47946	1.65514	5.27559	5.32846	2.54848	1.83203	2.85343	2.9008	1.82873
2700099C18Rik	9.48408	0	4.99834	0	0.359209	0	3.03947	0	0.132083	0	0	0	0	6.16567	0.781821	0.064248	1.4102	2.57997	0.926781	0	3.37781	0	0.433298	0
2810001G20Rik	5.16966	11.3559	34.6564	3.28113	9.24458	9.49485	5.49808	16.7303	17.8638	5.04411	3.78822	0.830773	7.46318	0	5.46004	6.5533	19.0506	14.592	19.7767	3.74087	10.9349	4.3378	10.6342	29.7387
2810002D19Rik	0.977607	0.021527	2.79474	2.04649	2.99118	4.81219	1.50686	0.342881	1.18013	0	1.25897	2.2034	0	0	1.40135	1.63222	0.776326	2.28932	0.643045	0.350869	2.55235	2.9791	1.27873	0.35461
2810004N23Rik	5.29291	0.797167	0.452582	1.36236	8.6407	9.49248	9.02913	6.88942	13.2628	8.95032	7.1754	3.82605	11.5577	10.4268	3.83321	4.47846	4.60966	4.94044	4.9236	4.48045	2.0191	5.72867	6.68983	3.27186
2810006K23Rik	0.812413	1.34017	6.70517	0.879109	2.15377	3.82585	3.6057	5.83893	6.2472	8.60679	3.24142	3.16157	0.578307	1.50416	1.9615	3.46713	2.80522	5.17456	3.12884	3.72201	3.06328	6.37525	4.1777	2.98003
2810013P06Rik	6.94203	4.89845	15.1767	0.609752	9.86299	15.3961	11.5782	16.649	17.1546	15.4661	12.7736	9.41703	8.21361	20.9463	5.62507	8.21744	8.59434	8.92259	15.3454	9.62471	7.63182	12.0966	13.8413	16.0665
2810021J22Rik	0.013016	0.33093	4.49609	0.425197	2.54283	1.06331	0.146658	2.20146	0	14.6985	13.665	4.36965	0	0	0.855067	2.07847	0.065637	0.063965	2.44782	1.12723	0.62885	0.375518	0.118421	1.41807
2810025M15Rik	68.6233	0.032789	25.2494	1.29236	293.308	61.0599	67.4898	14.235	252.413	0.012999	77.0981	130.317	2.77984	609.515	37.4164	178.517	335.131	266.221	11.7158	11.0942	223.39	3.62573	225.499	28.0174
2810029C07Rik	0.025695	0.247199	0	0	0.020123	0.258256	0.257528	2.09661	0.034274	1.22183	0	1.07829	0.570773	0.04457	0.166997	1.08533	0.097861	1.84177	0.299813	0.694263	0.430785	0.297068	0.559586	0.502624
2810030D12Rik	0	0	0	0	0	1.44068	0	0	0	0	0	0	0	0	0	0	0	0	0	0.030308	0	0	0.128238	1.70944
2810032G03Rik	0	4.19995	0	1.17769	0	0	0	0	0	0.586987	0	5.411	0	0	2.74931	0.364837	0	0.686807	0.166155	1.10427	0	0.585541	0	0.854372
2810039B14Rik	0	0	0	0.010114	0.976321	3.03659	1.09422	0.928784	2.32694	11.5948	0.013426	0.042783	9.35804	0	0.418465	1.59014	0.553174	0.172215	2.33941	0.49642	0.012802	1.14089	0.179535	2.65446
2810047C21Rik1	0	0	0	0	0	0	0	0	0	0	0	0	0	0.888339	0.437662	0	1.26668	0	0.327407	0	0.546818	0	0.224445	1.06238
2810049E08Rik	0	0.135763	0	0	0	0	0	0	0	0	0	3.92515	0	0	0.392879	0	0	0	0	0	0	0	0	0
2810402E24Rik	5.13167	0.008986	0.073417	0.065184	2.57319	1.34836	1.65711	5.06331	3.35424	2.00341	1.3142	0.265916	0.02859	0.687239	0.232617	1.2316	0.693831	1.54828	1.62758	1.49124	0.499385	1.46918	1.4342	2.86905
2810403A07Rik	3.68433	8.56533	20.2058	8.32461	19.1835	12.8763	21.8408	18.417	38.9334	9.13939	13.0668	18.4807	42.2226	12.29	5.913	9.43449	7.88855	17.1264	9.18758	11.473	13.4591	9.58658	17.4621	9.23843
2810403D21Rik	0.050392	0.393209	1.84002	0.44469	0.796071	5.88278	0.031007	5.46856	6.27422	7.24967	0	0.189281	13.6052	0	0.32952	3.29213	0.667428	2.97798	2.87718	4.46995	0.286255	6.44262	0.422484	9.58584
2810403G07Rik	0	0	0	0	0	0	0	0	0	0	0	0	0	0	0.086481	0	0	0	0	0	0	0	0	0
2810404F17Rik	0	0.102683	0	0	0	0	0	0.209865	0.375776	0.165569	0.682611	0	0	0	0	0.42228	0	0.197628	0.015625	0.038111	0.192	0.057906	0.147231	0.30769
2810404M03Rik	0	0	0	0	0	0	0	0	0	0	0	0	0	0	0	0	0	0	0	0	0	0	0	0
2810405F17Rik	0.836259	2.76417	5.12418	0	0	0.346335	0.069989	0	0.060539	0	0.604525	0.881658	1.29609	0	0.814185	1.6631	0.085482	1.32682	1.21138	0.98933	0	0.330534	0.382631	4.18356
2810407A14Rik	0	0	0	0	0	0	0	0	0	0	0	1.16396	0	0	0	0	0	0.651874	0	0	0	0	0	0
2810408A11Rik	0	0	0	0	0	0	0	0.557967	0.021488	14.2382	4.11178	0	0	0.42751	0.473698	2.28904	0	0.417141	0.925199	0.440867	0.484054	0.62938	0.763233	1.98057
2810408I11Rik	0	0	0	0.028032	0	0	0	1.95305	0	0	0	0	0	21.2737	0	0.232457	0.056989	2.01093	0.765618	0.290794	0.458008	0.096422	4.45109	2.65588
2810410L24Rik	0.202028	6.05466	0	0.033076	0	1.20033	1.73283	0	0.01459	10.0103	0	3.92976	0.428186	4.79826	0.550487	1.06107	3.19029	2.41655	0.550738	0.11018	0.482174	1.31956	1.43129	1.4935
2810414N06Rik	0	0.907319	0	1.15827	1.84379	5.14599	0	1.156	0	8.54369	0.021239	9.68603	2.91165	4.30465	2.33894	0.696819	0.440412	0	3.29002	1.69889	1.19552	2.64996	0.285702	5.37411
2810425M01Rik	0	0	0.384009	0	0	0	0	0	0	0	0	0	0	0	0	0	0	0.428639	0.024757	0.348	0	0.084788	0	0.02113
2810429I04Rik	1.24631	0.063731	0	0.437148	0.035476	0	0.15325	0.513017	3.57252	0.095577	0.234786	0.262547	0.032929	0.036832	2.82194	2.32915	0.077149	0.402381	0.261968	0.856728	0.320008	0.15424	0.123474	0.043546
2810430I11Rik	0	0	0	0	0	0	0	0	0	0	0	0	0	0	0	0.007222	0	0	0	0	0	0	0	0.025366
2810432F15Rik	0	0	0	0	0	0	0	0	0	0	0	0	0	0	0	0	0	0	0	0	0	0	0	0
2810433D01Rik	0	0	0	0	0	1.1307	0	0	0	0	0	0	0	0	0.250224	0	0	0	1.06596	0	0	0	0	0
2810442N19Rik	0	0	0	0	0	0	0	0	0	0	0	0	0	0	0	0	0	0	0	0.69413	0	0	0	0
2810454H06Rik	0.091884	0	0	0	0.050547	0.004908	0.861465	0.286562	1.0466	0.004848	0.215635	0	0	0.050667	0.236368	0.093951	0.350134	1.19277	0.867025	0.170565	0.494509	0.260964	1.25312	0.174841
2810455O05Rik	0	1.71717	0	1.02711	0	0.11624	0	0	0	0	0	0.224324	0	0	1.14525	0.130848	0	0.111696	0.182693	0.050879	0	0	0	0.82649
2810459M11Rik	0	1.04115	0	0.328221	0	0.020166	0	0.019359	0	0.207328	0.072325	6.03143	0	0	3.3568	0.217936	0	0	0.083451	0.037703	0.006632	0.102606	0	0
2810468N07Rik	0	3.27236	0	0.504971	0	0.864994	0	0.377614	0	0	0	3.28741	0	0	5.07837	0.41982	0	0	0.549559	1.06738	0	0.377746	0	0.182263
2810471M01Rik	0	0	0	0	0	0	0	0	0	0	0	0	0	0	0	0	0	0	0.161764	0.407959	0.432388	0.039617	0	0.197884
2810474O19Rik	29.1773	4.00151	7.32962	2.08931	24.2567	4.99674	23.378	11.8132	10.7142	9.47099	26.9177	7.44727	3.54479	9.50607	3.9921	6.38417	6.22065	15.1865	11.4368	6.97294	9.74136	4.88348	18.0195	7.34819
2900005J15Rik	0	0	0	0	1.56054	2.1663	0	0.025097	0.020036	0	0	0	0	0	0	0.231772	0.016685	0.538507	0.034021	0.313633	0.20408	0.254223	0.018689	0
2900009J06Rik	0	0	0	0	0	0	0	0	0	0	0	0	0	0	0.048013	0.365886	0.556145	0.271779	0	0.424435	1.02457	0	0	0
2900011O08Rik	0	8.9421	0	7.0666	0	0	0	0.028811	0	0	1.91294	3.24527	0	0	11.3016	0	0.009517	0	0	0.217078	0.008986	0.008697	0	0.183351
2900026A02Rik	8.59333	1.23929	7.72156	0.482214	6.89737	1.60838	10.287	2.68094	15.545	1.85998	9.01991	1.2831	5.34231	20.1752	0.637912	11.3252	3.35549	13.055	0.733125	0.822333	4.41021	0.424281	11.2586	0.527537
2900041M22Rik	0	0	0	0	0	0	0	0	0	0	0	0	0	0	0	0	0	0.024697	0.130165	0.169012	0	0	0	0
2900042K21Rik	0	0	0	0	0	0	0	0	0	0	0	0	0	0	0.857314	0	0	0	0	0	0	0	0	0.330612
2900045O20Rik	0	0.14912	0	0	0.130205	0	1.00618	0	0	0	0	0.560196	0.046042	0	0.369919	0.200379	0.036385	0.266118	0.185787	0	0	0.115851	0.145334	0.068128
2900052L18Rik	0	1.15993	2.5469	0	0	3.62391	0	1.75924	0.52965	0	0.85494	3.52613	7.59382	0	1.12171	0.26225	0.911447	1.28896	0.907829	0.479076	0.889347	0.707058	0.323888	0.388041
2900052N01Rik	0	0	0	0	0	1.09449	0.015453	1.26511	0.081308	0.146861	0	0	0.033176	0	0.013362	0	1.0747	1.43138	3.45664	1.3939	0.355521	0.161732	0	0.825102
2900055J20Rik	0	0	0	1.38495	0	0	0	0.271116	0	0.642938	0	0	2.4361	0	0.383689	0	0	0	1.45036	0.496263	0	0.932366	0	0
2900060B14Rik	0	0	0	5.43744	15.8507	0.047914	1.82997	0	10.0544	5.99591	4.16807	0	10.045	0	0.095257	1.90122	5.51261	5.28668	3.95378	5.49015	4.09074	1.65885	14.1441	7.50715
2900060N12Rik	0	0	0	0	0	0	0	0	0	0	0	0	0.022728	0	0.262991	0	0	0.073208	0.180865	0.149912	0	0.126561	0.578196	0.060764
2900072N19Rik	0	0	0	0	0	0	0	0	0	0	0	0	0	0	0	0	0	0	0.220295	0	0	0	0	0.12398
2900076A07Rik	22.7574	18.0314	0	0	13.976	31.7505	1.29487	51.8867	3.83023	20.7755	1.7367	5.13941	6.91971	6.31671	3.23039	1.52572	4.6034	5.2528	30.041	10.9901	1.37403	20.2757	6.86533	22.3842
2900079G21Rik	0	7.76308	0	0.070008	0	0	0	0	0	0	0	0	0	0	0.117373	0	0	0	0	0	0	0.140054	0	0
2900089D17Rik	0	0	0	0	0.121271	0	0	0	0	0	0	0	4.02313	0	0	0	0.018256	0.137007	0	0	0	0	0.280358	0
2900092C05Rik	0	0	0	0	0	0	0	0	0	0	0	0	0	0	0	0	0	0	0	0	0	0	0	0
2900093K20Rik	0	0.416355	0	0	16.6877	10.541	0.179258	17.2427	0.718169	0	0.17367	0.297452	13.0966	0	1.04783	2.89116	2.69221	1.8816	5.6726	8.12364	0	10.7519	2.96326	21.5724
2900097C17Rik	23.9308	32.5338	21.0098	19.2964	22.7989	57.8351	22.569	65.7076	28.811	64.9719	17.4375	34.5864	142.472	29.9665	34.7573	22.0167	12.936	31.6331	44.9828	50.0461	15.4297	44.283	21.6195	50.5307
3000002C10Rik	0.605068	4.62088	0.070448	0.037314	0.024653	0.046379	0.030643	0.052941	0	0.390507	0	0.116451	0.159862	0.116823	0.440517	0.048108	2.04597	0.368818	0.689624	0.409547	0.995804	0.506972	0.107953	0.58962
3010001F23Rik	0	0.90255	0	0.605595	4.81274	9.05228	0	8.31444	0	0.14276	0	0	0.095787	0	0.714429	0	0	0	2.03773	5.16003	0	3.974	0	5.25221
3010003L21Rik	0	0	0	0	0.049902	0	0.063471	0	0.031997	0	0.037474	0	0	0	0	0.358564	0.067892	0.0622	0.152493	0.012057	0.287681	0.172256	0.166271	0.345151
3100002H09Rik	0	0	0	0	0	0	0	0	0	0	0	0	0	0	0	0	0	0	0	0	0	0	0	0
3100003L05Rik	0	0	0	0	0	0	0	0	0	0	0	0	0	0	0.047629	0	0	0	0	0.439115	0	0	0	0
3110001I22Rik	8.88052	0	0.490294	0	10.8729	0	0.090468	0	3.31697	0	7.56924	3.98549	18.7686	0.233454	0.371442	0.781388	1.1231	0.37955	2.5021	1.2565	0	0.600986	0.696008	3.25229
3110002H16Rik	18.9224	0.451834	0.243044	3.32394	4.60191	9.53326	4.46185	0.561777	2.06767	4.48264	0.456004	9.22532	3.93856	17.1593	6.75487	4.87416	6.48868	8.68473	5.3784	2.41871	7.54049	1.78037	6.28086	6.04794
3110004A20Rik	0	0	0	0	0	0	0	0	0	0	0	0	0	0	0	0	0	0	0	0	0	0	0	0
3110006O06Rik	0	0	0	0	0.004312	0.234987	0.028652	0	0	0	0	0.004322	0	0	0	0	0	0.027249	0.003706	0.00345	0.008794	0	0	0
3110009E18Rik	0	0	0	0	6.73511	0.038173	0	0	0	0	5.59898	1.2771	0.209131	3.7012	0.533588	1.34975	1.00998	0.394935	2.53847	0	0	1.98406	0.118873	0.199606
3110009F21Rik	0	0	0	0	0	0	0	0	0	0	0	0	0	0	0	0	0	0	0	0	0	0	0	0
3110009M11Rik	0	0	0	0	4.19773	0	0	0	1.3989	0	0	0	0	0	0.622415	0	0	0	0	0	0	0	0.515189	0
3110015C05Rik	0	0	0	0	0	0	0	0	0	0	0	0.03745	0	0	0	0	0	0	0	0	0	0	0	0
3110018I06Rik	0	0	0	0	0	0	0	0	0	0	0	0	0	0	0	0	0	0	0	0	0	0	0	0
3110021N24Rik	0.017433	0.936773	0	0	0.962933	0	0	0.036662	0	0	0	0	0	0	0.11675	0	0.623537	0.459883	0.018152	0.185474	0.103024	0	0	0
3110035E14Rik	0	2.02613	0	0.020082	0	0	0	0	0	0	0	2.69902	0.036732	0.011612	0.900668	0	0.006704	0	0	0	0.019009	0	0	0
3110039M20Rik	0	0	0	0	0	0	0	0	0	0	0	0	0.473428	0	0	0	0	0	0	0	0	0	0	0
3110040M04Rik	0	0	0	0	0	0	0	0	0	0	0	0	0	0	0	0	0	0	0	0	0	0	0	0
3110040N11Rik	12.613	3.23305	0.216541	0	12.6663	14.597	31.1184	13.3667	8.74869	46.5633	7.81466	0.095337	19.9693	0	1.83931	7.64748	3.74873	9.92606	13.3269	5.57317	4.57847	9.8638	8.15987	14.9147
3110043O21Rik	3.27611	5.33713	16.7203	7.18341	1.80206	15.5957	4.1404	25.1246	17.9244	17.2477	7.65831	14.249	50.2819	5.28965	7.11332	11.8428	2.90756	4.39131	10.9176	7.36835	4.21229	12.1082	4.46792	5.88069
3110045C21Rik	0	0.106991	0	0	0	2.55315	0	0	0	0	0	0	0	0	0.179676	0.058431	0	0.187362	0.297748	0	0	0.86667	0	0.026868
3110053B16Rik	4.80312	0	0	0	0.440725	0	0.084401	0	0.096138	0	0	0	0	0	0	0.050597	0	0.127716	0	0	0	0.168615	1.0283	0
3110056K07Rik	0.086556	0	0.097635	0	3.54225	2.0002	4.92306	0.032136	9.57504	1.85604	6.45709	2.66706	0	1.35844	1.43594	0.969385	1.89442	2.40063	1.99528	3.79724	3.04723	1.96294	3.60543	5.35157
3110062M04Rik	0	0	2.21399	0	0.873448	3.18455	4.30519	1.93343	2.04643	1.76591	0.831748	1.30801	0	2.11017	0.200937	1.91383	2.57816	4.50026	0.741115	0.350964	0.852533	0.128899	1.92267	1.09557
3110067C02Rik	0	0	0	0	0	0	0.01507	0	0	0	0	0	0	0	0	0	0	0	0.050774	0	0	0.285516	0	0.007213
3110070M22Rik	3.0928	0	0	0	0	0.023405	0.567574	0	0.228236	0	0	0	0	0	0.088119	2.66877	1.91789	0	0.606262	1.51876	0.608017	0.623447	1.41661	0.823655
3110079O15Rik	0	0	0	0	0	0	0	0	0	0	0	0	0	0	0	0	0	0	0	0	0	0	0.216824	0
3110082I17Rik	1.00647	1.68393	0.153335	3.91496	25.066	12.2585	9.44122	14.5259	7.08056	10.977	1.81949	4.67936	4.24374	4.73753	2.5576	2.60176	2.22818	7.95283	6.05277	8.2117	2.03778	6.01879	2.14517	4.01715
3110082J24Rik	0	0	0	10.1081	0	0	0	0	0	0	0	2.49859	0	0	1.19071	0	0	0	0	0	0	0	0	0
3110083C13Rik	0	0	0	0	0	5.81586	0	0.226274	0	2.4496	0	0.414439	0	0	0.313019	0	0	0	1.13523	1.3035	0	0.55719	0.137643	4.00724
3110099E03Rik	0	0	0	0.029101	7.02675	0	9.48205	0	0	0	0	0	0	0.076487	0	0	0.141	9.93722	0	0	1.81608	0	5.07934	0
3200001D21Rik	0	0	0	0	0	0	0	0	0	0	0	0	0	0	0	0	0	0	0.0807	0	0	0	0	0
3222401L13Rik	2.03507	1.31658	0	0.497543	1.09255	0.58344	0	0.767015	1.48398	2.77482	0.298741	0.144202	0.613774	0.104295	0.378875	0.647856	1.08838	2.83872	0.805745	0.504419	1.24179	0.510669	1.35846	0.807989
3300002A11Rik	0	0	0	0	0	0	0	0	0	0	0	0	0	0	0.509944	0	0	0	0	0	2.32638	0	0	0
3300002I08Rik	6.73337	0.256808	8.5069	0.042251	0.249892	0.33111	0	9.48466	0	5.32052	6.99145	3.51036	6.1061	0	3.03982	4.57731	6.97184	3.2841	5.5187	4.03181	1.5463	0.500874	3.78207	1.29868
3300002P13Rik	0	0	0	0	0	2.45652	0	0.559003	0	2.04624	0	0	4.07867	0	0	0	0	0	1.1426	0.417924	0	1.37108	0	0.974053
3300005D01Rik	0	0	0	0	0	0	0	0	0	0	0	0	0	0	0.171485	0	0	0	0	0	0	0	0	0
3425401B19Rik	0	0	0	0	0	0	0	0	0	0	0	0	0	0	0.038017	0	0	0	0	0	0	0.046496	0.048231	0.174519
3632451O06Rik	0.464769	6.16913	0	3.40395	0.726924	3.6481	0	5.48058	1.98111	6.60322	0.268401	4.3059	3.91134	0.030361	4.82576	0.176621	6.91315	0.459945	2.47593	1.86231	7.13363	1.7541	0.762558	4.45313
3632454L22Rik	0	1.85494	0	0.680965	0	0.823844	0	0.161345	0	0	0	1.60804	0	0.041509	0.199915	0	0	0	0	0	0	0.052903	0	0.785275
3830403N18Rik	0	0	0	0	0.484766	0	12.2609	0	0.21564	0	0	0	12.7959	0	0	0	2.2363	4.66852	0	0	3.76075	0	1.7251	0
3830406C13Rik	7.455	31.2798	19.9687	32.5073	6.97126	14.8216	9.29523	14.5853	8.36316	2.71088	13.3065	33.6046	29.5958	39.7915	5.19467	12.4814	9.96032	17.7991	7.8274	9.1319	10.7389	7.13322	15.1242	15.9152
3830408C21Rik	0.182733	0.087554	0.01203	0	2.25372	1.64435	1.54896	2.13767	0	0	8.41206	1.41322	0.659752	3.51368	1.21114	0.680828	0.179649	0.630435	0.305715	0.629059	0.386409	1.03967	2.41114	0.146454
3830417A13Rik	0	0	0	0	0	0	0	0	0	0	0	0	0	0	0	0	0	0	0	0	0	0	0	0
3830432H09Rik	0	0	0	0	0	0	0	0	0	0	0	0	0	0	0	0	0	0	0	0.628564	0	0.069216	0	0
3930402G23Rik	0	0	0	0	0	0.033231	0	0	0	0	0	0	2.76957	0	0.081124	0	0	0	0.224215	0.655278	0	0.347348	0	0
4430402I18Rik	0	0	2.63224	0	0	0	8.25074	1.04794	11.7667	4.1418	4.19626	1.42323	0	0	0.792374	2.30464	0	0	0.307105	0.542458	0.065259	0.840555	0.488921	1.46409
4631405J19Rik	0	1.10337	0	0	0.187019	0.107622	0.147346	1.11511	0	0.799396	0	0	0	0	0.353033	0	0	0.665492	0	0.097828	0	0.453035	0.051077	0.12408
4631405K08Rik	0	0	0	0	0	0	0	1.20145	0	0	0	0	0	0	0	0	0	0	0.102066	0.25061	0	0	0	0
4632404H12Rik	1.07741	1.12632	0.241554	0.719647	0.083002	1.03862	1.93809	0.004661	2.39268	2.36991	1.80789	0.823522	1.31248	2.31541	1.10245	0.597503	0.52955	0.706519	1.32987	1.56774	0.796356	0.7731	1.57939	1.134
4632404M16Rik	0.292503	0	0	0	0	0	0	0.373378	0	0	0	0	0	0	0	0	0	0	0	0	0	0	0	0
4632411P08Rik	0.426493	0	0	0	0.638831	0.037115	0.709897	0.005828	0	0.997707	0	0.596711	0	0.276306	0	0	0.006322	0.172913	0.153284	0.08735	0.04095	0.408242	0.350899	0.303405
4632415L05Rik	12.1698	22.7609	8.20994	0.819896	3.91221	3.65609	3.73851	3.08734	8.04606	0.468279	6.58012	7.17938	0.14266	5.28505	5.47555	5.85182	4.72967	7.77287	2.13694	2.72546	5.01696	2.8478	5.3284	6.79735
4632427E13Rik	10.9725	5.28264	10.6517	30.1025	11.8764	15.044	12.3053	23.6271	15.7931	7.24106	14.9349	16.0027	13.4479	0	5.73671	5.25669	5.05665	6.34853	12.5522	13.2075	4.74887	13.56	4.33159	15.9516
4632428C04Rik	0	0	0	0	0	0	0.279803	0	0	0	0	0	0	0	0.036742	0	0.010064	0.403598	0	0.009374	0	0	0	0
4731419I09Rik	0	0	0	0	0	0	0	0	0	0	0	0	0	0.012182	0	0	0	0	0	0	0	0	0	0
4732414G09Rik	0	0.220595	0	0.026352	0	0.991773	2.81852	3.92412	0	0.224465	0	0	0	0	0.223511	1.01019	0	0.369811	2.0445	2.10418	0	0.668708	0	1.82314
4732419C18Rik	0	0	0	0	0	0.023651	0	0.640295	0	0	0	0	0.034491	0	0.004446	0	0.019053	0.008378	0.11497	0	0.018182	0.097482	0	0.031454
4732440D04Rik	0.166939	1.37174	2.16125	0.470134	0.789491	0.495456	0.217299	1.5977	0.442035	0	0	1.00468	0.391826	0.889839	0.54577	0.519758	0.52697	0.657635	0.836248	0.992389	0.595024	0.511726	0.597628	1.19917
4732463B04Rik	0	0	0	0	0	0	0	0	0	0	0	0	0	0	0.047852	0	0	0.010392	0	0	0	0	0	0
4732465J04Rik	0	0	0	0	0	0	0	0.525143	0	0	0	0	0	0	0.007448	0.06596	0	0.054932	0	0.111485	0	0	0	0
4732471J01Rik	0.050759	0	0.032616	0.017257	0	0.338486	0	0	1.14151	0	1.19263	0.054767	0.944493	0	0.211093	0.77322	0.214253	0.049465	0.584517	0.022123	0.294235	0.056696	0.223811	0
4732487G21Rik	0	0	0	0	0	0	0	0	0	0	0	0	0.03143	0	0	0	0	0	0	0	0	0	0	0
4732490B19Rik	0	0	0	0	0	0	0	0	0	0	0	0	2.24936	0	0	0	0	0	0	0	0	0	0	0
4732491K20Rik	0.052527	0.236382	0	0.24407	1.43826	0.61075	0.470491	0.020328	0.099364	1.05722	0.047439	1.04838	0	0	0.357899	0.349909	0.154981	0.066875	0.439749	0.208826	0.073043	0.190588	0.077342	1.00619
4732496C06Rik	1.69257	0.065442	2.41329	0.883914	1.90344	1.19284	0.042559	0.106411	2.78772	0	0.046055	0.032373	0	0.462022	0.095946	0.177066	0.049698	0.302981	0.227249	0.284397	0	0.140695	0.51954	0.459767
4831440D22Rik	0	0	0.438933	0	0	0	0	0	0	0	0	0	0	0	0	0	0	0	0.005464	0	0	0	0	0
4831440E17Rik	0	1.5169	0	0	3.8684	0	0	0	0.050966	0	0	0	0	0	0.423283	0	0.813331	0	0	0	0.03943	0	0	0.020871
4833403J16Rik	37.9231	0.094727	11.871	0.051849	102.894	0.027162	166.799	0.030208	135.853	0	32.203	0.066826	0.117465	118.957	0.142469	45.3522	53.6565	123.121	0.74504	1.10347	49.8497	0	57.4032	0
4833405L11Rik	0	0	0	0	0	0	0	0	0	0	0	0	0	0	0	0	0	0	0.308902	0	0	0	0	0
4833407H14Rik	0	0	0	0	0	0	0	0	0	0	0	0	0	0	0	0	0	0	0	0	0	0	0	0
4833411C07Rik	0	2.34695	0	0	0	0.200873	0	1.58495	0	0	0	0.202039	0	0	0.392117	0	0	0.05056	0.357076	0	0	0	0	0.378919
4833412C05Rik	0.676255	0	0	0	0	0.023394	0	1.69404	0	0	0	0	0	0	0	2.17121	0	0.266138	0	0	0	0	0	0
4833413E03Rik	0	0	0	0	0	0	0	0	0	0	0	0	0	0	0	0	0	0	0	0	0	0.682049	0.039478	0.075678
4833413G10Rik	0.454342	0.049021	0	0.037442	0.579435	0.681482	2.51835	0.708405	0	1.1216	0	0	0	0.06554	0.768381	0.064943	0.22119	0.410846	0.73035	0.153453	0.523594	0.349051	1.19354	0.166396
4833417C18Rik	0	0.311206	0	2.61095	0.083859	0	0	0	0	0.159774	0.406711	0.049241	0	0.81764	0	0.084685	0.03179	0.547038	0.021486	0.021754	0.305955	0.505152	0.065041	0.40405
4833418N02Rik	0	0.965639	0.84316	0	0.627474	0	2.85412	3.55102	0.144967	0.976255	0.141832	0.900283	0	0	0.549366	1.63312	1.59106	2.45597	0.971514	1.13831	1.66723	0.518474	3.1407	1.00227
4833418N17Rik	0	0	0	0	0	0	0	0	0	0	0	0	0	0	0	0	0	0	0	0	0	0	0	0
4833420G17Rik	8.8969	6.94474	22.7737	4.89501	17.8139	21.6674	15.98	22.6412	17.6476	8.14018	12.5221	12.5681	32.5012	9.46719	4.23615	6.68958	9.01844	12.7858	7.19935	4.2374	2.27736	6.92205	8.50674	7.62424
4833422C13Rik	0.414414	0.539821	0	0	0	0.31359	0	0	0	0.098078	1.6821	1.37566	0.516076	0	0.043472	0.139308	0	0.153154	1.25758	0.444847	0	0	0.05371	1.15324
4833422M21Rik	0	0.051567	0.128721	0	2.67372	0.240236	0	0	0.051863	0	0	0	4.32154	0.846739	0.181358	0.070729	0	0.3843	0.338928	0.354374	0.108952	0.221645	0.929205	0.119401
4833423E24Rik	0	0	0	0	0	0	0	0.035408	0	0	0	0	4.49026	0	0	0	0	0	0.21404	0.295701	0	0	0.157951	1.2343
4833427F10Rik	0	0	0	0	0	0	0	0	0	0	0	0	0	0	0	0	0	0	0	0	0	0	0	0
4833427G06Rik	0	0	3.19109	0.228919	0	0	0	0	0	0	1.92299	0	0	0	1.60835	0	0	0	0	0	0	1.31739	0	0
4833428L15Rik	0	0	0	0	0	0	0	0	0	0	0	0	0	0	0	0	0	0	0	0	0	0	0	0
4833439L19Rik	66.1343	17.7475	27.461	8.20206	8.22599	31.0425	22.6057	15.4749	33.1872	39.2691	55.7354	34.5985	66.1157	20.2329	21.0005	48.8232	22.2714	30.9545	13.4816	13.8056	17.4477	14.2428	15.3292	12.4517
4833445I07Rik	0	0	8.81676	0	0	0	0.414657	0.012044	0.215579	0	0	0	0	0	0	0.173313	0	0.281854	0.227583	0.133656	0.074414	0	0.383978	0.00431
4921501E09Rik	0	0	0	0	0	0	0	0	0	0	0	0	0	0	0	0	0	0	0	0	0	0	0	0
4921501I09Rik	0	0	0	0	0	0	0	0	0	0	0	0	0	0	0	0	0	0	0	0	0	0	0	2.60204
4921504A21Rik	0	0	0	0	0	0.919415	0	7.22025	0	0	0	0.156997	0	0	1.71583	0	0.09109	0	1.06915	3.01709	0.142896	1.47972	0.183881	0.453799
4921504E06Rik	0	0	0	0	0	0	0	0	0	0	0	0	0	0	0	0	0	0	0	0	0	0	0	0
4921507G05Rik	0	0	0	0	0	0	0	0	0	0	0	0	0	0	0	0	0	0	0.110407	0	0	0	0.109993	0
4921507P07Rik	0.059139	2.39837	0.902615	0.181459	0	3.01281	0.340178	1.0924	1.26704	0.015321	0.354794	0	7.24337	0	0.346961	0.591251	0.661389	0.468385	0.984078	0.268676	0.278996	0.26515	0.050171	0.612893
4921508D12Rik	0	0	0	0	0	0	0	0	0	0	0	0	0	0	0	0	0	0	0	0	0	0	0	0
4921509A06Rik	0	0	0	0	0	0	0	0	0	0	0	0	0	0	0	0	0	0	0	0	0	0	0	0
4921509C19Rik	0	0	0	0	0	0	0	0	0	0	0	0	0	0	0	0	0	0	0	0	0	0	0	0
4921509O07Rik	0	0	0	0	0	0	0	0	0	0	0.073688	0	0	0	0.117382	0	0	0	0	0	0	0	0	0
4921511C10Rik	0	0.021057	0	0	0	0	0	0	0.026582	0	0	0	0	0	0	0	0	0	0	0	0	0	0.392853	0
4921511C20Rik	0	0	0	0	0	0	0	0	0	0	0	0	0	0	0	0	0	0	0	0	0	0	0	0
4921511I17Rik	0	0	0	0	0	0	0	0	0	0	0	0	0	0	0	0	0	0	0	0	0	0	0	0
4921513I03Rik	0	0	0	0	0	0	0	0	0	0	0	0	0	0	0	0	0	0	0	0	0	0	0	0
4921513I08Rik	0	0	0	0	0	0	0	0	0	0	0	0	0	0	0	0	0	0	0	0	0	0	0	0
4921514A10Rik	0	0	0	0	0	0	0	0	0.053027	0.634971	0	0	0.892048	0	0	0	0	0	0	0.032363	0	0	0.015368	0
4921515E04Rik	0	0.018193	0	0	0.012991	0	0	0	0	0	0	0	0	0	0	0	0	0.166445	0	0.340926	0	0	0	0.052688
4921515L22Rik	0	0	0	0	0	0	0	0	0	0	0	0	0	0	0	0	0	0	0	0	0	0	0	0
4921517D22Rik	0	0	0	0	0	0	0	0	0	0	0	0	0	0	0	0.030184	0	0	0	0	0	0	0.008045	0
4921518K17Rik	0	0	0	0.008654	0	0	0	0	0	0	0	0	0	0	0	0	0	0	0	0	0	0	0	0.003461
4921520N01Rik	0	0	0	0	0	0	0	0	0	0	0	0	0	0	0	0	0	0	0	0	0	0	0	0
4921521D15Rik	0	0	0	0	0	0	0	0	0	0	0	0	0	0	0	0	0	0	0	0	0	0	0	0
4921522A10Rik	0	0	0	0	0	0	0	0	0	0	0	0	0	0	0	0	0	0	0	0	0	0	0	0
4921522P10Rik	0	0	0	0	0	0.155697	1.04197	0	0	0	0	0	0	0	0	0	0	0.135175	0	0	0.308504	0	0.058242	0
4921523L03Rik	0	0	0	0	0.02751	0.049748	0	1.00292	0	0.042506	0.459904	0	0	0	0.317176	0	0	0.047201	0	0.206929	0	0	0	0
4921524J17Rik	35.1234	11.7972	57.1441	1.1352	34.2604	7.59492	33.9468	6.5982	23.0852	6.88025	19.1517	6.29247	15.0161	0.681755	4.56001	9.66838	21.3521	10.076	8.90649	5.78952	12.5168	6.81624	9.72222	4.98889
4921524L21Rik	0	0	0	0	0	0	0	0	0	0	0	0	0	0	0	0	0	0	0	0	0	0	0	0
4921525O09Rik	0	0	0	0	0	0	0	0	0	0	0	0	0	0	0	0	0	0	0	0	0	0	0	0
4921528I07Rik	0	0	0	0	0	0	0	0.06589	0	0	0	0	0	0	0	0	0	0	0.91519	0	0	0.049599	0	0
4921529L05Rik	0	0	0	0	0	0	0	0	0	0	0	0	0	0	0	0	0	0	0	0	0	0	0	0
4921530L21Rik	0	0	0	0	0	0	0	0	0	0	0	0	0	0	0	0	0	0	0	0	0	0	0	0
4921531C22Rik	2.19996	2.91449	0.178869	1.54531	3.5962	5.40586	8.00981	0.793608	2.23155	4.71713	0.475618	5.39977	0	7.8429	1.93787	1.58785	1.56364	5.34965	2.93644	1.76601	3.27208	1.01662	6.47602	2.60987
4921534H16Rik	0	0	0	0	0	0	0	0	0	0	0	0	0	0	0	0	0	0	0	0	0	0	0	0
4921536K21Rik	0	0.009697	0	0	0	0.997053	0	0	0	0	0	0.264775	0.630509	0	0.144784	0	0	0	0.447675	0.10168	0	0.161725	0.097169	0.145478
4921539E11Rik	0	0	0	0	0	0	0	0	0	0	0	0	0	0	0	0	0	0	0	0	0	0	0	0
4921539H07Rik	0	0.008154	0	0	0	0	0	0	0	0	0.055409	0	0	0	0.041913	0	0.091638	0.11126	0.027802	0	0	0	0.365163	0
4922502D21Rik	0	0	0	0	0	0	0	0	0	0	0	0	0	0	0	0	0	0	0	0	0	0	0.144549	0
4922502N22Rik	0	0	0	0	0	0	0	0	0	0	0	0	0	0	0	0	0	0	0	0	0	0	0	0
4930401A07Rik	0	0	0	0	0	0	0	0	0	0	0	0	0	0	0	0	0	0	0	0	0	0	0	0
4930401C15Rik	0	0	0	0	0	0	0	0	0	0	0	0	0	0	0	0	0	0	0	0	0	0	0	0
4930401G09Rik	0	0	0	0	0	0	0	0	0	0	0	0	0	0	0	0	0	0	0	0	0	0	0	0
4930401O10Rik	0	0	0	0	0	0	0	0	0	0	0	0	0	0	0	0	0	0	0	0	0	0	0	0
4930401O12Rik	0	0	0	0	0	0	0	0	0	0	0	0	0	0	0	0	0	0	0	0	0	0	0	0
4930402C01Rik	0	0	0	0	0	0	0	0	0	0	0	0	0	0	0	0	0	0	0	0	0	0	0	0
4930402F06Rik	0	0	0	0	0	0	0	0	0	0	0	0	0	0	0	0	0	0	0	0	0	0	0	0
4930402F11Rik	0	0	0	0	0	0	0	0	0	0	0	0	0	0	0	0	0	0	0	0	0	0	0	0
4930402H24Rik	24.452	81.3269	4.98082	21.3938	42.4337	22.4041	34.1449	31.0677	88.4819	25.0676	13.7353	85.1835	126.461	53.5565	56.728	24.9829	26.8698	46.5164	16.7931	24.9665	14.3974	13.6902	37.348	9.47941
4930402K13Rik	0	0	0	0	0	0	0	0	0	0	0	0	0	0	0	0	0	0	0	0	0	0	0	0
4930403D09Rik	0	0	0	0	0	0	0	0	0	0	0	0	0	0	0	0	0	0	0	0	0	0	0	0
4930403P22Rik	0	0	0	0	1.30781	0	0	0	3.03227	0	0	0	0	17.7657	0	0	0	5.2528	0.165221	0.054889	0	0.157345	0.361373	0.082653
4930404A12Rik	0	0	0	0	0	0	0	0	0	0	0	0	0	13.9757	0	0	0.320501	0	0	0	0	0	0	0
4930404H11Rik	0	0	0	0	0	0	0	0	0	0	0	0	0	0	0	0	0	0	0	0	0	0	0	0
4930404H24Rik	0	6.34688	0	0	0	0	0	0	0	0	0	0	0	0	0	0	0	0	0	0	0	0	0	0
4930404I05Rik	0	0	0	0	0	0	1.19932	0	0	0	0	0	0	0	0	0	0	0.012303	0	0	0.01994	0	0	0
4930404I20Rik	0	0	0	0	0	0	0	0	0	0	0	0	0	0	0	0	0	0	0	0	0	0	0	0
4930404N11Rik	0	0	0	0	0	0	0	0	0	0	0	0	0	0	0	0	0	0	0	0	0	0.459406	0	0
4930405A10Rik	0	0	0	0	0	0	0	0	0	0	0	0	0	0	0	0	0	0	0	0	0	0	0	0
4930405A21Rik	0	0	0	0	0	13.0804	0	0	0	0	0	0	0	0	0	0	0.769202	0.0784	0.275369	0	0	0.377123	0.618181	1.36786
4930405D11Rik	0	0	0	0	0	0	0	0	0	0	0	0	0	0	0	0	0	0	0	0	0	1.10141	0	0
4930405H06Rik	0	0	0	0	0	0	0	0	0	0	0	0.208781	0	0	0	0	0	0	0	0	0	0	0	0
4930405J17Rik	0	0	0	0	0	0	0	0	0	0	0	0	0	0	0	0	0	0	0	0	0	0	0	0
4930405L22Rik	0	0	0	0	0	0	0	0	0	0	0	0	0	0	0	0	0	0	0	0	0	0	0	0
4930405O22Rik	0	0	0	0	0.104518	0	0.143279	0	0	0	2.041	0	1.45886	0	0.21995	0.575222	0	0	1.34289	3.5041	0	0.539892	1.36366	0
4930406D18Rik	0	0	0	0	0	0	0	0	0	0	0	0	0	0	0	0	0	0	0	0.292674	0	0	0	0
4930407G08Rik	0	0	0	0	0	0	0	0	0	0	0	0	0	0	0	0	0	0	0	0	0	0	0	0
4930407I10Rik	0	0	0	0	0	0	0	0	0	0	0	0	0	0	0	0	0	0	0	0	0	0	0	0
4930407I19Rik	0	0	0	0	0	0	0	0	0	0	0	0	0	0	0	0	0	0	0	0	0	0	0	0
4930408K08Rik	0	0	0	0	0	0	0	0	0	0	0	0	0	0	0	0	0	0	0	0	0	0	0	0
4930408O17Rik	0	0	0	0	0	0	0	0	0	0	0	0	0	0	0	0	0	0	0	0.164668	0	0.94407	0	0
4930412B13Rik	0	0	0	0	0	0	0	0	0	0	0	0	0	0	0	0	0	0	0	0	0	0	0	0
4930412C18Rik	0	0.027109	0	0	0	1.39641	0	7.1426	0	0.380693	0	0	0	0	0.23214	0	0	0.052657	0.467794	0.379602	2.21617	1.1048	0.08519	2.02604
4930412E21Rik	0	0	0	0	0	0	0	0	0	0	0	0	0	0	0	0	0	0	0	0	0	0	0	0
4930412F09Rik	0	0	0	0	0	0	0	0	0	0	0	0	0	0	0	0	0	0	0	0	0	0	0	0
4930412L05Rik	0	0	0	0	0	0	0	0	0	0	0	0	0	0	0	0	0	0.4704	0	0	0	0	0	0.867857
4930412M03Rik	0	0	0	0	0	0.025097	0	0.059429	0.61043	0	0	0	0	0	0	0	0	0.368792	0.312223	0.367148	0	0	0.33368	1.37134
4930412O13Rik	0	0	0	0	0	0	0	0	0	0	0	0	0	0	0	0	0	0	0	0	0	0	0	0
4930413E15Rik	0	0	0	0	0	0	0	0	0	0	0	0	0	0	0	0	0	0	0	0	0	0	0	0
4930415C11Rik	0	0	0	0	0	0	0	0	0	0	0	0	0	0	0	0	0	0	0	0	0	0	0	0
4930415H17Rik	0	0	0	0	0	0	0	0	0	0	0	0	0	0	0	0	0	0	0	0	0	0	0	0
4930415L06Rik	0	0	0	0	0	0	0	0	0	0	0	0	0	0	0	0	0	0	0	0	0	0	0	0
4930415O20Rik	0	0	0	0	0	0	0	0	0	0	0	0	0	0	0	0	0	0	0.220295	0	0	0	0	0.206633
4930417H01Rik	0	0	0	0	12.6858	0	0	0	0	0	0	0	0	0	0	0	0	0	0	0	0	0	0	0
4930417O13Rik	0	0	0	0	0	0	0	0.193166	0	0.561404	0	0.460648	12.5465	0	0.011866	0.053569	0.086267	1.7248	0.62313	4.22019	0	0.428503	0.072275	0
4930417O22Rik	0	0	0	0	0	0	0	0	0	0	0	0	0	0	0	0	0	0	0	0	0	0	0	0
4930419G24Rik	0	0	0	0	0	0	0	0	0	0	0	0	0	0	0	0	0	0	0	0	0	0.029479	0	0
4930421P07Rik	0	0	0	0	0	0	0	0	0	0	0	0	0	0	0	0	0	0	0	0	0	0	0	0
4930422C21Rik	0	0	0	0	0	0	0	0	0	0	0	0	0	0	0	0	0	0	0	0	0	0	0	0
4930422M22Rik	0	0	0	0	0	0	0	0	0	0	0	0	0	0	0	0	0	0	0	0	0	0	0	0
4930423D22Rik	0	0	0	0	0.019441	0	0	0	0	0	0	0	1.13946	0	0.416751	0	0.022003	0	0.601956	0.276861	0.130558	0	0.726781	0.714926
4930423D24Rik	0	0	0	0	0	0	0	0	0	0	0	0	0	0	0	0	0	0	0	0	0	0	0	0
4930423M02Rik	0	0	0	0	0	0	0	0	0	0	0	0	0	0	0	0	0	0	0	0	0	0	0	0
4930425K10Rik	0	0	0	0	0	0	0	0	0	0	0	0	0	0	0	0	0	0	0	0	0	0	0	0
4930425L21Rik	0	0	0	0	0	0	0	0	0	0	0	0	0	0	0	0	0	0	0	0	0	0	0	0
4930425O10Rik	0.817394	0	0	0	0	0	0	0	0	0	0	0	0	0	0	0	0	0.661894	0	0	0.521639	0	0	0
4930426D05Rik	0	0	0	0	0	0	0	3.52156	0	0	0	0.020464	0	0	0	0	0	0	0	0	0	0	0	0
4930426I24Rik	0	0	0	0	6.49565	0	0.179258	0	1.5856	0	3.46074	4.58076	0	0	1.1052	0.706728	0.291961	0.705599	0.330443	0.219558	0	0.209793	2.00452	0
4930426L09Rik	0.303822	0	0	0	0	0.021028	1.41344	0	0.677664	0	0	0	0	0.911666	0.311709	0	0.153956	2.00357	0.394241	0	0.591675	0	0.818989	0
4930428D20Rik	0	0	0	0	0	0	0	0	0	0	0	0	0	0	0	0	0	0	0	0	0	0	0	0
4930428E07Rik	0	0	0	0	0	0	0	0	0	0	0	0	0	0	0	0	0	0	0	0	0	0	0	0
4930428N03Rik	0	0	0	0	0	0	0	0	0	0	0	0	0	0	0	0	0.118634	0	0	0.005556	0	0.005291	0	0
4930428O21Rik	0	0	0	0	0	0	0	0	0	0	0	0	0	0	0	0	0	0	0	0	0	0	0	0
4930429D17Rik	0	0	0	0	0	0	0	0	0	0	0	0	0	0	0	0	0	0	0	0	0	0	0	0
4930429F24Rik	0	0	0	0	0.332333	0	0	0.299943	0.149274	0	0	0	0	0	0	0	0	0.586428	1.4355	0	0.027465	0.063825	0	0.188385
4930429H19Rik	0	0	0	0	0	0	0	0	0	0	0	0	0	0	0	0	0	0	0	0	0	0	0	0
4930429P21Rik	0	0	0	0.509161	0	0	0	0	0	0	0	0	0	0	0	0	0	0	0	0	0	0	0	0
4930430A15Rik	0	0	0	0	0	0	0	0	0	0	0	0	0	0	0	0	0	0.0654	0	0	0	0	0	0
4930430E12Rik	0	0	0	0.065289	1.04625	0	0	0	0	0	0.05789	0.05949	0	0	0.428657	0	0	0	0.550738	0.164668	1.25952	0	0.216824	0.076113
4930430F08Rik	14.5293	3.26442	14.7963	12.0619	0.746426	7.11361	0.113103	19.2356	14.2761	15.7718	10.4329	24.5989	45.765	4.93156	7.8476	10.4456	8.09692	7.29209	10.8931	2.65374	5.4861	10.7369	3.33564	7.45825
4930430O22Rik	0	0	0	0	0	0	0	0	0	0	0	0	0	0	0	0	0	0	0	0	0	0	0	0
4930431F10Rik	0	0.033452	0	1.61703	0	2.2842	0	2.35983	0.293947	0.175366	0.732883	0.043449	0	0	0.827243	0.029355	0	1.87383	0.735583	0.659708	0.944229	0	0.123126	1.6519
4930431F12Rik	0	0	0	0	0	4.0515	0	0	0	1.05748	0	0	0	0	0	0	0	0	0	0	0	0.323083	0	0
4930431L21Rik	0	0	0	0	0	0	0	0	0	0	0	0	0	0	0	0	0	0	0	0	0	0	0	0
4930431P03Rik	0	0	0	0	0	0.008215	0	0	0	0	0	0	0	0	0	0	0.369243	0	0.044504	0.040107	0	0	0	0
4930431P19Rik	0.835555	2.6468	0.019896	0.03283	5.83886	0.81805	0.626325	0.168974	0.193981	0.076681	0.006774	0.396963	0.654681	0.809538	0.226009	0.008524	0.322767	0.107252	1.07992	0.489186	0.139941	0.610929	1.65609	1.84983
4930432B10Rik	0	0	0	0	0	0	3.67011	0	3.2211	0	0.418976	1.36492	0	0	0.880251	0.012654	0	0	0	0.054064	0	0.760258	0	1.36194
4930432E11Rik	0.175829	0	0	0.008475	0	0	0	0	0	0	0	0.2748	0	0	0.016974	0	0	0.034041	0.003276	0	0	0	0	0
4930432H08Rik	0	0	0	0	0	0	0	0	0	0	0	0	0	0	0	0	0	0	0	0	0	0	0	0
4930432K21Rik	0	1.01619	0.068744	0	0	0.224352	0	0	0	0	0.427166	1.61005	0	0	0.012818	0	0.029995	0.057481	0.074513	0.006914	0	0.042228	0.203427	0
4930432L08Rik	0	0	0	0	0	0	0	0	0	0	0	0	0	0	0	0	0	0	0	0.020303	0	0	0	0
4930432M17Rik	0	0	0	0	0	0	0	0	0	0	0	0	0	0	0	0	0	0	0	0	0	0	0	0
4930432O09Rik	0	0	0	0	0	0	0	0	0	0	0	0	0	0	0	0	0	0	0	0	0	0	0	0
4930433B08Rik	0	0	0	0	0	0	0	0	0	0	0	0	0	0	0	0	0	0	0	0	0	0	0	0
4930433I11Rik	0	0	0	0	0	0	0	0	0	0	0	0	0	0	0	0	0	0	0	0	0	0	0	0
4930433J02Rik	0	0	0	0	0	0	0	0	0	0	0	0	0	0	0	0	0	0	0	0	0	0	0	0
4930433N12Rik	1.18744	0	0	0	0	0	0	0	0	0	0	0	0	0	0	1.6013	0	1.01967	0	0	0	0	0.044617	0
4930434B07Rik	0	0	0	0	0	0	0	0	0	0	0	0	0	0	0	0	0	0	0	0.246573	0	0	0	0
4930434F21Rik	0	0	0	0	0	0	0	0	0	0	0	0	0	0	0	0	0	0	0	0	0	0	0	0
4930434O05Rik	0	0	0	0	0	0	0	0	0	0	0	0	0	0	0	0	0	0	0	0	0	0	0	0
4930435C17Rik	0	0	0	0	0	0	0	0	0	0	0	0	0	0	0	0	0	0	0	0	0	0	0	0
4930435E12Rik	0	0	0	0	0	0	0	0	0	0	0	0	0	0	0	0	0	0	0	0	0	0	0	0
4930435F18Rik	0	4.51887	0	4.56058	0	0.087907	0.117939	3.02501	1.98219	0	0	2.24316	7.52659	0	0.048269	0.31654	0.287569	0.770826	0.940832	3.29448	0.13185	0.498813	0.933417	1.5741
4930437M23Rik	0	0	0	0	0	0	0	0	0	0	0	0	0	0	0	0	0	0	0	0	0	0	0	0
4930438A08Rik	0	0	0	0	0	0	0	0	0	0	0	0	0	0	0	0	0	0	0	0	0	0	0	0.006149
4930438E09Rik	0	0	0	0	0	0	0	0	0	0	0	0	0	0	0	0	0	0	0	0	0	0	0	0
4930439A04Rik	0	0	0	0	0	0	0	0	0	0	0	0	0	0	0	0	0	0	0	0	0	0	0	0
4930439D14Rik	0	0	0	0	0	0	0	0	0	0	0	0	0	0	0	0	4.80751	0.356363	2.25302	0	0	0	0	0
4930440C22Rik	0	0	0	0	0	0	0	0	0	0	0	0	0	0	0	0	0	0	0	0	0	0	0	0
4930440I19Rik	0	0	0	0	0	0	0	0	0	0	0	0	0	0	0	0	0	0	0	0	0	0	0	0
4930441H08Rik	0	0	0	0	0	0	0	0	0	0	0	0	0	0	0	0	0	0	0	0	0	0	0.361373	0
4930441J16Rik	0	0	0	0	0	0	0	0	0	0	0	0	0	0	0	0	0	0	0	0	0	0	0	0
4930442G10Rik	0	0	0	0	0	0	0	0	0	0	0	0	0	0	0	0	0	0	0	0	0	0	0	0
4930442G15Rik	0	0	0	0	0	0	0	0	0	0	0	0	0	0	0	0	0	0	0	0	0	0	0	0
4930442H23Rik	0	0	0	0	0.022541	0	0	0	0	0	0	0	0	0	0	0	0	0	0	0	0	0	0	0
4930442J19Rik	0	0	0	0	0	0	0	0	0	0	0	0	0	0	0	0	0	0	0	0	0	0	0	0
4930442L01Rik	0	0	0	0	0	0	0	0	0	0	0	0	0	0	0	0	0	0	0	0	0	0	0	0
4930443O20Rik	0.084107	0	0.018517	0	0	0	2.96937	0	0.106825	0	0.527836	0.021263	0	0	0	0.66205	0.269591	0.431948	0	0	0	0	0.322569	0
4930444A19Rik	0	0	0	0	0	0	0	0	0	0	0	0	0	0	0	0	0	0	0	0	0	0	0	0
4930444E06Rik	0	0	0.053143	0	0	0	0	0	0	0	0	0	0	0	0	0	0	0	0	0.042017	0	0	0	0
4930444F02Rik	0	0	0	0	0	0	0	0	0	0	0	0	0	0	0	0	0	0	0	0	0	0	0	0
4930444G20Rik	0	0	0	0	0	0	0	0	0	0	0	0	0	0	0	0	0	0	0	0	0	0	0	0
4930444M15Rik	0	0	0	0	0	0	0	0	0	0	0	0	0	3.75656	0	0	0	0	0	0	0	0	0	0
4930444P10Rik	0	0	0	0.117256	0.460957	0.015879	0	0	0	0	0.082856	0	0	0	0	0	0.057658	0	0.079348	0.263344	0	0	0	0.228801
4930445B16Rik	0	0	0	0	0	0	0	0	0	0	0	0	0	0	0	0	0	0	0	0	0	0	0	0
4930445N08Rik	0	0	0	0	0	0	0	0	0	0	0	0	0	0	0	0	0	0	0	0	0	0	0	0
4930445N18Rik	0	0	0	0	0	0	0	0	0	0	0	0	0	0	0	0	0.697743	0	0	0	0	0	0.760525	0
4930447A16Rik	0	0	0	0	0	0	0	0	0	0	0	0	0	0	0	0	0	0	0	0	0	0	0	0
4930447C04Rik	0	0	0.022539	0	0.366187	9.95198	0	9.08286	0	1.74959	0	0	7.52576	0	0	0	0	0.1568	9.14189	3.81756	0	4.36807	0.046423	13.3266
4930447F04Rik	0	0	0	0	0	0	0	0	0	0	0	0	0	0	0	0	0	0	0	0	0	0	0	0
4930447F24Rik	0	0	0	0	0	0	0	0	0	0	0	0	0	0	0	0	0	0	0	0	0	0	0	0
4930447K03Rik	0	0	0	0	0	0	0	0	0	0	0	0.236391	0	0	0.050939	0	0.042266	0	1.39765	0	0	0	0	0
4930447M23Rik	0	0	0	0	0.976253	0	0	0.857314	4.5118	0	0	0	0	0	0.238143	0	0	0	2.77602	0.913176	0	0	0	0.185146
4930447N08Rik	0	0	0	0	0	0.024876	0	0	0	0	0	0	2.45683	0	0	0	0	0.418172	0.023079	1.18559	0	0	0	0
4930448A20Rik	0	0	0	0	0	0	0	0	0	0	0	0	0	0	0	0	0	0	0.097308	0	0	0	0	0
4930448C13Rik	0	0	0	0	0	0	0	0	0	0	0	0	0	0	0	0	0	0	0	0	0	0	0	0
4930448D08Rik	0	0	0	0	0	0.395741	0	0.465718	0	0	0	0	0	0	0	0	0	0	0	0	0	0	0	0.166929
4930448E22Rik	2.50722	0	0	0	0	1.70891	0	0	0	0.190056	0	0	0.06262	0	0.229008	0.485211	0	0	0.056841	0.027674	0	0.350173	0.315614	0
4930448F12Rik	0	0	0	0	0	0	0	0	0	0	0	0	0	0	0	0	0	0	0	0	0	0	0	0
4930448H16Rik	0	0	0	0	0	0	0	0	0	0	0	0	0	0	0	0	0	0	0	0	0	0	0	0
4930448I06Rik	0	0	0	0	0	0	0	0	0	0	0	0	0	0	0	0	0	0	0	0	0	0	0	0
4930448I18Rik	0	0	0	0	0	0	0	0	0	0	0	0	0	0	0	0	0	0	0	0	0	0	0	0
4930448K20Rik	0	0	0	0	0	0	0	0	0	0	0	0	0	0	0	0	0	0	0	0	0	0	0	0
4930449A18Rik	0	0	0	0	0	0	0	0	0	0	0	0	0	0	0	0	0	0.039646	0	0	0	0	0	0
4930449E01Rik	0	0	3.91004	0	0	0	0	0	0	0	0	0	0	0	0	0	0	0	0	0	0	0	0	0
4930449I24Rik	0	0	0	0	0	0	0	0	0	0	0	0	0	0	0	0	0	0	0	0	0	0	0	0
4930451E10Rik	0	0	0	0	0	0	0	0	0	0	0	0	0	0	0	0	0	0	0	0	0	0	0	0
4930451G09Rik	0.694856	0	1.07843	0	0	5.54824	0	2.18762	0	0.042514	0	1.67567	5.75117	0	0.633556	0.706728	0	0.116783	0.853737	0.936141	0.028536	0.888554	0.789192	2.58197
4930451I11Rik	0	0	0	0	0	0	0	0	0	0	0	0	0	0	0	0	0	0	0	0	0	0	0	0
4930452B06Rik	0	0	0	0.238026	0	1.87843	0.018098	0.313248	1.14903	1.51198	0.280367	0	0.122906	0	0.124513	0.102517	0	0.080051	1.2454	3.96952	0	2.53207	0	0.673065
4930452L12Rik	0	0	0	0	0	0	0	0	0	0	0	0	0	0	0	0	0	0	0	0	0	0	0	0
4930452N14Rik	0	0	0	0	0	0	0	0	0	0	0	0	0	0	0	0	0	0	0	0	0	0	0	0
4930453C13Rik	0	0	0	0	0	0	0	0	0	0	0	0	0	0	0	0	0	0	0	0	0	0	0	0
4930453H23Rik	0	0	0	0	0	0	0	0	0	0	0	0	0	0	0	0	0	0	0	0	0	0	0	0
4930453L07Rik	0	0	0	0	0	0	0	0	0	0	0	0	0	0	0	0	0	0	0	0	0	0	0	0
4930453N24Rik	13.8134	12.7757	8.30566	0.849747	10.4019	3.47327	7.98175	13.6854	25.8977	3.54565	11.1991	11.4236	8.73231	9.55358	9.55568	16.2837	10.543	15.8071	5.79607	7.04481	18.5177	3.57079	9.7861	9.55451
4930453O03Rik	0	0	0	0	0	0	0	0	0	0	0	0	0	0	0	0	0	0	0	0	0	0	0	0
4930455B14Rik	0	0	0	0	0	0	0	0	0	3.13039	0	0	0	0	0	0	0	0	0	0	0	0	0	0
4930455C13Rik	0	0	0	0	0	0	0	0	0	0	0	0	0	0	0	0	0	0	0	0	0	0.025749	0	0
4930455D15Rik	0	0	0	0	0.258021	0	0	0	0	0	0	0	0	0	0	0	0	0	0	0	0	0	0.391356	0
4930455G09Rik	0	0	0	0	0	0	0	0	0	0	0	0	0	0	0.190514	0	0	0	0.330443	0	1.71753	0	0	0
4930455H04Rik	0	0	0	0	0	0	0	0	0	0	0	0	0	0	0	0	0	0	0	0	0	0	0.66371	0
4930455J16Rik	0	0.055157	0	0	0	0	0.124595	0.005859	0	0	0.083481	0.017355	0	0	0	0.006209	0	0	0.02965	0	0	0	0	0
4930455M05Rik	0	0.04527	0	0	0	0	0	0	0	0	0	0	0	0	0	0	0	0	0	0	0	0	0.131207	0
4930456L15Rik	0	0	0	0	0	0	0	0	0	0	0	0	0	0	0	0	0	0	0	0	0	0	0	0
4930458A03Rik	0	0	0	0	0	0	0	0	0	0	0	0	0	0	0	0	0	0	0	0	0	0	0	0
4930458B22Rik	0	0	0	0	0	0	0	0	0	0	0	0	0	0	0	0	0	0	0	0	0	0	0	0
4930458D05Rik	0	0	0	0	0	0	0	0	0	0	0	0	0	0	0	0	0	0	0	0	0	0	0.030493	0.085671
4930458K08Rik	0	0	0	0	0	0	0	0	0	0	0	0	0	0	0	0	0	0	0	0	0	0	0	0
4930459C07Rik	0	0	0	0	0	0	0	0	0	0	0	0	0	0	0	0	0	0	0	0	0	0	0	0
4930459L07Rik	0	0	0	0	0	0	0	0	0	0	0	0	0	0	0	0	0	0	0	0	0	0	0	0
4930461C15Rik	0	0	0	0	0	0	0	0	0	0	0	0	0	0	0	0	0	0	0	0	0	0	0.256702	0
4930461G14Rik	0	0	0	0	0	0	0	0	0	0	0	0	0	0	0	0	0	0	0	0	0	0	0	0
4930463O16Rik	0	0	0	0	0	0	0	0	0	0	0	0	0	0	0	0	0	0	0	0	0	0	0	0
4930465I24Rik	0	0	0	0	0	0	0	0	0	0	0	0	0	0	0	0	0	0	0	0	0	0	0	0
4930465K10Rik	0	0	0	0	0	0	0.836531	0	0	0	0	0	0	0	0	0	0	0	0	0	0	0	0	0
4930465M20Rik	0	0	0	0	0	0	0	0	0	0	0	0	0	0	0	0	0	0	0	0	0	0	0	0
4930466I24Rik	0	0	0	0	0	0	0	0	0	0	0	0	0	2.87427	0	0	0	0	0	0	0	0	0.26799	0
4930467D21Rik	0	0	0	0	0	0	0	0	0	0	0	0	0	0	0	0	0	0	0	0	0	0	0	0
4930467E23Rik	0	0	0	0	0	0	0	0	0	0	0	0	0	0	0.102534	0	0	0.601789	0	0.230791	0	0.038734	0	0.082186
4930467J12Rik	0	0	0	0	0	0	0	0	0	0	0	0	0	0	0	0	0	0	0	0	0	0	0	0
4930467K11Rik	0	0	0	0	0	0	0	0	0	0	0	0	0	0	0	0	0	0	0	0	0	0	0.433647	0
4930469B13Rik	0	0	0	0	0	0	0	0	0	0	0	0	0	0	0	0	0	0	0	0	0	0	0	0
4930469K13Rik	0	0	0	0	0	0	0	0	0	0	0	0	0	0	0	0	0	0	0	0	0	0	0	0
4930470G03Rik	0	0	0	0	0	1.28616	0	0	0	0	0	0	3.407	0	0.007511	0	0.027327	0	0.150143	0.117606	0.093749	0.418584	0.006035	0
4930470O06Rik	0	0	0	0	0	0	0	0	0	0	0	0	0	0	0	0	0	0	0	0	0	0	0	0
4930470P17Rik	0	0	0	0	0	0	0	0	0	0	0	0	0	0	0	0	0	0	0	0	0	0	0	0
4930471C04Rik	0	2.14024	0	0	0	0.030884	0	0	0	0	0	0	0	0	0.320575	0	0	0	0.396539	0.042153	0	1.8332	0	0
4930471C06Rik	0	0	0	0	0	0	0	0	0	0	0	0	0	0	0	0	0	0	0	0	0	0	0	0
4930471D02Rik	0	0	0	0	0	0	0	0	0	0	0	0	0	0	0	0	0	0	0	0	0	0	0	0
4930471E15Rik	0	0	0	0	0.052333	0.047914	0	0.613265	0.079797	6.45423	0	0	10.2993	0	0.047629	0.064248	0	1.4112	0	0	1.20227	0.262443	0.361373	0.247959
4930471E19Rik	0	0	0	0	0	0	0	0	0	0	0	0	0	0	0	0	0	0	0	0	0	0	0	0
4930471G24Rik	0	0	0	0	0	0	0	0	0	0	0	0	0	0	0	0	0	0	0	0	0	0	0	0
4930471M09Rik	0	0	0	0	0	0	0	2.32454	0	0	0	0	0	0	0	0	0	0	0	0	0	0	0	0
4930473A02Rik	0	0	0	0	0	0	0	0	0.02732	0	0	0	0	0	0	0	0	0	0	0	0	0	0	0.200734
4930473D10Rik	0	0	0	0	0	0	0	0	0	0	0	0	0	0	0	0	0	0	0	0	0	0	0	0
4930473H19Rik	0	0	0	0	0	0	0	0	0	0	0	0	0	0	0	0	0	0	0	0	0	0	0	0
4930473O22Rik	0	0	0	0	0	0	0	0	0	0	0	0	0	0	0	0	0	0	0	0	0	0	0	0
4930474H06Rik	0	0	0	0	0	0	0	0	0	0	0	0	0	0	0	0	0	0	0	0	0	0	0	0
4930474N05Rik	0	0	0	0	0	0	0.015583	0	0	0	0.035938	0.069779	0	0	0.010586	0	0.011924	0	0.265371	0.026132	0	0	0.014116	0.009218
4930474N09Rik	0	0	0	0	0	0	0	0	0	0	0	0	0	0	0	0	0	0	0	0	0	0.169535	0	0
4930477E14Rik	0	0	0	0	0	0	0	0	0	2.71244	0	0	0	0	0	0	0	0	0	0	0	0	0	0
4930477G07Rik	0	0	0	0	0	0	0	0	0	0	0	0	0	0	0	0	0	0	0	0	0	0	0	0
4930477N07Rik	0	0	0	0	0	0	0	0	0	0	0	0	0	0	0	0	0	0	0	0	0	0	0	0
4930478K11Rik	0	0	0	0	0	0	0	0	0	0	0	0	0	0	0	0	0	0	0	0	0	0	0	0
4930478P22Rik	0	0	0	0	0	0	0	0	0	0	0	0	0	0	0	0	0	0	0	0	0	0	0	0
4930479D17Rik	0	0	0	0.069428	0	0	0	0	0	0	0	0	0	0	0	0	0	0	0	0.283249	0	0	0.491198	0
4930479H17Rik	0	0	0	0	0	0	0	0	0	0	0	0	0	0	0	0	0	0	0	0	0	0	0	0
4930480E11Rik	0	0	0	0	0	0	0	0	0	0	0	0	0	0	0	0	0	0	0	0	0	0	0	0
4930480G23Rik	0	0	0	0	0	0	0	0	0	0	0	0	0	0	0	0	0	0	0	0	0	0	0	0
4930480K15Rik	0	0	0	0	0	0	0	0	0	0	0	0	2.6144	0	0	0	0	0	0.079267	0	0	0	0	0
4930480K23Rik	0.522209	1.93279	0.070656	0.049868	0.698208	4.8536	1.02562	2.56883	3.32341	0.301109	0.612576	0.565944	0	0.167469	1.14409	1.12092	0.376429	0	1.15943	0.589811	0.035953	0.868936	1.02342	0.343792
4930480M12Rik	0	0	0	0	0	0	0	0	0	0	0	0	0	0	0	0	0	0	0	0	0	0	0	0.247959
4930481A15Rik	0	16.4825	0	0	0	0	0	9.20135	0	0	0	0	0	0	0.01542	2.23257	0	0	0.209824	0.070121	0	0	0	0
4930481B07Rik	0	1.31767	0	0.067025	2.46204	0.657365	3.15983	0.420565	0.110441	0	0	0	0	1.3048	0.11939	0.826708	0.528785	1.59516	0.238286	0.366253	0.061761	0.534749	2.16727	0.110234
4930483J18Rik	0.987013	0	0	0	4.96793	0	0	0	0	0	0	0	0	0	0	0	0	0	0	0	0	0	0	0.882754
4930483K19Rik	0	0	0	0	0	0	0	0	0	0	0	0	0	0	0	0	0	0	0	0	0	0	0	0
4930483O08Rik	0	0	0	0	0	0	0	0	0	0	0	0	0	0	0	0	0	0	0	0	0	0	0	0
4930484H19Rik	0	0	0	0	0	0	0	0	0	0	0	0	0	0	0.132625	0	0	0	0	0	0	0	0	0
4930486F22Rik	0	0	0	0	0	0	0	0	0	0	0	0	0	0	0	0	0	0	0	0	0	0	0	0
4930486I03Rik	0	0	0	0	0	0	0	0	0	0	0	0	0	0	0	0	0	0	0	0	0	0	0	0
4930486L24Rik	0	0	0.029906	0	10.4429	0	5.685	0	0	0	3.46696	0	0	0	0.014631	0	0	23.0548	0.023633	0	0	0.196841	9.92407	0
4930487D11Rik	0	0	0	0	0	0	0	0	0	0	0	0	0	0	0	0	0	0	0	0	0	0	0	0
4930488B22Rik	0	0	0	0	0	0	0	0	0	0	0	0	0	0	0	0	0	0	0	0	0	0	0	0
4930488L21Rik	0	0.094551	0	0	0	1.28416	0	1.27807	0.00823	0.330829	0	0.567126	0.054685	0	0.298674	0	0	0	0.31948	0.089579	0	0.093031	0	0.186255
4930488N15Rik	0	0	0	0	0	0	0	0	0	0	0	0	0	0	0.092837	0	0	0	0	0	0	0	0	0
4930488N24Rik	0	0	0	0	2.86404	0	0	0	0	0	0	0	0	0	0	0	0	0	0	0	0	0	0	0
4930500F04Rik	0	0	0	0	0	0	0	0	0	0	0	0	0	0	0	0	0	0	0	0	0	0	0	0
4930500F10Rik	0	0	0	0	0	0	0	0.828608	0	0	0	0	0	0	0	0	0	0	0	0	0	0.655565	0	0
4930500L23Rik	0	7.6101	0	0.163958	0	0	0	0	0	0	0	0.084981	0	0	0	0	0	0	0	0	0	0	0	0
4930500M09Rik	0	0	0	0	3.56293	0	0	0	0	0	0	0	0	0	0	0	0	1.65237	0.087512	0.36688	0	0	1.39246	0
4930502A04Rik	0	0	0	0	0	0	0	0	0	0	0	0	0	0	0	0	0	0	0	0	0	0	0	0
4930502E09Rik	0	0	0.130646	0	0	0	0	0	0	0	0	0	0	0	0	0	1.26967	1.0192	0	0	0	0	0.070869	0
4930502E18Rik	1.27009	0	0	0	0	0	0	0	0	0	0	0	0	0	0	0	0	0	0	0	0	0	0	0
4930503B20Rik	0	0	0	0	0	0	0	0	0	0	0	0	0	0	0	0	0	0	0	0	0	0	0	0
4930503E14Rik	0	0	0	0	0	0	0	0	0	0	0	0	0	0	0	0	0	0	0	0	0	0	0	0
4930503E24Rik	0	0	0	0	0.026326	0	0	0	0	0	0	0	0	0	0	0	0	0	0	0	0.037208	0	0	0.032929
4930503H13Rik	0	0	0	0	0	0	0	0	0	0	0	0	0	0	0	0	0	0	0	0	0	0	0	0
4930503L19Rik	20.0116	7.11027	20.5194	2.88507	37.5817	7.04853	62.61	5.95276	37.3749	12.2962	14.5816	4.23558	0.776052	34.2751	2.34369	11.1	8.38245	31.5069	3.14362	2.30619	6.23974	1.15762	15.08	3.85915
4930503O07Rik	0	0	0	0	0	0	0	0	0	0	0	0	0	0	0	0	0	0	0	0	0	0	0	0
4930504D19Rik	0	0	0	0	0	0	0	0	0	0	0	0	0	0	0	0	0	0	0	0	0	0	0	0
4930504O13Rik	0	0	0	0	0	0	0	0	0	0	0	0	0	0	0	0	0	0	0	0	0	0	0	0
4930505A04Rik	0	0	0	0	0	0	0	0.034743	0	0	0	0	0	0	0	0	0	0	0	0.066776	0	0	0	1.82493
4930505G20Rik	0	0	0	0	0	0	0	0	0	0	0	0	0	0	0	0	0	0	0	0	0	0	0	0
4930505K13Rik	0	0	0	0	0	0	0	0	0	0	0	0	0	0	0	0	0	0	0	0	0	0	0	0
4930505K14Rik	0	0	0	0	0	0	0	0	0	0	0	0	0	0	0	0	0	0	0	0	0	0	0	0
4930505M18Rik	0	0	0	0	0	0	0	0	0	0	0	0	0	0	0	0	0	0	0	0	0	0	0	0
4930505N22Rik	0	0	0	0	0	0	0	0	0	0	0	0	0	0	0	0	0	0	0	0	0	0	0	0
4930505O20Rik	0	0	0	0	0	0	0	0	0	0	0	0	0	0	0	0	0	0	0	0.016905	0	0	0	0
4930506C21Rik	0	4.65182	0	3.74744	0	11.0758	0	0	0	0	0	0.912403	0	0	1.71171	0.048116	0	0.242487	0.233649	0.166739	0.826582	0.04133	0	0.950186
4930507D05Rik	0	0	0	0	0	0	0	0	0	0	0	0	2.18301	0	0	0	0	0	0	0	0	0	0.080004	0
4930507D10Rik	0	0	0	0	0	0	0	0	0	0	0	0	0	0	0	0	0	0	0	0	0	0	0	0
4930509E16Rik	0	0	0	0	0	0	0	0	0	0	0	0	0	0	0	0	0	1.46959	0	0	0	0.089778	0	0
4930509G22Rik	0.009289	0	0.009338	0	0	0	0	1.75682	0	0	1.17963	0.011075	0	0	0	0.060665	0	0.422483	0.009392	0.232671	0	0.157776	0.24242	0.590442
4930509H03Rik	7.01602	3.1087	0	0	1.1758	1.82438	0	1.78779	4.93156	0	3.06542	6.6733	0.490551	4.0372	0.228544	3.48082	1.51106	0.049356	1.38249	0.152245	1.6263	1.15765	2.64621	0.587881
4930509J09Rik	0	0	0	0	0	0	0	0	0	0	0	0	0	0	0	0	0	0	0	0	0	0	0	0
4930509K18Rik	0	0	0	0	0	0	0	0	0	0	0	0	0	0	0	0	0	0	0	0	0	0	0	0
4930510E17Rik	0	0	0	0	0	0	0	0	0	0	0	0	0	0	0	0	0	0	0	0	0	0	0	0
4930511A02Rik	0	0	0	0	0	0	0	0	0	0	0	0	0	0	0	0	0	0	0	0	0	0	0	0
4930511E03Rik	0	0	0	0	0	0	0	0	0	0	0	0	0	0	0	0	0	0	0	0	0	0	0	0
4930511J24Rik	0	0	0	0	0	0	0	0	0	0	0	0	0	0	0	0	0	0	0	0	0	0	0	0
4930511M06Rik	0.068266	3.07009	2.9187	0.564559	1.41008	5.44857	5.41925	14.2594	4.63935	1.71116	3.04034	0.109517	4.95889	0	0.363943	0.542907	0.644452	0.435946	2.74661	1.50321	0.532643	0.710089	0.431268	1.15824
4930511M18Rik	0	0	0	0	0	0	0	0	0	0	0	0	0	0	0	0	0	0	0	0	0	0	0	0
4930511O05Rik	0	0	0	0	0	0	0	0	0	0	0	0	0	0	0	0	0	0	0	0	0	0	0	0
4930512B01Rik	0	0	0	0	0.01292	0	0	0.006553	0	0.010543	0	0.096952	0	0	0.074739	0	0.008086	0	0.012813	0	0	0.014963	0.008951	0
4930512H18Rik	0	0	0	0	0	0	0	0	0	0	0	0	0	0	0	0	0	0	0	0	0	0	0.110903	0
4930512J16Rik	0	0	0	0	0	0.109524	0	0.015754	0	0	0	0	0.739569	0	0	0	0	0	0	0	0	0	0.236706	0
4930512M02Rik	0	0.083271	0	0	0.052312	0.189939	2.92788	3.90638	0	0	6.13633	0.05949	0	0	0	1.09222	2.37171	0.627199	0.165221	1.03378	0	1.57345	0.216824	0
4930512P04Rik	0	0	0	0	0	0	0	0	0	0	0	0	0	0	0	0	0	0	0	0	0	2.59093	0	0
4930513D17Rik	0	0	0	0	0	0	0	0	0	0	0	0	0	0	0	0	0	0	0	0	0	0	0	0
4930513N10Rik	0.006709	0.289364	0	0	0.012876	0	1.23589	0.94255	0.227034	0	1.03188	0	0	0	0.098968	0	0.376943	0.049778	0.396973	0	0.186881	0.127928	1.76251	0.255148
4930513O06Rik	0	0	0	0	0	0	0	0	0	0	0	0	0	0	0	0	0	0	0	0	0	0	0	0
4930515B02Rik	0	0	0	0	0	0	0	0	0	0	0	0	0	0	0	0	0	0	0	0	0	0	0	0
4930515G01Rik	2.5593	0	0	0	4.56269	1.26785	0	2.47462	0	0	3.00693	0	0	0	0.365071	0.073553	1.67678	0.251655	0.673179	0.495842	0.557895	0.05824	0.562836	0.291015
4930515G13Rik	0	0	0	0	0	0	0	0	0	0	0	0	0	0	0	0	0	0	0	0	0	0	0	0
4930515G16Rik	0	0	0	0	0	0	0	0	0	0	0	0	0	0	0	0	0	0	0	0	0	0	0	0
4930515L19Rik	0	0	0	0	0	0	0	0	0	0	0	0	0	0	0	0	0	0	0	0	0	0	0	0
4930516B21Rik	0.023308	0	0	0	0	0	0	0	0	0	0	0	0	0	0	0	0	0	0.742108	0	0	0	0	0
4930516K23Rik	0	0.214589	0	0.004486	0.003216	0	0.067967	0.370916	0	0	0.165299	0	0	0.136864	0	0.08879	0	0.066973	0	0.031568	0	0.023662	0	0
4930517E11Rik	0	0	0	0	0	0	0	0	0	0	0	0	0	0	0	0	0	0	0	0	0	0	0	0
4930517L18Rik	0	0	0	0	0	0	0	0	0	0	0	0	0	0	0	0	0	0	0	0	0	0	0	0
4930517O19Rik	0	0	0	0	0	0	0	0	0	0	0	0	0	0	0	0	0.448701	0	0	0	0	0	0	0
4930518C09Rik	0	0	0	0	0	0	0	0	0	0	0	0	0	0	0	0	0	0	0	0	0	0	0	0
4930518I15Rik	0	4.7575	0	0	0	0	0	0	1.50672	0.846895	0	0.361462	0	0	0	1.09892	0.341129	0.148359	0.622786	0.090177	0	0.020327	0	0
4930518I17Rik	0	0	0	0	0	0	0	0	0	0	0	0	0	0	0	0	0	0	0	0	0	0	0	0
4930518J20Rik	0	0	0	0	0	0	0	0	0	0	0	0	0	0	0	0	0	0	0	0	0	0	0	0
4930518J21Rik	0	0	0	0	0	0	0	0	0	0	0	0	0	0	0	0	0	0	0	0	0	0	0	0
4930518P08Rik	0	0	0	0	0	0	0	0	0	0	0	0	0	0	0	0	0	0	0	0	0	0	0	0
4930519A11Rik	0	0	0	0	0	0	0	0.056186	0	6.15299	0	0	0	0	0	0	0	0	1.00713	0.294645	0	1.0814	0.029575	0.96846
4930519D14Rik	0	0	0	0	0	0	0	0	0	0	0	0	0	0	0	0	0	0	0	0	0	0	0	0
4930519F09Rik	0.065514	0	0	0	0	0	0	0.055802	0	0	0	0.634065	0.04219	0	0	0	0	0	0	0	0	0	0	0
4930519F16Rik	0	0	0	0	0	0.02657	0	0	0	0	0	0	0	0	0.095081	1.81345	0	0	0.077437	0	0	0	0	0
4930519F24Rik	0	0	0	0	0	0	0	0	0	0	0	0	0	0	0	0	0	0	0	0	0	0	0	0
4930519G04Rik	0.09695	0	0	0	0	0.788778	0	0	0	0.008656	0	0.032691	0	0	0	0	0	0	0	0	0	0	0	0
4930519H02Rik	0	0	0	0	0	0	0	0.167405	0	0	0	0	0	0	0	0	0	0	0	0	0	0	0	0
4930519K11Rik	0	0	0	0	0	0	0	0	0	0	0	0	0	0	0.304884	0	0	0	0.879727	0	0	0	0	0.180224
4930519L02Rik	0	0	0	0.104268	0.193742	0	0.364735	2.45537	0.079797	0	0.05789	0	0	0.592192	0.392689	0.064248	1.41006	0	2.64348	0.226514	2.46179	2.10876	0.79344	0.95051
4930519P11Rik	0	0	0	0	0	0	0	0	0	0	0	0	0	0	0.190514	0	0	0	0	0	0	0	0	0
4930520K02Rik	0	0	0	0	0	0	0	0	0	0	0	0	0	0	0	0	0	0	0	0	0	0	0	0
4930520M14Rik	0	0	0	0	0	0	0	0	0	0	0	0	0	0	0	0	0	0	0	0	0	0	0	0
4930520O04Rik	0	0.012532	0	0	0	0.035856	0	0.022105	0.048578	1.03954	0	0	0	0.04259	0.072113	0	0.578718	0.024273	0	0.018225	0.105735	0	0.07726	0
4930520P13Rik	0	0	0	0	0	0	0	0	0	0	0	0	0	0	0	0	0	0	0	0	0	0	0	0
4930521E06Rik	0	0	0	0	0	0	0	0	0	0	0	0	0	0	0	0	0	0	0	0	0	0	0	0
4930521O17Rik	0	0	0	0	0	0	0	0	0	0	0	0	0	0	0	0	0	0	0	0	0	0	0	0
4930522H14Rik	0	0	0	0	0	0	0	0	0	0	0	0	0	0	0	0	0	0	0	0	0	0	0	0
4930522L14Rik	6.85005	0.711145	9.84809	2.12343	15.1368	15.0002	5.06951	2.02101	9.81567	2.6449	14.8063	6.8359	3.10753	5.64155	3.40434	6.64926	4.59231	6.05568	2.41876	5.76816	3.15778	7.68764	5.47943	10.6197
4930522N08Rik	0	0	0	0	0	0	0	0	0	0	0	0	0	0	0	0	0	0	0	0	0	0	0	0
4930522O17Rik	0	0	0	0	0	0	0	0	0	0	0	0	0	0	0	0	0	0	0	0	0	0	0	0
4930523C07Rik	53.8441	0.124448	21.5984	1.53907	6.32254	0.913282	3.90821	0.011192	150.222	0	45.8751	1.963	0.104234	55.9738	17.5109	18.9474	14.9915	10.4685	6.60603	3.07827	11.5283	3.29526	20.4741	1.51381
4930524B15Rik	0	0	0	0	0	0	0	0	0	0	0	0	0	0	0	0	0	0	0	0	0	0.566045	0.481879	0
4930524B17Rik	0	0	0	0	0	0	0	0	0	0	0	0	0	0	0	0	0	0	0	0	0	0	0	0
4930524J08Rik	0	0	0	0	0	0	0	0	0	0	0	0	0.89006	0	0.476286	0	0	0.0784	0.495664	0	0	0.104897	0.722745	0
4930524N10Rik	0	0	0	0	0	0	0	0	0	0	0	0	0	0	0	0	0	0	0	0	0	0	0	0
4930524O07Rik	0	0	0	2.04461	21.8849	0.241302	0	2.90772	0	37.2388	0	0	3.23611	0	3.62418	2.7697	6.96552	0.26959	0.743455	0.6601	4.35692	1.38624	0.784189	0.922836
4930524O08Rik	0	0	0	0	0	0	0	0	0	0	0	0	0	0	0	0	0	0	0	0	0	0	0	0
4930525C09Rik	0	0	0	0	0	0	0	0	0	0	0	0	0	0	0	0	0	0	0	0	0	0	0	0
4930525G20Rik	0	0	0	0	0	1.4387	0	0	0	1.38466	0	0	0	0	0	0	0	0	0.473062	0.062458	0	0.126077	0.065292	0.368883
4930526A20Rik	0	0	0	0	0	0.028081	0	0	0	0	0	0	2.00142	0	0	0.037345	0	0	0.014495	0	0.01597	0.049768	0.106912	0.175786
4930526F13Rik	0	0	0	0	0	0	0	0	0	0	0	0	0	0	0	0	0	0	0	0	0	0	0	0
4930526H09Rik	0	0	0	0	0	0	0	0	0	0	0	0	0	0	0	0	0	0	0	0	0	0	0	0
4930526L06Rik	0	0	0	0	0	3.30606	0	0	0	0	0	0	0	0	0	0	0	0	0	0	0	0	0.042169	0.668532
4930527A07Rik	0	0	0	0	0	0	0	0	0	0	0	0	0	0	0	0	0	0	0	0	0	0	0	0
4930527B05Rik	0	0	0	0	0	0	0	0	0	0	0	0	0	0	0	0	0	0	0	0	0	0	0	0
4930527E20Rik	0	0	0	0	0	0	0	0	0	0	0	0	0	0	0	0	0	0	0	0	0	0	0	0
4930527J03Rik	0	0	0	0	0	0	0	0	0	0	0	0	0	0	0	0	0	0	0	0	0	0	0	0
4930528D03Rik	0	0.561807	0	0	0	0	0	0	0	0.182698	0	0	0	0	0.089519	0	0	1.45234	0	0.300254	0	0.040426	0.128476	0.053323
4930528G23Rik	0	0	0	0	0	0	0	0	0	0	0	0	0	0	0	0	0	0	0	0	0	0	0	0
4930528H21Rik	0	0	0	0	0	0	0	0	0	0	0	0	0	0	0	0	0	0	0	0	0	0	0	0
4930528P14Rik	0	0	0	0	0	0	0	0	0	0	0	0	0	0	0	0	0	0	0	0	0	0	0	0
4930529C04Rik	0	0	0	0	0	0	0.033907	0	0	0	0	0	0	0	0.004881	0	0	0.007651	0	0	0	0	0	0.007557
4930529I22Rik	0	0.166542	0	0	0	0	0	0	7.58067	0	0	0	0	0	0	0	0	0	0	0	0	0	0	0
4930529N20Rik	0	0	0	0	0	0	0	0	0	0	0	0	0	0	0	0	0	0	0	0	0	0	0	0
4930532G15Rik	0	0	0.772736	0	0	0	0	0.160501	0.233649	0	0.578899	0	5.33075	0	0	0.171297	0	0.793346	0.279029	1.35113	0.158872	0.722185	0.984634	0.128929
4930532I03Rik	0	0	0	0	0	0	0	0	0	0	0	0	0	0	0	0	0	0	0	0	0	0	0	0
4930532M18Rik	0	0	0	0	0	0	0	0	0	0	0	0	0	0	0	0	0	0	0	0	0	0	0	0
4930533B01Rik	0	0	0	0	0	0	0	0	0	0	0	0	0	0	0	0	0	0	0	0	0	0	0	0
4930533D04Rik	0	0	0	0	0	0	0	0	0	0	0	0	0	0	0	0	0	0	0	0	0	0	0	0
4930533I22Rik	0	0	0	0	0	0	0	0	0	0.175399	0	0	0	0	0	0	0	0	0.886323	0	0	0.468133	0	0
4930533K18Rik	0	0	0	0	0	0	0	0	0	0	0	0	0.111511	0	0	0	0	0	0	0	0	0	0	0
4930533N22Rik	0.058545	0.33874	0.483932	1.80466	4.34364	0.951367	2.46898	1.03554	2.5602	2.09062	1.53369	2.03152	2.11466	2.04374	0.529672	0.406773	1.33739	2.35783	1.51394	1.61538	0.516917	2.25881	1.35879	0.729516
4930533P14Rik	0	0	0	0	0	0	0	0	0	0	0	0	0	0	0	0	0	0	0	0	0	0	0	0
4930534D22Rik	0	0	0	0	0	0	0	0	0	1.11667	0	0	0	0	0.072498	0	0	0.108407	0.20369	0	0	0	0	0
4930534H03Rik	0.062753	0.302869	0.097773	0.110595	0.233901	0.072705	0.135895	0.236665	0.54233	0.249358	0.098642	0.158393	0.406388	0.043716	0.024664	0.069002	0	0.065626	0.074453	0.120196	0	0	0.099523	0.010774
4930535E02Rik	0	0	0	0	0	0	0	0	0	0	0	0	0	0	0	0	0	0	0	0	0.801514	0	0	0
4930535G08Rik	0	0	0	0	0	0	0	0	0	0	0	0	0	0	0	0	0	0	0	0	0	0	0	0
4930535I16Rik	0	0	0	0	0	0	0	0	0	0	0	0	0	0	0	0	0	0	0	0	0	0	0	0
4930535L15Rik	0	0	0	0	0	0	0	0	0	0	0	0	0	0	0	0	0	0	0	2.14069	0	0	0	0.785204
4930535O05Rik	0	0	0	0	0	0	0	0	0	0	0	0	0	0	0	0	0	0	0	0	0	0	0	0
4930537H20Rik	0	0	0	0	0	0	0	0	0	0	0	0	3.1429	0	0	0	0.065995	0.3246	0.179337	0.022576	0	0.022882	0.56076	0
4930538E20Rik	0	0	0	0	0	0	0	0	0	0	0	0	0	0	0	0	0	0	0	0	0	0	0	0
4930539C22Rik	0	0	0	0	0	0	0	0	0	0	0	0	0	0	0	0	0	0	0	0	0	0	0	0
4930539E08Rik	0	0	0	0	0	0	0	0	0	0.463755	0	0	0	0	0	0	0	0.046996	0.006267	0	0.030709	0	0	0.005176
4930539J05Rik	1.50234	0.101384	0	3.60465	4.21709	9.29524	2.49631	0.613817	3.73682	0.856559	1.65222	0	4.9589	0.125609	0.608992	0.411864	1.23097	4.39625	2.25215	1.84887	1.45514	2.72051	5.3559	7.46792
4930539M17Rik	0	0	0	0	0	0	0	0	0	0	0	0	0	0	0	0	0	0	0	0	0	0	0	0
4930540M03Rik	0	0	0	0	0	0	3.97292	0	0	0	0	0	0	0	0	0	0.681916	0	0	0	0	0	0	0
4930540M05Rik	0	0	0	0	0	0	0	0	0	0	0	0	0	0	0	0	0	0.210024	0.394252	0	0	0.063206	0	0.176141
4930542C12Rik	0	0	0	0	0	0	0	0	0	0	0	0	0	0	0	0	0	0	0	0	0	0	0	0
4930542C16Rik	0	0	0	0	0	0	0	0	0	0	0	0	0	0	0	0	0	0	0	0	0	0	0	0
4930543E12Rik	0	0	0	0	0	0	0	0	0	0	0	0	0	0	0	0	0	0	0	0	0	0	0	0
4930543K20Rik	0	0	0	12.5677	0	0	0	0	0	0	0	0	0	0	0	0	0	0.924528	0	0.388369	0	0	0	0
4930543N07Rik	0	0	0	0	0	0	0	0	0	0	0	0	0	0	0	0	0	0	0	0	0	0	0	0
4930544D05Rik	0	0	0	0	0	0	0	0	3.75044	0	0	0	0	0	0.046319	0	0	0	0.110148	0.126531	0	1.31277	0	0
4930544G11Rik	0	0	0	0.500972	0	0	0	0	0	0	0	0	0	0	0	0	0	0	0	0	0	0	0.322254	0
4930544I03Rik	0	0	0	0	0	0	0	0	0	0	0	0	0	0	0	0	0	0	0	0.041621	0	0	0	0
4930544M13Rik	0	0	0	0	0	0	0	0	0	0	0	0	0	0	0	0	0	0	0	0	0	0	0	0
4930545H06Rik	0	0	0	0	0	0	0	0	0	0	0	0	0	0	0	0	0	0	0	0	0	0	0	0
4930545L08Rik	0	0	0	0	0	0	0	0	0	0	0	0	0	0	0	0	0	0	0	0	0	0	0	0
4930545L23Rik	0	0.011844	0	0	0	0	0.027993	0	0	0.010856	0	0	0	0	0.023568	0	0	0	0	0	0	0	0	0
4930546C10Rik	0	0	0	0	0	0	0	0	0	0	0	0	0	0	0	0	0	0	0	0	0	0	0	0
4930546K05Rik	0	0	0	0	0	0	0	0	0	0	0	0	0	0	0	0	0	0	0	0	0	0	0	0
4930547E08Rik	0	0	0	0	0	0	0	0	0	0	0	0	0	0	0	0	0	0	0	0	0	0	0	0
4930547H16Rik	0	0	0	0	0	0	0	0	0	0	0	0	0	0	0	0	0	0	0	0	0	0	0	0
4930547M16Rik	0	0	0	0	0	3.4977	0	0	0	0.590445	0	0	0	0	0.126374	0	0	0	0.876715	0.250465	0	0.524483	0.081448	1.77571
4930548G14Rik	0	0	0	0	0	0	0	0	0	0	0	0	0	0	0	0	0	0	0	0	0	0	0	0
4930548H24Rik	0	0.16178	0.010304	0	0	0.02732	0.059385	0.918386	0.122646	0	0.010107	0	0	0	0.013892	0.008936	0.399963	0.114874	0.307835	0	0	0	0	0
4930548K13Rik	0	0	0	0	0	0	0	0	0	0	0	0	0	0	0	0	0	0	0	0	0	0	0	0
4930549C15Rik	0	0	0	0	0	0	0	0	0	0	0	0	0	0	0	0	0	0	0	0	0	0	0	0
4930550C14Rik	1.07519	2.22748	8.97954	0.804519	0	2.12271	0	0.56989	0	0	0.05924	0	0.055245	0	0.443841	1.85162	0	0.201664	2.90655	0.77559	0.725614	0.107376	1.01402	0
4930550C17Rik	0	0	0	0	0	0	0	0	0	0	0	0	0	0	0	0	0	0	0	0.023091	0	0	0	0
4930550L24Rik	0	0	0	0	0	0	0	0	0	0	0	0	0	0	0	0	0	0	0	0	0	0	0	0
4930551I15Rik	0	0	0	0	0	0	0	0	0	0	0	0	0	0	0	0	0	0	0	0	0	0	0	0
4930551L18Rik	0	0	0	0	0	0	0	0	0	0	0	0	0	0	0	0	0	0	0	0	0	0	0	0
4930551O13Rik	0	0	0	0	0	0	0	0	0	0	0	0	0	0	0	0	0	0	0	0	0	0	0	0
4930552P12Rik	0	0	0	0	0	0.193478	0	0	0	0	0	0	0	0	0	0	0.00957	0	0	0	0	0	0	0
4930553J12Rik	0	0	0	0	0	0	0	0	0	0	0	0	0	0	0	0	0	0	0	0	0	0	0	0
4930553M12Rik	0	0	0	0	0.158203	0	0.301173	0	16.1684	0	0	0	0	0	0	1.23056	0	0	0.555179	0	0	0	0.145715	0
4930553P18Rik	0	0	0	0	0	1.18144	0.029648	0	1.59601	0	0	0	0	0	0.141667	0.017216	0.340264	0.354231	0.452069	0.035784	0	0.109108	0	0.375454
4930554C24Rik	0	0.062555	0	0	0.13191	0	4.40193	0.084282	0.044403	0	0	0.078741	0	0	0.297456	0	0	1.23069	0.349501	0.039732	0.027218	0.447375	0.194031	0.018952
4930554G24Rik	0	0	0	0	0	0	0	0	0	0	0	0	0	0	0	0	0	0	0	0	0	0	0	0
4930554H23Rik	0	0	0	0.02846	0	0	0	0	0	0	0	0	0	0	0	0	0	0	0	0	0	0	0	0
4930555A03Rik	2.20629	0	0.058638	0	9.64002	11.4993	14.2428	0	16.3456	0	5.1391	0	0	0	0	6.26362	5.87339	1.81621	1.10932	0.329337	3.67185	0	2.87392	0
4930555B11Rik	0	0	0	0	0	0	0	0	0	0	0	0	0	0	0	0	0	0	0	0	0	0	0	0
4930555B12Rik	0	0	0	0	0	0	0	0	0	0	0	0	0	0	0	0	0	0	0	0	0	0	0	0
4930555F03Rik	0	0	0	0	0	0.017367	0	0	0	0.387123	0	0	0	0	0	0	0	0.184368	0.012458	0.236601	0	0.121394	0.03541	0.180466
4930555G01Rik	0	0	0	0	0	0	0	0	0	0	0	0	0	0	0	0	0	0	0	0	0	0	0	0
4930555G07Rik	0	0	0	0	0	0	0	0	0	0	0	0	0	0	0	0	0	0	0	0	0	0	0	0
4930555G21Rik	0	0	0	0	0	0	0	0	0	0	0	0	0	0	0	0	0	0	0	0	0	0	0	0
4930555K19Rik	0	0	0	0	0	0	0	0	0	0	0	0	0	0	0	0	0	0	0	0	0	0	0	0
4930555M17Rik	0	0	0	0	0	0	0	0	0	0	0	0	0	0	0	0	0	0	0	0	0	0	0	0
4930555O08Rik	0	0	0	0	0	0	0	0	0	0	0	0	0	0	0	0	0	0	0	0	0	0	0	0
4930556G01Rik	0	0	0	0	0	0	0	0	0	0	0	0	0	0	0	0	0	0	0	0	0	0	0	0
4930556G22Rik	0	0	0	0	0	0	0	0	0	0	0	0	0	0	0	0	0	0	0	0	0	0	0	0
4930556I23Rik	0	0	0	0	0	0	0	0	0	0	0	0	0	0	0	0	0	0	0	0	0	0	0	0
4930556J24Rik	0	0	0	0	0	0	0	0	0	0	0	0	0	0	0	0	0	0	0	0	0	0	0	0
4930556L07Rik	0	0	0	0	0	0	0	0	0	0	0	0	0	0	0	0	0	0	0	0	0	0	0	0
4930556M19Rik	3.96563	0	1.71672	0	2.28404	0	3.19645	0	22.4562	0	2.82478	0	0.03215	5.31391	0	1.61444	1.32014	2.71174	0.411599	0.295427	1.34313	0.050587	1.1065	0.006694
4930556N09Rik	0	0	0	0	0	0	0	2.91731	0	0	0	0	0	0	0	0	0	0	0.611278	0	0	0	0	0
4930556N13Rik	0	0	0	0	0	0	0	0	0	0	0	0	0	0	0	0	0	0	0	0	0	0	0	0
4930557F10Rik	0	0	0	0	0	0	0	0	0	0	0	0	0	0	0	0	0	0	0	0	0	0	0	0
4930557J02Rik	0	0	0	0	0	0	0	0	0	0	0	0	0	0	0	0	0	0	0	0	0	0	0	0
4930557K07Rik	0	0.182612	0	0	0	0	0	0	0	0	0	0	0	0	0	0	0	0	0	0	0	0	0	0
4930558C23Rik	0	0	0	0	0	0	0	0	0	0	0	0	0	0	0	0	0	0	0	0	0	0	0	0
4930558F17Rik	0	0	0	0	0	0	0	0	0	0	0	0	0	0	0	0	0	0	0	0	0	0	0	0
4930558G05Rik	0	0	0	0	0	0	0	0	0	0	0	0	0	0	0	0	0	0	0	0	0	0	0	0
4930558J18Rik	0	0.19843	0	0	0.443936	0	0	0	0	0	0	0	0	0	0	0	0.377156	0	0.19388	0	0	0	0	0.182758
4930558J22Rik	0	0	0	0	0	0	0	0	0	0	1.25023	0	0	3.75616	0	0	0.111084	4.28034	0.025345	0.235434	1.6061	0.644978	4.77924	0.473282
4930558K02Rik	0	0	0	0	0	0	0	0	0	0	0	0	0	0	0	0	0	0	0	0	0	0	0	0
4930558N11Rik	0	0	0	0	0	0	0	0	0	0.064697	0.058691	0	0.047512	0	0	0	0	0	0	0	0	0	0.041212	0
4930559C10Rik	0	0	0	0	0	0	0	0	0	0	0	0	0	0	0	0	0	0	0	0	0	0	0	0
4930562A09Rik	0	0	0	0	0	0	0	0	0	0	0	0	0	0	0	0	0	0	0	0	0	0	0	0
4930562C15Rik	0	0.032141	0	0	0	0	0	0	0	0	0.414479	0	1.73611	0	0.321153	0	0	0.208952	0.017775	0	0	0	0	0.058737
4930562D21Rik	0	0	0	0	0	0	0	0	0	0	0	0	0	0	0	0	0	0	0	0	0	0	0	0
4930562F07Rik	0	0	0	0	0	0	0	0	0	0	0	0	0	0	0	0	0	0	0	0	0	0	0	0
4930562F17Rik	0	0	0	0	0	0	0	0	0	0	0	0	0	0	0	0	0	0	0	0	0	0	0	0
4930563D23Rik	0	0	0	0	0	0	0	0	0	0	0	0	0	0	0	0	0	0	0.013623	0	0	0.110048	0	0
4930563E18Rik	0	0	0	0	0	0	0	0	0.086246	0	0	0	0	0	0	0	0	0	0	0	0	0	0.122933	0
4930563E22Rik	0	0	0	0	0	1.8657	0.375427	0	1.50803	1.22837	0.06853	0.006411	0	0	0.581409	0.312156	0.088788	0	0.403987	0.586412	0.815048	0.693776	0.062793	1.79941
4930563F08Rik	0	0	0	0	0	0	0	0	0	0.047587	0	0	0	0	0	0	0	0	0	0	0	0	0	0
4930563H07Rik	0	0	0	0	0	0	0	0	0	0	0	0	0	0	0	0	0	0	0	0	0	0	0	0
4930563I02Rik	0	0	0	0	0	0	0	0	0	0	0	0	0	0	0	0	0	0	0	0.281525	0	0	0	0
4930563J15Rik	0	0	0	0	0	0	0	0	0	0	0	0	0	0	0	0	0	0	0	0	0	0	0	0
4930563M21Rik	0	0	0	0	0	0	0	0	0	0	0	0	0	0	0	0	0	0	0	0	0	0	0	0
4930564D02Rik	0	0	0	0	0	0	0	0	0	0	0	0	0	0	0	0	0	0	0	0	0	0	0	0
4930565D16Rik	0	0	0	0	0	0	0	0	0	0	0	0	0	0	0	0	0	0	0	0	0	0	0	0
4930565N06Rik	0	0	0	0	0	0	0	0	0	0	0	0	0	0	0	0	0	0	0	0	0	0	0	0
4930566F21Rik	0.020701	0	0	0	0.020325	0	0	0.050761	0.180862	0	0	0	0	0	0	0	0	0.025042	0	0	0	0	0.16807	0
4930567H12Rik	0	0	0	0	0	0	0	0	0	0	0	0	0	0	0	0	0	0	1.19249	0	0	0	0	0.464046
4930567H17Rik	0	0	0	0	0	0	0	0	0	0	0	0	0	0	0	0	0	0	0	0	0	0	0	0
4930567K12Rik	0	0	0	0	0	0	0	0	0	0	0	0	0	0	0	0	0	0	0	0	0	0	0	0
4930567K20Rik	0	0	0	0	0	0	0	0	0	0	0	0	0	0	0	0	0	0	0	0	0	0	0	0
4930568A12Rik	0	0	0	0	0	0	0	0	0	0	0	0	0	0	0	0	0	0	0	0	0	0	0	0
4930568A13Rik	0	0	0	0	0	0	0	0	0	0	0	0	0	0	0	0	0	0	0	0	0	0	0	0
4930568D16Rik	0	0	0	0	0	0	0	0	0	0	0	0	0	0	0	0	0	0	0	0	0	0	0	0
4930568E12Rik	0	0	0	0	0	0	0	0	0	0	0	0	0	0	0	0	0	0	0	0	0	0	0	0
4930568G15Rik	0	0	0	0	0	0	0	0	0	0	0	0.296746	1.63377	0	0.105406	0	0	0	0	0	0	0.006032	0	0.005262
4930570D08Rik	0	0	0	0	0	0	0	0	0	0	0	0	0	0	0	0	0	0	0	0	0	0	0	0
4930570G19Rik	0	10.0635	0	5.07436	0.101403	6.98244	0	15.8306	0	11.9131	0	14.7858	8.66026	0	3.29335	0	0	0.023348	5.87785	13.0178	0	6.64325	0	14.378
4930570N18Rik	0	0	0	0	0	0	0	0	0	0	0	0	0	0	0	0	0	0	0	0	0	0	0	0
4930571K23Rik	0	0	0	0	0	0	0	0	0	0	0	0	0	0	0	0	0	0	0	0	0	0	0	0
4930571N24Rik	0	0	0	0	0.418499	0	0	0	0	0	0	0	0	0	0	0	0	0.705599	0	0	0	0	0	0
4930572K03Rik	0	0	0	0	0	0	0	0	0	0	0	0	0	0	0	0	0	0	0	0	0	0	0	0
4930572O03Rik	0	0	0	0	0	0	0	0	0	0	0	0	0	0	0	0	0	0	0	0	0	0	0	0
4930572O13Rik	0	0	0	0	0	0	0	0	0	0	0	0	0	0	0	0	0	0	0	0	0	0	0	0
4930573C15Rik	0	0	0	0	0	0	0	0	0	0	0	0	0	0	0	0	0	0	0	0	0	0	0	0
4930573H18Rik	0	0.10823	0	0	0	0	0	0	0	0	0	0	0	0	0	0	2.20906	0	0	0	0	0	0	0
4930573I07Rik	0	0	0	0	0	0	0	0	0	0	0	0	0	0	0	0	0	0	0	0	0	0	0	0
4930577H14Rik	0	0	0	0	0	0	0	0	0	0	0	0	0	0	0	0	0	0	0	0	0	0	0	0
4930578C19Rik	4.43829	0.039189	5.30682	0.043144	3.49547	0	6.15801	0	15.6712	0	10.4326	0	0	34.5501	0.198849	12.1002	3.43252	5.97012	0	0	4.14325	0	5.04561	0
4930578G10Rik	0	0	0	0	0	0	0	0	0	0	0	0	0	0	0	0	0	0	0.311151	0	0	0	0	0
4930578I06Rik	0	0	0	0	0	0	0	0	0	0	0	0	0	0	0	0	0	0	0	0	0	0	0	0
4930578M01Rik	0	0.589422	0	0	1.83575	1.36656	0.51468	0.144208	0.477129	2.34791	0.265013	0.014126	0.052126	0.013448	0.010939	0	0.010076	0.132392	0.770398	1.03128	0.008927	0.639709	1.4	0.254349
4930578M07Rik	0	0	0	0	0	0	3.4059	0	0	0	0	0	0	0	0	0.229314	0	0.459277	0.061924	0	0	0.157345	0.082675	0
4930579C12Rik	0	0	0	0	0	0	0	0	0	0	0	0	0	0	0	0	0.063764	0	0	0.021409	0	0	0	0
4930579D09Rik	0	0	0	0	0	0	0	0	0	0	0	0	0	0	0	0	0	0	0	0	0	0	0	0
4930579F01Rik	0	0	0	0	0	0	0	0	0	0	0	0	0	0	0	0	0	0	0	0	0	0	0	0
4930579G18Rik	0	0	0	0	0	0	0	0	0	0	0	0	0	0	0	0	0	0	0	0	0	0.021421	0.104629	0
4930579G24Rik	0.548535	0.05364	1.1817	0	2.28991	6.76243	1.09809	5.43614	2.6571	4.45337	1.07586	5.24153	0.14856	0	0.854411	1.85372	1.22413	0.721384	1.25945	2.00255	0.576249	2.71649	2.00237	1.97074
4930579H20Rik	0	0	0	0	0	0	0	0	0	0	0	0	0	0	0	0	0	0	0	0	0	0	0	0
4930579J19Rik	0	0	0	0	0	0	0	0	0	0	0	0	0	0	0.018164	0	0	0	0	0	0	0	0	0
4930579K19Rik	0	0	0	0	2.40316	8.23138	1.17941	4.12167	0	0.441676	0.856658	0	16.6616	0	0.320951	1.23402	0	0.464121	11.4671	5.53334	0.57251	2.63814	3.19786	12.1518
4930579M01Rik	0	0	0	0	0	0	0	0	0	0	0	0	0	0	0	0	0	0	0	0	0	0	0	0
4930579O11Rik	0	0	0	0	0	0	0	0	0	0	0	0	0	0	0	0	0	0	0	0	0	0	0	0
4930579P08Rik	0	0	0	0	0	0	0	0	1.5505	0	0	0	0	0	0	0	0	0	0	0	0	0	0	0
4930580E04Rik	0	0	0	0	0	0	0	0	0	0	0	0	0	0	0	0	0.0641	1.7248	0	0	0	0	0.216824	0
4930581F22Rik	22.6833	2.08384	6.74674	0.146757	8.17764	0.766618	1.60427	7.59932	22.2683	6.2524	30.1658	5.10767	0	1.92995	1.19772	15.2293	3.21506	13.8519	3.75244	7.13645	3.20927	0.342364	5.39406	3.27368
4930583I09Rik	0	0	0	0	0	0	0	0	0	0	0	0	0	0	0	0	0	0	0	0	0	0	0	0
4930583K01Rik	0	0	0	0	0	0	0.285375	0	0	0.274742	0	0	0	0	0	0	0	0	0	0.312813	0.389335	0.030339	0.301554	0
4930583P06Rik	0	0	0	0	0	0	0	0	0	0	0	0	0	0	0	0	0	0	0.550738	0	0	0	0	0
4930584F24Rik	0	0	0	0	0	0	0	0	0	0	0	0	0	0	0	0	0	0	0	0	0	0	0	0
4930586N03Rik	0	0	0	0	0	0	0	0	0	0	0	0	0	0	0	0	0	0	0	0	0	0	0	0
4930587A21Rik	0	0	0	0	0	0	0	0	0	0	0	0	0	0	0	0	0	0	0	0	0	0	0	0
4930587E11Rik	0	0	0	0	0	0	0	0	0	0	0	0	0	0	0	0	0	0	0	0	0	0	0	0
4930588G17Rik	0	0	0	0	0	0	0	0	0	0	0	0	0	0	0	0	0	0	0	0	0	0	0	0
4930588K23Rik	0	0	0	0	0	0	0	0	0	0	0	0	0	0	0	0	0	0	0	0	0	0	0	0
4930589L23Rik	0	0	0	0	0	0	0	0	0	0	0	0	0	0	0.011171	0.153691	0.4981	1.30243	0	0	0.607222	0.294416	0.564574	0.087288
4930589P08Rik	0	0	0	0	0	0	0	0	0	0	0	0	0	0	0	0	0	0	0	0	0	0	0	0
4930590J08Rik	0	0	0	0	0.090262	0.700293	0	0	0.277319	0.423384	0.232387	0.048596	0	4.03295	0.715462	1.06891	17.5512	0.213219	0.543916	0.498974	0	1.43217	0.424479	0.243124
4930590L14Rik	0	0	0	0	0	0	0	0	0	0	0	0	0	0	0	0	0	0	0	0	0	0	0	0
4930590L20Rik	0	0	0	0	0	0	0	0	0	0	0	0	0	0	0	0	0	0	0	0	0	0	0	0
4930591A17Rik	0	0	0	0	0	0	0	0	0	0	0	0	0	0	0	0	0	0	0	0	0	0	0	0
4930591E09Rik	0	0	0	0	0	0	0	0	0	0	0	0	0	0	0	0	0	0	0	0	0	0	0	0
4930592C13Rik	0	0	0	0	0	0	0	0	0	0	5.38376	0	0	0	0.238143	0	0	0	0	0	0	0	0	0
4930593A02Rik	0	0	0	0	0	0	0	0	0	0	0	0	0	0	0	0	0	0	0	0	0	0	0	0.705946
4930593C16Rik	0	0	0	0	4.11656	0	0	0	0	0	0	0	0	0	0	0	0	0	0	0.064851	1.14502	0	0	0
4930594M17Rik	0	0	0	0	0	0	0	0	0	0	0	0	0	0	0	0	0	0	0	0	0	0	0	0
4930594M22Rik	3.86521	0.795516	6.25849	2.49213	0.00552	0.987921	0	0	1.87131	0	4.42354	1.23138	0.648831	0.032048	0.343959	0.89048	0.954325	0.337074	0.353967	1.32388	0.479023	0.067322	0.126858	0.426511
4930594O21Rik	0	0	0	0	0	0	0	0	0	0	0	0	0	0	0	0	0	0	0	0	0	0	0	0
4930595D18Rik	0	0	0	0	0	0	0	0	0	0	0	0	0	0	0	0	0	0	0	0	0	0	0.062456	0
4930595L18Rik	0	0	0	0	0	0	0	0	0	0	0	0	0	0	0	0	0	0	0	0	0	0	0	0
4930595M18Rik	0	0	0	0	0	0	0	0	0	0	0	0	0	0	0	0	0	0	0	0	0	0	0	0
4930596D02Rik	0	0	0	0	0	0	0	0	0	0	0	0	0	0	0	0	0	0	0	0	0	0	0	0
4930596I21Rik	0	0	0	0	0	0	0	1.45454	0	0	0	0	0	0	0	0	0	0	0	0	0	0	0	0
4930597A21Rik	0	0	0	0	0	0	0	0	0	0	0	0	0	0	0	0	0	0	0.495664	0	0	0	0	0
4930597O21Rik	0	2.75291	0	0	0	0	0	0	0	0	0	0	0	0	0.332651	0	0	0	0	0	0	0	0	0
4930598A11Rik	0	0	0	0	0	0	0	0	0	0	0	0	0	0	0	0	0	0	0.44059	0	0	0	0	0
4930598F16Rik	0	0	0	0	0	0	0	0	0	0	0	0	0	0	0	0	0	0	0	0	0	0	0	0
4930598N05Rik	0	0	0	0	0	0	0	0	0	0	0	0	0	0	0	0	0	0	0.220295	0	0	0	0	0.575643
4930599A14Rik	0	0	0	0	0	0	0	0	0	0	0	0	0	0	0	0	0	0	0	0	0	0	0	0
4930599N23Rik	0	0	0	0	1.05075	0	0	0	0	0	0	0	0	0	0	0.08167	0	0.540726	0.388823	0	0	0	0.050834	0
4931400O07Rik	0	0	0	0	0	0	0	0	0	0	0	0	0	0	0	0	0	0	0	0	0	0	0	0
4931403E22Rik	0	0	0	0	0	0	0	0	0	0	0	0	0	0	0	0	0	0	0	0	0	0	0	0
4931403G20Rik	0	0	0	0	0	0	0	0	0	0	0	0	0	0	0	0	0	0	0	0	0	0	0	0
4931406B18Rik	0	0.005214	0	0.103644	0.513846	0.186459	0.036926	0.09126	0.866449	0.007376	0.062799	0	0.761758	0	0.018165	0.004519	0.004495	0.005819	0.100031	0.047856	0	0.009782	0.00523	0.002919
4931406C07Rik	9.49404	3.30959	11.443	2.76371	8.88651	12.9279	14.9292	7.04118	18.5985	19.8486	6.95519	23.2468	1.91128	18.8763	5.99767	4.87679	3.81987	9.20441	8.27234	8.4433	4.6952	6.67218	5.56202	8.11976
4931406G06Rik	0	0	0	0	0	0	0	0.091899	0	0	0	0	0	0	0	0.086015	0	0	0	0	0	0	0	0
4931406P16Rik	96.185	18.1496	40.4258	26.0969	132.349	5.24251	493.784	6.32516	116.236	6.2366	151.786	25.308	40.7691	552.577	37.9544	212.326	112.238	164.468	11.7812	6.42834	68.7889	28.3516	153.081	33.6979
4931407E12Rik	0	0	0	0	0	0	0	0	0	0	0	0	0	0	0	0	0	0	0	0	0	0	0	0
4931408C20Rik	0	0	0	0	0	0	0	0	0	0	0	0	0	0	0	0	0	0	0	0	0	0	0	0
4931409K22Rik	0	0	0	0	0	0	0	0	0	0	0	0	0	0	0	0	0	0	0.022555	0	0	0	0	0
4931413I07Rik	0	0	0	0	1.22388	0	0	0	0	0	0	0	0	0	0	0	0	0	0	0	0	0	0	0
4931413K12Rik	0	0	0	0	0	0	0	0	0	0	0	0	0	0	0	0	0	0	0	0	0	0	0	0
4931414P19Rik	1.21385	0	0	0	0.608423	0	1.22193	0.017905	0	0.915542	0	0.468917	0	2.96475	0.243816	0.253664	0.429163	3.0712	1.23059	1.41612	0.226884	0.834303	0.477449	0.79808
4931415C17Rik	0.120219	0	0	3.52661	0	2.2672	0	0	0	0	0	0	0	0	0.590322	0.056787	0	0.038269	0.625479	0.893309	0	0.073183	0.042282	0
4931417E11Rik	0	0	0	0	0	0	0	0	0	0	0	0	0	0	0	0	0	0	0	0	0	0	0	0
4931419H13Rik	0	0	0	0	0	0	0	0	0	0	0	0	0	0	0	0	0	0	0	0	0	0	0	0
4931422A03Rik	0	0	0	0	0	0	0	0	0	0	0	0	0	0	0	0	0	2.54545	0	0	0	0	0	0
4931423N10Rik	0	0	0	0	0	0	0	0	0	0	0	0	0	0	0	0	0	0	0	0.556023	0	0	0	0
4931428F04Rik	0	0.450361	0	0.016165	0.066371	3.98374	3.41298	2.80621	0.027678	0.713655	1.2883	0.931433	5.42319	0.145138	0.513154	0.685973	0.111001	3.01723	3.44007	1.19129	1.54547	0.663961	2.82412	1.68418
4931428L18Rik	0	0	0	0	0	0	0	0	0	0	0.386215	0	0	0	0	0	0	0.106572	0	0	0	0.574801	0	0
4931429L15Rik	0	0	0	0	0	1.3676	0	0	0	0.313089	0	0	1.14866	0	0	0	0	0	0	0	0	0	0	0
4931429P17Rik	0	0	0	0	0	0	0	0	0	0	0	0	0	0	0	0	0	0	0	0	0	0	0	0
4931431B13Rik	0	0	0	0	0	0	0	0	0	0	0	0	0	0	0	0	0	0	0	0	0	0	0	0
4931431C16Rik	0	0	0	0	0	0	0	0	0	0	0	0	0	0	0	0	0	0	0.117625	0	0	0	0.04605	0
4931440F15Rik	0	0	0	0	0	0.003635	0	0.025015	0	0	0.004822	0.004684	0	0	0.03615	0.023561	0.072715	0.199795	0	0.073361	0.00481	0.030401	0	0.006095
4931440J10Rik	0	0	0	0.328955	0	0	0	0	0	0	0	0	0	0	0	0	0	0	0	0.040259	0	0	0	0
4931440P22Rik	0	0	0.022223	0	1.37079	1.34314	5.88275	5.19065	0.386056	1.42438	0.852457	0.05949	0.526817	6.44555	0.18188	0.126955	0.847214	1.20147	1.73295	0.369019	0	1.79985	0.181949	0.005532
4932411K12Rik	0	0	0	0	0	1.02903	0	0	0	0	0	2.05857	0	0	0	0	0	0	0	0	0	0	0	0.395225
4932411N23Rik	0.271324	0	0.197323	0.253884	0.137173	0.104515	0.079828	0	0.43924	0	0.034842	0.021443	0	0.81698	0	0	0.033545	0	0	0.043555	0.052265	0.115315	0.009158	0.005527
4932412D23Rik	0	0	0	0	0	0	0	0	0	0	0	0	0	0	0	0	0	0	0.168059	0	0	0	0	0
4932413F04Rik	0	0	0	0	0	0	0	0	0	0	0	0	0.023336	0	0	0	0	0	0	0	0	0	0	0
4932414J04Rik	0	0	0	0	0	0	0	0	0	0	0	0	0	0	0	0	0	0	0	0	0	0	0	0
4932414N04Rik	0	0	0	0	0	0	0	0	0	0	0	0	0	0	0	0.108469	0	1.04009	0	0	0	0	0	0
4932415D10Rik	0	0	0	0	0	0.029766	0	0	0	0	0	0	0.002823	0	0	0	0	0	0.002563	0	0	0	0	0
4932415M13Rik	0	0	0	0	0	0	3.26115	0	0	0	0	0	0	0	0	0	0	0	0	0	0	0	0	0
4932416K20Rik	0	0	0	0.013648	0	0	0	0	0	0	0	0	0	0	0	0	0	0.009952	0	0	0	0	0	0
4932422M17Rik	0	0.03744	0	0.158396	0.166288	0.439369	0	0.342231	1.96912	0	0.121252	0	0	0	0.042301	0.06361	0.178389	0.503996	0.946193	0.385232	0.284103	0.121964	0.642659	0.492622
4932429P05Rik	0	0	0	0	0	0	0	0	0	0	0	0	0	0	0	0	0	0	0	0	0	0	0	0
4932430I15Rik	0	0	0	0	0.005503	0	0	0	0	0	0	0	0	0	0	0	0	0	0.142326	0.073022	0	0	0	0
4932431P20Rik	0	0	0.192943	0	0	0	0	0	0	0	0	0	0	0	0	0.014179	0	0	0	0	0	0	0	0.003086
4932435O22Rik	0	0	0	0	0	0	0	0	0	0	0	0	0	0	0.049419	0	0.025088	0	0	0	0	0	0	0.046731
4932438A13Rik	43.2919	34.9059	42.2181	71.3761	41.3075	65.5866	111.606	20.9007	70.0631	69.5836	32.6946	92.7428	132.827	16.4415	26.4025	31.5764	33.0237	64.7406	48.4794	42.1972	26.3536	30.9762	47.1646	50.1015
4932438H23Rik	0	0	0	0.189694	0	3.01856	0	0.564092	0	2.46856	0	10.0003	1.64988	0	0.628253	0	0	0.057494	0.543629	0.633443	0	1.12552	0.114112	0.026833
4932441J04Rik	0	0	0	0	0.302722	0	0	0	0.235402	0	0	0.405446	0	0	0.041887	0	0.1304	0.113047	0.025397	0	0.007604	0	0.092495	0
4932443I19Rik	0	0.301228	0	0.008969	0.006097	3.49788	0.435637	12.7659	0	4.27572	0.150336	7.01882	0	0	4.10752	0	0	0.188788	5.71312	0.994997	0	1.02452	0	0.277322
4932443L11Rik	0	0	0	0	0	0	0	0.1637	0	0	0	0	0	0	0	0	0	0	0.01551	0.009636	0	0	0	0
4932702P03Rik	0	0	0	0	0	0	0	0	0	1.17392	0	0	1.5672	0	0	0	0	0	0	0.090252	0	0.005134	0.007884	0
4933400A11Rik	0	0	0	0	0	0	0	0	0	0	0	0	0	0	0	0	0	0	0	0	0	0	0	0
4933400C23Rik	0	0	0	0	0	0	0	0	0	0	0	0	0	0	0	0	0	0	0	0	0	0	0	0
4933400F21Rik	0	0	0	0	0	0	0	0	0	0	0	0	0	0	0	0	0	0	0	0	0	0	0	0.004614
4933400L20Rik	0	0	0	0	0	0	0	0	0	0	0	0	0	0	0	0	0	0	0	0	0	0	0	0
4933401B06Rik	0	0	0	0	0	0	0	0	0	0	0	0	0	0	0	0	0	0	0	0	0	0	0	0
4933401H06Rik	0	0	0	0	0	0	0	0	0	0	0	0	0	0	0	0	0	0	0	0	0	0	0	0
4933402C05Rik	0	0	0	0	0	0	0	0	0	0	0	0	0	0	0	0	0	0	0	0	0	0	0	0
4933402C06Rik	0	0	0	0	0	0	0	0	0	0	0	0	0	0	0	0	0	0	0	0	0	0	0	0
4933402D24Rik	0	0	0	0	0	0	0	0	0	0	0	0	0	0	0	0	0	0	0	0	0	0	0	0
4933402E13Rik	0	0	0	0	0	0	0	0	0	0	0	0	0	0	0	0	0	0	0	0	0	0	0	0
4933402J07Rik	0	0	0	0	0	0	0	0	0	0	0	0	0	0	0	0	0	0	0	0	0.184725	0	0	0
4933402J10Rik	0	0	0	0	0	0	0	0	0	0	0	0	0	0	0	0	0	0	0	0	0	0	0	0
4933402N03Rik	0	0	0	0	0	0	0	0	0	0	0	0	0	0	0	0	0	0	0	0	0	0	0	0
4933402N22Rik	0	0	0	0	0	0	0	0	0	0	0	0	0	0	0	0	0	0	0	0	0	0	0	0
4933403O08Rik	0	0	0	0	0	0.554339	0	0	0	0	0	0	0	0	0	0	0	0	1.69867	0	0	0	0	0.42251
4933404I11Rik	0	0	0	0	0	0	0	0	0	0	0	0	0	0	0	0	0	0	0	0	0	0	0	0
4933404K08Rik	0	0	0	0	0	0	0	0	0	0	0	0	0	0	0.40057	0	0	0	0	0	0	0	0	0
4933404K13Rik	0	0	0	0	0	0	0	0	0	0	0	0	0	0	0	0	0	0	0	0	0	0	0	0
4933404O12Rik	0.427729	0.164627	0.718647	0	0.11868	0.159777	0.208515	0.272589	0.035864	0.889084	0.546929	0.604744	0.541734	0	0.617891	0.650152	1.01158	0.38147	0.390745	0.558924	0.548342	0.388857	0.358487	0.904852
4933405D12Rik	0	0	0	0	0	0	0	0	0	0	0	0	0	0	0	0	0	0	0	0	0	0	0	0.070332
4933405E24Rik	0	0	0	0	0	0	0	0	0	0	0	0	0	0	0	0	0	0	0	0	0	0	0	0
4933405L10Rik	0	0	0	0	3.63739	0	0	0	0	1.76049	0	0	0	0	0	0	0	0	0	0.154815	0	0	0	0
4933405O20Rik	0	0	0	0	0	0	0	0	0	0	0	0	0	0	0	0	0	0	0	0	0	0.580559	0	0
4933406B15Rik	0	0	0	0	0	0	0	0	0	0	0	0	0	0	0	0	0.355953	0	0	0	0	0	0	0
4933406B17Rik	0.314316	0	0	0	0	2.29324	0	1.5069	0	0.013676	0.160644	0	0	0	0.022128	0.004745	0	0.011521	0.556077	0	0	0	0	0.096855
4933406C10Rik	0.10506	0	0	0	0	0	0	0.094893	0	0	0	0.793049	0	0	0.181987	0.079849	0	0.076599	0	0.038193	0	0	0.183684	0.106792
4933406D12Rik	0	0	0	0	0	0	0	0	0	0	0	0	0	0	0	0	0	0	0	0	0	0	0	0
4933406F09Rik	0	0	0	0	0	0	0	0	0	0	0	0	0	0	0	0	0	0	0	0	0	0	0	0
4933406G16Rik	0	0	0	0	0	0	0	0	0	0	0	0	0	0	0	0	0	0	0	0	0	0	0	0
4933406I18Rik	0	0	0	0.588908	0	0	0	3.44715	0	0	0	0	0	0	0	0	0	0	0	0	0.744263	0	0	0
4933406J09Rik	0	0	0	0	0	0	0	0	0	0	0	0	0	0	0	0	0	0	0	0	0	0	0	0
4933406J10Rik	0	0	0	0	0	0	0	0	0	0	0	0	0	0	0	0	0	0	0	0	0	0	0	0
4933406K04Rik	0	0	0	0	0	0	0	0	0	0	0	0	0	0	0	0	0	0	0	0	0	0	0	0
4933406M09Rik	0	0	0	0	0	0	0	0	0	0	0	0	0	0	0	0	0	0	0	0	0	0	0	0
4933406P04Rik	1.27577	0	0.042468	0	2.24457	0.085071	0.026593	0	0	0	0	0.253185	8.4731	6.23608	0.336524	0.469426	0.530166	1.67192	0.991031	0.916417	0.040494	0.593868	2.00026	1.55218
4933407E24Rik	0	0	0	0	0	0	0	0	0	0	0	0	0	0	0	0	0	0	0	0	0	0	0	0
4933407I05Rik	0	0	0	0	0	0	0	0	0	0	0	0	0	0	0	0	0	0	0	0	0	0	0	0
4933407I08Rik	0	0	0	0	0	0	0	0	0	0	0	0	0	0	0	0	0	0	0	0	0	0	0	0
4933407K13Rik	2.28317	0.051695	0.069922	2.55823	1.62659	1.61547	3.06542	0.626295	9.14628	5.54	17.0229	0.724671	6.56323	0	1.67731	0.83159	2.3366	3.92233	3.64201	1.77757	0.343506	0.204963	3.26105	0.911432
4933407L21Rik	0	4.57991	0	0	0	0	0.841185	0	0	0	0.006516	7.78384	1.03239	0	0.666848	0.085387	0.007117	0	0.550738	1.27852	0	0.66635	0.050325	1.62569
4933408A14Rik	0	0	0	0	0	0	0	0	0	0	0	0	0	0	0	0	0	0	0	0	0	0	0	0
4933408B17Rik	0.844888	0	0.410343	0	0.381667	0	0.357519	0	1.49351	0	0	0	3.27546	0	0.19368	0	0.596259	0.461233	0.53003	0.42855	0.558943	0	0	0.409819
4933408J17Rik	0	0	0	0	0	0	0	0	0	0	0	0	0	0	0	0	0	0	0.055044	0	0	0	0	0
4933408N05Rik	0	0.018221	0	0	0	0	0	0	0	0	0	0	0	0	0	0	0	0.334084	0	0	0	0	0	0
4933409D19Rik	0	0	0	0	0	0	0	0	0	0	0	0	0	0	0	0	0	0	0	0	0	0	0	0
4933409F18Rik	0	0	0	0	0	0.080869	0	0.030716	0	0	0	0	0	0	0	0	0	0	0	0	0	0	0	0
4933409G03Rik	0	0	0	0	0	0	0	0	0	0	0	0	0	0	0	0	0	0	0	0	0	0	0	0
4933411E02Rik	0	0	0	0	0	0	0	0	0	0	0	0	0	0	0	0	0	0	0	0	0	0	0	0
4933411E06Rik	0	0.030491	0	2.48334	0.457354	9.8975	2.15569	6.17742	6.37559	0.404544	1.21322	3.56767	2.64128	0.775023	0.416092	0.149279	0.996178	0.688583	0.982495	1.28686	0.556917	3.53246	1.69313	0.959847
4933411E08Rik	0	1.69204	0	0	0	0	0	0.013524	0	0	0	0	0	0.109043	0	0	0	0.355013	0	0.018373	0	0	0.13637	0
4933411G06Rik	0	0	0	0	0	0	0	0	0	0	0	0	0	0	0	0	0	0	0	0	0	0	0	0
4933411K16Rik	0	0	0	0	0	0.073951	0	0	0	0	0	0	0	0	0	0	0.18752	0	0.029356	0.01815	0	0	0	0
4933411O13Rik	0	0	0	0	0	0	0	0	0	0	0	0	0	0	0	0	0	0	0	0	0	0	0	0
4933412A08Rik	0.058492	0	0	0	0	0	0	0	0	0	0	0.049601	0	0	0	0	0	0	0	0	0	0	0.114345	1.28813
4933412E12Rik	0	0	0	0	0.506437	4.0643	2.80239	3.04983	3.06275	4.95618	0	0	0.808465	6.29622	0.934249	0.013415	2.26319	0.998576	2.25428	2.53124	1.4443	1.13471	1.8528	2.28864
4933412E24Rik	0	0	0	0	0	0	0	0	0	0	0	0	0	0	0	0	0	0	0	0	0	0	0	0
4933412O06Rik	0	0	0	0	0	0	0	0	0	0	0	0	0	0	0	0	0	0	0	0	0	0	0	0
4933413C19Rik	0	0	0	0	0	0	0	0	0	0.025357	0	0	0	0	0	0	0	0	0	0.37175	0	0.377751	0	0
4933413G19Rik	0	0.913165	0	0	0	0	0	0	0	0	0	0.027287	0	0	0.110598	0	0	0	0.675256	0.282888	0.136148	0	0	0
4933413J09Rik	0	0	0	0	0	0	0	0	0	0	0	0	0	0	0	0	0	0	1.37684	0	0	0	0	0
4933413L06Rik	0	0	0	0	0	0	0	0	0	0	0	0	0	0	0	0	0	0	0	0	0	0	0	0
4933414I15Rik	0	0	0	0	0	0	0	0	0	0	0	0	0	0	0	0	0	0	0	0	0	0	0	0
4933415A04Rik	0	0.118681	0.015616	0	0.300744	0.197178	0.089747	0.375579	1.19762	0	0	0.043772	0	0	0.070567	0.194652	0.254435	0.221816	0	0	0.139152	0	0.592598	0
4933415F23Rik	0	0	0	0	0	0	0	0	0	0	0	0	0	0	0	0	0	0	0	0	0	0	0	0
4933416C03Rik	0	0	0	0.043541	0	0	0	0	0	0	0	0	2.28473	0	0	0	0	0	0	0.460794	0	0	0	0
4933416E03Rik	0	0	0	0	0	0	0	0	0	0	0	0	0	0	0	0	0	0	0	0	0	0	0	0
4933416E14Rik	0	0	0	0	0	0	0	0	0	0	0	0	0	0	0	0	0	0	0	0	0	0	0	0
4933416I08Rik	0	0	0	0	0	0	0	0	0	0	0	0	0	0	0	0	0	0	0	0	0	0	0	0
4933416M07Rik	0	0	0	0	0	0	0	0	0	0	0	0	0	0	0	0	0	0	0	0	0	0	0	0
4933416O17Rik	0	0	0	0	0	0	0	0	0	0	0	0	0	0	0	0	0	0	0	0	0	0	0	0
4933417A18Rik	0	0	0	0	0	0	0	0	0	0	0	0	0	0	0	0	0	0	0	0	0	0	0	0
4933417D19Rik	0	0	0	0	0	0	0	0	0	0	0	0	0	0	0	0	0	0	0	0	0	0	0	0
4933417E11Rik	0	0	0	0	0	0.537126	0	0	0	0	0	0	0	0	0	0	0	0	0	0	0	0	0	0
4933417G07Rik	0	0	0	0	0	0	0	0	0	0	0	0	0	0.078514	0	0	0	0	0	0	0	0	0	0
4933417O13Rik	0	0	0	0	0	0	0	0	0.025044	0	0	0	0	0	0	0	0	0	0	0	0	0	0	0
4933421A08Rik	2.38183	0	0	0	0	0	0	0	0	0	0	0	0	0	0	0.304782	0	0.065734	0	0	0	0.135075	0	0
4933421D24Rik	0	0	0	0	0	0	0	0	0	0	0	0	0	0	0	0	0.102794	0	0	0	0	0.033382	0	0
4933421I07Rik	0	0	0	0	0	0	0	0	0	0	0	0	0	0	0	0	0	0.478969	0	0	0	0.117104	0	0
4933421O10Rik	0.560145	0.359648	0	1.83465	1.21232	2.81048	1.43265	2.12532	2.29272	1.8873	1.37293	1.99822	3.69108	1.27706	0.800801	0.836995	0.658734	1.37911	2.00601	1.66561	0.587383	1.52409	0.806868	2.23002
4933422A05Rik	0	0	0	0	0	0	0	0	0.063515	0	0.093906	0	0	0	0	0	0	0.033619	0	0	0	0	0.054129	0
4933423P22Rik	0	0	0	0	0	0	0	0	0	0	0	0	0	0	0	0	0	0	0.064841	0	0	0	0	0.133802
4933424G06Rik	0	0	0	0	0	0	0	0	0	0	0	0	2.69103	0	0	0	0	1.96	0.771033	0.785969	0	0.367138	2.17145	0
4933424H11Rik	0	0	0	0	0	0	0	0	0	0	0	0	0	0	0	0	0	0	0	0	0	0	0	0
4933424L21Rik	0	0	0	0	0	0	0	0	0	0	0	0	0	0	0	0	0	0	0	0	0	0	0	0
4933424M12Rik	2.67616	0	0.162291	0	0	0	0	0.945393	0	0	0	0	0.177542	0	0.215942	0.179786	1.09604	1.32746	0	0	0.12679	0	0.034126	0
4933425D22Rik	0	0	0	0	0	1.01144	0	0.919278	0	0.526763	0	0	0	0	0	0	0	0.03953	0.188167	0.194326	0	0	0	1.13299
4933425L06Rik	0	0	0	0	0	0	0	0	0	0	0	0	0	0	0	0	0	0	0	0	0	0.23061	0	0
4933426K07Rik	0	0	0	0	0	0	0	0	0	0	0	0	0	0	0	0	0	0	0	0	0	0	0	0
4933427D06Rik	0	0	0	0	0	0	0	0	0	0	0	0	0	0	0	0	0	0	0	0	0	0	0	0
4933427D14Rik	8.06627	22.5679	4.39848	0.199097	12.9117	13.243	1.46439	2.2447	7.81243	3.69387	5.08055	1.22776	1.56049	13.5004	1.71047	2.32162	1.81292	10.0003	5.67067	3.01243	1.89305	2.09329	1.68724	2.04556
4933427E11Rik	0.094227	0	0	0	0	0	0	0.110204	0	0	0	0	0.840702	0	0	0	0	0	0	0.023407	0	0	0.153452	0
4933427E13Rik	0	0	0	0	0	0	0	0	0	0	0	0	0	0	0	0	0	0	0	0	0	0	0	0
4933427G23Rik	0	0.931072	0	0	0	0	0	0	0	0	0	0	0	0	0	0	0	0	0	0	0	0	0	0
4933427I04Rik	1.15836	0	0	0	0	0.035619	0.044653	0	0.019147	0	0.03487	0.03497	0	0	0.083669	0	0.093314	0.147364	1.45238	0.305037	0	0.02453	0.4352	0.267029
4933427I22Rik	0	0	0	0	0	0	0	0	0	0	0	0	0	0	0	0	0	0	0	0	0	0	0	0
4933427J07Rik	0.043379	0.322399	0	0.9	0	0	0	0.269571	0.030777	6.031	0.783477	2.07045	3.23429	0	0	0	0.102197	0	0.522203	1.01201	0	0.359338	1.73509	0.210893
4933428C19Rik	0	0	0	0	0	0	0	0	0	0	0	0	0	0	0	0	0	0	0	0	0	0	0	0
4933428G20Rik	0	0	0	0	0	0	0.022713	0	0	0	0	0	0	0	0	0	0	0	0	0	0	0	0	0
4933428M09Rik	0	0	0	0	0	0	0	0	0	0	0	0	0	0	0	0	0	0	0	0	0	0	0	0
4933428P19Rik	0	0	0	0	0	0	0	0	0	0	0	0	0	0	0	0	0	0	0	0.213577	0	0	0	0
4933429H19Rik	0	0	0	0	0	0	7.34958	0	0	0	0	0	0	0	0	0	0	0	0	0.658673	0	0	0.361373	0
4933430A20Rik	0	0	0	0	0	0	0	0	0	0	0	0	0	0	0	0	0.200661	0	0.071272	0	0	0	0	0
4933430H16Rik	0	0	0	0	0	0	0	0	0	0	0	0	0	0	0	0	0	0	0	0	0	0	0	0
4933430I17Rik	0	0	0	0	0	1.79146	0	0.022007	0	2.62505	0	0	0	0	0	0.432735	0	0.36628	0	0	0	0.35579	0.04218	0
4933430L12Rik	0	0	0	0	0	0	0	0	0	0	0	0	0	6.32829	0	0	0	0	0	0	0	0	0	0
4933430M04Rik	0	0	0	0	0	0	0	0	0	0	0	0	0	0	0	0	0	0	0	0	0	0	0	0.247959
4933430N04Rik	0	0	0	0	0	0	0	0	0	0	0	0	0	0	0	0	0	0	0	0	0	0	0	0
4933431E20Rik	19.9538	9.16617	31.1858	4.53119	0.006901	1.89617	0	3.40896	0.005109	2.04719	2.53218	19.2684	1.29556	0	7.28198	4.90892	0.168181	1.07397	4.16456	1.26067	0.116268	1.43187	0.556399	9.54895
4933431G14Rik	0	0	0	0	0	0	0	0	0	0	0	0	0	0	0	0	0	0	0	0	0	0	0	0
4933431K23Rik	0	0.016414	0	0	0	0	0	0	0	0	0	0	0	0	0.051791	0	0	0	0	0.060512	0	0.00645	0	0.005396
4933431M02Rik	0	0	0	0	0	0	0	0	0	0	0	0	0	0	0	0	0	0	0	0	0	0	0	0
4933432G23Rik	0	0	0	0	0	0	0	0	0	0	0	0	0	0	0	0	0	0	0	0	0	0	0	0
4933432K03Rik	0	0	0	0	0	0	0	0	0	0	0	0	0	0	0.079005	0	0	0	0	0	0.41605	0.521354	0	0
4933433F19Rik	0	0	0	0	0	0	0	0	0	0	0	0	0	0	0	0	0	0	0	0	0	0	0	0
4933433G08Rik	0	0	0	0	0	0	0	0	0	0	0	0	0	0	0	0	0	0	0	0	0	0	0	0
4933433G15Rik	0.086101	4.17787	3.33067	0	3.15507	0.072106	3.41265	2.34394	7.29869	0	1.84185	0	12.9071	0	0.568058	0.227113	0.213586	1.9067	1.19238	0.41217	1.62059	0.433525	1.45232	1.56993
4933433G19Rik	0	0	0	0	0	0	0	0	0	0	0.022437	0	0	0	0	0	0	0	0	0	0	0	0	0
4933433N18Rik	0	0	0	0	0	0	0	0	0	0	0	0	0	0	0	0	0	0	0.021297	0	0	0	0	0
4933434E20Rik	22.8925	9.29362	29.9757	23.755	26.3492	27.3658	28.1659	41.0984	29.8574	38.8095	36.6905	25.6239	53.1735	11.2399	37.008	34.6725	42.2065	29.0734	38.1592	32.9448	26.9612	26.5702	26.9593	59.308
4933434M16Rik	0	0	0	0	0	0	0	0	0	0	0	0	0	0	0	0	0	0	0	0	0	0	0	0.656236
4933435F18Rik	0	0	0	0	0	0	0	0	0	0	0	0	0	0	0	0	0	0	0	0	0	0	0	0
4933435G04Rik	0	0	0	0	0	0	0	0	0	0	0	0	0	0	0	0	0	0	0	0	0	0	0	0
4933436E23Rik	0	0	0	0	0	0	0	0	0	0	0	0	0	0	0	0	0	0	0	0	0	0	0	0
4933436H12Rik	0	0	0	0	0	0	0	0	0	0	0	0	0	0	0	0	0	0	0	0	0	0	0	0
4933436I01Rik	0	0	0	0	0	0	0	0	0	0	0	0	0	0	0	0	0	0	0	0	0	0	0	0
4933436I20Rik	0	0	0	0.027627	0.101036	0.66509	1.49603	0	0	0.019225	1.04868	0	0	0.154158	0.014322	0.031982	0	0.376972	0.576774	0.562561	0.015078	0.341471	0	0
4933438A12Rik	0	0	0	0	0	0	0	0	0	0	0	0	0	0	0	0	0	0	0	0	0	0	0	0
4933438B17Rik	0	0	0	0	0	0.431377	0	0	0	0	0	0	0	0	0	0	0	0	0	0	0	0	0	0
4933438K21Rik	0	0	0	0	0	0	0	0	0	0	0	0	0	0	0	0	0	0	0	0	0	0	0	0
4933439C10Rik	0.030471	0.121212	0	0	0.056706	3.08993	10.9153	0.022356	0	2.57546	5.2423	4.17722	5.24166	0	2.02366	0.225965	0.578751	4.31578	1.28259	0.564324	1.10758	0.793413	3.39792	0.871899
4933439J24Rik	0	0	0	0	0	0	0	0	0	0	0	0	0	0	0	0	0	0	0	0	0	0	0	0
4933439K11Rik	0	0	0	0	0	0	0	0.385337	0	0	0.23156	2.15488	0.635757	0	0.31245	0	0	0.820605	0	0.303428	0	0.135626	0.671148	0.066198
4933439N14Rik	0	0	0	0	0	0	0	0	0	0	0	0	0	0	0	0	0	0	0	0	0	0	0	0
4933440J02Rik	0	0	0	0	0	0	0	0	0	0	0	0	0	0	0	0	0	0	0	0	0	0	0	0
4933440M02Rik	0	0	0	0	0	0	0	0	0	0	0	0	0	0	0	0	0	0	0	0	0	0	0	0
5031410I06Rik	0	0	0	0	0	0	0	0	0	0	0	0	0	0	0	0	0	0	0	0	0	0	0	0
5031415H12Rik	0	0	0	0	0.171422	0	0	0	0	0	0	0	0	0	0	0	0	0.142456	0	0	0	0	0.197771	0
5031425E22Rik	3.92347	4.14493	5.12709	0.909767	9.30689	12.847	6.60895	2.85987	16.7843	4.99235	7.26109	2.76998	6.55934	26.6484	2.79336	4.03302	5.72469	6.88518	6.08888	6.08285	3.01602	6.23512	8.39832	4.12254
5031425F14Rik	0	0	0	0	0	0	0	0	0	0	0	0	0	0	0.015876	0	0	0	0	0	0	0	0	0
5031434C07Rik	0	0	0	0	0.006186	0	0	0	0.866825	0	0	0	0	0.639897	0	0	0	0	0	0	0	0	0.025526	0
5031434O11Rik	0	3.27604	2.36861	0.164623	0.708254	3.16958	0.109513	7.0249	0	1.61794	1.75895	4.70142	0	0.503736	0.728204	0.142153	0.289852	0.503529	0.067133	0.072487	0.005382	0.015036	0.646284	0.395984
5031439G07Rik	10.2099	43.2315	1.28252	1.85058	10.5535	3.16965	1.41383	10.9659	9.73456	10.7443	5.67038	10.5596	6.89485	45.8288	12.8427	12.7955	20.0267	8.23623	1.09134	9.96939	5.02904	0.936714	17.1783	3.36096
5033403F01Rik	0	0	0	0	0	0.221107	0	7.88439	2.91658	2.07472	0	0	4.59874	0	0.016981	0	0.352047	0	0.146115	0.747177	0	0.121928	0.059913	0.056807
5033403H07Rik	0	0	0	0	0	0	0	0	0	0	0	0	0	0	0	0	0	0	0	0	0	0	0	0
5033404E19Rik	0	0	0	0	0	0	0	0	0	0	0	0	0	0	0	0	0	0	0	0	0	0	0	0
5033406O09Rik	0	0	1.54925	0	0	0	0	0	0	0	0	0.891788	0	0	0	0.097743	1.24363	0.755364	0	0	3.87777	0	0.376929	0
5033417F24Rik	0	0.017701	0.031657	1.40325	0	5.11683	0	0	0.022731	0.012439	0	0	2.41703	0	0.557208	0.351155	0	0.463275	1.14588	0.488441	0.491795	1.05166	0	0.985467
5033421B08Rik	0	0.176547	0	0	0	0	0	0	0	0	0	0	0	0	0	0	0	0	0	0.187243	0	0	0	0.520473
5033423K11Rik	0	0	0	0	0	0	0	0	0	0	0	0	0	0	0	0	0	0	0	0	0	0	0	0
5033426E14Rik	0	0	0	0	0	0	0	0	0	0	0	0	0	0	0	0	0	0	0	0	0	0	0	0
5033426O07Rik	0	0	0	0	0	0	0	0	0	0	0	0	0	0	0	0	0	0	0	0	0	0	0	0
5033428I22Rik	0	0	0	0	0.006063	0.004552	0.036215	0	0.004251	0	0.009084	0.028338	0	0	0.002042	0	0	0.003993	0.010101	0.026927	0	0	0.007259	0.001858
5033430I15Rik	0	0	0	0	4.43363	0	0	9.71708	0	0	0.907313	0	0	0	1.11055	0	2.05782	1.72952	3.31243	1.14229	1.60216	0.688476	1.81506	3.81596
5330411J11Rik	0	0	0	0	0	0	0	0.120283	0	0	0	0	0	0	0	0	0	0	0.811246	0.315681	0	0.101112	0.653324	0.17007
5330411O13Rik	0	0	0	0	0	0	0	0	0	0	0	0	0	0	0	0	0	0	0.28639	0	0	0	0	0.386342
5330413D20Rik	0	0	0	0	0	0	0	0	0	0	0	0	0	0	0	0	0	0	0	0	0	0	0	0
5330413P13Rik	0	0	0	0	0	1.10042	0	2.83101	2.83909	0.009935	0	0.637674	2.61162	0	0.173232	1.15634	0	0.059588	2.13224	0.629717	0	1.15119	0	0.333589
5330416C01Rik	0	0	0	0	0	33.8618	0	26.3207	0	4.53776	0	0	28.4564	0	0	0	0	0	6.99091	3.14713	0	7.42609	2.09596	11.6634
5330417C22Rik	0	0	0	0	6.29267	138.223	5.15296	174.639	15.2854	140.415	0	0.333292	265.052	0.384354	0.659585	0.006079	0.63697	4.84932	99.0374	72.2808	0.362424	59.1242	9.11081	64.3657
5330417H12Rik	0	0	0	0	0	0	0	0	0	0	0	0	0	0	0	0	0	0	0	0	0	0	0	0
5330426L24Rik	0	0.539014	0.021572	0	0.894195	0	0	0	0.432182	0	0.099783	0	0	0.140259	0.072317	0.360694	0.315102	0.387209	0.108947	0.110364	0.638032	0.123474	0.01508	0.759369
5330429C05Rik	0	0	0	0	0	2.93142	0	20.0721	0	0	0	0	0	0	0	0	0	0	2.32379	0	0	0	0	4.49012
5330434G04Rik	0	2.74482	0	2.22819	0.603669	4.15936	0	5.51	0	7.49662	0	1.74203	2.40606	0	1.81809	0	0	0.00919	6.17917	3.08183	0.006788	2.54124	0.622841	3.01122
5330438D12Rik	0	0.0398	0	0	0.261562	19.688	1.04533	11.4988	0.079797	0.25444	0.33035	2.61758	6.15901	0	2.66927	0.029467	3.6726	5.57122	5.45151	9.3288	0.016692	12.3287	3.24499	8.52515
5330438I03Rik	0	0	0	0	0	0	0	0	0	0	0	0	0.179195	0	0	0	0	0	0	0.138335	0	0	0	0
5330439A09Rik	0	0	0	0	0	0	0	0	0	0	0	0	0.350694	0	0	0	0	0	0	0	0	0.219961	0	0
5330439B14Rik	0	0	0	0	0	0	0	0	0	0	0	0	0	0	0	0	0	0	0	0	0	0	0	0
5330439K02Rik	0	0	0	0	0.194348	0	0	0	0	0	0	0	1.64102	0	0.014524	0	0	0.012276	0.422534	0.078289	0	0	0	0
5330439M10Rik	0	0	0	0	0	0	0	0	0	0.120168	0	0	0	0	0	0	0	0	1.80798	0	0	0	0	0
5430400D12Rik	0	0.851241	0	0.059639	0	0	0	0	0	0	0.728053	0	3.40382	0	0	0	0.025523	0.05155	0	0.024724	0.215239	0	0.093548	0.443443
5430401F13Rik	0	0	0	0	0	0	0	0	0	0	0	0	0	0	0	0	0	0	0	0	0	0	0	0
5430401H09Rik	0	0	0	0	0	0	0	0	0	0	0	0	0	0	0	0	0	0	0	0	0	0	0	0
5430402E10Rik	0	0	0	0	0	0	0	0	0	0	0	0	0	0	0	0	0	0	0	0	0	0	0	0
5430402O13Rik	0	0	0	0	0	4.37175	0	0	2.48603	4.30421	0	0	0.078956	0	1.03806	1.15646	0	0	4.0764	0.643581	0.114502	4.83968	0.289098	0.802123
5430402P08Rik	0	0	0	0	0	0	0	0	0	0	0	0	0	0	0	0	0	0	0	0	0	0	0	0
5430403G16Rik	1.71075	0.04014	2.88011	0.520089	0.09194	1.32569	2.02154	5.49834	5.31883	1.4027	0.814239	1.56953	0	2.33777	0.931818	1.39553	0.601686	0.593114	0.960844	0.934916	0.428199	1.01213	0.946789	0.943637
5430403N17Rik	0	0	0	0	0	0	0	0	0	0	0	0	0	0	0	0	0	0	0	0	0	0	0	0
5430405H02Rik	0.049293	2.03705	0	0	2.74508	1.81538	0	4.31088	0.304452	3.93033	3.15044	1.36973	0.200526	0	1.19575	1.96245	1.47635	0.928959	2.3461	0.41529	1.06766	0.554133	0.556676	0.521033
5430414B19Rik	0	0.915981	9.58344	0	0.261562	0	0	4.12932	8.05945	0	0	0	0	0	1.09546	0	0.448701	1.0976	0.660885	0.164668	0	0.052448	0.289098	0
5430416N02Rik	1.30068	1.15779	0.193672	0.880246	4.69903	2.73971	16.4951	14.3267	5.29061	0.271482	4.78699	0.885272	1.83232	16.2831	3.16348	2.77766	3.59405	11.3117	5.43778	2.90043	7.54295	1.67746	6.94386	4.20079
5430419D17Rik	0	0.357441	0	0	0	0	0	0	0	0	0	0.072681	0	0	0.539769	0	0	0	0	0	0	0	0	0
5430421F17Rik	0	0	0	0.088839	0	0	0	0	0	0	0	0	0	0	0	0.031736	0	0	0	0	0	0	0	0
5430425K12Rik	0	0	0	0	0	0	0	0	0	0	0	0	0	0	0	0	0	0	0	0	0	0	0	0
5430427M07Rik	0	0	0	0	0	0	0	0	0	0	0	0	0	0	0	0	0	0	0	0	0	0	0	0
5430427N15Rik	0	0	0	0.032422	0	0	0	0	0	0	0	0	0	0	0.065828	0	0	0	0.28274	0	0	0.078696	0	0.359419
5430427O19Rik	0	0.091863	0	0.008718	0	0.057877	0	0	0	0.118383	0	0.173425	0	0	0.019777	0	0.39766	0.474623	0.227349	0.005993	0.120129	0.005837	0.409204	0.20663
5430431A17Rik	0	0	0	0	0.111895	0	0	0	0	0	0.045302	0	0	1.12227	0	0.047818	0	0	0	0	0	0.060855	0.550196	0
5430434I15Rik	0	0	0	0	0	0	0	0	0	0	0	0	0	0	0	0	0	0	0	0	0	0	0	0
5430435K18Rik	0	0	0	0	0	0	0	0	0	0	0	0	0	0	0	0	0	0	0	0	0	0	0	0
5430437J10Rik	0	0	0	0	0	0	0	0	0	0	0	0	0	0	0	0	0	0.397108	0.044086	0	0	0	0.671488	0
5530400C23Rik	0	0	0	0	0	0	0	0	0	0	0	0	0	0	0	0	0	0	0	0	0	0	0	0
5530401A14Rik	0	0	0	0	0	0	0	0	0	0	0	0	0	0	0	0	0	0	0	0	0	0	0	0
5530601H04Rik	2.0928	1.70937	2.13499	9.34454	23.3939	13.4148	4.69397	10.3871	10.6594	6.84275	12.3707	8.27303	48.3251	6.06359	9.85287	6.18596	6.86225	11.2371	6.44866	4.53462	8.48394	10.3995	2.69596	11.4703
5730403I07Rik	0	0.815854	0	0	1.14325	10.2057	0	5.16422	0	0	0	0	0	0	0	0	0	0.360627	1.63619	0	0	0	0.079707	1.97251
5730405O15Rik	2.06878	0	0	0	1.37198	1.8898	2.25622	3.22878	0	0.77824	0	1.95723	0	0	0.869979	0.018709	0	0.042871	2.7013	2.52934	0	1.55016	0	0.877751
5730409E04Rik	16.1495	13.6165	5.2822	8.17234	4.43166	4.94716	6.50192	7.07465	8.09619	5.24179	5.95473	4.68902	5.87911	6.41109	3.28256	6.46433	6.35777	8.83993	3.19123	2.42185	4.67604	2.77941	5.67745	4.67376
5730412P04Rik	0	0	0	0	0	0	0	0	0	0	0	0	0	0	0	0	0	0	0	0	0	0	0	0.009103
5730416F02Rik	0	0	0	0	0	0	0	0	0	0	0.194851	0	0	0	0	0	0	0	0	0	0	0	0	0
5730419F03Rik	0	0	0	0	0	0	0	0	0	0	0	0	0	0	0	0	0	0	0	0.168866	0	0	0	0
5730420D15Rik	0	0	0	0	0	1.40161	0	0	0	0	0	0	0	0	0	0	0.465212	0.893799	0	0.388978	0	0.019981	0.797501	0.729481
5730422E09Rik	0	0	0	0	0	1.02939	0	0	0	0	0	0	0	0	0	0	0	0	2.6286	0	0	1.75213	0	0
5730435O14Rik	0	0	0	0	0	0	0	0	0	0	0	0	0	0	0	0	0	0	0	0	0	0	0	0
5730437C11Rik	0	0	0	0	0	0	0	0	0	0	0	0	0	0	0	0	0	0	0	0	0	0	0	0
5730455P16Rik	7.53084	8.68607	1.94523	4.31673	5.27503	7.97849	5.378	7.13089	5.19027	8.58765	5.17845	7.05157	14.3273	3.54724	5.81598	2.62878	1.22775	6.4676	3.2464	4.18393	2.33434	6.63744	4.36952	6.34108
5730460C07Rik	0	0	0	0	0	0	0	0	0	0	0	0	0	0	0	0	0	0	0	0	0	0	0	0
5730480H06Rik	7.21773	0.517156	12.3231	0.978739	3.43258	7.24238	24.4385	4.9692	4.85587	14.7289	2.74461	1.35206	9.66351	10.3117	3.23854	2.83132	7.86125	3.62927	7.15319	3.50113	0.839133	5.40604	4.88217	12.762
5730507C01Rik	1.75618	0.124914	0.590289	0	0	0	0	0	0.225907	0	0.074933	0	0	0	0.228031	0.320876	0	0.320138	0.05051	0.151526	0.308004	0.013899	0.018117	0
5730522E02Rik	0	0.349788	0	0	0	6.70791	0	6.73228	0	2.48587	0	0	0	0	0	0	0	0	0.385516	0	0	0.628346	0	0.247959
5730559C18Rik	0	2.00187	0.010258	0	0	0	0	0	0	0	0	0	1.38705	0	0.23093	0	0	0	0.039569	0.05761	0	0.150007	0	0
5730596B20Rik	0	0	0	0	0	0	0	0	0	0	0	0	0	0	0	0	0	0	0	0	0	0	0	0
5830405F06Rik	0	0	0	0	0	0	0	0	0	0	0	0	0	0	0	0	0	0	0	0	0	0	0	0
5830408C22Rik	1.09997	0	0	0	0	0	0	0	0.010502	21.9293	0	0	3.43533	0	0	0	0	0	0	0.457976	0	0.012071	0	0
5830411N06Rik	0	0	0	0	0	0	0	0	0	0	0	0	0	0	0	0	0	0.033079	0	0	0	0	0	0
5830416I19Rik	0	0	0	0	0	0	0	0	0	0	0	0	0	0	0	0	0	0	0	0	0	0	0	0
5830417I10Rik	0.334703	0.101561	2.42005	0	0.908055	0.367266	0.6606	0.427362	0.43989	0.849687	0.972921	0	2.71761	0.986066	0.225196	0.594795	0.365239	2.06048	0.989104	0.49268	0.728398	0.310198	1.99193	0.624521
5830418P13Rik	0	0	0	0	0	0	0	0	0	0	0	0	0	0	0	0	0	0	0	0	0	0	0	0
5830428M24Rik	0	0	0.076668	2.50122	0.052312	0.156136	0	0	0	0.753796	0	0	0.465012	0	0.147038	0	0	0	1.16378	0	0.057251	0.104897	1.44549	1.57921
5830432E09Rik	0	0.618707	0	0	3.97707	0	0.773342	0	4.49097	0	0	0	0	0	0.069709	0.153493	0.300122	0.25736	0.251292	0.805076	0.492275	0.377743	0.633599	0.735265
5830444B04Rik	0	0	0	0	0	0	0	0	0	0	0	0	0	0	0	0	0	0.379959	0.081931	0.012548	0	0.01956	0.050392	0.169645
5830454E08Rik	9.43398	7.24458	1.84002	0	7.00986	3.49185	5.56704	9.57938	0.079289	15.6704	4.80486	0	4.41763	22.6217	0.095257	0.064248	0.961502	1.176	8.04077	7.01944	1.43128	6.23763	2.52961	11.5714
5830468F06Rik	0	0	0	0	0	0	0	0	0	0	0	0	0	0	0	0.179974	0.216332	0	0	0	0.377356	0	0.816102	0
5830473C10Rik	0	0	0	0	0	0	0	0	0	0	0	0	0	0	0	0	0	0	0	0	0	0	0	0
5830487J09Rik	0.029728	0.196177	0	0	0	0	0	0	0	0	0	0.142306	0	0	0.204392	0.205789	0	0.216968	0.533153	0	0.061867	0	0	0.527991
5930403N24Rik	0	0.207467	0	0.021622	0.009098	0	0.021101	0	0.462595	0	0	2.70483	0	1.04976	0.183843	1.27766	0.137631	0.128866	0.043383	0.545819	0.408825	0.031969	0.654909	0
5930412G12Rik	0	0.079168	0	0	0	0	0	0	0	2.61146	0	0.347175	0	0	1.14668	0	0	0.026483	0	0	0.335616	0	0.072175	0.065772
5930422O12Rik	0	0	0	0.971707	0	0	0	0	0	0	0	0	5.14494	0	0	0	0	0	0.104859	0	0	0	0.216824	0
5930430L01Rik	2.44478	0.048753	0.079888	1.21513	2.48694	4.23636	1.41879	3.71455	0.10037	3.17741	2.99542	1.16157	9.90569	0	0.373686	0.070828	0.454755	0.781924	1.79625	0.534413	0.712333	0.862317	2.44351	0.90699
5930435M05Rik	0	0	0	0	0	0	0	0	0	0	0	0	0	0	0	0	0	0	0	0	0	0	0	0
5930438M14Rik	0	0.016487	0	0.511293	0	0	0	0	0	0	0	0	0	0	0	0	0	0	0	0	0	0	0	0
6030407O03Rik	0	0	0	0	0	0	0	0.887615	0	0	0	0	0	0	0	0	0	0	0	0.108368	0	0	0	0
6030408B16Rik	0	0.805921	0	0.06162	0.434064	0	0.207347	0	1.94937	0	0.125204	0	0	0.866874	0.556855	0	0.279403	0.289491	0.241851	0	0	0.01987	0.304835	0
6030419C18Rik	0	4.34064	5.2583	3.62206	1.19036	25.7082	0.070639	23.1499	0	4.68201	1.08475	5.98787	0.049017	0	6.74751	0.022792	0	0.879303	4.28381	0.47569	0	0.023335	0.432128	1.90191
6030440G07Rik	0	0	0	0	0	0	0	0	0	0	0	0	0	0	0	0	0	0	0	0.021927	0	0	0	0
6030442E23Rik	0	0	0	0	0	0	0	0	0	0	0	0	0	0	0	0	0	0	0	0	0	0	0	0
6030442K20Rik	3.23165	0.106405	0.023866	0	0.291096	0	0	2.71027	0	0	0.039822	1.93976	5.6661	0	0.380686	0	0.182791	0	0	0.773283	0	0	0.519411	0
6030443J06Rik	1.29899	0.955189	0	0.407429	0.782661	0.008373	0	0	0	0.978872	0	0.312811	0.314848	0	0.177961	0.1134	0.051466	1.83203	0.618295	0.337043	0.576918	0.054684	0.129518	0.703248
6030445D17Rik	4.03895	0	0.456399	0	3.03096	0	0.669806	0	0.115722	0	4.05893	0.918583	0	2.87639	0.206779	1.42949	0.102441	1.2405	0	0.12796	3.28123	0	2.01418	0
6030452D12Rik	0	0	0	0	0	0	0	0	0	0	0	0	0	0	0	0	0	0	0	0	0	0	0	0
6030458C11Rik	3.60939	7.99311	2.74822	4.38688	9.3847	1.16316	1.2553	3.88202	9.56778	2.57251	3.10792	1.94249	4.24871	2.44206	2.38597	3.63369	2.2893	3.67504	4.28822	1.16337	2.03205	2.12911	2.9581	1.60415
6030466F02Rik	0	0	0	0	0	0	0	0	0	0	0	0	0	0	0	0	0	0	0	0	0	0	0	0
6030468B19Rik	0	0	0	0	0	0	0	0	0	0	0	0	0	0	0	0	0	0	0	0	0	0	0	0
6030469F06Rik	0	0	0	0	0	0	0	0	0	0	0	0	0	0	0	0	0	0	0	0	0	0	0	0
6030471H07Rik	0	0	0	0	0	0	0	0	0	0	0	0	0	0	0	0	0	0	0	0	0	0	0	0
6030498E09Rik	0	0	0	0	0	0	0	0	0	0	0	0	0	0	0	0	0	0	0	0	0	0	0	0
6230400D17Rik	0.192623	0	0	0	0.307374	0	0.05594	3.04479	0	0.035437	1.46143	1.8262	0	0	0.493961	0.048094	1.64477	0.419205	2.18023	0.985561	1.22108	1.47729	0.465032	0
6330403K07Rik	0	0.390692	0	0.401177	3.89665	89.8191	2.07067	121.519	1.46608	52.5786	0	7.48362	97.8748	6.25669	3.74938	0.017709	0.865706	4.69088	56.3068	60.8544	1.36697	52.3646	3.78403	80.9632
6330403L08Rik	0.342627	0.677659	0	0	0.287012	0.005048	0.797991	0.074323	0.709895	0.504308	0.48877	0.468696	0.439616	0.608529	0.305052	0.185047	0.059102	0.917266	0.18569	0.17863	0.022889	0.040145	0.414074	0.125451
6330403N20Rik	0	0	0	0	0.098998	0	0	0	0	0	0	0	0	0	0.047596	0	0	0	0.079881	0.321469	0	0.023506	0	0
6330409D20Rik	0	0	0	0	0	0	0	0	0.028185	0	0	0.074862	0	0.118438	0.340825	0	0	0	0	0	0	0	0.139538	0
6330410L21Rik	0.071682	0	0	0	0	0.391088	0	0	0	0	0	0	0	0	0	0.078181	0	0	0.099048	0	0	0	0	0
6330411D24Rik	0	0	0	0	0	0	0	0	0	0	0	0	0	0	0.231585	0	0	0	0	0.424273	0	0	0	0
6330418K02Rik	8.25473	0	0	1.95748	0	8.48071	0	1.94616	0	1.23725	1.67881	3.98695	1.90727	0	0.142886	0.602201	1.6666	4.89348	3.94035	4.39845	3.26331	2.76588	1.59004	9.7963
6330420H09Rik	0	0	0	1.05373	0	0	0	0	0	0	0	0	0	0	0	0	0	0.416406	0.545475	0	0	0	0	0
6330549D23Rik	0	0.155859	0	0	0.478552	1.36005	0	0	7.25344	0.193385	0.102753	0.488195	1.13374	0	0.740266	2.34004	2.46814	0.70005	0.46839	0.258986	0.435037	0.296643	0.070497	0.980968
6330562C20Rik	0	0	0	0	0	4.40805	0	1.11603	0	0	0	0	0	0	0.809686	0	0	0.940799	0	1.36912	0	0.367138	0	0
6430503K07Rik	0	0	0	0	0	0	0	0	0	0	0	0	0	0	0.085638	0	0	0	0	0	0	0	0	0
6430531B16Rik	0	0	0	0	0	0.661375	0	0	0	0	0	0	0	0	0.152186	0	0	0	0	0.250595	0	0	0	0.012077
6430548M08Rik	1.43627	67.247	0.267998	46.5072	25.4591	30.7316	19.7201	14.6943	28.321	54.3583	2.00016	23.6174	99.4076	37.9317	24.57	14.5157	11.1718	33.3111	11.6913	15.833	17.9218	10.7565	22.5241	13.5165
6430550D23Rik	0	0.065867	0	0	0	0	0	0	0.017367	0	0	0.442619	0	0	0.118811	0	0.209186	0.550622	0.200067	0.290364	0	0	0.030923	0.014088
6430562O15Rik	0	0	0	0	1.26104	0	0.005991	0	0	0	0	0	0.36549	0	0.021492	0	0.070973	0.487563	0.411005	0.318055	0.317655	0.614586	0.09283	0.230862
6430571L13Rik	0	1.58976	0	0.492623	0	0.233472	0.084968	0.558231	0	0	0	1.66862	0	0	1.2123	0	0	0.134261	0.164342	0.145667	0	0.500405	0.059211	0.44927
6430573F11Rik	1.17676	23.0243	8.72948	9.40862	3.01754	0	0.796753	0.627585	7.96663	4.88929	2.67674	14.0424	5.52546	9.28907	7.36703	2.91502	0.68636	4.1075	1.17883	0.241198	1.63825	1.21117	3.04145	0.660305
6430573P05Rik	0.84091	0.026188	0	0.108749	0.558057	2.29073	0	0	0.778727	0	1.82088	3.15299	0	0	1.43671	0.311201	0.939823	1.6398	0.298167	0.077864	0.404808	0.013031	0.449995	2.10474
6430584L05Rik	0	0.015763	0	0	0	0	0	0.894072	0	0	0	0.013505	0	0	0.08951	0	0	0.008127	0.022084	0	0	0.053161	0	0.238303
6430590A07Rik	1.70223	9.67425	6.8554	11.7313	0.629651	0.08999	0.852092	9.85777	4.47141	0.222499	1.92608	7.64016	0.680303	1.24465	1.0914	2.46977	1.01229	2.97905	5.68251	2.06935	0.050733	1.70741	1.71678	1.96127
6430628N08Rik	0	0	0	0	0	0	0	0	0	0	0	0	0	0	0	0	0	0	0	0	0	0	0	0
6430710C18Rik	0	0	0	0	0	0	0	0	0	0	0	0	0	0	0.0158	0	0	0	0	0	0	0	0.911367	1.73571
6530401F13Rik	0	0	0	0	0	0	0	0	0	0	0	0	0	0	0	0	0	0	0	0	0	0	0	0
6530402F18Rik	0.100854	0.903317	0.184324	0.84219	0.957402	0.192977	1.2507	1.15583	2.16228	0.58287	1.16867	1.2645	0.028158	3.45892	0.447527	1.78601	0.65353	2.95507	0.760082	0.396141	0.311653	0.095996	1.04508	0.459686
6530403H02Rik	0	1.08252	0	0.761242	0	0	0	0	0	0	0	0	0	0	3.87756	0	0	0	0	0	0	0	0	0
6530409C15Rik	0	0.083271	0	0	0	0	0	0	0	0	0	0	0	0	0	0	0	0	0	0.148333	0	0	0	0
6530411M01Rik	0	0	0	0	0	0	0	0	0	0	0	0	0	0	0	0	0	0	0	0	0	0	0	0
6530437J22Rik	0	0	0	0	0	0	0	0	0	0	0	0.692298	0	0	0	0	1.0897	0	0	0.345585	0	0	0.144549	0
6720427I07Rik	0.014792	4.68786	0	2.42889	6.72316	1.78025	1.60927	2.1474	11.505	3.30956	0.187686	4.53331	0.315379	2.3887	1.44738	1.00594	1.87712	3.30364	2.85184	3.17149	1.29973	2.84908	1.61282	1.64804
6720483E21Rik	0	0	0	0	0	0	0	0	0	0.40235	0	0	0	0	0.116043	0	0	0	0	0	0	0.600868	0	0.626249
6720489N17Rik	1.82966	0	0	0	0.517505	7.41848	2.01892	0.097478	1.51622	0.824383	0.857771	0.365984	0	0	4.89854	0.817447	11.1772	5.38928	2.94631	0.275008	0	0.086059	2.10722	4.75845
6820408C15Rik	0	0	0	0	0	0	0	0.091963	0	0	0	1.26572	0	0	0.455331	0	0	0	1.37684	0	0	0.075017	0	0
6820426E19Rik	0	0	0	0	0	0	0	0	0	0	0	0	0	0	0	0	0	0	0	0	0	0	0	0
6820431F20Rik	52.6241	39.6619	47.2187	37.4609	101.058	69.7888	93.6222	87.7195	86.0175	67.7132	94.9469	74.0838	105.065	66.0388	41.9047	48.7392	23.0303	70.5545	38.1147	36.8435	24.4982	28.4893	43.2109	44.1985
7330404K18Rik	0	0	0	0	0	0	0	0	0	0	0	0	0	0	0	0	0	0	0	0	0	0	0.241207	0
7420426K07Rik	0	0	0	0	0	0	0	0	0	0	0	0	0	0	0	0	0	0	0	0	0	0	0	0
7420461P10Rik	0	0	0	0	0	0	0	0	0	0	0	0	0	7.66763	0	0	0	0	0	0.329337	0	0	0.361373	0
7420700N18Rik	0	0	0	0	0	0	0	0	0	0	0	0	0	0	0	0	0	0	0	0	0	0	0	0
7420701I03Rik	0	0	0	0	0	0	0	0	0	0	0	0	0	0	0	0	0	0	0	0	0	0	0	0
7530416G11Rik	0	0	0	0	0	0	0	0	0	0	0	0	0	0	0	0	0	0	0	0.065684	0	0	0	0
7530428D23Rik	0	0	0	0	0	0	0.059753	0	0	0	0	0	0	0	0	0	0	0	0	0.768452	0	0	0	0
7630403G23Rik	0	0	0	0	0	0	0	0	0	0	0	0	0	0	0	0	0	0	0	0	0	0	0	0
8030411F24Rik	0	0	0	0	0	0	0	0	0	0	0	0	0	0	0	0	0	0	0	0	0	0	0	0
8030423F21Rik	0	0	0	0	0	0.005303	0	0	0	0	0.013147	0	0	0	0	0	0	0	0.088312	0.184338	0	0	0.030331	0.006265
8030423J24Rik	0	0	0	0	0	0	0	0	0	0	0	0	0	0	0	0	0	0	0	0	0	0	0	0
8030442B05Rik	0	0	0	0	0	0	0	0	0	0	0	0.445417	0	0	0	0	0	0	0	0.058344	0	0	0	0
8030443G20Rik	0	0	0	0	0	0	0	0	0	0	0	0	0	0	0	0	0	0	0	0	0	0	0	0
8030451A03Rik	0	0	0	0	0	0	0	0	0	0	0	0	0	0	0	0	0	0	0	0	0	0	0	0.082653
8030453O22Rik	0	1.74533	0	0.306626	0	0	0	0	0	0	0	4.24333	0	0	1.46555	0	0	0	0.028935	0.242968	0	0	0	0
8030455M16Rik	0	0	0	0	0	0	0	0	0	0	0	0	0	0	0	0	0	0	0	0	0	0	0	0
8030462N17Rik	8.24882	4.41026	7.52217	4.3064	3.40625	1.96602	4.99819	6.02318	10.5362	4.87964	8.25941	3.92527	7.31625	5.75394	2.83792	6.12563	3.03093	5.14731	4.73094	3.3847	2.86983	2.96389	3.06772	5.54975
8030474K03Rik	0	0	0	0	0	0	0.243408	0	0	0	0	0	0	0	0	0	0	0.12713	0	0	0	0	0	0
8430408G22Rik	5.47187	0	6.44191	0	18.7985	0.017102	29.4133	0	127.703	0	37.2978	0	0.080809	57.8329	0	23.6843	12.9129	12.164	0	0	5.5987	0	4.1148	0
8430419K02Rik	0	0.741138	0	9.3524	0	0	0	0	0.070254	0	0	0	7.88534	0	0.511526	0	0	0.540512	0.568028	0	0	0	0.410802	0
8430423G03Rik	0	0	0	0	0	0	0	0	0	0	0	0	0	0	0	0	0	0	0	0	0	0	0	0
8430429K09Rik	4.28037	2.15034	6.30302	1.61904	1.20643	6.57055	13.1746	6.46165	0	3.41629	1.63745	3.28972	11.8276	4.37838	1.69064	2.15228	0.034585	1.9414	8.11651	0.964612	1.47235	1.50139	2.68089	2.93696
8430432A02Rik	0	0	0	0.317427	0	0	0	1.03843	0	0	0	0	0	0	0.023983	0	0.038822	0.571595	0.204511	0.428062	0	0.869059	0.426824	0.630134
8430436N08Rik	0	0	0	0	0	0	0	0	0	0	0	0	0	0	0	0	0	0	0	0	0	0	0	0
8430437L04Rik	0	0	0	0	0	0	0	0	0	0	0	0	0	0	0	0	0	0.506095	0	0	0	0	0	0
9030204H09Rik	0	0	0	0	0	0	0	0	0	0	0	0	0	0	0	0	0	0	0	0	0	0	0	0
9030407P20Rik	2.74301	0	4.64451	0	0	1.16217	0	1.0274	0.772208	0.237933	0.950668	0.651647	4.4503	4.28228	0.82711	0.801041	1.3461	0	0.179161	0.591087	0	0.863262	0.486959	0.14049
9030612E09Rik	0.090144	0.759736	0	1.89374	0	2.57688	0.691886	9.20714	0	0.883566	0.063078	0.855525	2.95952	0	0.473734	0	0	0	2.54941	1.68756	0	2.1346	0.279669	2.08807
9030616G12Rik	0	0	0	0	0	0	0	0	0	0	0	0	0	0	0	0	0	0	0	0	0	0	0	0
9030619P08Rik	0	0	0	0	0	0	0	0	0	0	0	0	0	0	0	0	0	0	0	0	0	0	0	0
9030622O22Rik	0	0	0	0	0	0	0	0	0	0	0	0	0	0	0	0	0	0	0	0	0	0	0	0
9030624G23Rik	0.364538	0	0	0	0.166517	0.019343	0	0	0.096695	0	1.48577	0	0	1.14176	0.401162	0	0	0	0	0	0.049507	0	0.726122	0
9030624J02Rik	15.8024	4.3805	9.63945	6.03121	30.103	22.6942	34.4198	28.4557	35.2772	32.3101	26.8548	9.80112	68.4962	37.2176	19.9012	23.1373	23.351	22.1054	19.5461	14.0563	20.395	10.9322	31.2289	15.898
9130008F23Rik	0	0	0	0	1.26984	0	0	0	0	0	0	0	0	3.96698	0	0.81233	0.372536	1.62735	0.447637	0	0	0	0.469301	0
9130011E15Rik	2.85441	2.6835	2.88217	0.262781	1.87457	1.91223	1.1745	2.03267	1.71429	3.48046	0.541288	1.8172	2.81208	3.5793	1.70852	2.14095	0.946745	1.67378	1.14491	1.6879	0.575054	1.34485	1.82644	1.57965
9130015A21Rik	0	0	0	0	0	0	0	0	0	0	0	0	0	0	0	0	0	0	0	0	0	0	0	0
9130015G15Rik	0	0	0	0	0	0	0	0	0	0	0	0	0	0	0	0	0.799143	0	0	0	0	0	0	0
9130015L21Rik	0	0	0	0	0	0	0	0	0	0	0	0	0	0	0	0	0	0	0	0	0	0	0	0
9130017K11Rik	0.327932	0	0.02488	0	1.58713	0	0.025	0	0.150273	0	1.33346	0.069676	0	0	0.015089	0	0.065779	0.690285	0	0	0.542584	0	1.20115	0
9130019O22Rik	1.81114	0	2.67182	0.069336	0.260974	0.027844	0.822876	0.292548	0.616388	1.01007	0.405647	1.53073	0.025118	0.293364	0.172493	0.591723	0.616208	1.2295	0.364996	0.433492	0.824794	0.334388	0.518444	0.464603
9130019P16Rik	0	0	0	0.014681	0	0.171967	0	0	0	0	0	0	0	0	0.024647	0	1.42633	0.00626	0.553915	0	0.035077	0	0	0
9130023H24Rik	2.58494	0.923417	2.87816	0.990239	1.65714	2.69014	2.73891	1.65915	3.77628	0.257146	0.943619	0.933075	0.168617	1.97603	0.653104	1.20881	1.59546	3.12175	1.48215	1.21488	1.15578	1.23562	1.41627	1.72717
9130024F11Rik	0	0	0	0	0.890012	2.39051	0	0	0	0	0	0	0	0	0	0	0	0	0	0.936724	0	0.029541	0	0.298739
9130204K15Rik	0	0	0	0	0	0	0	0	0	0	0	0	0	0	0	0.064248	0	0.07761	0	0	0	0	0	0
9130204L05Rik	0	0	0	0	0	0	0	0	0	0	0	0	0	0	0	0	0	0	0	0	0	0	0	0
9130208D14Rik	0.552525	0	0.006044	0	0.424692	0	0.460005	0.5385	0.005026	0	0.33011	0	0	0.00713	0	0.004071	0.032189	0.403531	0.010371	0.003124	0.120487	0	0.409367	0
9130213A22Rik	0	0	0	0	0	0.572287	0	0	0	0.233619	0	0	3.52708	0	0.101007	0.029686	0	0.781019	0	0.233897	0	0	0.189469	0
9130221F21Rik	0	0	0	0	0	0.955749	0	1.54711	0	0	0.011516	0	0	0	0.06543	0	0	0	0	0	0.019609	0	0.222888	0.281234
9130221H12Rik	5.76274	0.427548	7.18348	0.211972	6.12015	2.16697	0.189395	2.67734	7.45925	2.68669	1.55076	1.86698	15.2339	5.16732	0.918586	2.10985	0.301178	2.04408	0.873357	0.806702	3.26915	1.29064	2.97289	1.86375
9130227L01Rik	0	0	0	0	0	0	0	0	0	0	0	0	0	0	0	0	0	0	0	0	0	0	0	0
9130230L23Rik	0	0	0	0	0	0	0.050261	0	0	0	0	0	0	0	0	0	0.129214	0.0784	1.80205	0.366269	0	0.090445	0.063882	0
9130230N09Rik	2.94812	0	1.07334	0	0.156937	0	4.18269	0.111603	4.78779	0.237933	0.11578	0	0	0.118438	0	0.449736	1.4743	0	1.21162	1.64668	1.25952	0.209793	0.289098	0.041327
9130401M01Rik	0.657616	13.7398	2.52464	7.43683	5.12513	5.8866	6.7765	7.18588	2.27536	33.9651	4.63561	9.19999	8.92328	0.544167	3.88885	3.96232	9.09815	9.0861	8.77042	5.42953	4.14332	5.11444	6.98079	11.921
9130409I23Rik	0	0	0	1.1049	0	0	0	0	0	0.019087	0	0	0	0	0.096034	0	0	0	0	0	0	0.023701	0	0
9130410C08Rik	0	0	0	0	0	0	0	0	0	0	0	0	0	0	0	0	0	0	0.092176	0	0	0	0	0
9130604C24Rik	0.078505	0	0	0	0	0	0.245025	0	0.040454	1.50375	0	0	0	0	0	1.06688	0	0.873337	1.74025	0.29456	0	0.588437	0.096766	1.33854
9230009I02Rik	0	0	0	0	0	0	0	0	0	0	0	0	0	0	0	0	0	0	0	0	0	0	0	0
9230019H11Rik	0	0	0	0	0	0	0	0	0	0	0	0	0	0	0	0	0	0	0	0	0	0	0	0
9230020A06Rik	0	0	0	0	0	0	0	0	0	0	0	0	0	0	0	0	0	0	0	0	0	0	0	0
9230102K24Rik	0	0	0	0	0	0	0	0	0	0	0	0	0	0	0	0	0	0	0	0	0	0	0	0
9230102O04Rik	0	0	0	0	0	0	0	0	0	0	0	0	0	0	0	0	0	0	0	0	0	0	0	0
9230104L09Rik	0.065514	0	0	0	0	0	0	0	0	0	0	0	0	0	0	0	0	0	0	0	0.057251	0	0	0
9230104M06Rik	0	0	0	0	0	0	0	0	0.0245	0	0	0	0	0	0.055136	0	0.126699	0	0.67297	0.304412	0	0.197707	0.054419	0
9230105E05Rik	0	0	0	0	0	0.009166	0	0	0	0.009168	0	0	0.025077	0	0	0	0	0	0	0	0	0	0.014509	0
9230106D20Rik	0	0	0	0	0	0	0	0	0	0	0	0	0	0	0	0	0	0	0	0	0	0	0	0
9230109A22Rik	0	0	0	0	0	0	0	1.94826	0	0	0	0	0	0	0	0	0	0	0	0	0	0	0	0.319845
9230110C19Rik	0	0	0	0.351933	0	1.11911	0.057574	3.5983	0	6.52485	0.069563	4.4842	4.20698	0.342768	3.45074	0.290446	0.586451	0.703608	0.189695	2.09504	0.852587	3.13461	0.511655	2.79625
9230110F11Rik	0	0	0	0	0	0	0	0	0	0	0	0	0	0	0	0	0	0	0	0	0	0	0	0
9230110F15Rik	0	0	0	0	0	0	0	0	0	0	0	0	0	0	0	0	0	0	0	0	0	0	0	0
9230111E07Rik	0	0	0	0	0	0	0.354361	0	0	0.054816	0	0	0	0	0	0	0	0.398842	0.078761	0.059262	0	0	0	0
9230112D13Rik	0	0	0	0	0	0	0	0	0	0	0	0	0	0	0	0	0	0	0	0	0	0	0	0
9230112E08Rik	0.487731	1.74799	0	0.431042	0.050284	1.65929	0	0.632663	1.64804	0.033912	0.550193	0.387296	4.75568	0	0.294002	0.427144	0.368844	0.660165	0.254706	0.223336	0	0.159505	0.206152	0
9230112J17Rik	0	0	0	0	0	0	0	0	0	0	0.264231	0	0	0	0.037657	0	0	0	0	0.093745	0	0.284068	0	0
9230113P08Rik	0	0	0	0	0	0	0	0	0	0	0	0	0	0	0	0	0	0	0	0	0	0	0	0
9230114J08Rik	0	0	0	0	0	0	0	0	0	0	0	0	0	0	0	0	0	0	0	0	0	0	0	0
9230114K14Rik	0	0.033268	0	0	0	1.25986	1.87786	2.72858	0.021009	0.100629	1.25647	2.08975	0	0	0.571057	0.987461	0	0.32765	1.39831	0.606697	0.081999	0.112808	0.760427	1.23631
9230116N13Rik	0.154969	0	0	0	0.053868	3.79148	1.44077	4.48631	1.31957	0.909586	0.282596	0.104641	0.057994	0	0.401833	0.613609	0	0.38593	0.119615	0.555955	0.445024	0.236463	1.31272	0.919161
9230117E06Rik	0	0	0	0	0	0	0	0	0	0	0	0	0	0	0	0	0	0	0	0	0	0	0	0
9330020H09Rik	0	1.77867	0	0	0.137306	1.456	0.678658	1.71017	0.632021	0.86361	2.12453	0	1.86413	0.328845	0	0.141329	0.166687	0.888452	0.488728	0.835111	0.850802	0.847734	0.793366	1.98191
9330102E08Rik	0	1.60574	0	0	0.01746	0.286612	0	0.09665	0	0	0	0.122657	0.270518	0	0.340879	0.091478	0	0	0	0	0	0.188933	0.089954	0
9330104G04Rik	1.24217	0	0	0.409395	0.086362	0.821929	0.228915	0.61416	0	2.8379	0.010982	0.079011	0	0	0.098894	0.701348	0.19697	0.435922	0.341428	0.182814	0.115917	0.201825	0.538043	0.321236
9330111N05Rik	0	0	0	0	0.058097	0	0.387319	4.20201	0	0	0	0	0	0	0	0.17884	0	0.027386	2.34689	0.911096	0	0.107857	0.024536	0.051534
9330118I20Rik	0	0.541009	0.132057	0.167023	0	0	0	0	0	0	0	1.99909	0.029857	0	1.58048	0	0	0	0	0	0	0.040995	0	0
9330121J05Rik	0	1.28545	0	0.429448	0	0	0	0	0	0	0	0.616225	0	0	0.450224	0	0	0	0	0	0	0.025954	0	0
9330132A10Rik	0	1.20335	0	0.576823	0	0	0.832684	0	0	0	0	2.27594	0.807833	0	1.33594	0	0	0	0.292899	0.822835	0	0.510935	0	0
9330136K24Rik	0.163837	0	0	0	0.731446	0.447829	0.027148	1.03994	0	1.09428	0.011575	1.33253	3.59261	0	0.376368	0	0.319763	0.04183	0.0864	0.408236	0	0.414544	0.016037	0.098439
9330151L19Rik	0	0.563133	0	0.936518	0.160208	0.63087	1.61354	1.03231	3.66423	2.1665	0.959196	1.0856	8.92057	0.327672	1.56545	0.41735	0.217636	0.535188	1.44127	1.5976	0.441506	1.23204	2.0148	0.897569
9330154J02Rik	0	0	0	0	0	0.243288	0	0	0	0	0.279011	0	0	0	0.4293	0.324403	0.248308	0	0.688588	0.554294	2.61239	0.028044	0.335096	0.099299
9330154K18Rik	0	0	0	0	0	0	0	0	0	0	0	0	0.029236	0	0	0	0	0	0	0	0	0	0	0
9330158H04Rik	0	0	0	0	0.005849	0	0	0	0	0	0	0	0	0	0.337376	0	0.008534	0	0	0	1.66028	0	0	0
9330159F19Rik	0	3.34817	0	2.59538	1.14488	2.16942	0.076588	3.0314	0.154485	4.94007	0	2.57222	2.95359	0	2.1264	0.044659	0	0.183943	1.75459	1.56398	0.021804	0.466785	0.004527	1.10326
9330159M07Rik	0.133779	0.28052	2.95152	0	0	0.383309	2.92061	0.169302	0.055552	1.53868	0.064779	1.33947	0	2.20125	0.276212	0.133876	0.787327	4.00787	2.41178	0.420813	1.83258	1.521	0.694503	0.782356
9330160F10Rik	0.384353	0.155705	0.815256	0.103516	0.097666	1.46596	0.193628	2.0386	0.276819	0.150575	0	0.334625	0.049479	2.59558	0.145463	0	0.606992	0.501645	0.674457	1.29612	0.340069	1.11808	0.873311	1.51953
9330161L09Rik	0	0	0	0	0	0.790256	0	0	0.038808	0	1.06089	0	0	0	0.684606	0.448103	0.448715	0.04281	1.95515	0	0.687041	0	0.265883	0
9330162012Rik	0	0	0.138143	0	0	0.199361	0.030617	0.035455	0	0.358812	0.458478	0.515685	2.38797	0.009642	0.300438	0	0.149764	0	0.201277	0.348335	0	0.132968	0.096545	0.181559
9330162B11Rik	0	0	0	0	0	0	0	0	0	0	0	0	0	0	0	0	0	0	0	0	0	0	0	0
9330171B17Rik	0	0.015045	0	0	0	0	0	0	0	0	0	0	0	0	0.065606	0	0	0	0	0	0	0	0	0
9330175E14Rik	0	0	0	0	0.055439	0.021493	0.039068	0	2.93574	0.136525	0	0	0	0	0	0	0.060169	1.86706	0.027346	0.342925	0	0	0.196475	0.579363
9330175M20Rik	0	0	0	0	0	0	0	0	0	0	0	0	0	0	0	0	0	0	0	0	0	0	0	0
9330178D15Rik	0	0	0	0	0	0	0	0	0	0	0	0	0	0	0	0	0	0	0	0	0	0	0	0
9330179D12Rik	0.680315	0.042732	0	0	0	3.18119	0	0.438245	0.024936	0	0	0.03539	0	0	0	0	0	0.10126	2.09662	0.489529	0	0.766586	0	0.267206
9330182L06Rik	0	5.34735	0	4.09504	4.6092	38.9859	1.13358	36.4114	4.08428	2.8631	2.13261	0.865086	8.98581	0.012481	4.49166	0.379117	0	1.73668	29.6156	1.71795	0	1.5812	0.951604	26.0483
9330182O14Rik	0	0	0	0	0	0	0	0	0	0	0	0	0	0	0	0	0	0	0	0	0	0	0	0
9330185C12Rik	0	0	0	0	0	0	0	3.01349	0	0	0	0	0	0	0.367231	0	0	0	0	0	0	0	0	2.0551
9330198I05Rik	0	0	0	0	1.25647	0	0	0	0	0	0	0	0.044803	0	0	0	0	0	0.567073	0.027131	0	0	0	0.018672
9330198N18Rik	0	0	0	0	0	0	0	0	0.0587	0	0	0	0	0	0	0	0	0.15604	0	0	0	0	0.175552	0
9330199G10Rik	0	0	0	0.052503	0	0	0	0	0	0	0	0	0	0	0	0	0	0	0	0	0	0	0	0
9430002A10Rik	0	0	0	0	0	0	0.046709	0	2.50732	0	0	0	3.34398	0	0.037167	0	0	0	0	0.236283	0	0	0	0
9430007A20Rik	0	0	0	0	0	0	0	0	0	0	0	0	0	0	0	0	0	0	0	0	0	0	0	0
9430015G10Rik	0.57602	0.87833	16.6409	10.9616	0.017462	2.28796	2.36332	4.16055	0.078213	0.170152	1.2396	3.01293	3.60159	3.6851	1.0415	1.66619	0.222434	3.64219	1.68685	0.670593	2.11281	1.0573	1.83452	0.534177
9430018G01Rik	0	0	0	0	0	0	0	0	0	0	0	0	1.40605	0	0	0	0	0	0	0	0	0	0	0
9430021M05Rik	0	0	0	0	0	0	0	0	0	0	0	0	0	0	0.458328	0	0	0	0	0	0	0	0	0
9430024E24Rik	0	0	0	0	0	0	0	0	0	0	0	0	0	0	0	0	0	0	0	0	0	0	0	0
9430025C20Rik	0	0	0	0	0	0	0	0.361008	2.1203	0	0	0.115636	0	0	0	0	0	0.102721	0.09577	0.713829	0	0.668968	0	0.084142
9430037G07Rik	0.608659	0	0	0	0.850101	0	0.0077	0	2.26543	0	0.006	0	0	0	0	0	0.455725	0.299427	0.166003	0.086473	0.107411	0.537086	0.657984	0.479122
9430038I01Rik	7.94383	0	0.247273	0.473322	4.87453	4.06812	0.280915	7.79172	15.4948	1.49515	7.53622	0.255949	0	0	1.5369	6.23906	3.77139	6.62148	3.10387	1.5551	4.18948	2.34602	3.00896	1.01817
9430041J12Rik	0	0	0	0	0	0	0	0	0	0	0	1.62326	0	0	0.831137	0	0	0	0.24374	0	0	0	0	0.495918
9430060I03Rik	0	0	0	0	0	0	0	0.91088	0	0	0	0	0	0	0	0	0.337065	0.083337	0.477591	0.103612	0	0	0.512418	0.047429
9430065F17Rik	0	0	0	0	0.08811	0	0.027827	0.022003	0	0.813132	0	1.41904	0	0	0.047629	0.067726	0	0	0.853185	0.416541	0	1.52266	0.073848	0.8272
9430069I07Rik	0	0	0	0	0	0	0	0	0	0	0	2.43911	0	0	0	0	0	0	0	0	0	0	0	0
9430073C21Rik	0	0	0	0	0	0	0	0	0	0	0	0	0	0	0	0	0	0	0	0	0	0	0	0
9430078K24Rik	0	0	0	0	0	0	0	0	0	0	0	0	0	0	0.187152	0.113391	0	0	0	0.023112	0	0	0	2.48904
9430085M18Rik	0	0	0	0	0	0	0	0	0	0	0	0	0	0	0	0	0	0	0.114414	0.412214	0	0	0.160123	0.159207
9430091E24Rik	0	0.039058	0	0.604191	0	0.024897	0	0	0.087742	0	0.065077	0	0	0	0.28962	0.759004	0	1.69522	2.84885	0.84293	2.25129	0	0.27779	0.564679
9430093N23Rik	0	0	0	0	0	0	0	0	0	0	0	0	0	0	0	0	0	0	0	0	0	0	0	0
9430097D07Rik	0	1.57045	0	0	0	0	0	0	0	1.88422	0	0.1579	0	0	0	0	0	0	0	0.23739	0	0.017681	0	0
9430098F02Rik	0	0	0	0	0	0	0	0	0	0	0	0	0	0	0	0	0	0	0	0	0	0	0	0
9530002B09Rik	0	0	0	0	0	0	0	0	0	0	0	0	0	0	0	0	0	0	0	0	0	0	0	0
9530003J23Rik	0	0	0	0	0	0	0	0	0	0	0	0	0	0	0	0	0	0	0	0	0	0	0	0
9530014B07Rik	0	0	0	0	0	0	0	0	0	0	0	0	0	0	0	0	0	0	0	0	0	0	0	0
9530018F02Rik	0	2.40631	0.06269	0	1.85361	2.04984	0.017335	0	0.855226	2.40243	0.318065	0	0	0	0.070768	0.578989	0.956957	0.381805	0.13933	0.538561	1.67219	0.355661	0.447474	1.81153
9530020I12Rik	0	0	0	0	0	0.074891	0	0	0	0	0	0.190236	0	0	0	0	0	0	0	0	0.051855	0	0	0
9530026F06Rik	0	0	0	0	0.028128	0	0	0	0.036328	0	0	0	0	0.057531	0	0.307104	0	0	0	0	0	0	0.051351	0
9530026P05Rik	10.0204	0.080614	5.74799	0	6.71785	0.071735	4.31658	0.660594	6.19691	0.940693	3.21868	0.06591	0	6.58428	1.13522	1.77401	1.79849	3.23271	2.25602	1.81621	2.01968	1.92733	6.39916	0.174695
9530027J09Rik	0	0	0	0	0	0	0	0	0	0	0	0	0	0.796236	0.059911	0	0.41351	0	0.136831	0	0	0	0.696278	0
9530034A14Rik	0	0	0	0	0	0	0	0	0	0	0	0	0	0	0	0	0	0	0	0	0	0	0	0
9530034E10Rik	0	0	0	0	0	0	0	0	0	0	0	0	0	0	0	0	0	0	0	0	0	0	0	0
9530036M11Rik	0	0	0	0	0	0	0	0	0	0	0	0	0	0	0	0	0	0	0	0	0	0	0	0
9530036O11Rik	0	0	0	0	0	0	0	0	0	0	0	0	0	0	0.005378	0.008306	0	0	0.006139	0	0	0	0	0
9530046B11Rik	0	0	0.035135	0	0	0.022492	0	0.025698	0	0	0	0	0	0	0	0	0	0	0	0.052561	0	0	0	0
9530050K03Rik	0	0	0	0	0	0	0	0	0	0	0	0	0	0	0	0	0	0	0	0	0	0	0	0
9530051G07Rik	0	0.231868	0	0	0.590062	0.865471	0	0.736364	0	0	0.494257	0.35496	0	0	0.086191	0.006426	0	0	0.552483	0.324118	0.076785	0.433276	0.019424	0.632063
9530052C20Rik	0	0	0	0	0	0	0	0	0.027362	0.069784	0	0	0	0	0	0.04495	0.126054	0.935467	0.111694	0.501761	0	0.39849	0.027117	0
9530052E02Rik	0	0	0	0	0	0	0	0	0	0	0	0	0	0	0	0	0	0	0	0	0	0	0	0.06557
9530053A07Rik	0	0.002492	0	0	0	0	0.499607	0	0.006547	0	0	0	0	0	0.005694	0	0	0.090284	0	0	0	0	0	0
9530059O14Rik	0	4.0389	0	0	0	1.92344	0	0	0	0	0	0.173026	0	0	0.158139	0	0	0	0.142344	0	0	0	0	0.011899
9530062K07Rik	0	0	0	0	0.096332	0	0	0	0	0.142128	0	0	0	0	0	0	0	0	0.309615	0.306951	0	0.038731	0	0
9530068E07Rik	13.222	9.04747	15.9746	9.08184	9.70368	67.0084	11.4585	25.9321	18.7963	29.2355	8.77647	12.7529	61.0107	27.5568	17.7799	22.1693	18.1719	20.6562	36.0238	32.3515	19.3618	32.1124	21.942	35.8385
9530077C05Rik	0	3.4121	0	1.17075	0	2.51035	0	4.71937	0	10.6839	0	8.71764	17.5356	2.01345	3.40356	0.044577	0.40901	0.912465	9.01934	3.87809	0	3.35687	0	4.05041
9530080O11Rik	0	0	0	0	0	3.62725	0	0	0	0	0	0	2.54646	0	0	0	0	0	0	0.549794	0	0.571985	0.072275	0.824101
9530082P21Rik	3.5254	0	11.3367	0.0166	9.05299	0.899722	16.4095	0	33.6863	0.068555	8.65202	0	0	22.4857	0.47476	6.89962	2.40472	11.878	0.13651	0.165357	5.75668	0.004056	8.49959	0.835897
9530097N15Rik	0	0	0	0	0	0	0	0	0	0	0.511918	0	0	0	0.441133	0	0	0	0	0	0.048744	0	0	0
9630001P10Rik	0.007226	0	0	0	0	0	0	0	0	0.013206	0	0.098287	0	0	0	0	0.128126	0	0	0	0	0	0	0
9630002D21Rik	0	0	0	0	0	0	0	0	0	0	0	0	0	0	0.271266	0	0	0	0	0	0	0	0	0
9630013D21Rik	0	2.53394	3.87254	0	0	0.099368	7.03699	0	0.164869	0.065366	0	0.016936	0	4.00919	0.254216	0.183378	0.891123	0.616878	0.857016	0.056704	0	0	1.57918	1.31393
9630013K17Rik	0	0	0	0	0	0	0	0	0	0	0	0	0	0	0	0	0	0	0	0	0	0	0	0
9630015K15Rik	0	0	0	0	0	0	0	0	0	0	0	0	0	0	0.142886	0	0	0	0	0	0	0	0	0
9630028B13Rik	0	0	0	0.065282	0	0	0	0	0.007997	0	0.122465	0.175585	0	0	0.412731	0.156416	0	0	0	0.177872	0	0.004114	0	0.015341
9630028H03Rik	0	0	0	0	0	0	0	0	0	0	0	0	0	0	0	0	0	0	0	0	0	0	0	0
9630041A04Rik	0	0	0	0	0	0	0	0	0	0	0	0	0	0	0.094761	0	0	0	0	0	0	0	0	0
9830004L10Rik	0	0	0	0	0	0.053985	0	0	0	0	0	0.945946	5.80798	0	0	0	0	0.053922	0.393734	0	0	0	0	0.029516
9830107B12Rik	0	0	0	0	0	0	0	0	0	0	0	0	0	0	0	0	0.028649	0	0.057165	0	0	0	0.027408	0
9830132P13Rik	0	0	0	0.007969	0.005031	0	0	0	0	0.008903	0	0	0	0	0	0	0	0	0.004998	0.117606	0.077568	0.028667	0.013339	0.003941
9830144P21Rik	0	0	0	0	0	0	0	0	0	0.624775	0	0	0	0.034107	0.014982	0	0	0	0	0	0	0	0	0
9930004E17Rik	0	0	0	0	1.6875	0	2.16844	0	0.08044	0	0	0	0	1.55211	0.144038	0	0	0.237097	0.333107	0.221328	0	1.21604	0.728574	0.666557
9930012K11Rik	6.58367	0	8.3567	0	1.72849	0.098356	5.12425	0	0.930101	0.075125	4.10743	0.482898	2.05748	1.30641	1.19279	4.08342	0.823273	3.63151	0.378646	0.131027	1.30923	0.06714	1.51877	0.013777
9930014A18Rik	0.210813	0	1.69579	0	4.15204	0.982293	3.9935	0.29189	2.57057	0.090811	0.343397	0.535255	0	0.311563	0.200938	0.131086	1.00146	3.37026	0.240489	0.109574	1.90674	0.083662	2.45197	0.522028
9930021J03Rik	7.11769	3.90396	5.1437	4.44479	9.61726	5.71124	8.72214	5.88528	6.44821	7.72615	6.08248	4.1638	4.14212	5.60766	4.34943	5.91311	1.38918	7.01455	4.70879	3.04732	1.46136	1.75359	8.51261	5.20299
9930022D16Rik	0	0	0	0	0	0	0	0	0	0	0	0	0	0	0	0	0.18614	0	0	0	0	0	0	0
9930038B18Rik	0.434212	0	0.313945	0	0.01458	0	0.883997	0	0	0	0	0	0	1.83671	0	0.181302	0.222052	0.148364	0	0	0.012856	0	0.437069	0
9930104L06Rik	0.394514	0.522132	1.0981	0.152257	1.3905	0.236568	0.873583	0.425365	0	0	0.411017	0.012205	0.616055	3.82113	0.263714	0.331135	0.177664	0.300655	0.553695	0.205036	1.16796	0.134325	0.979899	0.312089
9930111H07Rik	0	0	0	0	0.035818	0	0	0	0	0	0	0	0	0	0	0	0	0	0.079034	0	0	0	0	0
9930111J21Rik1	6.13709	3.66202	3.85284	0	0.613879	0	7.03588	0.209263	2.84467	0	3.15755	0.008391	0	18.8118	0.638219	4.64358	2.58546	5.44698	0.033727	0.695524	0.682391	0.014672	1.36811	1.04202
[truncated: 47,673 more rows]

## Sheet: C) Cerebellar BBB transcripts
Gene	WT_Cerebellum	WT_PosteriorPituitary	WT_AnteriorPituitary	Mutant_Cerebellum	Mutant_PosteriorPituitary	Mutant_AnteriorPituitary
1810022K09Rik	97.4376	5.94908	13.3698	8.40951	42.091	68.8983
Abcb1a	1111.89	46.8268	179.307	1435.53	239.829	291.945
Abcc4	40.4669	14.9067	3.98044	52.5976	9.99738	5.57442
Abhd2	88.6388	14.2822	6.5657	104.695	34.4916	14.4959
Ablim1	345.734	79.2765	37.9841	282.339	63.6729	75.6973
Adgra2	26.9447	4.67132	4.99269	18.5778	3.30842	2.06765
Adgre5	249.008	147.422	57.3119	80.933	82.0204	98.283
Afap1l1	61.2426	33.2375	31.545	78.442	8.74236	27.7214
Agfg1	54.7105	30.7335	20.2179	35.564	13.9434	24.1428
AI467606	10.6963	3.96567	1.66789	9.72346	12.0699	3.87694
Alas1	126.843	37.4359	33.0991	133.343	30.6172	26.8097
Aldh1a1	98.712	1.94108	0	288.84	45.5265	2.42267
Ankrd37	28.4843	0.933292	0.453648	23.6038	0	3.75847
Apcdd1	161.872	15.3927	27.9639	284.361	75.2192	41.6757
Aqp11	103.478	8.43801	1.88458	83.6629	26.3294	12.9016
Arhgdib	56.4876	26.0318	29.5789	42.7671	38.9477	39.933
Arl4a	191.628	41.553	21.0398	114.553	45.1766	33.9694
Aspscr1	159.894	9.03891	11.808	40.1914	54.4844	12.1008
Atp10a	33.0286	0.64496	0.503011	51.0915	17.1167	11.8845
Atp13a5	42.3381	0	0	17.4908	0.00724	0
AU021092	70.6439	5.82506	14.4552	53.3385	16.9049	14.8538
Axin2	35.8495	0.380935	1.57539	93.3258	27.411	19.29
Bche	27.5829	1.82626	0	35.0987	0.7253	0.503796
Bnip3l	547.393	295.079	226.675	591.538	179.667	205.384
Bsg	3235.13	96.8383	83.5101	2719.49	191.168	121.213
Car4	1314.57	171.173	0.089629	3243.95	184.185	52.9011
Casq2	28.0616	5.10002	1.07263	33.0128	0.200062	3.44548
Ccdc141	203.699	1.61187	2.47563	296.666	27.1459	16.2439
Ccl19	12.9372	0.037581	0	9.27466	0	1.09949
Ccl21a	212.312	0	0	10.1842	0	2.08181
Cd2ap	75.6343	19.8445	36.7349	86.6934	17.4406	35.3062
Cd320	26.7552	3.46333	1.54991	33.3287	11.9705	10.0675
Cd59a	75.1787	16.9498	28.3689	73.7132	98.002	38.8862
Cdkn2b	28.0611	1.42455	0	42.8466	2.64507	0.663391
Cep68	15.1208	9.33685	4.49235	11.7459	4.92581	7.73701
Cfh	99.7598	11.5006	5.77703	61.9252	14.7141	13.0557
Cgnl1	93.8716	30.3076	34.9779	110.127	20.7792	51.3092
Cldn5	481.686	25.2167	22.6565	332.589	123.146	89.5719
Cobll1	140.482	3.91141	3.96693	175.237	19.2938	20.4209
Col4a3bp	89.765	53.1732	37.1812	127.966	34.9056	46.8273
Cp	175.966	107.261	38.1608	203.252	196.296	157.832
Crtap	83.701	40.6704	29.5158	114.507	40.4094	39.5335
Csrp2	346.376	105.926	40.9924	108.964	132.353	43.7354
Ctsh	171.824	3.3152	2.77169	219.937	39.8883	34.5385
Cutc	16.9195	10.5588	3.05897	8.07277	5.76977	11.4711
Cxcl12	417.797	139.055	1.60814	235.558	47.5112	9.33935
Cyb5d1	21.1532	11.0686	8.94066	27.9493	7.7734	17.1873
Ddc	163.035	0	0.019533	328.393	2.54351	0.604849
Def6	16.5025	2.78636	4.37834	14.4627	1.32595	1.86029
Degs2	30.8477	0	0	36.1592	10.3537	1.72094
Dennd4c	16.466	5.04105	5.41076	19.2246	16.8716	15.9567
Ecm1	43.0243	23.2451	18.6147	22.7231	36.5229	11.9788
Edn1	36.4969	11.0503	0.027996	32.184	8.27016	0.53018
Edn3	23.7619	0.059078	0.010676	26.2253	2.39308	1.80672
Efr3b	36.8446	7.64262	1.32711	25.0594	4.30293	7.05129
Egfl8	38.9424	7.55524	5.93775	35.3988	5.05475	0.961161
Eps8l2	41.9923	7.75873	0.314369	63.877	20.5157	15.0128
Esyt2	161.29	55.9604	34.8964	279.976	38.9705	56.5907
Etv6	12.9924	5.24229	5.31767	10.1718	6.23809	15.1687
Extl3	102.334	40.9169	13.4893	230.417	37.4689	38.6746
Fam118b	38.4921	8.67463	11.8014	62.0397	16.4835	14.1987
Fam13a	12.9672	1.30572	0.248479	23.8525	3.8474	2.94129
Fam13c	35.199	11.3608	1.57183	34.0025	8.6803	4.60577
Fcgrt	258.957	137.606	98.5586	294.268	91.7832	111.933
Flvcr2	20.6311	0	0	22.5033	1.45674	1.94013
Fn1	1089.76	111.76	2.19708	1684.25	929.957	239.763
Foxc1	23.723	3.13329	5.59733	29.3959	5.0272	3.25449
Foxf2	39.0393	7.20959	0	32.729	7.94585	0.0916805
Foxq1	25.6509	0.0355365	0	39.0146	1.65023	0.173895
Fryl	132.16	68.4194	31.6629	156.094	89.2689	94.4898
Fyco1	36.5719	9.25596	7.23751	47.3576	8.03837	9.23887
Fzd6	63.0053	15.2197	0.721713	48.8203	8.31739	4.43112
Gbe1	48.7736	25.1857	11.8975	54.0632	19.8148	11.9601
Gkn3	50.9968	0	0	5.19417	0.685288	0.0633495
Glrx2	39.6471	21.9471	15.4726	2.2771	10.7932	17.8314
Gm14399	45.7337	3.60527	5.33808	3.60161	42.3992	15.1978
Gpcpd1	284.271	4.18194	14.7569	344.93	54.2297	37.8027
Gstm7	32.1175	0.758118	1.09329	71.4156	42.5314	11.1174
Hey1	28.4941	14.3742	2.97979	21.5353	9.26609	9.94154
Higd1b	52.2084	0.598474	0.388392	57.9828	0.541774	5.7097
Hmcn1	21.6861	10.5803	6.48032	32.9081	3.25195	3.38961
Hmgcs2	58.5536	1.08338	2.0455	72.5604	1.63347	1.13013
Ifit1	16.4187	2.32897	4.43516	38.3664	10.5429	8.73989
Ifnar1	92.9205	13.824	10.0881	51.3754	17.7946	17.1957
Igf1r	88.7483	10.5106	8.5947	101.938	5.67057	6.63514
Inpp5b	37.8561	13.3454	8.07101	9.10991	40.1535	8.47739
Isyna1	189.092	68.0224	29.035	344.477	57.5011	63.2851
Itih5	62.2222	13.4886	21.7363	190.072	34.7637	33.0874
Jak2	21.2688	8.61939	8.2837	17.4584	4.72842	8.06255
Jcad	215.761	54.014	39.0836	163.53	40.2952	52.8887
Klf12	33.2678	4.55044	16.1971	14.8763	8.76896	28.6382
Knop1	35.7968	17.9421	12.4964	37.414	6.48372	18.9055
Ldlrad3	25.4261	1.50635	1.37201	28.4957	2.96275	2.25033
Lef1	137.967	3.1469	2.13516	176.533	45.4526	19.0175
Lima1	43.1211	23.151	20.4738	29.9725	12.5552	17.9892
Lrrc49	27.8279	3.33085	2.67702	33.7285	16.0806	10.2794
Lrrk1	12.7479	3.01755	3.60767	22.5549	7.25007	6.13119
Lsr	88.6493	0.0921985	0.20965	78.6252	12.1213	5.75715
Luzp1	101.545	47.6899	31.6114	104.264	25.6824	52.9095
Ly6c1	3381.04	1896.23	868.053	3512.27	2392.85	1269.69
Macf1	263.171	143.918	135.006	300.707	58.6041	189.951
Maoa	97.7881	3.44282	7.44087	105.589	22.3254	18.242
Marveld2	16.6944	0.806044	0.746394	13.4298	1.94044	0.921398
Max	73.4505	36.4046	32.6584	46.5575	19.9816	44.6769
Mecom	48.3456	19.4281	3.32285	29.0105	19.7739	12.6497
Mfsd2a	263.711	0.0167385	0.008792	388.867	63.4371	13.7689
Mindy1	95.8703	45.7902	28.3858	99.4074	46.4291	43.7383
Mospd1	43.7661	29.0118	20.5672	86.8876	24.8158	17.8339
Mpzl1	178.38	111.858	71.0262	129.299	60.4577	47.588
Myo1e	22.8641	14.8991	8.34068	13.6993	5.814	7.86492
Myo9b	14.2513	3.07175	2.83723	2.88501	1.9782	16.0358
Myof	23.9809	3.85578	0	26.5814	21.4486	9.93012
Nampt	221.948	25.9673	41.4815	369.001	115.081	36.5623
Ndufa4l2	13.509	0	0.175057	8.67102	4.02824	2.86835
Nes	61.7176	36.1112	25.6778	60.3526	6.95783	24.9383
Net1	170.283	3.32261	4.73129	763.276	384.108	131.362
Nkd1	25.3816	0.905165	0.0196705	185.455	33.9294	9.69531
Nomo1	37.6248	10.0597	12.4878	28.7988	6.23007	11.6535
Nos3	36.4243	14.115	6.46613	27.6628	6.23485	11.0358
Notum	53.0118	0	0	40.8022	11.1103	2.35589
Ocln	214.519	1.32047	1.84807	374.048	54.5724	5.00288
Paqr5	34.5301	12.3038	0.516446	40.6445	14.7466	16.6164
Paqr7	18.2192	5.16549	6.92455	17.3328	6.12605	7.09762
Pard3	64.6285	8.18699	25.4811	91.4307	14.4042	19.5002
Parvb	90.6721	44.0165	37.4681	112.519	14.1686	27.6389
Pcdh19	15.8433	1.44519	1.94908	47.7957	0.276168	6.15438
Pcmtd1	115.546	45.0588	40.2939	170.31	39.5059	42.5879
Pcp4l1	367.082	10.0125	3.54282	437.042	128.345	105.281
Pdgfrb	16.4215	4.04498	0.555669	5.96064	0.289861	2.35759
Pdxk	33.7152	3.92044	2.72188	34.1854	2.88499	4.74315
Pglyrp1	237.43	2.87267	0	355.408	23.5258	4.8364
Pgm5	27.7738	13.6579	8.32776	21.0961	11.7111	12.3933
Pir	17.5723	7.98038	1.97471	22.1277	13.1133	2.9639
Plpp6	24.4783	4.98702	5.95398	16.5236	4.18606	4.41814
Pltp	965.763	240.438	191.01	1125.96	175.062	353.11
Pmaip1	46.6818	3.77007	0.919726	40.5213	9.57066	7.8834
Pnpla6	108.332	54.8674	36.1218	232.485	46.1852	25.2987
Polr3f	21.7036	4.24164	6.49502	21.5035	12.6298	10.3701
Pop5	24.9161	9.17106	11.8484	51.79	13.4646	5.90531
Ppard	20.7379	5.72267	0.789804	14.0271	3.02186	4.23605
Prickle1	24.8988	9.82905	4.10229	28.0097	2.36053	5.13484
Prom1	770.664	15.7959	1.09288	741.921	114.041	49.9177
Prr5l	34.8788	5.96365	7.14548	118.456	8.18438	6.21309
Ptprg	416.622	234.49	102.634	493.064	100.453	146.097
Rab11fip1	28.4364	0.405901	0.30885	24.7841	1.60324	0.750073
Rad54b	19.6534	0	0.871293	48.9969	4.80014	0.186085
Ralgapa1	43.163	24.8703	18.034	30.089	10.3507	25.1988
Rasgrp2	42.2096	19.2265	18.7313	7.22425	3.63092	15.6351
Reck	11.7952	6.33503	1.3429	40.8775	18.8124	5.79919
Rgs12	68.6734	38.787	16.6999	127.731	23.4796	26.5999
Rgs5	517.866	91.4187	43.2331	340.334	33.5382	125.668
Rnf125	43.5282	20.1324	12.4878	30.6243	23.0096	23.2564
Rnf144b	23.5354	7.96758	3.88187	26.6181	9.16428	5.44312
Selenop	1961.12	900.191	946.124	3652.02	2386.95	1223.08
[truncated: 70 more rows]

## Sheet: D) Pituitary EC transcripts
Gene	WT_Cerebellum	WT_PosteriorPituitary	WT_AnteriorPituitary	Mutant_Cerebellum	Mutant_PosteriorPituitary	Mutant_AnteriorPituitary
[truncated: 158 more rows]

[truncated: 4 more sheets: E) WT AP transcripts, F) WT PP transcripts, G) Bcat AP overlap BBB, H) Bcat PP overlap BBB]
