# Supplementary material for: Beta-catenin signaling regulates barrier-specific gene expression in circumventricular organ and ocular vasculatures
Source: eLife. 2019 Apr 1;8:e43257. doi: 10.7554/eLife.43257 (PMC6443350; doi:10.7554/eLife.43257)
Supplement: Supplementary file 2. — (A-B) Transcript abundances in raw counts (A) and TPMs (B). (C-D) Genes differentially enriched in WT cortical ECs (C) or WT choroid plexus ECs (D). (E) Genes upregulated by beta-catenin stabilization in choroid plexus ECs that overlap the genes in (C). [file elife-43257-supp2.xlsx]

## Sheet: A) RiboTag raw counts
Gene	WT_ChoroidPlexus_Bound_R1	WT_ChoroidPlexus_Bound_R2	Mutant_ChoroidPlexus_Bound_R1	Mutant_ChoroidPlexus_Bound_R2	WT_Cortex_Bound_R1	WT_Cortex_Bound_R2	Mutant_Cortex_Bound_R1	Mutant_Cortex_Bound_R2	WT_ChoroidPlexus_Input_R1	WT_ChoroidPlexus_Input_R2	Mutant_ChoroidPlexus_Input_R1	Mutant_ChoroidPlexus_Input_R2	WT_Cortex_Input_R1	WT_Cortex_Input_R2	Mutant_Cortex_Input_R1	Mutant_Cortex_Input_R2
0610005C13Rik	0	1.9952	33.9785	0	4.60145	0	0.440162	0	2.49167	0	0.581386	1.32865	0.676698	0	5.94447	4.25562
0610006L08Rik	0	0	0	0	1.47391	0	0	0	0	0	0	0	0	0	0	0
0610009B22Rik	8.0148	3.23854	0	3.9294	66.2001	123.969	34.4577	44.3607	75.9078	94.3255	71.2372	58.0729	91.3401	135.314	63.7402	99.0351
0610009E02Rik	4.47962	13.4293	1.06081	1.01721	0	13.2622	0	0	12.9491	13.1935	14.0684	4.16203	0	1.0524	2.13156	0
0610009L18Rik	1.87502	3.74736	0	0	0	18.2394	4.23101	14.3944	19.2186	19.7638	12.8249	13.6621	4.85553	9.69095	14.0922	11.5487
0610009O20Rik	132.952	145.876	63.2033	280.357	231.237	263.009	130.415	192.148	265.923	252.758	234.587	190.585	370.39	346.952	118.367	140.628
0610010F05Rik	248.743	82.6985	109.517	187.255	221.251	370.041	86.4115	542.998	109.703	227.761	244.672	114.874	604.513	942.6	452.825	641.604
0610010K14Rik	56.713	24.1654	41.4269	64.8731	192.793	209.973	167.575	192.799	71.2253	75.1739	89.2002	35.8454	121.422	110.443	143.537	134.744
0610012D04Rik	1.87502	0	0	0	0	0	0	0	3.2031	3.29397	5.34369	2.10187	0	0	0	0
0610012G03Rik	64.9444	69.3914	67.6267	81.7702	93.5064	262.301	69.7538	92.1525	275.714	292.062	282.499	236.38	379.654	289.553	163.532	201.935
0610025J13Rik	0	0	0	0	2.21087	0	0	0	0	0	1.06874	0	0	0	0	0.962384
0610030E20Rik	100.064	362.996	210.139	342.309	175.859	170.757	184.383	197.553	55.0467	60.7179	61.0786	57.4296	136.776	190.083	78.1927	131.801
0610031O16Rik	0	0	0	0	0	0	0	0	0	0	0	1.05093	0	0	0	0
0610033M10Rik	0	0	0	0	0	0	0	2.54019	0	0	0	0	0	0	0	0
0610037L13Rik	70.7171	73.765	35.7921	168.34	134.4	150.075	120.84	158.746	169.456	154.684	304.098	175.482	289.588	224.425	181.765	121.69
0610038B21Rik	24.4578	0	0.622247	0	0	0	0	3.90893	4.56245	6.43795	0.765574	3.90989	4.72252	6.81003	0	0.543046
0610039K10Rik	3.69991	0	0	0	0	0	3.2396	0	0	0	0	0	0	0	0	0
0610040B10Rik	5.85364	5.69968	0	0	1.24271	1.33724	3.90883	19.9894	16.2039	7.79686	17.2882	18.7131	28.6571	12.8817	17.7484	8.95149
0610040F04Rik	0	0	0	0	0	0	1.75249	1.30727	2.84428	5.84994	2.84705	3.2939	0	8.48741	3.32247	0
0610040J01Rik	13.0608	94.702	0	80.0422	269.483	387.464	115.81	144.338	40.3919	61.7943	64.3419	46.1333	49.9518	50.3348	4.62783	12.5401
0610043K17Rik	11.0604	9.08543	22.7047	35.2849	39.6174	30.7026	0	4.47902	23.4375	16.4564	19.8628	20.3838	32.1572	25.8151	24.3134	33.0904
0710001A04Rik	0	0	0	0	0	0	0	0	0	0	0	0	0	0	0	0
1010001B22Rik	0	2.81051	0	0	0	0.793015	0	0	1.0677	1.09799	0	1.05093	0	0.880998	1.87896	1.92478
1010001N08Rik	0	0	0	0	0	0	0	0	4.24233	0	2.0645	0.350129	0	0	0	0
1110002E22Rik	3.11031	0	2.23532	0	1.67012	10.8954	0	16.0237	0.967162	30.6371	0	0	134.413	59.1247	5.20848	25.2591
1110002J07Rik	5.45828	0	0	0	0	0	0	0	0	0	0	7.41962	7.53734	1.50005	0.959564	0
1110002L01Rik	35.3441	34.1844	55.7665	64.4926	11.4679	64.9368	18.9247	56.515	79.839	137.157	152.33	72.9282	171.855	209.641	91.0442	110.705
1110002O04Rik	0	0	0	0	0	0	0	0	0	0	0	0	6.47405	0	0	0
1110004E09Rik	417.964	320.918	310.754	235.046	189.633	308.496	90.8392	201.957	1000.35	1112.51	1010.79	690.091	271.645	319.592	158.278	215.23
1110004F10Rik	241.135	249.139	276.007	273.341	1063.61	1214.89	456.616	678.314	471.645	552.967	565.904	410.248	966.989	1357.79	694.808	726.132
1110006O24Rik	0	0	4.57336	0	11.4923	0	1.14282	16.0094	2.32016	4.00619	6.02628	0.801267	0	3.06442	5.07515	0
1110008E08Rik	0	0	0	0	0	0	0	0	0	0	0	0	0	0	0	0
1110008F13Rik	86.485	73.9632	149.756	169.564	611.809	1076.85	197.629	239.092	125.916	143.075	185.228	144.184	1054.53	1130.71	251.304	336.882
1110008L16Rik	105.451	14.1129	59.179	0	63.3332	75.8621	70.9753	49.1408	46.6736	46.2939	63.3383	32.8332	64.6477	129.82	27.0117	42.9482
1110008P14Rik	68.5489	120.584	12.9559	87.151	127.33	171.466	106.995	140.698	222.385	208.864	173.746	119.113	347.195	318.28	451.378	869.094
1110012L19Rik	27.6409	48.0495	56.2795	75.0429	135.539	61.7114	14.8244	63.9658	44.9029	87.5613	89.8061	55.7753	49.8773	52.3706	48.1024	51.6509
1110015O18Rik	0	0	0	0	0.879112	15.9049	0	0	0.593936	0	0	0	7.02878	11.32	7.58899	10.417
1110017D15Rik	106.35	35.6014	45.51	59.3498	0	22.6726	0	3.01347	264.5	330.869	302.884	204.894	22.5136	5.73929	14.2807	21.4486
1110018N20Rik	2.06456	4.15422	6.26763	0.819416	36.5151	21.7109	0	17.8936	0.908901	0.564231	2.02437	2.56944	109.256	63.7359	8.76037	29.6771
1110019B22Rik	0	6.29505	0	0	0	0	0	0	0	0	1.62426	0	0	0	0	0
1110019D14Rik	8.6422	14.642	0	114.859	43.4421	5.12599	20.4495	7.24387	15.8228	28.5593	41.659	27.838	12.9027	53.2801	11.8245	10.2409
1110020A21Rik	0	6.99785	9.06132	0	20.0427	0	0	0	1.55572	6.98276	4.15406	0.812773	8.3956	23.2134	7.98317	3.16207
1110025L11Rik	0	0	0	0	0	0	0	0	0	0	0	0	0	0	0	0
1110028F11Rik	2.70592	0	0	0	0	0	0	0	0	0.880272	0	0	0	0	0	1.95457
1110028F18Rik	0	0	0	0	0	0	0	0	0	0	0	0	0	0	0	0
1110032A03Rik	162.525	238.186	113.312	165.157	95.8085	224.021	57.15	118.913	486.616	719.906	815.885	545.89	197.154	217.026	161.025	219.143
1110032F04Rik	0	0	0	0	47.966	68.5956	0	0	5.44324	3.53668	4.93344	2.5587	267.693	254.949	21.0584	23.506
1110034G24Rik	11.4698	21.1824	34.6309	34.7538	97.2381	150.343	145.431	168.502	10.8616	16.4295	25.0024	14.0037	87.0926	36.6543	25.5879	32.8605
1110035H17Rik	0	1.96753	13.3097	0	0	0	9.61573	0	0.93385	0	0.9083	0.909694	0	0	1.07735	0.862191
1110036E04Rik	0	0	0	0	0	0	0	0	0	0	0	0	0	0	0	0
1110038B12Rik	37.0922	67.1521	1.87605	3.74508	19.461	20.2647	2.10172	9.8383	18.6666	26.6885	25.9662	14.8615	1.70961	24.9473	29.4194	33.581
1110038F14Rik	38.6975	41.1249	66.6659	77.2535	113.426	147.187	142.754	124.518	73.4981	67.2171	96.4733	55.6903	108.518	113.284	72.0903	79.1962
1110046J04Rik	9.70739	2.72297	3.62482	0.826231	0	4.20472	4.26171	17.6715	15.0937	19.7248	2.69435	7.0832	37.6912	22.0072	29.8489	45.6838
1110051M20Rik	192.838	50.6954	131.777	63.1767	348.954	455.583	116.667	73.4441	106.322	227.153	190.037	122.693	727.053	819.565	357.513	347.76
1110057P08Rik	0	0	0	0	0	0	0	0	0	0	0	0	0	0	0	0
1110059E24Rik	91.4994	162.779	62.71	87.0951	190.953	268.185	58.5742	87.8506	46.5872	77.0775	79.0918	57.99	293.491	305.77	87.3665	126.902
1110059G10Rik	9.01514	29.2589	27.0837	30.286	198.929	153.048	15.5454	45.215	51.1063	48.5087	48.7996	62.8428	108.413	114.443	93.7085	117.761
1110065P20Rik	46.0318	64.4644	40.4028	42.4905	26.8842	76.3074	16.8298	21.7408	112.687	151.888	130.837	123.794	118.502	94.7154	142.591	168.627
1190001M18Rik	0	0.936834	0	0	0	0	0	0	0	0	0	0	0	0	0	0
1190002N15Rik	97.2447	140.773	140.855	96.7919	215.438	310.4	57.5546	84.2	231.137	327.908	330.384	236.136	473.43	684.065	206.628	227.655
1190005I06Rik	24.1997	31.0032	92.2261	13.1197	0	0	26.3305	15.4277	72.4443	112.524	78.7776	27.5492	22.6403	70.5981	34.9815	30.1618
1190007I07Rik	10.6637	1.33222	11.8958	6.84411	1.31626	0	5.056	19.6602	24.7909	23.8939	17.8969	10.3237	2.30158	10.2279	16.7798	21.0187
1190028D05Rik	0	0.924488	0	0	0	0.759698	0	5.37667	0	0	0	0	0	0	0	0
1200007C13Rik	0	0	3.77154	0	0	0	0	0	3.29922	4.19101	6.15112	0	0	0	0	0
1300002E11Rik	50.7343	55.8842	22.0833	12.8028	97.0751	92.4161	35.9727	26.4295	56.1845	86.7655	146.299	56.5813	104.198	86.1711	50.4783	48.3418
1300014J16Rik	21.6641	16.3464	13.4433	6.41885	0	15.3051	0	0	3.2964	2.6095	3.66278	3.68361	4.19608	1.82556	1.14728	4.23388
1300017J02Rik	1.45811	11.5064	0	0	0	0	23.3032	0	0	7.55925	8.0485	6.73124	0.876074	0	2.15599	10.1329
1500002C15Rik	0	1.7174	7.21199	14.1661	1.13053	8.35443	0	17.9518	6.38229	5.38694	0	1.89032	19.1909	55.5434	8.33358	8.30258
1500002F19Rik	15.7886	9.57046	19.7932	3.95411	0	2.92252	0	0	11.8988	14.2758	20.8432	12.688	11.2733	13.8543	7.85242	6.25638
1500004A13Rik	41.8587	181.279	61.5215	25.3712	894.104	1253.16	43.7009	210.353	25.4733	98.4706	20.053	63.0381	2862.9	2620.23	751.205	785.102
1500009C09Rik	38.6078	5.09982	49.91	1.67359	738.604	1120.36	63.7596	67.197	68.8052	65.3454	52.6174	52.1765	1876.44	1665.28	314.425	306.758
1500009L16Rik	14.657	25.7035	7.07311	0	11.3274	126.082	28.3755	49.2556	20.0161	22.3858	32.3774	22.1659	238.499	173.665	75.5716	78.3641
1500011B03Rik	155.012	40.856	110.734	28.0619	108.404	272.611	86.8264	143.824	375.233	503.247	420.494	283.547	374.645	459.973	266.819	242.732
1500011K16Rik	40.3563	44.7331	88.2504	86.4049	159.579	61.387	74.356	111.603	99.8312	148.729	84.1566	108.747	105.818	158.513	135.621	195.305
1500012K07Rik	0	0	0	0	0	5.55112	0	0	0	0	0	0	0	0	0	0
1500015A07Rik	12.9294	25.8585	8.30194	16.7086	32.1445	75.5456	7.0239	3.68866	1.81053	6.34011	5.28581	1.88991	67.1953	104.256	21.9423	13.0992
1500015L24Rik	0	0	0	0	0	4.71671	0.452975	22.8232	0	0	0	0	24.0665	0.512995	0.899477	2.86205
1500015O10Rik	1377.61	1467.74	800.195	787.831	0	0	0	0	4025.08	5722.24	4648.9	3929.19	26.2975	32.2971	14.7227	24.3911
1500026H17Rik	1.94729	25.2337	11.1249	6.5217	6.66734	4.75004	0	15.7065	4.99722	12.116	7.16038	7.30501	13.8783	12.0895	14.045	12.1782
1500035N22Rik	0	6.99277	0	0	0	0.888014	0	0	4.68432	8.69386	11.7846	11.6558	0.864965	8.551	11.6012	6.96489
1520401A03Rik	0	0	0	0	0	0	0	0	0	0	0	2.10186	0	0	0	0
1600002D24Rik	0	0	0	0	0	0	0	0	0	0	0	0	0	0	0	0
1600002K03Rik	12.1876	8.43156	9.76841	22.14	7.36958	21.4115	2.53861	27.0953	37.3695	50.5076	36.3371	28.3752	5.6648	16.7389	9.39478	17.323
1600010M07Rik	8.00421	0	0	0	0.991425	12.8021	5.69195	7.97368	0	0.870918	0	0.456004	38.334	8.34644	1.05066	0
1600012H06Rik	84.8262	132.714	47.3187	117.411	578.53	482.952	54.7129	45.0692	186.866	191.563	242.861	144.919	563.639	522.484	39.3619	54.4252
1600012P17Rik	0	0	0	0	0	0	0	0	0	0	0	0	0	0	0	0
1600014C10Rik	64.1769	12.5943	29.0218	218.672	289.735	253.125	81.5953	86.9608	75.8772	86.5179	72.1398	126.789	224.211	270.935	118.984	100.098
1600014C23Rik	0	0	0	0	0	0	0	0	0	5.48996	0	0	0	0	0.93948	1.92478
1600015I10Rik	0	0	0	0	0	0	0	0	0	0	0	0	0	0	0	0
1600017P15Rik	0	0	0	0	0	0	0	0	0	0	0	0	0	0.880994	0	0
1600019K03Rik	0	0	0	0	0	0	0	0	0	0	0	0	0	0	0	0.962393
1600020E01Rik	43.4661	30.0352	6.10433	85.136	45.5012	23.3364	10.6932	21.3998	22.4486	25.0263	13.7872	15.6068	51.3579	69.6394	43.5822	29.4394
1600025M17Rik	0	0	0	0	0	0	0	0	0	0	0	0	0	0	0	0
1600027J07Rik	0	0	0	0	0	0	0	0	0	0	0	0	0	0	0	0
1600029O15Rik	6.42934	0.767404	0	0	0	0	0	1.45652	0	4.67513	0.807966	1.64075	32.6316	5.17035	3.42847	3.52578
1700001C02Rik	15.4641	11.5898	6.40855	0.877882	0	0	2.61714	1.74585	22.0145	38.4865	47.3773	32.5032	1.31562	3.10639	1.93708	0.992153
1700001C19Rik	0	0	0	18.0786	14.4213	0	0	0	12.9119	0	0	0	0	0	2.84032	0.396215
1700001D01Rik	0	0	0	0	0	0	0	0	0	0	0	0	0	0	0	0
1700001F09Rik	0	0	0	0	0	0	0	0	0	0	0	0	0	0	0	0
1700001G01Rik	0	0	3.55215	0	0	0	0	0	0	0	0	0	0	0	0	0
1700001G11Rik	0	17.6202	0	0	0	0	0	2.17725	0	0.594917	4.12217	0	0	1.0534	1.04224	2.43196
1700001J03Rik	3.75003	0	0	11.07	0	0	0	0	0	0	0	0	0	0	0	0
1700001J04Rik	0	0	0	0	0	0	0	0	0	0	0	0	0	0	0	0
1700001J11Rik	0	0	0	0	0	0	0	0	0	0	0	0	0	0	0	0
1700001K19Rik	0	0	0	2.55462	0	0	0	0	0	0	0	0	0	0	0	0
1700001L05Rik	68.4367	131.279	26.288	8.41233	17.4596	184.794	17.4361	40.1587	21.5558	12.0581	7.89004	13.6463	59.3805	97.7069	25.3887	80.5532
1700001L19Rik	0	4.51737	0	0	6.0943	46.3046	8.55023	5.33201	9.94353	19.5791	10.2574	3.95759	149.575	130.321	77.2912	97.117
1700001N15Rik	0	0	0	0	0	0	0	0	0	0	0	0	0	0	0	0
1700001O22Rik	0	0	0	0	0	22.0218	0	0.713412	0	0	2.60001	2.55669	3.54779	30.0233	9.14218	3.36619
1700001P01Rik	0	18.2466	3.84357	0	0	0	1.83125	0	0	0	0	0	1.38205	2.28878	0	2.08269
1700003C15Rik	0	0	0	0	0	0	0	0	0	0	2.13747	0	0	0	0	0
1700003D09Rik	0	0	0	0	0	0	0	0	0	0	0	0	0	0	0	0
1700003E16Rik	30.3846	56.7548	12.0992	36.8479	117.401	143.478	20.7471	31.9751	97.3944	132.771	116.141	91.9588	228.49	171.517	67.1464	61.1155
1700003E24Rik	0.937505	0	0	0	0	0	0	0	0	0	0	0	0	0	0	0
1700003F12Rik	1.66186	24.311	0	0	0.844193	0	6.26146	0	0	1.2162	1.22425	1.95019	6.48907	1.00919	4.97439	2.81416
1700003G13Rik	0	0	0	0	0	0	0	0	0	0	0	0	0	0	0	0
1700003G18Rik	0	0	0	0	0	0	0	0	0	1.02597	0	0	0	13.2073	0	0
1700003H04Rik	0	0	0	0	0	0	0	0	0	0	0	0	0	0	0	0
1700003I16Rik	0	0	0	0	0	0.793014	0	0	0	0	0	0	0	0	0	0
1700003I22Rik	0.937505	0	0	0	0	0	0	0	0	0	0	0	0	0	0	0
1700003L19Rik	0	0	0	0	0	0	0	0	0	0	0	0	0	0	0	0
1700003M07Rik	0	0	0	0	13.2652	0	0	12.7009	0	0	1.06874	0	57.4572	44.9307	11.2737	16.3606
1700003N22Rik	0.732842	0	0	0	0	0	0	0	0	0	0	0	0	0.995033	1.20594	0
1700003P14Rik	0	0	0	0	0	0	0	0	0	0	0	0	0	0	0	0
1700006A11Rik	0	0	0	0	0	0	0	0	0	0	0	0	0	0	0	0
1700006E09Rik	0	0	0	0	0	0	0	0	0	0	0	0	0	0	0	0
1700006F04Rik	0	0	19.3132	0	0	0	0	0	0.906508	0	0	0	0	3.83201	0	0
1700006H21Rik	0	0	0	0	0	0	0	0	0	0	0	0	0	0	0	0
1700006J14Rik	0	0	0	0	0	0	0	0	0	3.29394	0	0	0	0	0	0
1700007E05Rik	2.87199	1.40662	0	0	0	0	0	0	1.06858	0	1.0685	0	2.6182	0	4.01685	0
1700007F19Rik	0	0	0	0	0	7.13716	0	0	0	0	0	0	0	0	0	0
1700007G11Rik	8.29227	19.1531	7.46769	1.86399	0	1.73589	1.85231	2.7802	14.0742	90.5086	223.728	58.6331	17.7143	9.64235	11.5624	8.27721
1700007J10Rik	0	0	0	0	0.736953	0	0	0	0	0	0	0	0	0	0	0
1700007K09Rik	0	0	0	0	0	0	0	0	0	0	0	0	0	1.15864	0	0.738462
1700007K13Rik	55.717	40.6529	31.1743	19.0431	0	0.923468	4.92702	11.8322	133.005	195.653	163.068	94.7149	0.942379	12.5609	17.5257	14.7192
1700007L15Rik	0	0	0	0	0	3.50056	2.70746	0	9.10973	7.02614	5.69912	7.84584	3.03412	0	2.00394	8.2112
1700007M16Rik	0	0	0	0	0	0	0	0	0	0	0	0	0	0	0	0
1700007P06Rik	0	0	0	0	11.2023	0	0	0	0	0	0	0	0	9.97484	0	2.41206
1700008B11Rik	0	0	0	4.25769	0	0	0	0	0	0	0	0	0	0	0	0
1700008C04Rik	0	0	0	0	0	0	0	0	0	0	0	0	0	0	0	0
1700008J07Rik	16.1278	7.69466	3.75573	30.645	8.32708	98.8379	31.3685	3.9774	34.1555	36.1331	20.5866	11.7155	64.065	61.8409	2.45107	9.62589
1700008K24Rik	0	0	0	0	0	0	0	0	0	0	0	0	0	0	0	0
1700008N11Rik	0	0	0	0	0	0	0	0	0	0	0	0	0	0	0	0
1700008O03Rik	0	7.47605	10.8768	0	24.3313	0	0	3.73829	1.19588	7.49585	6.00403	4.04785	8.54223	25.6545	22.0392	13.5914
1700008P02Rik	0	0	0	0	0	0	0	0	0	0	0	0	0	0	0	0
1700009C05Rik	0	0	0	0	0	0	0	0	0	0	0	0	0	0	0	0
1700009J07Rik	0	0	0	0	0	0.812425	0.906478	2.31764	0	0	0	0	0	0	0	0
1700009N14Rik	0	1.87368	0	0	0	0	0	0	0	0	0	0	0	0	0	0
1700010B08Rik	0	0	0	0	0	0	0	0	0	0	0	0	0	0	0	0
1700010B13Rik	0	0	0	0	0	0	0	4.51064	0	0	0	0	0	0	0.882207	0
1700010D01Rik	0	0	0	0	0	0	0	0	0	0	0	0	0	0	0	0
1700010H22Rik	0	0	0	0	0	0	0	0	0	0	0	0	0	0	0	0
1700010I02Rik	0.941893	0	0	0	11.0544	0	0	1.69355	0	0	0	0	0	0.880993	0	0
1700010I14Rik	17.4771	9.50009	12.0691	19.636	11.2144	14.3856	6.26693	8.24267	12.2136	16.373	15.8624	13.1043	19.695	10.2362	3.85233	9.85793
1700010J16Rik	0	0	0	0	0	0	0	0	0	0	0	0	0	0	0	0
1700010K23Rik	0	0	0	0	0	0	0	0	0	0	0	0	0	0	0	0
1700010K24Rik	0	0	0	0	0	0	0	0	1.0677	0	0	0	0	0	0.939478	0
1700010L04Rik	0	0	0	0	0	0	0	0	0	0	0	0	0	0	0	0.962395
1700010N08Rik	0	0	0	0	0	0	0	0	0	0	1.06875	0	0	0	0	0
1700011B04Rik	0	0	0	0	0	0	0	0	0	0	0	0	0	0	0	0
1700011C11Rik	0	0	0	0	0	0	0	0	0	0	0	0	0	0	0	0
1700011D18Rik	8.43756	0	0	0	0	0	0	0	0	0	1.06874	0	0	6.16696	0.939478	0
1700011H14Rik	0	0	0	0	36.8138	0.419903	0	0	0	0	0	0	0	0	0	0
1700011I03Rik	0	0	0	0	0	1.11444	0	1.10713	0	0.564946	0	0	16.5204	0	1.76485	1.85916
1700011L03Rik	0	0	0	0	0	0	0	0	0	0	0	0	0	0	0	0
1700011L22Rik	0.937501	0	0	0	0	0	0	0	0	0	0	0	0	0	0	0
1700011M02Rik	0	0	0	0	0	0	0	0	0	0	0	0	0	0	0	0
1700012A03Rik	0	0	0	0	0	0	0	0	0	0	0	0	0	0	0	0
1700012B07Rik	0	18.7368	0	0	0	0	0	0	0	0	0	0	0	0	0	0
1700012B09Rik	2.77407	9.00933	16.4231	5.7593	2.72581	5.27969	0	0	25.2745	79.5419	64.1051	34.2067	8.55208	4.562	25.882	2.54259
1700012C08Rik	0	0	12.4325	0	0	0	0	0	0	0	0	0	0	0	0.939478	0
1700012C14Rik	0	0	0	0	0	0	0	0	2.13539	0	0	0	0	0	0	0
1700012D14Rik	5.42206	0.614343	2.73786	19.9406	0	54.6454	12.1237	0.518958	19.6195	11.5405	8.47231	20.3883	4.14477	24.647	15.6432	6.33283
1700012D16Rik	0	0	0	0	0	0	0	0	0	2.19598	0	0	0	0	0	0.962384
1700012E03Rik	0	0	0	0	0	0	0	0	0	0	0	0	0	0	0	0.962374
1700012I11Rik	0	0	0	0	0	0	0	0	0	0	0	0	0	0	0	0
1700012J15Rik	0	0	0	0	0	0	0	0	0	0	0	0	0	0	0	0
1700012P22Rik	0	0	0	0	0	0	0	0	0	0	0	0.836426	0	0	5.94191	0
1700013D24Rik	0	0	0	0	0	0	0	0	0	0	0	0	0	0	0	0
1700013F07Rik	49.8755	48.3005	5.10658	14.6194	0	0	0	0.839501	34.6291	63.3356	71.0199	40.9505	4.27403	4.56399	6.04844	2.0653
1700013G24Rik	0	0	0	0	0	0	0	0	0	1.09801	0	0	0	0	0	0
1700013H16Rik	0	0	0	0	0	0	0	0	0	0	0	0	0	0	0	0.962389
1700013M08Rik	0	3.74736	0	0	0	0	0	0	0	0	0	0	0	0	0	0
1700013N06Rik	0	0	0	0	0	0	0	0	0	0	0	0	0	0	0	0
1700014D04Rik	2.12426	0	0	0	0	0	0	11.4982	1.57131	1.51161	0	0	1.45176	29.273	19.1415	6.76244
1700014F14Rik	0	0	0	0	0	0	0	0	0	0	0	0	0	0	0	0
1700014L14Rik	0	0	0	0	0	0	0	0	0	0	0	0	0	0	0	0
1700015C15Rik	0	0	0	0	0	0	0	0	0	0	0	0	0	0	0	0
1700015C17Rik	0	0	0	0	0	0	0	0	0	0	0	0	0	0	0	0
1700015F17Rik	0	5.92745	0	0	0	0	0	0	0	0	0	0	0	3.12638	1.11131	3.2341
1700015G11Rik	0	0	0	0	0	0	0	0	0	0	0	0	0	0	0	0
1700015I17Rik	5.83937	1.86961	0.854428	0.863388	0	0	5.26312	2.68103	0.947214	3.78776	4.73055	0	8.48135	0	0.804735	0
1700015O11Rik	0	0	0	0	0	0	0	0	0	0	0	0	0	0	0	0
1700016B01Rik	0	0	0	0	0	0	0	0	0	0	0	0	0	0	0	0
1700016C15Rik	0	0	0	0	0	0	0	0	2.04548	3.12643	2.16348	4.57488	0	0	0	0
1700016D06Rik	0	0	0	0	0	0	0	0	0	0	0	1.05093	0	0	0	0
1700016F12Rik	0	0	0	0	0	0	0	0	0	0	0	0	0	0	0	0
1700016G14Rik	0	0	0	0	0	0	0	9.63693	0	0	0	0	0	1.4684	1.99118	0
1700016G22Rik	0	0	0	0	0	0	0	0	0	0	0	0	0	0	0	0
1700016H03Rik	0	0	0	0	0	0	0	0	0	0	0	0	0	0	0	0
1700016H13Rik	0	0	0	0	0	0	0	0	0	0	0	0	0	0	0	0
1700016J18Rik	0	0	0	7.66385	0	0	0	4.23365	13.8801	16.4699	8.54991	12.6112	0	0	0.939478	1.92478
1700016K05Rik	0	0	0	0	0	0	0	0	0	0	0	0	0	0	0	0
1700016K19Rik	35.1373	60.8221	4.43611	29.1293	2.01424	30.7533	1.31062	3.72637	110.803	148.819	131.828	102.376	33.6154	33.2517	4.67916	22.7411
1700016L21Rik	0	0	0	0	0	0	0	0	0	0	0	0	0	3.52398	0	0
1700016P03Rik	0	0	0	0	36.0221	3.71656	2.49528	11.5504	0.636704	0.675442	0	1.44516	14.9749	49.9698	10.0776	12.7413
1700016P04Rik	0	0	0	0	0	0	0	0	0	0	0	0	0	0	0	0
1700017B05Rik	138.076	405.42	50.2693	131.697	991.463	958.575	369.214	599.678	88.2646	139.04	100.652	27.9869	74.0451	321.548	48.3882	111.99
1700017D01Rik	4.84517	0.604677	3.41297	0	0	0	0.68015	0	0	0	0	0	0	1.22079	0	0
1700017G19Rik	0.937494	0	0	0	0	0	0	0	0	0	0	0	0	0	0	0
1700017I07Rik	0	0	0	0	0	0	0	0	0	0	0	0	1.61851	0	0	0
1700017J07Rik	2.99449	0	13.1043	0	0	0	0	0	1.72823	0.836486	0.839469	0.928976	0	0	0	0
1700017L05Rik	0	0	0	0	0	0	0	0	0	0	0	0	0	0	0	0
1700017M07Rik	0.951586	0	5.89036	13.7785	0	6.86124	5.8329	0	1.46341	0.768018	3.35969	4.16761	0	3.66787	0	0
1700017N19Rik	0	0	0	0	0	0	0	0	0	0	0	0	0	0	0.939476	0
1700018A04Rik	0	0	24.2736	0	0	26.1242	11.5849	5.41986	0	0.81302	4.85473	0.770135	0	0	5.78205	0.540212
1700018A23Rik	0	0	0	0	0	0	0	0	0	0	0	0	0	0	0	0
1700018B08Rik	0	0	0	0	0	0	0	0	0	0	0	0	0	0	0	0
1700018B24Rik	0	0	0	0	0	0	0	0	0	0	0	0	0	0	0	0
1700018F24Rik	0	0	0	0	0	0	0	0	0	0	0	0	0	0	0	0
1700018G05Rik	0	0	0	0	0	0	0	0	0	0	0	0	0	0	0	0
1700018L02Rik	0	4.69753	0	0	0	4.83136	3.85156	9.97603	3.0223	7.23681	4.78064	2.83147	0	9.135	8.20943	9.90253
1700018M17Rik	0	0	0	0	0	0	0	0	0	0	1.05588	0	0	0	0.950948	0
1700018P08Rik	0	0	0	0	0	0	0	0	0	0	0	0	0	0	0	0
1700019A02Rik	0	0	0	0	0	0	0	0	0	0	0	0	0	0	0	0.962384
1700019C18Rik	0	0	0	0	0	0	0	0	0	0	0	0	0	0	0	0
1700019D03Rik	135.771	16.4188	0	0.653639	121.583	220.728	21.0633	29.7415	7.59762	5.65362	34.566	40.5725	169.142	268.273	68.1704	97.667
1700019E08Rik	0	0	0	0	0	0	0	0	0	0	0	0	0	0	0	0
1700019F05Rik	0	0	0	0	0	0	0	0	0	0	0	0	0	0	0	0
1700019G24Rik	0	0	0	0	0	0	0	0	0	0	0	1.05093	0	0	0.93948	0
1700019J19Rik	10.7646	0	0	0	0	0	0	0	0	0.602977	0	0	0	0	0	0
1700019M22Rik	0	0	0	0	0	0	0	0	0	0	0	0	0	0	0	0
1700019N19Rik	0	0	0	0	0	0	0	0	0	0	0	0	0	1.78007	0	0.952626
1700019P21Rik	0	0	0	0	0	0	0	0	0	0	0	0	0	0	0	0
1700020A23Rik	0	0	0	0	0	0	0	0	0	0	0	0	0	0	0	0
1700020D05Rik	2.56509	6.0602	9.35295	21.6403	0	0	0	6.40412	2.77773	0	1.50706	0	3.40276	0	0	1.16907
1700020D12Rik	0	0	0	0	0	0	0	0	0	0	0	0	0	0	0	0
1700020G17Rik	0	0	0	0	0	0	0	0	0	0	0	0	0	0	0	0
1700020I14Rik	690.519	586.816	514.546	664.236	3761.05	7254.73	1315.88	4350.75	829.172	714.081	1103.2	737.119	8678.83	9645.96	2993.73	4723.2
1700020L24Rik	1.89483	0	1.55055	0	0	0	0	0	2.28082	1.53306	0	0	0	0	8.76197	4.17009
1700020M21Rik	0	0	0	0	0	0	0	0	0	0	0	0	0	0	0	0
1700020N01Rik	0	0	0	0	0	17.4464	0	0	0	0	0	0	0	0	0	0
1700020N15Rik	0	0	0	0	0	0	0	0	0	0	0	0	0	0	0	0
1700020N18Rik	0	0	0	0	0	0	2.53861	0	2.1354	2.19598	3.20621	2.10187	0	0	0	0
1700021A07Rik	0	0	0	0	0	0	0	0	0	0	0	0	0.809258	0	0	0
1700021F02Rik	0	0	0	0	0	0	0	0	0	0	0	0	0	0	0	0
1700021F05Rik	78.4737	75.134	93.9183	113.318	77.4494	215.619	72.1018	109.383	93.4568	105.168	98.9828	63.9969	173.143	201.563	180.186	236.223
1700021F07Rik	0	0	0	0	0	0	0	0	0	0	0	0	0	0	0	0
1700021F13Rik	0	0	0	0	0	0	0	0	0	0	0	0	0	0	0	0
1700021G15Rik	0	0	0	0	0	0	0	0	0	0	0	0	0	0	0	0
1700021J08Rik	0	0	0	0	0	0	0	0	0	0	0	0	0	0	0	0
1700021L23Rik	0	0	0	0	0	0	0	0	0	0	0	0	0	0	0	0
1700021N21Rik	0	0	0	0	0	0	4.67872	0	0	0	0	0	0	2.00074	2.26101	0
1700021P04Rik	0	0	0	0	0	0	0	0	0	0	0	0	0	0	0	0
1700022A21Rik	0	0	0	0	0	0	0	0	0	0	0	0	0	0	0	0
1700022A22Rik	5.62504	0	0	0	0	0	0	0	0	0	0	0	0	0	0	0
1700022E09Rik	0	0	0	0	0	0	0	0	0	0	0	0	0	0	0	0
1700022H01Rik	0	0.936841	0	0	0	0	0	0	0	1.09799	0	0	0	0	0	0
1700022H16Rik	0	0	0	0	0	0	0	0	0	0	0	0	0	0	0	0
1700022I11Rik	0	0	0	0	0	0	0	0	0	0	0	0	0	0	0	0
1700022N22Rik	2.8308	0	0	15.4273	0	0	0	3.40893	2.08105	0	0	1.05776	0	0	0	0
1700023C21Rik	0	0	0	0	0	0	0	0	0	0	0	0	0	0	0	0
1700023F02Rik	0	0	0	0	0	0	0	0	0	0	0	0	0	0	0	1.92478
1700023F06Rik	5.25356	1.68758	0	18.0529	0	0	0	5.34227	7.12447	8.5606	3.59628	3.79096	1.01248	1.20517	10.6534	11.3587
1700023G09Rik	0	0	11.5445	0	0	0	0	0	0	0	0	0	0	0	0	0
1700023H06Rik	0	0	0	0	0	0	0	0	0	0.876648	0	0	0	0	0	1.21326
1700024B05Rik	0	0	7.99233	0	0	0	0	0	0	0	0	0	0	0	0	0
1700024B18Rik	0	0	0	0	0	0	0	0	0	0	0	0	0	0	0	0
1700024G13Rik	4.96709	0	0	0	0	0	0	6.34711	3.91101	11.7807	9.97344	7.83967	0	0	0	2.87675
1700024I08Rik	0	0	0	0	0	0	0	0	0	0	0	0	0	0	0	0
1700024J04Rik	0	0	0	0	0	0	0	0	0	0	0	0	0	0	0	0
1700024P04Rik	0	0	0	0	0	0	0	0	0	0	0	0	0	0	0	0
1700025B11Rik	0	0	0	0	0	0	0	0	0	0	0	0	0	0	0	0
1700025C18Rik	0	0	0	0	0	0	0	0	0	0	0	0	0	0	0	0
1700025D23Rik	0	0	0	0	0	0	0	0	0	0	0	0	0	0	0	0
1700025F22Rik	0	0	0	0	0	0	0	0	0	0	0	0	0	0	0	0
1700025F24Rik	0	0	0	0	0	0	0	0	0	0	0	0	0	0	0	0
1700025G04Rik	127.415	238.25	201.318	240.303	293.65	927.896	150.068	512.621	9.67755	30.3177	57.7686	37.5975	1631.53	2280.07	743.647	914.492
1700025H01Rik	0	0	0	0	0	0	0	0	0	0	0	0	0	0	0	0
1700025J12Rik	0	0	0	0	0	0	0	0	0	0	0	0	0	0	0	0
1700025K04Rik	0	0	0	0	0	0	0	0	0	0	0	0	0	0	0	0
1700025K24Rik	0	0	0	0	0	0	0	0	0	0	0	0	0	0	0	0
1700025L06Rik	0	0	0	0	0	0	0	0	0	0	0	0	0	0	0	0
1700025M24Rik	0	0	0	0	0	0	0	0	0	0	0	0	0	0	0	0
1700025N21Rik	0	0	0	0	0	0	0	0	0	0	0	0	0	0	0	0
1700025N23Rik	0	0	1.77608	0	0	0	0	0	0	0	0	0	0	0	0	0
1700025O08Rik	0	0	0	0	0	0	0	0	0	0	0	0	0	0	0	0
1700026D11Rik	0	0	0	0	0	0	0	0	0	0	0	0	0	0	0	0
1700026F02Rik	27.4032	0	4.15539	0	0	0	0	31.9508	0	10.929	10.3048	0	51.7253	0	0	6.49519
1700026J12Rik	0	0	0	0	0	0	0	0	0	0	0	0	0	0	0	0
1700026J14Rik	0	0	0.888166	4.25709	0	0	0	0	0	0	0	0	0	0	0	0
1700026N04Rik	0	0	1.77607	0	0	0	0	0	0	0	0	0	0	0	0	0.962384
1700027A07Rik	0	0	0	0	0	16.1301	0	0	0	1.03607	0	1.10943	0	1.83202	0	2.48464
1700027A15Rik	0	0	0	0	0	0	0	0	0	0	0	0	0	0	0	0
1700027F06Rik	0	0	0	0	0	0	0	0	0	0	0	0	0	0	0	0
1700027F09Rik	0	0	0	0	0	0	0	0	0	0	0	0	0	0	0	0
1700027H10Rik	0	0	0	0	0	0	0	0	0	0	0	0	0	0	0	0
1700027I24Rik	0	0	0	0	0	0	0	0	0	0	0	0	0	0	0	0
1700027J07Rik	0	0	0	0	0	0	0	0	0	0	0	0	0	0	0	0
1700027J19Rik	7.81359	5.0014	28.379	12.8015	34.5093	3.56354	19.4769	22.5671	45.2217	25.3371	37.3845	28.2897	2.36123	8.34719	1.99377	5.73454
1700028B04Rik	0	0	0	0	0	0	0	0.846731	0	0	0	0	0	0	0	0
1700028D13Rik	0	0	0	0	0	0	0	0	0	0	0	0	0	0	0	0
1700028E10Rik	11.8784	0.766341	1.39829	0	0	6.55641	6.2152	18.0812	0	0.791621	10.079	3.84507	17.7273	60.7067	1.30028	5.70995
1700028I16Rik	0	0	0	0	0	0	0	0	0	0	0	0	0	0	0	0
1700028J19Rik	0	0	16.0871	0	0	0	0	0	0.760415	1.34302	3.66671	0	0	0	0	4.94049
1700028K03Rik	0	0	0	0.974252	0	0.61318	0.915601	0	0	0	0	0	0.694827	20.5572	4.50763	2.106
1700028M03Rik	0	0.936842	0	0	0	0	0	0	0	0	0	0	0	0	0	0
1700028N14Rik	7.07724	0	0	0	0	0	0	0	0	2.02111	2.1561	0	0	0	0	0
1700028P14Rik	21.3246	58.1904	2.68397	12.1481	0	0	0	20.736	54.4832	84.7471	87.9357	63.0185	5.14992	2.63553	5.14577	11.1776
1700028P15Rik	0.936185	0	12.4503	0	0	0	0	0	0	0	0	0	0	0	0	0
1700029B22Rik	0	0	0	0	0	0	0	0	0	0	0	0	0	0	0	0
1700029E06Rik	5.9966	0	0	0	0	0	0	1.06588	0	0	0	0	0	0	0	0
1700029F12Rik	0	0.936841	0	0	0	0	0	0	0	0	0	0	0	0	0	0
1700029H14Rik	0	0	0	0	0	0	0	0	0	0	0	0	0	0	0	0
1700029I15Rik	65.6533	58.504	8.85456	0	0	10.2712	8.52024	0	1.77418	1.76326	12.1582	12.411	0.768002	4.96974	5.57311	0
1700029J03Rik	0	0	0	0	0	0	0	0	0	0	0	0	0	0	0	0
1700029J07Rik	75.1035	91.0674	97.6483	134.926	0	0	4.02621	10.0816	39.4163	55.9838	72.5415	59.8836	16.5893	8.86434	16.5418	16.7077
1700029M03Rik	0	0	0	0	0	0	0	0	0	0	0	0	0	0	0	0
1700029M20Rik	0	0	0	0	0	0	0	0	0	0	0	0	0	0	0.939469	0
1700029N11Rik	0	0	0	0	0	0	0	0	0	0	0	0	0	0	0	0
1700029P11Rik	0	0	0	0	0	0	0	0	0	0	0	0	0	0	0	0
1700030A11Rik	0	0	0	0	0	0	0	0	0	0	0	0	0	0	0	0
1700030C10Rik	21.2525	912.98	3.64368	0	1188.2	101.691	12.7944	26.016	1.81643	3.02629	2.99936	6.13424	8.99758	7.55179	422.897	356.586
1700030C12Rik	0	0	0	0	0	0	0	0	0	0	0	0	0	0	0	0
1700030C14Rik	0	0	0	0	0	0	0	0	0	0	0	0	0.799438	2.67549	0	0
1700030E10Rik	0	0	0	0	0	0	0	0	0	0	0	0	0	0	0	0
1700030F04Rik	0	0	0	0	0	0	0	0	0	0	0	0	0	0	0	0
1700030J22Rik	104.135	51.4222	36.5646	11.1725	7.83572	219.677	18.5587	19.7026	110.401	121.446	166.16	118.599	174.027	158.087	42.155	69.9279
1700030K09Rik	1239.29	69.8747	32.6506	13.3859	24.5281	59.321	25.566	64.1446	28.5721	244.248	42.824	26.8322	82.1847	95.3608	31.0331	28.8184
1700030L20Rik	0	0	0	0	0	0	0	0	0	0	0	0	0	0	0	0
1700030L22Rik	0	0	0	0	0	0	0	0	0	0	0	0	0	0	0	0
1700030M09Rik	0	3.74736	0	0	0	0	0	0	0	0	0	0	0	0	0	0
1700030N03Rik	0	0	4.73523	0	0	0	1.23613	0	0	1.19963	0	0	0	0	0	0
1700030O20Rik	0	0	0	0	0	0	0	0	0	0	0	0	0	0	0	0
1700031A10Rik	0	0	0	0	0	0	0	0	0	0	0	0	0	0	0	0
1700031F05Rik	0	0	0	0	0	0	0	0	0	0	0	0	0	0	0	0
1700031F10Rik	0	0	0	0	0	0	0	0	0	0	0	0	0	0	0	0
1700031L13Rik	0	0	0	0	0	0	0	0	0	0	0	0	0	0	0	0
1700031M16Rik	0	0.748826	0	0	0	0	0	1.0662	0	0	0	0	0	0	0	0
1700031P21Rik	0	0	0	0	0	0	0	0	0	0	0	0	0	0	0	0
1700034B16Rik	0	0	0	0	0	0	0	0	0	0	0	0	0	0	0	0
1700034E13Rik	0	0	0	0	0	0	0	0	0	0	0	0	0	0	0	0
1700034G24Rik	0	0	0	0	0	0	0	0	0	0	0	0	0	0	0	0
1700034H15Rik	14.9263	2.53523	2.86007	5.22608	0.485135	29.7698	11.7824	36.9022	115.955	4.19875	4.06989	4.1016	42.993	13.655	15.473	21.2479
1700034I23Rik	4.36575	0	0	0	0	0	0	0	2.07144	2.04762	0	1.12339	0	0	0	0
1700034J05Rik	0	0	0	0	0	0	0	0	0	0	0	0	0	0	0	0
1700034K08Rik	0	0	0	0	0	0	0	0	0	0	0	0	0	0	0	0
1700034P13Rik	55.3777	68.2293	89.5709	44.3299	25.9772	71.6506	75.8636	93.7516	41.2064	46.2685	70.8277	44.5643	50.0278	43.5134	30.131	62.418
1700036A12Rik	2.27454	0	0	0	0	0	0	0	0.587501	0	0	9.62645	0	0	0	1.04258
1700036G14Rik	0	0	0	0	0	0	0	0	0	0	0	0	0	0	0	0
1700036O09Rik	0	0	0	0	0	0	0	0	0	0	0	0	0	0	0	0
1700037C06Rik	0	0	0	0	0	0	0	0	0	0	0	0	0	0	0	0
1700037C18Rik	39.8958	2.10495	0	19.9089	121.402	31.4606	3.52048	5.93122	19.3177	20.8936	19.8047	13.5449	92.7097	14.6069	8.26508	9.98203
1700037F03Rik	0	0	0	0	0	0	0	0	0	0	0	0	0	0	0	0
1700037F24Rik	0	0	0	0	0	0	0	0	0	0	0	0	0	0	0	0
1700037H04Rik	41.7679	22.9957	0	4.60923	74.8468	123.63	56.9342	35.5241	51.945	66.9099	53.2577	47.608	370.629	257.5	311.402	232.171
1700039E22Rik	0	0	0	0	0	0	0	0	0	0	0	0	0	0	0	0
1700039M10Rik	0	0	0	0	0	0	0	0	0	0	0	0	0	0	0	0.962384
1700039M15Rik	0	0	0	0	0	0	0	0	0	0	0	0	0	0	0	0
1700040D17Rik	7.31584	0	0	0	0	4.52799	0	0	0.751318	0	0	0	3.74875	0.983875	0	6.69175
1700040E09Rik	0	0	0	0	0	0	0	0	0	0	0	0	0	0	0	0
1700040F17Rik	0	0	0	0	0	0	0	0	0	0	0	0	0	0	0	0
1700040L08Rik	0	0	0	0	0	0	0	0	0	0	0	0	0	0	0	0.962384
1700041C23Rik	0	0	0	0	0	0	0	0	0	0	0	0	0	0	0	0
1700041G16Rik	0	0	2.89919	3.17528	84.538	2.18881	0	16.9499	2.30374	8.35792	4.377	1.52948	4.43989	0	0	1.09738
1700041I07Rik	0	0	0	0	0	0	0	0	0	0	0	0	0	0	0	0
1700041M05Rik	0	0	7.99233	0	0	0	0	0	0	0	0	0	0	0	0	0
1700041M19Rik	0	12.1862	0	0	0	0	0	0	0	0	0	0	0	0	0.728329	0
1700042D02Rik	0	0	0	0	0	0	0	0	0	0	0	0	0	0	0	0
1700042G07Rik	0	0	0	0	0	0	0	0	0	0	0	0	0	0	0	0
1700042G15Rik	0	0	0	0	0	0	0	0	0	0	0	0	0	0	0	0
1700042O05Rik	0	0	0	0	0	0	0	0	0	0	0	0	0	0	0	0
1700042O10Rik	0	0	0	0	0	0	0	0	0	0	0	1.6968	0	0	2.34128	0
1700044C05Rik	0	0	0	0	0	0	0	0	0	0	0	0	0	0	0	0
1700044K03Rik	0	0	0	0	0	0	0	0	0	0	0	0	0	0	0	0
1700045H11Rik	0	0	0	0	0	0	0	0	0	0	0	0	0	0	0	0
1700046C09Rik	0	0	0	0	0	0	0	0	0	0	0	0	0	0	0	0
1700047A11Rik	0	0	0	0	0	0	0	0	0	0	0	0	0	0	0	0
1700047F07Rik	0	0	0	0	0	0	0	0	0	0	0	0	0	0	0	0.962383
1700047G03Rik	0	0	0	0	0	0	0	0	0	0	0	0	0	0	0	0
1700047G07Rik	24.3369	10.8087	0	16.42	0	0	0	0	0	0	0.753098	0	0	1.0772	1.30094	0.650459
1700047I17Rik1	220.138	169.489	297.21	0	526.257	204.031	265.69	441.396	257.234	319.232	317.284	253.118	950.522	867.139	491.409	526.295
1700047I17Rik2	0	0	0	163.792	0	318.411	0	0	0	0	0	0	0	0	0	0
1700047K16Rik	0	0	0	0	0	8.08258	0	0	0	0	0	0.929775	0	0	0	0
1700047L14Rik	0	0	0	0	0	0	0	0	0	0	0	0	0	0	0	0
1700047M11Rik	0	0	22.5837	28.0514	87.2954	65.4858	63.1738	59.9234	0	0.335411	2.47083	0	14.5092	25.5808	33.6917	23.3526
1700048F04Rik	0	0	0	0	0	0	0	0	0	0	0	0	1.65206	20.7156	0	0
1700048M11Rik	0	0	0	0	0	0	0	0	0	0	0	0	0	0	0	0
1700048O20Rik	0	9.01178	19.6124	0	32.6165	92.2225	11.1968	14.0952	9.63028	9.2865	2.55709	19.6922	120.096	130.877	38.6336	27.5216
1700048P04Rik	0	0	0	0	0	0	0	0	0	0	0	0	0	0	0	0
1700049E15Rik	0	0	0	0	0	0	0	0	0	0	0	0	0	0	0	0
1700049E17Rik1	0	0	0	0	0	0	0	0	0	0	0	0	0	0	0	0
1700049E17Rik2	0	0	0	0	0	0	0	0	0	0	0	0	0	0	0	0
1700049E22Rik	0	0	0	0	0	0	0	0	0	0	0	0	0	0	0	0
1700049J03Rik	0	0	0	0	0	3.17207	0	0	0	0	0	0	0	0	0	0
1700049L16Rik	0	0	5.32822	0	0	0	0	0	0	0	0	0	0	0	0	0
1700051A21Rik	0	0	0	0	0	0	0	0	0	0	0	0	0	0	0	0
1700052H01Rik	14.0626	0	0	0	0	0	0	0	0	0	0	0	0	0	0	0
1700052I22Rik	0	0	0	0	0	0	0	0	0	0	0	0	0	0	0	0
1700052K11Rik	48.6528	24.826	94.6661	30.5935	26.7804	70.0667	57.4885	56.961	13.0478	75.9702	29.6247	36.4621	125.778	136.011	64.659	72.7412
1700054A03Rik	0	0	0	0	0	0	0	0	0	0	0	0	0	0	0	0
1700054K02Rik	0	0	0	0	0	0	0	0	0	0	0	0	0	0	0	0
1700054K19Rik	0	0	0	0	0	0	0	0	0	0	0	0	0	0	0	0
1700054M17Rik	0	0	0	0	0	0	0	0	0	0	0	0	0	0	2.81844	0
1700054O05Rik	0	0	0	0	0	0	0	0	0	1.09799	0	0	0	0	1.87896	0
1700055C04Rik	0	0	0	0	0	0	0	0	0	0	0	0	0	0	0	0
1700055D18Rik	27.5899	25.7953	5.51613	20.8347	2.13572	51.0815	12.0284	1.99447	6.35734	6.5038	7.21296	9.80287	0	15.5461	1.08266	3.44346
1700056E22Rik	3.66219	0	0	7.54361	0	0	0	5.13521	0	5.19467	1.65898	1.66084	3.04238	0	3.49866	0
1700056N10Rik	4.30064	20.818	8.04037	5.29366	25.4849	2.09697	5.1086	17.0811	4.1722	1.44987	2.34767	3.15956	31.9498	18.6456	5.41257	4.61887
1700057G04Rik	7.50005	0	0	0	0	0	0	0	0	0	0	0	0	0	1.87896	0
1700057H15Rik	0	0	1.77607	0	0	0	0	0	0	0	0	0	0	0	0	0
1700057H21Rik	0	0	0	0	0	0	0	0	0	0	0	0	0	0	0	0
1700058P15Rik	0	0	0	0	0	0	0	0	0	0	0	0	0	0	0	0
1700060C16Rik	0	0	0	0	0	0	0	0	0	0	0	0	0	0	0	0
1700060C20Rik	0	0	0	0	0	0	0	0	0	0	0	0	0	0	0	0
1700060J05Rik	0	0	0	0	0	0	0	0	0	0	0	0	0	6.16696	0	0
1700060O08Rik	0	0	0	0	0	0	0	0	0	0	0	0	0	0	0	0
1700061E17Rik	0	0	0	0	2.04491	0	5.14883	3.07246	0	0	0	0	0	0	0	0
1700061E18Rik	0	0	0	0	0	0	0	0	0	0	0	0	0	0	0	0
1700061F12Rik	0	0	0	0	0	0	0	0	0	0	0	0	0	0	0	0
1700061G19Rik	0	0	0	0	0	0	0	0	0	0	0	0	0	1.12844	0	0.756987
1700061H18Rik	0	2.81052	0	0	0	0	0	0	0	0	0	0	0	0	0	0
1700061I17Rik	0	0	0	0	0	0	0	0	0	0	0	0	0	0	0	0
1700061J23Rik	0	0	0	0	0	0	0	0	0	0	0	0	0	0	0	0
1700061N14Rik	0	0	0	0	0	0	0	0	0	0	0	0	0	0	0	0
1700062C10Rik	0.937511	0	0	0	0	0	0	0	0	0	0	0	0	0	0	0
1700063A18Rik	0	0	0	0	0	0	0	0	0	0	0	0	0	0	0	0
1700063D05Rik	1.3595	3.949	0	0	0	0	6.26019	2.03303	1.05045	4.65661	0.569841	0	0	11.4785	8.00173	27.9265
1700063H04Rik	1.16332	0	0	0	0	0	0	0	2.71369	0	3.0712	0	0	0	0	0
1700063H06Rik	0	0	0	0	0	0	0	0	0	0	0	0	0	0	0	0
1700063K16Rik	0	0	0	0	0	0	0	0	0	0	0	0	0	0	0	0
1700063O14Rik	0	0	0	0	0	0	0	0	0	0	0	0	0	0	0	0
1700064H15Rik	0	0	0	0	0	0	0	0	1.0677	0	2.13748	0	0	0	0.939478	0
1700064J06Rik	0	0	0	0	0	0	0	0	0	0	0	0	0	0	0	0
1700064M15Rik	0	0	0	0	0	0	0	0	1.0677	0	2.13748	0	0	0	0	0.962384
1700065D16Rik	13.7051	0	7.72539	0	0	4.51323	0	0	0	0	0	0	1.23094	3.04684	7.16356	2.77544
1700065I16Rik	0	0	0	0	0	0	0	0	0	0	0	0	0	0	0	0
1700065J11Rik	0	0	0	0	0	0	0	0	0	0	0	0	0	0	0	0
1700065J18Rik	1.04976	3.01023	0	0	0	0	0	0	0	1.22947	0	0	0	0	0	0
1700065L07Rik	0	0	0	0	0	0	1.6924	0	0	0	0	0	0	0	0	0
1700065O20Rik	0	0	0	0	0	0	0	0	0	0	0	0	0	0	0	0
1700066B17Rik	0	0	0	0	0	0	0	0	0	0	0	0	0	0	0	0
1700066B19Rik	0	0	0	0	0	0	0	0	0	0	0	0	0	0	0.930741	0.97147
1700066C05Rik	0	0	0	0.861204	0	0	0	0	0	0	0	0	2.41233	0	0	0
1700066J03Rik	0	0	0	0	0	0	0	0	0	0	1.06874	1.05093	0	0	0	0
1700066M21Rik	139.763	36.9188	2.30987	2.35674	197.401	105.982	26.8038	52.2455	84.6871	53.3465	42.5179	80.0141	314.485	368.632	139.791	168.051
1700066N21Rik	0	0	0	0	0	0	0	0	0	0	0	0	0	0	0	0
1700066O22Rik	62.6548	33.1189	21.0133	0.927925	0	0	0	2.12805	9.30472	8.51664	8.92675	8.35375	0	2.21417	0	0
1700067G17Rik	0	0	0	0	0	0	0	0	0	0	0	0	0	0	0	0
1700067K01Rik	0	0	0.506594	0	0	0	13.94	0	0	0	0	0	0	0	0	0
1700067P10Rik	0	0	0	0	0	0	0	0	0	0	0	0	0	0	0	0
1700069B07Rik	0	0	0	0	0	0	0	0	0	0	0	0	0	0	0	0
1700069L16Rik	0	0	0	0	0	0	0	0	0	0	0	0	0	0	0	0
1700069P05Rik	0	0	0	0	0	0	0	0	0	0	0	0	0	0	0	0
1700071G01Rik	0	0	0	0	0	0	0	0	0	0	0	0	0	0	0	0
1700071K01Rik	0	0	0	0	0	0	0	0	0	0	0	0	0	0	0.939482	0
1700071M16Rik	0	0	0	0	0	0	0	0	0	0	0	0	0	0	0	0
1700072B07Rik	0	0	0	0	0	0	0	0	0	0	0	0	0	0	0	0
1700072G22Rik	0	0	0	0	0	0	0	0	0	0	0	0	0	0	0	0
1700072O05Rik	0	0	0	0	0	0	0	0	0	0	0	0	0	0	0	0
1700073E17Rik	0	0	0	0	0	0	0	0	0	0	0	0	0	0	0	0
1700074H08Rik	0	0	0	0	0	0	0	0	0	0	0	0	0	0	0	0
1700074P13Rik	0	0	0	0	0	0	0	0	0	0	0	0	0	0	0	0
1700080E11Rik	0	0	0	0	0	0	0	0.738019	0	0	1.22911	0	0	0	0	0
1700080G11Rik	0	0	0	0	0	0	0	0	0	0	0	0	0	0	0	1.92477
1700080N15Rik	0	0	0	0	0	0	0	0	0	0	0	0	0	0	0	0
1700080O16Rik	0	0	0	0	0	0	0	0	0	0	0	0	0	0	0	0
1700081B01Rik	0	0	0	0	0	0	0	0	0	0	0	0	0	0	0	0
1700081H04Rik	0	0	0	0	0	0	0	0	0	0	0	0	0	0	0	0
1700081N11Rik	18.7501	0	4.44018	0	0	0	0	0	3.2031	2.19598	4.27495	0	4.04628	0	0	0.962384
1700082M22Rik	37.1199	0	0	0	0	0	1.8314	0	0	6.39653	1.48023	0	0	1.99337	1.70249	0
1700083H02Rik	0	0	6.21626	0	0	0	0	0	0	0	0	0	0	0	0	0
1700084C06Rik	0	0	35.666	0	0	0	0	1.27321	4.63982	7.97402	4.05758	6.64737	0	2.64947	0	4.34138
1700084D21Rik	0	0	0	0	0	0	0	0	0	0	0	0	0	0	0	0
1700084E18Rik	0	80.0175	22.1306	1.25435	0	21.4388	31.8828	13.1544	0.802255	1.68414	0.762298	3.57499	0	19.4867	1.33425	0.528195
1700084F23Rik	0	0	0	0	0	0	0	0	0	0	0	0	0	0	0	0
1700084J12Rik	0	0	0	0	0	0	0	0	0	1.47306	0	0	2.03149	3.91095	0	0
1700084M14Rik	0	0	0	0	0	0	0	0	0	0	0	0	0	0	0	0
1700085C21Rik	0	0	0	0	0	0	0	0	0	0	0	0	0	0	0	0
1700086D15Rik	0	18.1792	0	0	0	0	0	11.9937	0	2.23792	0.786602	0	0	3.07484	2.17512	1.0451
1700086L19Rik	2.2205	0	0	0	28.8007	173.054	45.938	159.663	5.02697	2.20954	9.11317	0.781255	178.625	232.594	273.053	399.99
1700086O06Rik	11.1864	5.2283	16.2269	1.11304	18.6234	9.74443	7.13498	0	23.1367	22.3726	18.6282	13.2584	48.4942	93.7748	25.0764	22.9904
1700086P04Rik	1.03227	0	20.0326	0	2.11371	0	0	0	0.82598	4.21458	2.7194	4.51835	0	0	1.223	0
1700088E04Rik	60.9842	30.0721	124.037	41.3112	13.7852	9.4864	0	12.7388	189.12	236.299	203.171	146.75	32.7772	43.6285	15.0014	20.0658
1700091H14Rik	0	0	0	0	0	0	0	0	0	0	0	0	0	0	0	0
1700092C02Rik	0	0	0	0	0	0	0	0	0	0	0	0	0	0	0	0
1700092C10Rik	0	0.936842	0	0	0	0	0	0	0	0	0	0	0	0	0	0
1700092C17Rik	0	0	0	0	0	0	0	0	0	0	0	0	0	0	0	0
1700092E19Rik	0	0.905621	0	0	0	0	0	2.62814	0	0	0	0	0	0	0	0
1700092K14Rik	0	0	0	0	0	0	0	0	0	0	0	0	0	0	0	0
1700092M07Rik	20.6251	0	0	0	0	0	0	0	0	0	0	0	0	0	0	0
1700093J21Rik	0	0	0	9.36693	0	0	0	0	0	1.09799	0	0	0	1.76199	0	1.92478
1700093K21Rik	0	0	6.19251	0	0	0	0	0	0.802693	0	0	0.94836	0	0	3.65821	0
1700094J05Rik	0	0	0	0	0	0	0	0	0	0	0	0	0	0	0	0
1700094M23Rik	0	0	0	0	0	0	0	0	0	0	0	0	0	0.838545	0.987344	0
1700094M24Rik	0	0	0	0	0	0	0	0	0	0	0	0	0	0	0	0
1700095A13Rik	0	0	0	0	0	0	0	0	0	0	0	0	0	0	0	0
1700095A21Rik	0	0	0	0	0	0	0	0	0	0	0	0	0	0	0	0
1700095B10Rik	0	0	0	0	0	0	0	0	0	0	0	0	0	0	0	0
1700095J03Rik	0	0	0	0	0	0	0	11.0582	1.09361	1.08346	1.03973	0	9.96263	0	5.08339	4.38923
1700095J07Rik	0	0	0	0	0	0	0.846208	0	0	0	0	0	0	0	0	0
1700095J12Rik	0	0	0	0	0	0	0	0	0	0	0	0	0	0	0	0
1700095K22Rik	0	0	0	0	0	0	0	0	0	0	0	0	0	0	0	0
1700096J18Rik	0	0	0	0	0	0	0	0	0	0	0	0	0	0	0	0
1700096K18Rik	4.75465	3.1456	0	0	6.52007	46.9108	4.4803	1.37039	1.89406	6.74201	0.957935	7.82228	14.0688	10.5186	7.12646	6.09152
1700097N02Rik	0	0	0	0	0	0	0	0	0	0	0	0	0	0	0	0
1700099I09Rik	0	0	0	0	0	0	0	0	0	0	0	0	0	0	0	0
1700100L14Rik	0	0	0	0	0	0	0	0	0	0	0	0	0	0	0	0
1700101I11Rik	0	2.25769	0	47.2628	0.810319	62.182	0	0	3.41657	3.30142	7.64078	4.6886	32.8397	38.7833	6.0778	8.49931
1700101I19Rik	0	0	0	0	0	0	0	0	0	0	0	0	0	0	0	0
1700101O22Rik	0	0	0	0	0	0	0	0	0	0	0	0	0	0	0	0
1700102P08Rik	0	0	3.76412	0	0	0	7.63476	4.78538	2.06673	1.55135	2.18555	0.735997	7.40238	47.4704	5.77439	2.71952
1700104B16Rik	0	0	0	0	0	0	0	0	0	0	0	0	0	0	1.87896	0
1700104L18Rik	0	0	0	0	0	0	0	0	0	0	0	0	0	0	0	0
1700105G05Rik	0	0	0	0	0	0	0	0	0	0	0	0	0	0	0	0
1700105P06Rik	0	19.0787	2.89088	17.4352	0	0	0	5.77419	1.9765	2.986	2.73421	0	1.70624	1.63276	0.851435	0
1700108F19Rik	0	0	48.7602	0	0	0	1.28745	16.7676	0	0	0.676993	0.358446	0	0	0	2.38226
1700108J01Rik	0	0	0	0	0	0	0	0	0	0	1.06874	0	0	0	0	0
1700108N06Rik	0	0	0	0	0	0	0	0	0	0	0	0	0	0	0	0
1700108N11Rik	0	0	0	0	0	0	0	0	0	0	0	0	0	0	0	0
1700109G14Rik	0	0	0	0	0	0	5.92342	0	0	0	0	0	0	0	0	0
1700109G15Rik	0	0	0	0	0	0	0	0	0	0	0	0	0	0	0	0
1700109H08Rik	38.5014	1.96873	2.75579	68.8184	1.71868	0	2.79807	4.07613	50.3593	12.947	13.1452	0.583197	0	1.91063	4.22764	12.2717
1700109I08Rik	0	0	0	0	0	0	0	0	0	0	0	0	0	0	0	0
1700109K24Rik	0	0	0	0	0	0	0	0	0	0	0	0	0	0	0	0
1700110C19Rik	0	3.74736	0	0	0	0	0	0	1.0677	0	0	0	0	0	0	0.962384
1700110I01Rik	0	65.4741	4.92951	0	0	0.603127	0	0	0	10.4553	0	0	0.583946	0	0.341022	4.58203
1700110I07Rik	0	0	0	0	0	0	0	0	0	0	0	0	0	0	0	0
1700110K17Rik	0	1.91474	0	0.774607	0	0	0	0	0	0	0	0.608527	0	0	0	0
1700111E14Rik	0	0	0	0	0	0	0	0	0	0	0	0	0	0	0	0
1700111N16Rik	0	0	0	0	0	0	0	0	0	0	0	0	0	0	0	0
1700112D23Rik	2.82245	0	0	0	0	0	0	0	6.31063	2.43869	2.77591	0	7.46426	0	0	5.68818
1700112H15Rik	0	0	0	0	0	0	0	0	0	0	0	0	0	0	0	0
1700112J05Rik	0	0	0	0	0	0	0	0	0	0	0	0	0	0	0	0
1700112J16Rik	0.83265	0	12.9381	0	3.07318	4.28513	4.91579	0	4.42757	5.34576	3.56657	6.33141	18.5935	9.65587	17.2486	6.54923
1700112K13Rik	0	0	0	0	0	0	0	0	0	0	0	0	0	0	0	0
1700112M02Rik	0	0	0	0	0	0	0	0	0	0	0	0	0	0	0	0
1700113A16Rik	1.68191	13.4405	16.1684	0	0	0	0	4.39536	8.17998	18.4648	10.8777	11.6535	23.3477	23.7878	17.2335	5.52728
1700113H08Rik	0	0	0	0	0	0	0	0	0	0	0	0	0	0	0	0
1700116B05Rik	0	0	0	0	0	0	0	0	0	0	0	0	0	0	0	0
1700119H24Rik	0	0	0	0	0	0	0	0	0	0	0	0	0	0	0	0
1700119I11Rik	0	0	0	0	0	0	0	4.23365	0	0	0	0	0	0	0	0
1700120B22Rik	0	0	0	0	0	0	0	2.87004	0	1.24057	0	0	0	0	1.40453	0.683978
1700120C14Rik	120.457	0.662352	1.2218	12.476	17.5343	5.42932	15.7297	15.6318	4.02674	19.4951	14.2264	18.3521	11.5711	14.0914	10.885	12.0429
1700120C18Rik	0	0	0	0	0	0	0	0	0	0	0	0	0	0	0	0
1700120E14Rik	0	0	0	0	0	0	0	0	0	0	0	0	0	0	0	0
1700120G07Rik	0	0	0	0	0	0	0	0	0	0	0	0	0	0	0	0
1700120G11Rik	0	0	0	0	0	0	0	0	0	0	0	0	0	0	0	0
1700120K04Rik	7.50005	0	5.32822	0	0	0	0	0	1.0677	1.09799	0	0	0	0	0	0.962384
1700120O09Rik	0	5.62103	0	0	0	0	0	0	0	0	0	0	0	0	0	0
1700121C08Rik	0	0	0	0	0	0	0.846401	0	0	0	3.20696	1.05118	0	0.879976	0.939698	1.92523
1700121L03Rik	0	0	0	0	0	0	0	0	0	0	0	0	0	0	0	0
1700121L16Rik	0	0	0	0	0	0	0	0	0	0	0	0	0	0	0	0
1700121N20Rik	0	0	0	0	0	0	0	0	0	0	0	0	0	0	0	0
1700122D07Rik	0	0	0	0	0	0	0	0	0	0	0	0	0	0	0	0
1700122E12Rik	5.62504	0	0	0	0	0	7.61582	0	0	0	0	0	4.04628	0	0	0.962389
1700122H20Rik	0	0	0	0	0	0	0	0	0	0	0.964416	0	0	2.37194	0	0.801714
1700122O11Rik	0	0	0	0	0	0	0	0	0	0	0	0	0	0	0	0
1700123J17Rik	0	0	0	0	0	0	0	0	0	0	0	0	0	0	0	0
1700123K08Rik	0	0	0	0	0	0	0	0	0	0	0	0	0	0	0	0
1700123L14Rik	0	0	0	0	0	0	0	0	0	0	0	0	0	1.76198	0	0
1700123M08Rik	0	0	0	0	0	15.8624	4.27429	0.846834	1.06783	0.96687	2.13775	2.10213	7.28423	22.9088	5.48686	11.8347
1700123O12Rik	0	0	0	0	0	0	0	0	0	0	0	0	0	0	0	0
1700123O20Rik	87.2955	43.4282	106.565	67.5707	138.78	200.19	43.3605	106.122	49.6218	44.5453	73.0451	43.8613	142.614	128.103	58.3331	60.8356
1700123O21Rik	0	0	0	0	0	0	0	0	0	0	0	0	0	0	0	0
1700124L16Rik	0	0	0	0	0	5.26287	0	7.86707	0	0	0.320396	0	0	1.34629	9.33795	13.8632
1700124M09Rik	0	0	0	0	0	0	0	0	0	0	0	0	0	0	0	0
1700125G02Rik	0	0	0	0	0	0	0	0	0	0	0	0	0	0	0	1.92478
1700125G22Rik	0	0	0	0	0	0	0	0	0	0	0.841754	0	0	0	1.20164	0
1700125H03Rik	13.1251	0.936842	7.99233	0	11.0544	3.96508	0	0	2.1354	1.09799	6.41243	3.1528	0	1.76199	0	0
1700125H20Rik	0	0	0	0	0	0	0	0	0	0	0	0	0	0	0.93948	1.92478
1700126A01Rik	0	0	0	0	0	0	0	0	0	0	0	0	0	0	0	0
1700126G02Rik	0.937505	0	0	0	0	0	0	5.08038	0	2.19598	0	0	0	0	0.93948	0
1700126H18Rik	0	0	0	0	0	0	0	0	0	0	0	0	0	0	0	0
1700127F24Rik	0	0	0	0	0	0	0	0	0	0	0	0	0	0	0	0
1700128A07Rik	0	0	0	0	0	0	0	0	0	0	0	0	0	0	0	0
1700128E19Rik	0	0	0	0	0	0	0	0	0	0	0	0	0	0	0	0
1700128F08Rik	1.90585	0	0	0	0	0	0	0	0.88553	0	0	0	5.5749	5.63093	0	0
1700129C05Rik	0	0	0	0	0	0	0	0	0	0	0	0	0	0	0	0
1700129L04Rik	0	0	2.66411	0	0	0	0	0	0	0	0	0	0	0	0	0
1810006J02Rik	0	0	47.7423	12.3129	0	0	0	0	0	0	4.11836	1.34991	0	0	0	0
1810007C17Rik	0	0	0	0	0	0	0	0	0	0	0	0	0	0	0	0
1810007D17Rik	0	0	0	0	0	0	0	0	0	0	0	0	0	0	0	0
1810008B01Rik	6.56256	0	0	0	0	0	0	0	0	0	0	0	0	0	0	0
1810008I18Rik	0	0	0	0	0	0	0	0	0	0	0	0	0	0	0	0
1810009A15Rik	50.6535	22.2218	122.825	45.5614	0	50.4155	103.112	113.965	69.8038	86.7049	92.387	56.6766	26.6487	72.4437	122.713	116.633
1810009J06Rik	0	0	0	0	0	0	0	0	0	0	0	0	0	0	0	0
1810010D01Rik	0	0	0	15.0611	0	0	0	0	0	0	1.00992	0.912641	0	0	1.12521	0.895499
1810010H24Rik	0	8.73191	6.17519	0	23.4355	29.2457	0	0	9.37649	20.918	16.8034	3.94764	0	16.8271	15.8648	3.86281
1810010K12Rik	0	2.2536	0	0	0	0	0	3.34107	0	0	0	0	5.46531	2.01215	1.43722	3.31613
1810011H11Rik	2.11055	3.02173	0	0.485977	1.56885	111.371	43.053	58.5342	10.3273	1.51414	0	3.33415	7.22507	33.8596	0	1.48996
1810012K08Rik	0	0	0	0.851541	0	0	0	0	0	0	0	0	0	0	0	0
1810012K16Rik	0.937505	1.87368	0	5.10923	0	0	0	0	0	1.09799	6.41243	2.10187	0	0	0	1.92478
1810013D15Rik	2.2964	0	0	0	0	0	1.08649	0	0.710705	0	1.45225	0.71847	0	0	1.28525	9.89662
1810013L24Rik	236.793	260.505	238.015	305.049	766.25	932.065	362.508	367.668	197.491	282.945	331.942	239.288	1286.96	1269.19	472.974	591.854
1810014B01Rik	137.331	0.599133	2.76936	5.66347	176.161	152.013	3.05506	291.242	156.561	111.522	11.8708	8.63478	22.4967	19.2155	14.2176	12.7654
1810018F18Rik	0	0	0	0	0	0	0	0	0	0	0	0	0	0	0	0
1810019D21Rik	6.74212	1.62049	0	0	0	1.3481	0	0	6.51533	6.32629	15.3544	8.5119	0	0	0	0
1810019N24Rik	0	0	0	53.6179	0	16.3426	0	0	6.489	2.26117	1.10505	0.561943	0	3.47756	0	0
1810020O05Rik	14.1887	54.5078	8.1871	60.4852	0	32.0387	4.63977	0	28.5708	30.096	29.9066	19.2387	10.6117	7.7588	9.71434	8.61532
1810021B22Rik	0	4.61809	24.778	11.6887	0	2.26416	7.30745	3.32077	4.57262	17.9506	4.86031	6.18243	5.91836	0.644301	2.62387	1.4776
1810022K09Rik	64.1525	175.747	136.454	73.894	13.2504	315.81	48.2115	66.4517	132.056	195.138	207.932	184.379	181.377	262.867	185.731	281.111
1810024B03Rik	12.0811	4.4841	17.2334	48.1222	0	1.71864	8.47518	0	12.3263	19.4159	13.6711	6.79183	0.81219	0	1.41699	4.53763
1810026B05Rik	22.2406	93.1181	107.617	137.741	39.0051	92.4185	42.7643	127.931	41.764	74.5802	71.4416	30.1842	88.7091	112.944	67.2674	106.667
1810030O07Rik	103.7	189.32	154.366	96.3715	223.936	438.01	147.065	107.038	66.1058	68.7946	102.514	69.7117	214.836	251.603	88.3674	86.2842
1810032O08Rik	45.9848	19.7511	22.6602	53.2225	0.342562	0	4.78637	7.18402	24.3408	35.6587	25.7369	26.5307	2.98938	0	6.77439	8.28832
1810034E14Rik	7.21777	8.89367	2.78121	0	0	80.4533	1.56803	0	59.7931	64.1091	5.12292	2.79404	0	1.72311	0	3.7289
1810037I17Rik	108.219	134.138	167.448	90.2826	170.809	437.364	167.072	170.733	200.535	220.756	220.263	157.726	356.837	405.422	214.933	188.098
1810041H14Rik	1.56964	0	0	0	0	0	1.27893	7.08829	9.85722	7.24063	7.89905	12.4745	0	0	2.12985	0
1810041L15Rik	19.4538	0	3.76565	71.3972	303.688	317.758	240.413	219.496	12.3966	8.8367	13.077	73.8505	1188.55	821.762	706.067	478.023
1810043G02Rik	126.729	75.3857	51.0504	1920.75	88.1817	115.855	109.26	108.741	112.189	189.226	217.312	170.382	88.4981	87.0924	151.326	198.178
1810044D09Rik	14.0626	8.43156	0	0	14.0022	0	0	0	0	2.19598	10.6874	4.20373	0	0.880993	1.87896	1.92478
1810046K07Rik	0	0	0	0	0	0	0	0	0	0	0	0	0	0	0	0
1810049I09Rik	0	0	0	0	0	0	0	0	0	0	0	0	0	0	0	0
1810049J17Rik	0	0	0	0	0	0	0	0	0	2.56792	0	0	0	0	2.35409	1.34809
1810053B23Rik	0	0	0	0	0	0	0	0	0	0	0	0	0	0	0	0
1810055G02Rik	50.4235	86.9209	76.407	21.053	58.5805	106.574	33.4	36.321	92.1014	173.409	179.637	99.5191	124.719	151.59	69.6198	147.318
1810058I24Rik	214.17	286.858	92.3489	133.861	82.9727	80.0974	81.0426	178.869	345.47	481.1	444.984	318.854	119.898	65.5064	96.5594	107.861
1810059C17Rik	0	0	0	0	0	0	0	0	0	0	1.06874	0	0	0	0	0.962384
1810059H22Rik	0	33.2309	0	8.26933	1.04326	0	0	28.9017	2.80457	8.67084	24.0071	10.975	3.15387	21.2896	8.90172	8.98381
1810062G17Rik	0	0	0	3.3676	0	0	0	0	3.29775	0	0.907525	0.90202	0	0	1.32791	0
1810062O18Rik	0.547381	0	0	0	2.13688	14.3853	0.960579	0	4.5631	4.20755	1.41666	4.33271	11.9049	16.9212	5.01236	9.48054
1810063I02Rik	0	0	0	0	0	0	0	0	1.0677	1.09799	3.20622	0	0	0	0	0
1810064F22Rik	0.937513	0	0	0	0	0	0	0	0	0	0	0	0	0	0	0
1810065E05Rik	0	0	0	0	0	0	0	0	0	0	0	0	0	0	0	0
2010001A14Rik	6.59165	30.1119	4.45988	0	55.517	55.7574	0.849958	17.8602	5.36217	27.5715	18.2491	9.50034	25.4994	54.0707	7.54915	11.5999
2010001K21Rik	173.155	269.096	52.302	175.798	0	0	0	0	145.188	247.27	302.165	185.277	25.4661	4.83675	6.26257	2.25256
2010001M07Rik	0	0	0	0	0	0	0	0	0	0	0	0	0	0	0	0
2010003K11Rik	0	0	0	0	0	0	0	0	0	0	0	0	0	0	0	0
2010005H15Rik	0	0	0	0	0	0	0	0	0	0	0	0	0	0	0.93948	0
2010007H06Rik	12.3736	81.9624	93.5179	4.75026	4.11454	9.67464	4.02605	7.67367	37.637	47.6362	35.195	35.8307	8.18923	30.4883	33.1906	2.4413
2010009K17Rik	0	0	0	0	0	0	0	0	0	0	0	0	0	0	0	0
2010010A06Rik	0	0	0	0	0	0	0	0	0	0	0	0	0	0	0	0
2010013B24Rik	0	0	0	0	0	0	0	1.69346	0	0	0	0	0	0	0	0
2010015M23Rik	0.910041	14.7809	0	10.3314	0	0	0	9.11093	2.50076	5.94894	1.80014	4.63164	6.46221	3.42109	16.7918	4.63975
2010016I18Rik	0	0	3.68584	0	0	0	0	0	0	0	3.09046	0	0	0	0	0
2010103J01Rik	0	0	0	0	0	0	0	0	0	0	0	0	0	0	0	0
2010106C02Rik	0	0	0	0	0	0	0	0	0	0	0	0	0	0	0	0
2010106E10Rik	0	0	0	0	0	0	0	0	0	0	0	0	0	0	0	0
2010107E04Rik	268.44	192.017	264.889	148.248	228.658	271.669	190.035	200.603	1156.48	1577.99	1185.46	972.238	580.072	554.783	705.116	838.819
2010109A12Rik	6.44509	0	0	0	0	0	0	0	5.26495	8.12149	2.28076	0.773901	0	2.17214	1.00388	3.53
2010109I03Rik	0	0	0.916095	0	0	0	0	0	1.06943	2.0969	0	1.60253	3.67857	7.38002	3.04825	3.01449
2010110E17Rik	0	0	0	0	0	0	0	0	0	0	0	0	0	0.777275	2.02736	1.01329
2010110G14Rik	0	0	0	0	0	0	0	0	0	0	0	0	0	0	0	0
2010110K18Rik	0	0	0	0	0	0	0	0	0	0	0	0	0	0	0	0
2010111I01Rik	299.469	445.338	540.736	272.15	118.434	137.7	26.7705	207.868	149.633	206.493	227.86	98.3557	170.501	205.623	64.5817	116.951
2010203P06Rik	0	0	0	0	0	0	0	0	0	0	0	0	0	0	0	0
2010204K13Rik	38.1194	41.3501	27.7801	6.90622	61.6721	72.1226	37.256	12.7534	103.428	146.91	103.473	83.0111	129.998	90.1453	109.913	96.4653
2010300C02Rik	191.685	197.562	222.213	163.055	927.356	2131.05	333.364	818.311	203.005	171.382	190.899	174.703	3192.08	3746.18	786.618	1673.53
2010300F17Rik	0	0	0	0	0	0	0	0	0	0	0	0	0	0	0	0
2010308F09Rik	0	0	0	0	0	0	0	0	1.06771	0	0	0	0	0	0	0
2010309G21Rik	0	0	0	0	0	0	0	0	0	0	0	0	0	0	0	0
2010310C07Rik	0	0	0	0	0	0	0	0	0	0	0	0	0	0	0	0
2010315B03Rik	186.026	63.8238	55.014	60.6694	19.5598	147.651	42.7157	44.2725	137.002	185.913	180.82	136.746	123.518	97.5947	98.7092	90.428
2010320M18Rik	21.0309	14.7301	72.3502	0.982166	22.8719	22.482	33.0175	19.285	52.3439	73.5482	69.5536	29.1652	24.87	64.7186	42.3716	41.5776
2010320O07Rik	0	0	0	0	0	0	0	0	0	0	0	0	0	0	0	0
2200002D01Rik	20.4765	11.5871	38.7809	40.2975	0	0	14.8785	13.9563	12.1146	42.8509	35.269	28.9575	4.03081	0	2.68097	0
2200002J24Rik	0	0	0	0	0	0	0	0	0	0	0	0	0	0	0	0
2210008F06Rik	0	0	3.29005	0	0	0	5.71916	4.6243	0	0	0	0	6.54661	27.6433	4.61013	7.28448
2210010C04Rik	0	10.3052	0	0	0	0	0	0	0	0	0	0	0	0	0	0
2210011C24Rik	0	0	0	0	0	30.4107	0.948961	0	7.70218	3.83162	11.1708	2.50837	7.17011	4.4216	9.95549	10.1691
2210011K15Rik	0	0	0	0	0	0	0	0	0	0	0	0	0	0	0	0
2210016F16Rik	132.452	120.223	90.1555	163.59	149.027	191.825	51.0656	58.3813	200.322	256.376	258.097	169.903	138.815	133.419	102.925	87.7938
2210016L21Rik	426.632	98.252	301.631	211.863	331.321	402.525	306.341	702.381	220.966	358.275	312.009	231.401	617.7	643.335	919.822	793.053
2210017I01Rik	0	0	0	0	0	0	0	0	0	0	0	0	0	0	0	0
2210039B01Rik	13.2986	6.12121	9.57313	3.9028	0	0	4.83786	7.90016	0.899053	2.51884	2.55351	7.85681	5.33878	4.46159	3.43987	1.18097
2210404E10Rik	0	0	0	0	0	0	0	0	0	0	0	0	0	0	0	0
2210406O10Rik	0	0	0	0	51.5875	48.2951	5.03125	0	2.99047	6.5283	0	1.06019	48.0033	11.1325	3.30415	0.412827
2210407C18Rik	0	0	0	0	0	0	0	0	0	0	0	0	0	0	0	0
2210408F21Rik	79.0523	37.7058	63.7948	20.1886	83.7043	74.8358	16.0758	48.0961	46.4265	38.0588	40.9539	26.2279	159.313	81.9488	54.2881	91.0556
2210408I21Rik	44.6461	54.4561	14.1324	65.1802	27.3961	214.291	6.90267	30.5815	66.5943	101.399	76.3864	68.1625	269.009	303.554	73.6495	150.916
2210409E12Rik	0	0	0	0	0	0	0	0	0	0	0	0	0	0	0	0
2210411M09Rik	0	0	0	0	0	0	0	0	0	0	0	0	0	0	0	0
2210414B05Rik	0	0	6.21625	0	0	0	0	0	0	0	0	0	0	0	0	0
2210414F02Rik	0	0	0	0	0	0	0	0	0	0	0	0	0	0	0	0
2210417A02Rik	0	0	2.66411	0	0	0	0	0	0	0	0	0	0	0	0	0
2210418O10Rik	48.3337	841.882	105.919	183.938	4137.14	175.277	979.397	111.116	30.6869	171.894	420.427	361.068	1855.87	1880.13	971.519	616.068
2210420H20Rik	0	0	0	0	0	0	0	0	0	0	0	0	0	0	0	0
2300002M23Rik	0	0	33.7454	0	0	0	0	0	0	0	0	0	0	0	0	0
2300003K06Rik	0	0	0	0	0	0	0	0	0	0	0	0	0	0	0	0
2300009A05Rik	42.9481	15.8576	33.6029	29.3723	10.6624	25.5946	28.2529	49.974	143.581	149.116	129.25	76.0646	10.561	24.6086	84.0971	85.4599
2310001H17Rik	110.103	10.8672	7.16341	0	38.7097	0.569268	16.5001	25.9097	2.43836	22.0372	23.4968	3.47725	24.0258	0	0	0
2310001K24Rik	0	0	0	0	0	0	0	0	2.45425	0	0	0	0	0	0	0.83936
2310002D06Rik	0	0	0	0	0	0	0	0	0	0	0	0	0	0	0	0
2310002F09Rik	1.7959	0	7.88768	1.80037	9.13197	11.322	3.57816	1.79019	2.59294	4.64285	2.25958	4.44387	0	22.5646	2.81594	4.35058
2310002L09Rik	0	0	0	0	0	0	0	0	0	0	0	0	0	0	0	0.962383
2310003L06Rik	0	0	0	0	0	0	0	0	0	0	0	0	0	0	0	0
2310003N18Rik	0	0	0	0	0	0	0	0	0	0	0	0	0	0	0	0
2310005A03Rik	0	0	0	0	0	0	0	0	0	0	0	0	0	0	0	0
2310005E17Rik	0	0	0	0	0	0	0	0	0	0	0	0	0	0	0	0
2310007B03Rik	5.95518	0	0	0	0	0	0	0	5.81462	9.48298	12.138	12.3668	0	0	0.91754	0
2310008N11Rik	0	0	4.44018	0	0	0	0	0	5.33851	4.39196	6.41243	3.1528	0	0	0	0
2310009A05Rik	18.6898	46.2469	28.0993	28.5689	14.8348	36.3609	52.3251	55.1815	73.3036	96.7742	95.4188	69.0739	26.4255	21.2118	30.7308	66.3357
2310009B15Rik	2.23487	4.12212	7.17381	15.3169	1.82608	1.96518	1.84505	17.8751	74.3059	94.5817	75.3386	86.1433	71.3116	36.1439	48.3856	59.6252
2310010J17Rik	12.3129	0	31.6571	2.90727	0	58.0276	6.07428	6.35465	82.82	80.9539	48.8163	57.3512	1.51835	0.826477	30.3616	31.3525
2310011J03Rik	30.7745	28.5989	30.867	74.5319	324.191	194.23	58.8408	96.5961	63.0809	61.8975	70.661	40.2846	414.373	263.631	58.1515	66.0771
2310014F06Rik	62.9023	9.19082	11.8894	24.1598	25.9707	0	0	0	19.6081	33.2105	18.0249	14.501	8.0215	4.29628	0	0
2310015A10Rik	24.8416	57.4759	65.5502	22.168	62.7785	60.8924	13.9144	5.60496	44.6349	62.0297	30.9974	59.9814	37.6553	41.7381	25.8845	15.6569
2310015D24Rik	0	0	0	0	0	0	0	0	0	0	0	0	0	0	0	0
2310015K22Rik	0	0	0	0	0	0	0	0	3.26569	2.154	0	0	0	0	0	0
2310016D03Rik	0	0	0	0	0	0	0	0	0	0	0	0	0	0	0	0
2310016D23Rik	0	0	0	0	0	0	0	0	0	0	0	0	0	0	0	0
2310016G11Rik	0	0	0	0	0	0	0	0	1.93139	0.943412	1.96579	1.01785	0	0	0	1.4303
2310020H05Rik	0	0	0	0	0	0	0	0	0	0	0	0	0	0	0	0
2310022A10Rik	61.7086	63.5199	73.1411	18.0081	185.775	97.1751	53.434	77.149	61.6649	35.4511	116.721	49.1698	215.257	186.199	144.792	179.076
2310022B05Rik	172.949	134.711	198.082	193.209	524.438	516.538	233.65	369.832	191.729	208.628	184.096	114.934	892.629	962.36	733.546	476.341
2310026I22Rik	0	0	0	0	0	0	0	0	0	0	0.856147	0	0.899641	0	0	3.26587
2310026L22Rik	0	0	0	0	0	0	5.85112	0	9.55577	4.98233	6.92207	4.17892	0	0	0	2.85998
2310030A07Rik	0	0	0	0	0	0	0	0	0	0	0	0	0	0	0	0
2310030G06Rik	28.2707	9.42247	17.8652	12.794	0	16.0945	0	7.65289	26.6344	32.7678	58.6734	41.6598	22.5584	13.9104	16.8257	7.21027
2310031A07Rik	0	6.28073	0	0	0	0	0	0	0	0.994168	0	0	0	0	0	0
2310033P09Rik	128.242	119.968	162.829	122.663	128.195	139.26	236.125	195.687	145.421	134.183	129.025	90.3829	193.04	163.923	126.98	165.933
2310034C09Rik	0	0	0	0	0	0	0	0	0	0	0	0	0	0	0	0
2310034G01Rik	0	0.890364	0	0	0	19.5623	2.9379	7.56015	5.34903	4.44482	0.866754	6.82985	0	3.99095	2.05911	3.99802
2310034O05Rik	0	0	0	0	0	0	0	0	0	0	0	0	0	0	0	0.962393
2310035C23Rik	298.033	783.897	160.83	502.168	351.413	473.942	240.18	389.44	250.601	239.117	504.955	200.768	432.658	525.146	651.825	687.471
2310039H08Rik	19.2258	17.6923	12.9722	23.8728	0	0	12.5089	10.4306	74.7763	56.4538	45.2589	28.9467	1.94575	13.0232	13.8877	15.1228
2310039L15Rik	0	1.62328	2.46771	4.76891	0	0.374679	0	0	0	0	0	0	45.3211	0	0	1.77097
2310040G07Rik	22.786	3.99458	9.37044	0	0	1.39127	0	6.84517	4.48766	1.52099	12.4822	4.01477	2.6237	13.3804	1.40595	2.62624
2310040G24Rik	0	14.8243	0	3.10951	7.89598	21.2629	2.06001	1.9616	6.24477	4.01491	7.80527	4.32523	18.0901	13.11	10.2919	7.74509
2310043L19Rik	1.87502	10.3052	0	0	0	0	0	0	0	2.19598	0	0	0	0	0	0
2310043M15Rik	0	0	0	0	0	0	0	7.57404	0	0	0.971611	0	0	0	0	0.94872
2310043O21Rik	0	0	0	0	0	0	0	0	0	0	0	0	0	0	0	0
2310044K18Rik	0	0	0	0	0	0	0	0	0	0	0	0	0	0	0	0
2310046K23Rik	0	0	0	0	0	0	0	0	0	0	0	0	0	0	0	0
2310047D07Rik	0	0	0	0	0	5.12048	0	0	0	0	0	0	0	0	3.05798	0
2310050C09Rik	0	8.43155	0	0	0	0	0	0	0	0	0	0	0	0	0	0
2310057J18Rik	0	0	0	0	0	0	0	0	0	0	0	0	0	0	0	0
2310057M21Rik	177.53	81.8782	51.7941	15.0924	78.8516	321.899	61.7627	81.6996	42.637	90.2915	67.0494	56.0011	694.817	587.947	165.562	309.357
2310057N15Rik	0	0	0	0	0	0	0	0	0	0	0	0	0	0	0	0
2310058D17Rik	0	0	1.78442	1.81219	6.28107	0.697237	3.39612	18.2442	5.54743	3.33204	5.34678	1.09999	2.90068	3.76209	5.50188	7.49945
2310061I04Rik	221.418	70.1354	243.859	42.1214	492.688	616.247	53.9646	123.748	117.786	117.331	317.901	209.059	1152.69	1258.87	188.602	179.728
2310061N02Rik	0	0	0	0	0	0	0	0	0	0	0	0	0	0	0	0
2310065F04Rik	0	0	0	0	0	0	0	0	0	0	0	0	0	8.80995	0	0
2310067P03Rik	0	3.30546	0.893788	16.8916	0	0	0	14.4957	0	0	0.72181	0	0	3.91103	0	0
2310068J16Rik	0	0	0	0	0	0	0	0	0	8.81229	5.76591	1.8222	0	1.16891	3.56407	5.12619
2310069B03Rik	0	0	0	0	0	0	0	0	0	0	0	0	0	0	0	0
2310074N15Rik	0	0	0	0	0	0	2.53861	0	0	0	0	0	17.8036	5.28597	2.81843	9.62387
2310075C17Rik	0	0	0	0	0	0	0	0	0	0	0	0	0	0	0	0.962389
2310079G19Rik	0	0	0	0	0	0	0	0	0	0	0	0	0	0	0	0
2310081O03Rik	0	0	0	0	0	0	0	0	0	0	0	0	0	0	0	0
2400006E01Rik	0	0	0	0	0	0	0	0	0	0	0	0	0	0	0	0
2410002F23Rik	236.747	67.7233	120.259	99.8112	104.827	350.306	41.9854	99.6529	28.6333	61.003	54.8087	35.7301	264.907	362.483	209.223	180.836
2410003L11Rik	0	0	0	0	0	0	0	0	0	0	0	0	0	0	0	0
2410004B18Rik	96.5219	82.8681	24.1978	45.3126	406.793	432.352	96.3541	61.3438	99.2786	81.0276	78.1063	35.1004	518.798	455.754	176.705	193.434
2410004I01Rik	0	0	0	0	1.69528	0	0	0	0	0.779655	0	0	6.08615	5.63042	9.79263	4.07531
2410004P03Rik	151.268	88.4869	226.452	49.6211	7.2178	80.0993	3.42276	30.8123	290.502	346.322	455.557	160.908	17.4368	6.26095	32.6521	8.27246
2410006H16Rik	60.7184	55.0571	20.2366	8.17046	24.4303	26.1564	65.969	52.808	35.1843	59.8903	56.8471	41.8415	62.115	51.434	93.3761	67.5546
2410012E07Rik	0	0	0	0	0	0	0	0	0	0	0	0	0	0	0	0
2410015M20Rik	43.7095	107.43	59.4195	71.1268	107.07	178.475	120.912	146.192	197.618	244.07	273.203	188.004	165.54	165.812	314.535	334.823
2410017I17Rik	0	0	0	0	0	0	0	0	0	0	0	0	0	0	0	0
2410018L13Rik	227.567	53.7314	125.562	135.927	17.7895	56.3468	18.7605	7.50939	0.954737	1.28866	12.7306	13.5299	19.6312	14.0274	10.5594	16.36
2410021H03Rik	0	0	0	0	0	0	0	0	0	0	0	0	0	0	0	0
2410022M11Rik	19.0641	1.76271	19.897	9.5921	25.2037	37.4919	6.50431	13.3934	13.1184	14.7265	18.4034	26.1339	48.7035	39.4556	17.9707	6.28195
2410024N13Rik	0	0	0	0	0	0	0	0	0	0	0	0	0	0	0	0
2410080I02Rik	0	0	0	13.6246	0	9.51621	0	3.38692	0	1.09799	5.34369	1.05093	0.809254	0	1.87896	0
2410089E03Rik	448.211	2480.66	145.272	911.315	423.473	435.749	555.215	617.035	218.035	459.264	271.883	303.025	887.343	1237.43	2158.18	2195.32
2410124H12Rik	1.87502	0	0	0	0	0	0	0	2.1354	2.19598	1.06874	0	0	0	0	0
2410131K14Rik	187.074	156.487	109.981	64.6035	189.208	355.858	142.577	112.762	254.044	237.685	258.708	168.401	323.313	409.673	210.756	266.497
2410137M14Rik	0	0	0	0	0	0	0	0	0	0	0	0	0	0	0	0
2410141K09Rik	8.43755	0	0	0	0	0	0	0	0	0	0	0	0	0	0	0
2410152P15Rik	0	0	0	0	0	0	0	0	0	0	0	0	0	0	0	0
2500002B13Rik	0.594071	0	1.05117	0	16.3228	0	0	0	1.75649	87.6839	1.17244	20.3593	3.71509	5.42626	15.991	2.00512
2500004C02Rik	42.9657	21.226	4.7894	7.31792	0	131.13	0	31.9455	14.1363	21.8655	43.99	17.1085	32.6776	58.1161	58.3739	35.7233
2510002D24Rik	69.2381	33.5218	90.9788	122.264	138.177	79.1083	69.8161	156.554	43.5447	85.4967	60.8765	56.9276	91.1886	164.644	139.775	131.518
2510009E07Rik	370.7	390.203	348.427	392.214	1222.57	1408.74	600.533	730.361	508.95	562.849	561.208	430.718	1354.82	1556.38	432.111	578.777
2510017J16Rik	16.4603	0.914649	21.4677	20.7247	0	0	0	0	0.923363	0.936838	0	4.0794	3.71104	0.950897	0	0
2510039O18Rik	107.096	71.6826	142.412	125.651	365.036	426.135	154.043	235.029	182.015	194.657	233.774	160.082	291.358	275.674	87.9702	103.935
2510046G10Rik	0	0	22.4233	0	0	2.75897	0	2.53248	5.50721	4.85881	6.06153	4.28017	9.48184	8.7799	4.534	3.26728
2600006K01Rik	0	0	0	0	0	0	0	0	0	2.12918	1.00043	0.990545	0	1.44846	0	2.15632
2600014E21Rik	4.88496	39.1158	2.69102	3.08752	29.5767	0	4.69235	10.5508	1.47346	1.4615	0.766072	3.13263	96.8009	65.5794	11.8794	60.5627
2610001J05Rik	50.3269	46.3928	77.485	48.7198	542.364	519.218	114.403	203.412	64.1472	92.4992	78.8131	58.3275	377.096	364.457	89.8772	114.928
2610002M06Rik	164.682	150.958	239.827	103.835	520.098	563.189	400.714	171.741	154.085	235.911	327.283	140.014	1416.47	994.267	347.855	424.591
2610005L07Rik	368.795	474.186	461.475	176.237	1070.05	1131.18	336.015	783.022	143.846	110.746	210.518	131.576	1117.46	1371.43	429.395	429.487
2610008E11Rik	180.744	73.8237	230.085	120.765	402.143	610.376	71.1103	135.971	177.003	136.82	114.688	49.8471	347.884	390.319	105.172	247.397
2610016A17Rik	0	0	0	0	0	0	0	0	0	0	0	0	0	0	0	0
2610020C07Rik	12.4794	21.7539	67.3321	0	0	0	0	2.78453	29.6481	30.8044	36.2318	15.9935	3.15215	8.20189	0.503353	6.86886
2610020F03Rik	0	0	0	0	0	0	0	0	0	0	0	0	0	0.880998	0	1.92478
2610021A01Rik	94.6495	31.3395	79.6731	18.0505	228.409	240.032	45.6044	219.474	31.7037	69.8895	94.0871	44.6711	218.197	294.635	104.368	134.79
2610024D14Rik	5.62504	0	0	0	0	0	0	0	0	0	0	0	0	0	0	0
2610027F03Rik	0	0	0	0	0	0	0	0	0	0	0	0	0	0	0	0
2610027K06Rik	0	0	0	1.52999	0	0	0	0	0	3.28994	0.40264	1.66969	0	0	2.16271	0
2610028E06Rik	0	0	0	0	0	0	0	0	0	0	0	0	6.47855	6.75906	0.693501	2.09085
2610028H24Rik	0	0	0	0	0	0	0	0	0	0	0	0	0	0	0	0.962425
2610035D17Rik	0	9.99242	0	6.56611	57.3823	49.7851	6.67103	3.48047	2.54206	1.73413	2.11925	1.79843	91.6957	137.43	26.0759	16.3301
2610035F20Rik	15.6704	5.84966	0	0	0	0	0	15.2539	7.39113	5.76447	11.6789	10.4246	0	0	1.40651	11.0804
2610037D02Rik	116.428	17.5135	28.1412	34.7116	0	31.4886	20.99	39.4336	12.657	25.334	35.2298	23.9816	30.9565	12.1317	17.3721	23.6032
2610042L04Rik	0	0	0	0	0.671158	0	0	2.57914	0	3.27062	0	0	12.0636	3.73065	8.34295	5.44414
2610044O15Rik8	88.1943	180.472	93.5259	54.2274	181.683	265.241	637.096	256.367	232.857	98.3168	98.0545	72.3782	830.666	367.69	99.636	260.454
2610203C20Rik	408.59	348.401	414.475	211.836	102.215	212.975	162.56	120.984	67.4341	54.7302	128.022	111.371	429.658	525.732	198.383	184.204
2610203C22Rik	16.5535	0	0.961683	0	71.439	0	0	41.7915	0	3.87741	0.384206	0	0	0.322605	7.43862	4.29098
2610204G07Rik	3.17126	7.3376	29.4398	0	0	0	0	0	3.49832	1.81382	0	6.97207	0	0	0	0
2610206C17Rik	0	0	0	0	0	0	0	0.892841	0	0	4.01389	1.04247	0	1.95837	0.864044	0
2610300M13Rik	0	0	0	0	0	0	0	9.55312	0	0	0	0	0	1.18373	0	0
2610301B20Rik	115.406	124.183	62.6018	131.083	291.055	187.227	50.9882	82.4152	201.077	315.092	365.687	260.514	533.469	601.969	282.932	366.338
2610303G11Rik	0	0	0	0	0	0	0	0	0	0	0	0	0	0	0	0
2610306M01Rik	5.2983	8.22952	13.4706	0	31.7861	14.9585	9.21894	34.1764	7.55678	9.92941	24.5989	4.27735	49.1638	44.8772	25.4744	33.8395
2610307P16Rik	24.7817	21.511	11.5715	22.4271	0	0	35.4259	5.29356	13.5755	15.3134	33.5932	13.443	0.696152	10.2489	3.3681	8.6173
2610316D01Rik	0	0	0	0	17.8092	11.5327	16.5541	0	0	1.26352	1.22985	0	35.5844	23.2122	14.1364	16.9669
2610318M16Rik	30.0002	3.74736	2.66411	0	0	0	0	0	1.0677	3.29397	2.13748	0	0	0	0	0
2610318N02Rik	0	0	0	0	0	0.828214	0	9.45925	0	0	0	1.60368	0.736718	0	3.90771	0.94735
2610507B11Rik	2291.68	2569.8	1273.24	803.095	2495.37	5331.39	2338.65	3859.31	1070.02	2151.85	2078.93	1283.4	6561.63	6594.06	2141.96	3647.31
2610507I01Rik	0.974881	0	0	6.4361	0	4.84289	0	2.71985	0	1.68114	3.47931	5.32541	1.50872	0	0	1.02778
2610524H06Rik	32.2707	6.135	8.79846	2.14047	75.4023	45.2777	30.4431	10.7342	34.0792	46.7069	33.8596	35.1028	114.235	112.604	72.984	55.1485
2610528A11Rik	0	0	0	0	69.274	0	22.8475	10.1608	0	0	2.13748	3.1528	0	0	0.93948	0
2610528J11Rik	0	0	0	0	0	0	0	0	0	0	0	0	0	0	0	0
2700012I20Rik	0	3.75972	5.34579	0.854349	23.6604	0	18.6778	0.849519	6.22105	1.10161	2.14452	0	0	0	2.82772	0
2700016F22Rik	0	10.8929	0	0	0	1.47924	1.71462	0	3.45163	4.27393	5.61021	2.13926	9.25973	0	1.06205	8.39244
2700033N17Rik	0	9.73707	0	0	1.89593	0	0	0	2.92265	2.11606	0	1.99105	4.62358	0	1.87192	5.14493
2700038G22Rik	15.5047	4.32717	0	35.3845	0	0	2.16614	6.7128	27.671	1.58215	9.21721	5.89938	0	7.49731	7.98114	5.5047
2700046A07Rik	1.04836	0	10.4427	0	0	21.8539	9.67507	5.80866	1.24206	0	0	0.39112	23.4019	13.6798	11.245	13.6079
2700046G09Rik	24.8533	10.1458	31.4976	17.283	79.8748	0	17.7122	15.1518	15.0005	27.0664	17.7148	23.0275	12.4805	19.4215	10.406	6.72199
2700049A03Rik	199.799	431.647	128.036	103.038	291.487	105.511	51.8236	230.311	34.717	54.6518	63.3375	74.015	55.0629	100.113	41.8344	56.4773
2700062C07Rik	34.1217	28.6955	45.5602	10.3599	6.00377	4.36478	42.6744	27.3278	11.6739	31.5243	33.6351	16.2878	72.0762	143.119	76.4578	69.9054
2700068H02Rik	1.88144	0	0	0	0	0	1.80604	7.04407	0	0	2.88554	0	0	0	0	0
2700069I18Rik	0	0	0	0	0	2.99346	0	0	2.84159	1.78909	2.02846	1.02609	4.2875	0.880629	4.21041	0
2700081O15Rik	97.6549	50.8357	585.196	304.939	565.483	232.926	238.712	415.645	32.1003	25.3974	37.253	51.9634	228.24	381.884	67.9592	275.358
2700089I24Rik	0	0	0.888035	0	0	0	0	0	0	0	0	0	0	0	0	0
2700097O09Rik	28.4751	7.73209	33.9821	0	77.8703	103.002	40.3698	48.7759	21.6423	36.656	26.3183	18.8235	47.4772	40.6336	44.6002	62.7958
2700099C18Rik	11.9055	15.7543	35.4079	0	0	0	0	0	0.872238	1.8305	1.5863	0	1.11469	2.25827	2.7925	1.28278
2810001G20Rik	17.9667	34.7025	5.94873	58.9832	32.0593	50.985	10.2053	18.983	5.1824	10.8575	23.5443	7.70812	39.9227	83.7389	39.1545	47.8588
2810002D19Rik	5.94026	11.0629	0	27.4366	0	24.6771	20.8028	19.4862	11.5894	21.7287	25.454	15.7028	84.4689	55.459	16.4106	15.0594
2810004N23Rik	130.679	119.491	49.9596	175.55	528.661	700.815	117.905	206.034	197.365	203.672	217.009	153.97	692.876	515.691	174.494	206.916
2810006K23Rik	63.8542	30.659	44.7339	50.1343	122.966	192.211	65.8728	90.8946	38.9738	40.1701	69.3544	41.4283	180.79	132.275	64.0541	70.2212
2810013P06Rik	49.8707	70.5381	62.2662	34.7866	141.477	239.419	12.9095	27.0156	47.8748	39.8721	44.3979	34.3016	372.521	316.357	64.3272	58.487
2810021J22Rik	205.142	34.4438	47.4967	1.38807	42.8742	336.74	23.2072	134.619	21.0356	24.0588	30.2716	20.1288	181.915	409.729	57.5136	54.8165
2810025M15Rik	202.129	182.772	26.4148	250.457	263.661	248.618	136.706	443.964	62.5056	129.207	115.148	87.3234	79.1794	28.9417	78.135	63.513
2810029C07Rik	37.3907	1.49899	43.5983	37.2231	37.7996	71.4029	28.1023	116.809	4.42363	14.7528	6.26755	4.12748	156.134	145.71	25.1853	23.3345
2810030D12Rik	0	0	0	0	0	0	0	0	0	0	1.76313	1.03873	0	3.71403	0	1.43775
2810032G03Rik	13.6744	0.85026	7.11459	0	30.9367	81.9347	18.9094	11.788	12.1673	20.2048	9.08346	13.4459	165.09	193.728	35.2231	52.6892
2810039B14Rik	18.6473	25.6269	0	0	48.3428	87.3595	0.405313	11.5739	5.49946	3.55996	2.55331	3.79974	39.5654	6.76078	14.6545	6.63754
2810047C21Rik1	0	0	0	0	0	0	0	0	0	0	0	0	0	0	0	0
2810049E08Rik	0	0	0	0	0	20.2403	0	0	0	0	0	0	15.1179	4.52875	0.880312	12.8846
2810402E24Rik	12.7766	36.4956	36.6113	25.3166	25.9298	39.392	14.7191	48.5755	31.5212	32.4896	25.2767	25.844	31.4518	37.3885	24.0999	34.8763
2810403A07Rik	286.537	185.703	305.665	125.827	553.651	534.416	92.4533	397.012	72.6534	116.425	156.306	59.9741	753.212	604.904	108.254	284.003
2810403D21Rik	45.111	55.4021	13.4127	26.8684	15.341	97.6079	0	11.8633	49.2601	75.1563	62.3984	35.5475	15.6646	13.6028	16.4642	22.9692
2810403G07Rik	0	0	0	0	0	0	0	0	0	0	0	0	0	0	0	0
2810404F17Rik	0	0	0	0	0	0	0	0	0	0	0	0	0	0	0	0
2810404M03Rik	0	0	0	0	0	0	0	0	0	0	0	0	0	0	0	0
2810405F17Rik	0.818673	7.82841	9.2883	15.531	0	0	10.4882	8.17038	2.61521	2.57313	5.22794	1.86854	11.5098	7.31116	8.55056	10.6998
2810407A14Rik	0	0	0	0	0	0	0	0	0	0.869679	0	0.939283	11.4501	4.52267	0	2.34769
2810408A11Rik	54.8527	0	0	19.1554	0	0	0	6.04797	9.39033	0.700611	0.685368	2.06598	0	3.2028	1.15713	0
2810408I11Rik	0	0	0	0	0	0.836756	0	0	6.08323	8.10987	12.4046	0	6.83114	0	0	0
2810410L24Rik	35.9093	21.0248	17.9225	9.55522	41.3475	0	0.737256	49.5821	5.04231	17.456	2.63256	3.05901	9.36032	5.39677	8.01803	6.81503
2810414N06Rik	0	0	0	0	0.706644	15.2714	3.81053	1.31051	2.66715	7.14127	4.71051	2.91219	9.90041	19.4648	10.1214	8.22782
2810425M01Rik	0	0	0	0	0	0	0.75858	0	0	2.08573	1.95045	0.975498	3.04995	0	0	0.768087
2810429I04Rik	71.6395	31.78	6.31388	24.109	49.7993	17.6796	35.5739	2.74594	19.5566	10.048	17.0361	10.0031	55.3504	88.3809	34.4494	42.798
2810430I11Rik	0	0	0	0	0	13.5635	0	0	1.09511	1.02704	3.003	1.02644	0	11.5492	0	1.02136
2810432F15Rik	0	0	0	0	0	0	0	0	0	0	0	0	0	0	0	0
2810433D01Rik	72.0913	1.69029	0.907938	58.5205	0	0	0	0	16.5816	21.1056	47.3716	13.2187	0.977751	9.29153	12.5829	20.6807
2810442N19Rik	0	0	0	0	0	0	0	0	0	0	0	0	0	0	0	0
2810454H06Rik	0	0	10.0923	0	28.3223	0	0	0	0	4.72159	4.5099	0	20.215	3.16726	0	3.10716
2810455O05Rik	7.67794	0	5.1224	0	0	0	0.863303	27.6409	1.95619	1.01212	1.00252	1.02196	44.9326	35.5381	10.1519	26.1201
2810459M11Rik	0	1.71149	0	25.4277	51.3064	109.616	1.29012	6.12092	3.81211	2.82833	1.75951	0.835053	70.5422	134.141	32.3584	22.414
2810468N07Rik	4.44038	0	0	14.796	10.6963	46.0875	80.6132	43.0643	2.68209	4.22601	2.54332	4.58528	101.088	89.758	102.222	99.7259
2810471M01Rik	0	0	0	0	0	0	0	0	0	0	0	0	0	0	0	0
2810474O19Rik	767.485	812.115	329.946	801.168	257.164	467.058	175.119	397.86	287.354	425.222	490.684	325.283	221.256	460.492	128.08	153.896
2900005J15Rik	8.57299	0.946485	8.75874	4.23997	0	30.5629	1.63169	0	0	0.831724	3.63654	0.889591	3.65652	1.2243	0.818408	2.4697
2900009J06Rik	0	0	0	0	12.981	0	0	1.39934	0	2.5151	3.30973	1.85228	3.38922	0	1.52145	4.93648
2900011O08Rik	28.4901	4.79104	0	0	783.437	1928.87	524.014	522.772	36.6537	30.0747	10.3722	32.4238	2791.26	3299.39	1737.36	1836.27
2900026A02Rik	781.575	1014.74	959.078	1077.76	1049.01	2466.8	1173.61	1942.06	295.716	352.434	456.517	354.062	559.689	714.535	269.387	479.258
2900041M22Rik	18.3703	1.44221	0	0	0	28.5628	2.1078	1.31777	0	0	0	0	15.2465	12.587	1.38043	7.70479
2900042K21Rik	0	0	0	0	0	0	0	0	0	0	0	0	0	0	0	0
2900045O20Rik	0	8.97932	0.941035	0	29.7897	20.4536	6.08804	32.6645	0.859131	4.40959	5.5084	2.74378	37.0665	31.4473	11.0442	12.1034
2900052L18Rik	45.3879	14.061	15.0937	53.5413	19.3944	0	2.13728	2.15511	4.23998	6.41557	10.0002	0.958924	9.23338	21.3676	8.89167	12.8967
2900052N01Rik	2.87572	0	7.99462	0	589.939	534.163	16.3143	77.5609	7.01465	1.71606	1.69583	2.6983	1261.51	1104.48	217.635	307.906
2900055J20Rik	10.0699	0	0	0	53.9655	114.85	27.2676	10.1054	3.82277	1.31041	1.2755	0	79.1089	90.8052	37.0006	67.7658
2900060B14Rik	0	0	0	10.2185	0	2.37905	0	0	0	2.22751	2.17559	0	0	0	0.951103	0
2900060N12Rik	12.1687	0.902523	17.545	0	0	14.1738	136.12	4.21579	1.10497	12.3166	8.23019	9.08505	66.8175	10.757	21.2938	51.2665
2900072N19Rik	0	0	0	0	0	0	16.5964	1.54588	0	0	0	0	4.7633	0	0	0
2900076A07Rik	27.2959	26.3115	22.737	111.539	49.1966	35.6834	32.9656	26.0821	17.3152	18.2755	19.6795	13.22	38.233	24.2498	23.6406	25.0721
2900079G21Rik	19.3801	0	0	0	15.9465	16.632	13.132	12.8551	0	0.89746	1.83387	0	21.5465	29.9169	36.5677	43.5953
2900089D17Rik	76.2162	7.90284	7.23392	16.0814	0	0	0	0	43.583	13.0794	16.5589	6.52537	0	2.69478	0.481176	7.57613
2900092C05Rik	0	0	0	0	0	0	0	0	0	0	0	0	0	0	0	0
2900093K20Rik	22.5002	26.2315	15.9847	5.96077	0	0.793015	4.23101	2.54019	9.60929	1.09799	5.34369	5.25466	12.1388	3.52398	0.93948	8.66149
2900097C17Rik	1924.76	2172.26	1353.91	1583.39	8568.77	13126.5	7259.48	6267.82	3987.19	4422.84	3858.86	3410.67	18006.4	16853.7	13314.3	15805.9
3000002C10Rik	7.73912	48.4531	17.618	17.297	1.40723	30.152	10.4686	26.6185	9.10422	20.6067	23.6875	6.66542	80.2449	138.958	7.5236	12.6174
3010001F23Rik	0	0.940566	2.164	0	23.4123	0	0	8.50095	6.43165	1.10235	0.885295	6.22692	12.9996	6.19147	6.60249	3.44135
3010003L21Rik	2.68876	18.6384	16.1415	4.56805	0	0	10.1596	8.49927	18.6234	10.6461	8.56856	4.13853	0	2.507	0	0.757753
3100002H09Rik	0	0	0	0	0	0	0	5.08039	0	0	0	0	0	0	0	0
3100003L05Rik	0	0	10.6564	10.2185	0	0	0	0	7.47389	7.68594	16.0311	15.764	0	0	0	1.92478
3110001I22Rik	58.019	12.3689	29.7491	4.40285	0	16.2376	5.39051	19.4585	7.59089	6.60514	2.10945	4.22121	6.0081	5.25935	10.7161	14.9408
3110002H16Rik	200.194	341.644	139.92	93.3795	99.2049	150.382	225.726	102.61	174.767	166.246	231.205	70.3087	80.7359	48.9208	250.952	188.068
3110004A20Rik	0	0	0	0	0	0	0	0	0	0	0	0	0	0	0	0
3110006O06Rik	0	0	0	2.64802	0	0.763497	0	0.794938	1.14012	0	0	3.18376	0	5.83182	1.01713	1.87093
3110009E18Rik	0	0	0	0	0	1.26589	1.05753	0	5.0004	7.90488	5.97108	3.94015	1.01136	1.10101	5.41023	4.93428
3110009F21Rik	0	0	0	0	0	0	0	0	0	0	0	0	0	0	0	3.84955
3110009M11Rik	0	0	0	0	0	0	0	0	0	1.09799	0	0	0	0	0	0
3110015C05Rik	0	0	0	0	0	0	0	0	0	0	0	0	0	0	0	0
3110018I06Rik	0	0	0	0	0	0	0	0	0	0	0	0	0	0	0	0
3110021N24Rik	2.49855	0	0	0.794257	0	17.0063	0	0.641969	0.95002	0.959937	5.59654	0	0	4.15795	4.90062	12.2212
3110035E14Rik	27.0883	13.8741	0	5.40362	916.849	1494.25	37.6255	412.882	38.3911	29.0106	17.661	25.5464	3008.51	3445.3	472.883	2144.69
3110039M20Rik	0	0	8.00148	0	1.97382	2.11019	2.52525	6.59518	0	0	0	1.89384	38.6576	22.381	3.89305	12.3195
3110040M04Rik	0	0	0	0	0	0	0	0	0	0	0	0	0	0	0	0
3110040N11Rik	23.8679	33.6151	16.4547	3.2703	45.0698	88.6237	30.3249	22.8857	28.9385	51.3301	45.0504	12.9126	71.5172	125.66	28.98	34.3903
3110043O21Rik	54.4777	47.2042	27.627	57.8357	292.184	196.272	39.0246	161.036	17.7854	19.3119	40.011	27.8466	295.194	337.418	121.165	133.399
3110045C21Rik	0	0	0	0	0	0	0	4.27232	3.3464	1.76732	0	0	3.64874	0.94135	3.0028	3.92985
3110053B16Rik	2.48217	0	0	60.4446	72.8282	9.13405	0	9.33124	3.62962	5.97938	13.1521	10.5736	22.8574	21.6187	16.3995	8.46722
3110056K07Rik	20.7409	70.2177	46.7624	11.2446	7.11162	8.52166	23.9948	32.8376	15.2127	29.3566	22.5038	16.7721	32.1801	21.3954	7.94527	29.9559
3110062M04Rik	39.7404	18.7132	14.6196	27.9707	174.89	151.422	10.2153	12.5426	5.34468	9.24673	20.8818	10.6091	8.91528	13.7009	19.0407	30.9275
3110067C02Rik	0	2.84311	0	0	0	0	0	7.852	0	0	0	0	3.83723	2.93465	0.839592	3.23495
3110070M22Rik	0	0	1.83016	0	0	84.5616	17.2753	6.95283	2.85003	5.18592	3.85679	3.07846	1.24458	22.9475	7.35996	9.89372
3110079O15Rik	0	0	0	0	0	0	0	0	0	0	0	0	2.2798	4.44057	0	0
3110082I17Rik	12.1934	8.88371	18.2154	3.00716	150.835	168.633	64.6072	35.3073	89.8196	30.2154	97.9319	57.3484	118.523	104.663	57.5375	75.6402
3110082J24Rik	0	0	0	0	0	0	0	10.5159	0	0	0.683096	0	3.34487	3.64139	7.58151	5.34776
3110083C13Rik	6.4222	0	17.4444	1.95365	1.10887	0	0	7.88294	6.07981	0.712023	1.54631	5.23851	4.54117	36.0596	3.47587	6.90687
3110099E03Rik	0	0	0	0	0	0.561981	0	3.99974	0	0	0	0	0	8.55102	1.75321	0
3200001D21Rik	3.75004	0	0	0	0	0	0	0	0	0	0	0	0	0	0	0
3222401L13Rik	67.913	24.7055	2.23199	54.0388	34.0194	59.5696	35.567	11.1235	12.4328	16.7378	17.5703	7.98085	36.1165	19.6963	12.3607	15.4269
3300002A11Rik	0	6.71426	0	0	0	0	0	0	0	0	4.60469	0.988337	0	0	2.56464	0.932518
3300002I08Rik	40.0863	5.54374	11.0349	4.92736	4.2922	2.75324	19.7164	14.3011	17.251	29.4829	23.4402	13.585	2.80961	14.6905	15.6929	20.2165
3300002P13Rik	0	0	0	0	0.780295	8.28973	0	0	0	0	0	0	1.5855	8.44732	0.966857	0.901617
3300005D01Rik	0	0	0	0	0	0	0	0	0	0	0	0	0	0	0	0
3425401B19Rik	0	0	9.78123	0	0	6.88039	0	0	0.918029	64.3758	2.52154	1.71424	0.737576	4.05933	1.58557	2.40766
3632451O06Rik	120.917	98.8235	291.361	250.963	145.937	240.141	287.224	153.491	154.353	178.236	139.016	156.396	661.991	762.324	782.724	642.52
3632454L22Rik	0	0	0	0	7.33836	37.2692	4.8528	0.697597	0	0	0.775987	0	32.4788	25.8495	6.90088	11.1899
3830403N18Rik	0	0	0	0	22.1524	26.7012	0	2.23579	0.749639	0	2.80138	0	0.942107	0	1.18634	0
3830406C13Rik	92.6612	128.448	129.653	29.2991	270.906	295.058	102.814	143.937	91.1895	138.27	141.249	111.589	247.588	340.686	118.038	132.822
3830408C21Rik	18.8396	29.1425	5.92021	9.38163	14.1272	4.47635	1.30947	17.0241	3.92016	9.16295	7.07163	4.80583	78.6574	71.1252	7.70322	14.7628
3830417A13Rik	0	0	0	0	0	0	0	0	1.0677	0	0	0	0	0	0	0
3830432H09Rik	24.838	0	0	0	0	0	2.12756	0	0.722418	0	0	0	0	0	0	0
3930402G23Rik	3.19638	20.716	5.38542	5.36936	0	0	0.725278	0	13.0577	14.2908	16.1145	25.0615	0	3.5072	8.28253	2.50984
4430402I18Rik	89.9606	38.2842	22.977	23.8348	4.33892	7.40673	26.2835	15.1722	69.7661	120.285	136.071	101.571	65.4272	45.314	9.49731	26.1661
4631405J19Rik	31.6641	14.2534	0	0	0	0	0	0	12.037	21.02	9.36396	16.0704	0	0	0	0
4631405K08Rik	0	0	0	0	0	0	0	0	0	0	0	0	0	0	0	0
4632404H12Rik	24.9936	10.8757	96.7827	22.7016	45.6477	182.945	41.9064	91.2975	16.5976	26.4308	37.6912	23.3252	190.413	256.299	93.502	171.727
4632404M16Rik	0	0	0	0	0	0	0	0	0	0	0	0	0	0	0	0
4632411P08Rik	0.960423	0	0	0	0	0	0	1.72816	0	0	2.10569	0	0.756388	0.785718	2.20665	0
4632415L05Rik	49.9142	130.855	139.055	114.866	117.376	261.698	88.4719	180.133	105.736	168.112	134.112	98.4806	262.785	197.185	182.486	205.632
4632427E13Rik	276.238	288.291	162.991	319.071	13.6079	223.276	10.8925	31.5733	16.6189	64.9762	22.5195	25.1961	76.7424	22.8988	23.3624	18.1636
4632428C04Rik	7.42311	2.45058	0	0.769844	26.7863	26.146	2.22503	0	13.207	9.51216	9.99322	8.72055	22.8137	8.07596	5.06851	6.52327
4731419I09Rik	0	0.938269	0	0	0	0	0	0	1.1144	1.07566	1.13826	0	0	0	0	0.991654
4732414G09Rik	9.70289	0.56346	0	0	0	0	0	0.539483	20.7105	21.0178	6.88942	0.600857	7.67893	7.7491	5.03915	30.7091
4732419C18Rik	60.2908	7.60757	4.38615	23.7071	17.1665	0	0	0	10.7004	11.502	23.4539	10.2631	0	4.88085	1.03919	8.24837
4732440D04Rik	291.506	151.413	269.181	69.0505	2.78679	5.73767	0	48.4573	43.3818	11.0914	69.4573	103.199	17.2781	14.5834	43.2899	20.2996
4732463B04Rik	4.68254	0	0	2.71855	0	7.0779	2.62435	0	0	0	0	0	1.45887	1.5219	4.48394	3.24455
4732465J04Rik	0	0	0	8.80114	0	0	0	0	0	0	2.90964	1.0111	0	0	0	0
4732471J01Rik	41.4463	17.3325	36.8988	34.4758	32.0862	22.39	2.0002	3.77364	29.3985	47.4748	21.8236	15.074	45.9472	31.5497	12.8726	11.4047
4732487G21Rik	0	0	0	0	0	0	0	0	1.01951	0	0	2.20179	0	0	0	0
4732490B19Rik	0	0	0	0	0	0	0	0	0	0	0	0	0	0	0	0
4732491K20Rik	49.4704	67.6708	38.0386	1.7254	0.79638	35.2778	8.32301	3.37856	27.6257	30.7493	40.9585	20.3623	47.8849	29.1857	48.5689	26.2057
4732496C06Rik	7.85084	0	1.45478	0	58.9108	17.0002	0	0.701418	4.65113	12.919	7.36602	3.98576	9.52042	44.5402	10.1411	9.80929
4831440D22Rik	0	0	0	0	0	0	0	0	0	0	0	0	0	0	0	0
4831440E17Rik	0	13.726	0	0	0	6.0401	0	14.2082	0	4.28617	2.79829	0	4.90105	5.76978	1.12147	3.08236
4833403J16Rik	39.3757	22.663	82.5912	75.1645	175.016	147.299	95.4716	122.531	1.56055	0	5.13252	5.28813	13.7112	11.7129	3.22449	3.06936
4833405L11Rik	0	0	0	0.890292	0	0	0	0	0	0	0	3.12789	0	0	0	0
4833407H14Rik	0	0	2.76925	0	0	0	0	1.85593	0	1.02041	2.02822	0	0	0	0	1.92133
4833411C07Rik	3.27078	0	34.2486	0	0	8.60028	2.7189	3.95796	0	1.6147	2.54421	0.897113	0	13.4571	3.29465	5.50923
4833412C05Rik	0	0	0	0	0	2.98064	8.56802	3.74758	0	0	1.21575	0	4.51777	0	3.89834	3.83823
4833413E03Rik	0	0	0	0	0	0	0	0	0	0	0	0	0	0	0	0
4833413G10Rik	21.9677	9.21904	15.8166	20.7601	67.8394	62.0923	13.1864	11.2825	20.3367	25.9045	22.9703	20.4498	68.4852	66.1076	16.7942	32.0015
4833417C18Rik	0	0	0	26.0739	0	0	0	7.39785	4.00637	0	0.838735	0.844826	4.39997	8.23419	2.17249	2.10037
4833418N02Rik	0	24.5564	3.95465	9.85317	0	26.3333	7.04603	5.02025	4.63804	22.5635	3.2322	6.79502	2.01447	16.4038	4.88145	4.55169
4833418N17Rik	0	0	0	0	0	0	0	0	0	0	0	0	0	0	0	0
4833420G17Rik	190.804	99.63	113.198	219.534	181.861	363.86	176.673	195.845	52.4923	102.119	92.1545	64.5552	286.596	272.816	139.785	149.196
4833422C13Rik	5.06064	9.64871	0	36.6851	43.7129	7.78919	10.4888	8.88476	14.0095	24.4985	29.1338	11.8288	112.636	125.385	5.59173	15.0512
4833422M21Rik	14.3999	20.2788	2.54909	2.56135	0	0	8.38106	2.86837	0.944151	1.09809	8.74162	0.981389	0	0	0.940224	4.92824
4833423E24Rik	0	0	0	0	0	0	0	0	0	0	0	4.40832	3.99789	5.11117	7.02915	2.10668
4833427F10Rik	0	0	0	0	0	0	0	0	0	0	0	0	0	0	0	0
4833427G06Rik	51.806	71.506	24.2783	59.8406	0	0	0	0	103.334	157.408	120.638	84.9629	0	0	3.81611	0
4833428L15Rik	19.3342	2.35707	0	0	0	0	0	0	5.74246	0.651709	0	0	0	0	0	0
4833439L19Rik	531.802	512.533	526.098	467.663	730.349	795.443	870.721	1025.46	1197.62	1536.88	1591.48	1144.96	857.807	1086.66	850.468	992.582
4833445I07Rik	57.3183	7.07203	41.8171	67.9036	0	2.17621	0	1.80981	11.3703	1.2814	7.49441	0	14.2047	18.7325	2.98451	7.0628
4921501E09Rik	0	0	0	0	0	0	0	0	0	0	0	0	0	0	0	0.962437
4921501I09Rik	0	0	0	0	0	0	0	0.846729	0	0	0	0	0	0	0	0
4921504A21Rik	24.4794	43.0261	0	9.08026	18.9621	0	29.2348	22.0677	12.3993	27.8419	21.5806	20.6372	19.9175	57.4113	27.0841	59.466
4921504E06Rik	0	0	0	0	0	0	0	0	0	0	0	0	0	0	0	0
4921507G05Rik	0	0.838386	0	0	0	2.74681	0	0	0	0	0	1.74842	0	0	0	0.779966
4921507P07Rik	1.60177	6.43198	0.757219	0	0	1.6791	10.1907	5.80204	2.82948	9.11949	3.6737	3.01304	1.7295	50.0125	10.6575	4.10028
4921508D12Rik	0	0	0	0	0	0	0	0	0	0	0	0	0	0	0	0
4921509A06Rik	0	0	0	0	0	0	0	0	0	0	0	0	0	0	0	0
4921509C19Rik	0	0	0	0	0	0	0	0	0	0	0	1.05092	0	0	0	0
4921509O07Rik	0	0	2.42281	14.3964	0	0	0	0	0	0	0	0	1.2124	0	0	3.08817
4921511C10Rik	0	0	0	3.59156	0	0	0	0	0	0	0	0.997018	0	0	0	0
4921511C20Rik	0	0	0	0	0	0	0	0	0	0	0	0	0	0	0	0
4921511I17Rik	0	14.9894	0	0	0	0	0	0	0	0	0	0	0	0	0	0
4921513I03Rik	0	16.8631	0	0	0	0	0	0	0	0	0	0	0	0	0	0
4921513I08Rik	0	0	0	0	0	0	0	0	0	0	0	0	0	0	0	0
4921514A10Rik	3.89541	38.7977	0	0	0	0	0	5.10037	0	1.9507	2.84188	3.05448	1.09178	0	0	0
4921515E04Rik	0	0	1.62051	0	0	0	0	0	0	0	0	0	0	0	0	1.05589
4921515L22Rik	0	0	0	0	0	0	0	0	0	0	0	0	0	0	0	0
4921517D22Rik	0	0	0	0	0	0	4.35256	0.864991	0	0	0	0	0	0.83861	0	0
4921518K17Rik	0	0	0	0	0	0	0	0	0	0	0	0	0	0	0	0
4921520N01Rik	0	0	0	0	0	0	0	0	0	0	0	0	0	0	0	0
4921521D15Rik	0	0	0	0	0	0	0	0	0	0	0	0	0	0	0	0
4921522A10Rik	0	0	0	0	0	0	0	0	0	0	0	0	0	0	0	0
4921522P10Rik	0	0	0	0	0	0	0	0	0	0	0	0	0	0	0	0
4921523L03Rik	0	7.81029	11.8927	0	0	0	0	0	0	0	0	0.878015	0	0	2.30668	0
4921524J17Rik	63.1876	71.7193	71.9762	252.149	82.2856	103.034	250.315	206.406	116.647	108.009	135.56	130.617	122.077	100.063	63.1572	123.548
4921524L21Rik	0	0	0	0	0	0	0	0	0	0	0	0	0	0	0	0
4921525O09Rik	0	0	0	0	0	0.764881	0	0.904658	0	0	1.03763	0	0	0	0	0
4921528I07Rik	5.11843	3.03191	0.563577	0	0	0	0	0	0	0	0	0	0	0	0	0
4921529L05Rik	0	0	0	0	0	0	0	0	0	0	0	0	0	0	0	0
4921530L21Rik	0	0	0	0	0	0	0	11.2094	0	0	0	0	9.54747	0	0	0
4921531C22Rik	10.3766	12.7783	6.56813	8.46171	5.62163	23.1929	27.8306	8.07153	17.3792	17.5395	20.4615	26.3484	49.6732	26.7322	30.629	19.2812
4921534H16Rik	0	0.936841	0	0	0	0	0	0	0	0	0	0	0	0	0	0
4921536K21Rik	1.8348	0	0	1.71132	0	9.26022	4.37859	0.851314	8.07356	12.5146	10.7704	13.9005	14.9313	4.93798	2.27407	0
4921539E11Rik	0	0	0	0	0	0	0	0	0	0	0	0	0	0	0	0
4921539H07Rik	19.6167	0	24.4385	0	39.6941	27.8022	0	0	7.64173	0	0	2.40884	7.0857	41.2229	2.83904	13.6041
4922502D21Rik	0	0	4.44018	0	0	0	0	0	0	0	0	0	0	0	0	0
4922502N22Rik	0	0	0	0	0	0	0	0	0	0	0	0	0	0	0	0
4930401A07Rik	0	0	0	0	0	0	0	0	0	0	0	0	0	0	0	0
4930401C15Rik	0	0	0	0	0	0	0	0	0	0	1.06874	0	0	0	0	0
4930401G09Rik	0	0	0	0	0	0	0	0	0	0	0	0	0	0	0	0
4930401O10Rik	0	0	0	0	0	0	0	0	0	0	0	0	0	0	0	0
4930401O12Rik	0	0	0	0	0	0	0	0	0	0	0	0	0	0	0	0
4930402C01Rik	0	0	0	0	0	0	0	0	0	0	0	0	0	0	0	0
4930402F06Rik	0	0	0	0	0	0	0	0	0	0	0	0	0	0	0	0
4930402F11Rik	0	0	0	0	0	0	0	0	0	0	0	0	0	0	0	0
4930402H24Rik	602.581	625.211	887.221	530.048	525.48	680.261	336.663	393.13	130.3	253.291	295.139	271.586	1067.42	1387.09	731.479	737.155
4930402K13Rik	0	0	0	0	0	0	0	0	0	0	0	0	0	0	0	0
4930403D09Rik	0	0	0	0	0	0	0	0	0	0	0	0	0	0	0	0
4930403P22Rik	0	0	0	0	0	0	0	0	0	0	0	0	0	0	0	0
4930404A12Rik	0	0	0	0	0	0	0	0	0	0	0	0	0	0	0	0
4930404H11Rik	0	0	0	0	0	0	0	0	0	0	0	0	0	2.64298	0	0
4930404H24Rik	0	0	0	0	0	0	0	0	0	0	0	0	0	0	0	1.92477
4930404I05Rik	0	0	0	0	0	0	0	0	0	0	0	0	0	0	0	0
4930404I20Rik	0	0	0	0	0	0	0	0	0	0	0	0	0	0	0	0
4930404N11Rik	13.4404	0	0	0	0	0	0	0	0	0	0.620893	0	0	0	0	0
4930405A10Rik	0	0	0	0	0	0	0	0	0	0	0	0	0	0	0	0
4930405A21Rik	19.2948	8.79332	0	1.63549	0	0	0	0	3.04495	1.71765	2.56775	2.28378	0	35.833	1.46968	0.899641
4930405D11Rik	0	0	0	0	0	0	0	0	0	0	0	0	0	0	0	0
4930405H06Rik	0	0	0	0	0	0	0	0	0	0	0	0	0	0	0	0
4930405J17Rik	0	0	0	0	0	0	0	0	0	0	0	0	0	0	0	0
4930405L22Rik	0	0	0	0	0	0	0	0	0	0	0	0	0	0	0	0
4930405O22Rik	17.6746	0	0	0	0	0	0	0	0	0	1.9745	1.97239	0	2.17118	0	0
4930406D18Rik	0	0	0	0	0	0	0	0	0	0	0	0	0	0	0	0
4930407G08Rik	0	0	0	0	0	0	0	0	0	0	0	0	0	0	0	0
4930407I10Rik	0	3.73209	0	0	0.740013	0	0	0	0	0	0	0	0	0	0	0
4930407I19Rik	0	0	0	0	0	0	0	0	0	0	0	0	0	0	0	0
4930408K08Rik	2.81252	0	0	0	0	0	0	0	0	0	0	0	0	0	0	0
4930408O17Rik	0	0.649361	0	2.14609	0	0	0	0	0	0	1.91836	0	0	0	0	0
4930412B13Rik	0	0	0	0	0	0	0	0	0	0	0	0	0	0	0	0
4930412C18Rik	8.99254	8.88519	19.4379	8.33356	129.832	30.0261	2.54993	0	39.3418	16.551	69.0567	11.6886	98.8611	11.5552	14.8463	3.85932
4930412E21Rik	0	0	0	0	0	0	0	0	0	0	0	0	0	0	0	0
4930412F09Rik	0	0	0	0	0	0	0	0	0	0	0	0	0	0	0	0
4930412L05Rik	2.28827	0	7.33775	0	0	0	2.27426	0	0.643264	0	0	0	0	1.64893	0	4.01005
4930412M03Rik	0	0	13.0293	0	0	0	0	0	0	0.883715	0.942635	1.90634	0	0	0	1.25754
4930412O13Rik	12.9565	0	0	0	0	0	0	13.6151	0	0	0	0	0	0	0	0
4930413E15Rik	0	0	0	0	0	0	0	0	0	0	0	0	0	0	0	0
4930415C11Rik	0	0	0	0	0	0	0	0	0	0	0	0	0	0	0	0
4930415H17Rik	0	0	0	0	0	0	0	0	0	0	0	0	0	0	0	0
4930415L06Rik	0	0	0	0	0	0	0	0	0	0	0	0	0	0	0	0
4930415O20Rik	7.50005	3.74736	0	0	0	0	0	0	1.0677	4.39196	5.34369	0	0	0	0.93948	0
4930417H01Rik	0	0.983765	0	0	0	0	0	0	0.828584	5.4917	7.36708	3.40435	0	0	1.677	0
4930417O13Rik	5.06793	8.06526	0	0	0	0	0	0	0	0	0	0	2.09931	30.2887	0	0.69676
4930417O22Rik	0	0	0	0	0	0	0	0	0	0	0	0	0	0	0	0
4930419G24Rik	0	0	0	0	0	0	0	0	0	0	0	0	0	0	0	0.9624
4930421P07Rik	0	0	0	0	0	0	0	0	0	0	0	0	0	0	0	0
4930422C21Rik	0	0	0	0	0	0	0	0	0	1.03648	0	3.34125	0	0	0	0
4930422M22Rik	0	0	0	0	0	0	0	0	0	0	0	0	0	0	0	0
4930423D22Rik	13.7043	0	1.69685	0	0	0	0	0	9.15941	8.04399	11.0253	6.32834	10.9085	0	1.75479	3.44627
4930423D24Rik	0	0	0	0	0	0	0	0	0	0	0	0	0	0	0	0
4930423M02Rik	0	0	0	0	0	0	0	0	0	0	0	0	0	0	0	0
4930425K10Rik	0	0	0	0	0	0	0	0	0	0	0	0	0	0	0	0
4930425L21Rik	0	0	0	0	0	0	0	0	0	0	0	0	0	0	0	0
4930425O10Rik	0	0	0	0	0	0	0	0	0	0	0	0	0	0	0	0
4930426D05Rik	0	0	0	0	0	0	0	9.76228	0	0	0	0	25.6233	0	2.67187	1.86675
4930426I24Rik	2.64524	26.2834	0	13.3475	0	0	0	0	1.66415	0	11.8758	0	4.1476	0	0.681284	3.00003
4930426L09Rik	0	0.784777	0.716713	0	0	1.50416	0	0	0	0	2.47038	2.5464	37.0788	19.6499	2.85685	2.05969
4930428D20Rik	0	0	0	0	0	0	0	0	0	0	0	0	0	0	0	0
4930428E07Rik	0	0	0	0	0	0	0	0	0	0	0	0	0	0	0	0
4930428N03Rik	0	12.7873	0.572192	0.571304	0	0	0	0	0	0.6658	0	0.666842	0	0	2.69058	3.77046
4930428O21Rik	0	0	0	0	0	0	0	0	0	0	0	0	0	0	0	0
4930429D17Rik	0	0	0	0	0	0	0	0	0	0	0	0	0	0	0	0
4930429F24Rik	5.68907	0	1.45888	0	0	9.57883	0	0	0.911062	0	4.62628	0	1.16647	2.04791	0	0
4930429H19Rik	0	0	0	0	0	0	0	0	0	0	0	0	0	0	0	0
4930429P21Rik	0	0	0	0	0	0	0	0	0	0	0	0	0	0	0	0
4930430A15Rik	0	0	0	0	0	0	0	0	0	0	0	0	0	0	0	0
4930430E12Rik	0	0	6.44526	20.9799	0	0	0	0	0	0.688087	0	1.29462	0	1.08528	0	0
4930430F08Rik	69.4357	69.6927	56.0966	5.34395	114.956	101.668	15.3995	48.6886	18.385	15.8931	35.2273	11.1283	153.033	315.556	50.803	117.426
4930430O22Rik	7.50005	0	0	0	0	0	0	0	0	0	0	1.05093	0	0	0.93948	0.962384
4930431F10Rik	0	0	0	19.5682	0	12.3544	0	0	0	0	1.51911	0	0.887914	0	0	0
4930431F12Rik	5.78747	3.03198	0	3.07096	0	0	3.06811	0	0	0	0	0	0	0	0	0
4930431L21Rik	0	0	0	0	0	0	0	0	0	0	0	0	0	0	0	0
4930431P03Rik	0	0	39.9029	0	0	0	0	0	0	3.38708	0	0	0	0	1.08557	0
4930431P19Rik	63.6434	24.7982	7.06608	17.7936	0	3.65029	0	3.70085	7.64989	12.5296	21.0665	16.0759	13.6708	27.9773	14.4692	23.0074
4930432B10Rik	0	7.73413	3.30326	0	0	0	0	9.83628	0	0.750085	1.69379	0	16.9388	0	4.50513	11.2233
4930432E11Rik	2.88308	15.5883	0	0	0	0	39.8656	1.78218	0	0	1.01846	0	1.45179	0.771787	6.02975	4.14879
4930432H08Rik	0	0	0	0	0	0	0	0	0	0	0	0	0	0	0	0
4930432K21Rik	11.3184	3.3268	72.5949	0	10.8998	32.5266	151.159	13.133	0	0.67306	10.0408	0.620543	0	27.796	38.0496	8.38851
4930432L08Rik	0	0	0	0	0	0	4.23102	0	0	0	0	0	0	0	0	0
4930432M17Rik	0	0	0	0	0	0	0	0	0	0	0	0	0	0	0	0
4930432O09Rik	0	0	0	0	0	0	0	0	0	0	0	0	0	0	0	0
4930433B08Rik	0	0	0	0	0	0	0	0	0	0	0	0	0	0	0	0
4930433I11Rik	5.55468	0	0	0	0	0	0	0	0	0	0	0	5.52808	0	0	0
4930433J02Rik	0	0	0	0	0	0	0	0	0	0	0	0	0	0	0	0
4930433N12Rik	0	0	0.733837	0	0	0	2.05761	0	0	0	0	0	0	0	0	0
4930434B07Rik	0	0	17.7655	0	0	0	0	0	0	2.72456	1.95989	0	0	0	0	0
4930434F21Rik	0	0	0	0	0	0	0	0	0	0	0	0	0	0	0	0
4930434O05Rik	0	0	0	0	0	0	0	0	0	0	0	0	0	0	0	0
4930435C17Rik	0	0	0	0	0	0	0	0	0	0	0	0	0	0	0	0
4930435E12Rik	0	0	0	0	0	0	0	0	0	0	0	0	0	0	0	0
4930435F18Rik	35.8072	18.2912	38.2024	0.975417	0	48.4383	7.86605	15.5436	2.04789	0	5.12219	2.08751	3.37008	0	1.2573	2.12554
4930437M23Rik	0	0	0	0	0	0	0	0	0	0	0	0	0	0	0	0
4930438A08Rik	0	0	0	0	0	0	0	0	0	0	0	0	5.99219	0	0.64622	0
4930438E09Rik	0	0	0	0	0	0	0	0	0	0	0	0	0	0	0	0
4930439A04Rik	0	0	0	0	0	0	0	0	0	0	0	0	0	0	0	0
4930439D14Rik	0	0	0	0	0	0	0	0	0	0	0	0	0	2.79774	0.994488	0.860425
4930440C22Rik	0	0	0	0	0	0	0	0	0	0	0	0	0	0	0	0
4930440I19Rik	0	10.3052	0	0	0	0	0	0	0	0	0	0	0	0	0	0
4930441H08Rik	0	0	0	0	0	0	0	0	0	0	0	0	0	0	0	0
4930441J16Rik	0	0	0	0	0	0	0	0	0	0	0	0	0	0	0	0
4930442G10Rik	0	0	0	0	0	0	0	0	0	0	0	0	0	0	0	0
4930442G15Rik	0	0	0	0	0	0	0	0	0	0	0	0	0	0	0	0
4930442H23Rik	0	0	0	0	0	0	0	0	0	0	0	0	0	0	0	0
4930442J19Rik	0	0	0	0	0	0	0	0	0	0	0	0	0	0	0	0
4930442L01Rik	0	0	0	0	0	0	0	0	0	0	0	0	0	0	0	0
4930443O20Rik	0	0	0	0	0	0	20.9113	3.42646	0	0	0	0	0	0	0	0
4930444A19Rik	0.949705	2.77452	0	0	0	0	0	0	0	0	0	0	0	0	0	0
4930444E06Rik	0	0	0	0	0	0	0	0	0	0	0	0	0	0	0	0
4930444F02Rik	0.93755	0	0	0	0	0	0	0	0	0	0	0	0	0	0	0
4930444G20Rik	0	0	0	0	0	0	0	0	0	0	0	0	0	0	0	0
4930444M15Rik	0	0	0	0	0	0	0	0	0	0	1.06875	0	0	0	0	0
4930444P10Rik	13.852	26.5691	4.73339	34.3033	0	0	1.04671	0	12.8392	22.5113	14.8184	11.7055	0	1.52582	2.85646	0
4930445B16Rik	0	0	0	0	0	0	0	0	0	0	0	0	0	0	0	0
4930445N08Rik	0	0	0	0	0	0	0	0	0	0	0	0	0	0	0	0
4930445N18Rik	0	0	0	0	0	0	0	0	2.1354	0	0	0	0	0	0	0
4930447A16Rik	0	0	0	0	0	0	0	0	0	0	0	0	0	0	0	0
4930447C04Rik	0	0.84875	0	2.185	17.4854	34.9005	41.8546	17.0574	0	1.87894	0	0	29.5371	17.9714	12.5332	14.75
4930447F04Rik	0	0	0	0	0	0	0	0	0	0	0	0	0	0	0	0
4930447F24Rik	0	0	0	0	0	0	0	0	0	0	0	0	0	0	4.59237	0.262373
4930447K03Rik	0	7.1461	0	0	0	23.2761	0	45.8262	0	0	0	0	0	0.863304	0	0
4930447M23Rik	0	0	0	0	26.213	24.7913	5.08415	5.05283	0	1.64924	0	0	19.109	42.6909	12.931	35.634
4930447N08Rik	39.5432	26.4058	4.85119	19.2768	0	0	0	0	55.9276	82.1988	58.1229	41.7187	0	0	1.11934	0
4930448A20Rik	0	0	0	0	0	0	0	0	0	0	0	0	0	0	0	0.962392
4930448C13Rik	0	0	0	0	0	0	0	0	0	0	0	0	0	0	0	0
4930448D08Rik	8.96492	0	0	0	0	0	0	0	0	0	0	2.96868	0	0	0	0
4930448E22Rik	1.67319	0.801056	0	0	0	2.57196	0	5.14946	0	0	0	0	10.8639	6.00048	1.67981	0.796719
4930448F12Rik	0	0	0	0	0	0	0	0	0	0	0	0	0	0	0	0
4930448H16Rik	0	0	0	0	0	0	0	0	0	0	0	0	0	0	0	0
4930448I06Rik	0	0	0	0	0	0	0	0	0	0	0	0	0	0	0	0
4930448I18Rik	0	0	0	0	0	0	0	0	0	0	0	0	3.23702	0	0	0
4930448K20Rik	0	0	0	0	0	0	0	0	0	0	0	0	0	0	0	0
4930449A18Rik	0	0	0	0	0	0	0	0	0	0	0	0	0	0	0	0
4930449E01Rik	0	0	0	0	0	0	0	0	0	0	0	0	0	0	0	0
4930449I24Rik	0	0	0	0	0	0	0	0	0	0	0	0	0	0	0	0
4930451E10Rik	0	0	0	0	0	0	0	0	0	0	0	0	0	0	0	0
4930451G09Rik	3.88827	28.7707	0	2.41058	0	3.03438	9.56555	0.792538	30.203	18.4743	16.3266	4.49194	48.2119	25.8303	65.5455	19.1465
4930451I11Rik	0	0	0	0	0	0	0	0	0	0	0	0	0	0	0	1.92477
4930452B06Rik	39.3672	30.4358	39.5227	17.8138	28.1756	138.992	35.0595	21.1926	32.2986	57.1659	44.1952	29.1853	224.438	234.139	62.8636	63.1224
4930452L12Rik	0	0	0	0	0	0	0	0	0	0	0	0	0	0	0	0
4930452N14Rik	0	0	0	0	0	0	0	0	0	0	0	0	0	0	0	0
4930453C13Rik	0	0	0	0	0	0	0	0	0	0	0	0	0	0	0	0
4930453H23Rik	0	3.0485	0	0	0	0	0	0	0	0	0	0	0	6.18618	0	0
4930453L07Rik	0	0	0	0	0	0	0	0	0	0	0	0	0	0	0	0
4930453N24Rik	150.196	86.781	149.377	203.998	294.856	245.729	149.421	321.738	90.1153	141.056	161.06	94.4502	546.228	496.4	179.04	212.979
4930453O03Rik	0	0	0	0	0	0	0	0	0	0	0	0	0	0	0	0
4930455B14Rik	0	0	0	0	0	0	0	0	0	0	0	0	0	0	0	0
4930455C13Rik	0	8.53395	0	0	0	0	1.3346	3.83933	0.760967	0	6.6069	3.41807	0	0	0	3.39529
4930455D15Rik	0	0	0	0	0	0	0	0	0	2.19596	0	0	0	0	0	0
4930455G09Rik	0	0	7.1043	0	0	0	0	0	1.0677	1.09799	0	1.05093	0	0	0.93948	0
4930455H04Rik	1.9354	2.01682	0	0	0	0	0	0	2.11063	2.04788	1.04553	0	0	0	0	0
4930455J16Rik	0	0	0	0	0	0	0	0	0	0	0	0	0	0.881026	0	0
4930455M05Rik	0.974736	0	0	0	0	6.51084	0	0	2.16984	1.05542	2.05745	2.06819	1.65242	7.39663	0	4.11249
4930456L15Rik	0	0	0	0	0	0	0	0	0	0	0	0	0	0	0	0
4930458A03Rik	0	0	0	0	0	0	0	0	0	0	0	0	0	0	0	0
4930458B22Rik	0	0	0	0	0	0	0	0	0	0	0	0	0	0	0	0
4930458D05Rik	0	0.940957	0	0	0	0	0	0	0	5.59266	8.348	6.17144	1.6006	0	7.18375	5.48095
4930458K08Rik	0	0	0	0	0	0	0.846201	0	0	0	0	0	0	0	0	0
4930459C07Rik	0	0	0	0	0	0	0	0	0	0	0	0	0	0	0	0
4930459L07Rik	0	0	0	0	0	0	0	0	0	0	0	0	0	0	0	0
4930461C15Rik	0	0	0	0	0	0	0	0	0	0	0	0	0	0	0	0
4930461G14Rik	0	0	0	0	0	0	0	0	3.89515	3.21098	4.55018	4.45142	0	0	0	0
4930463O16Rik	0	0	0	0	0	0	0	0	0	0	0	0	0	0	0	0
4930465I24Rik	0	0	0	0	0	0	0	0	0	0	0	0	0	0	0	0
4930465K10Rik	0	0	0	0	0	0	0	0	0	0	0	0	0	0	0	0.962397
4930465M20Rik	0	0	0	0	0	0	0	0	0	0	0	0	0	0	0	0
4930466I24Rik	0	0	0	0	0	0	0	0	0	0	0	0	0	0	0	0
4930467D21Rik	0	0	0	0	0	0	0	3.79797	2.05043	0	0	0	0	4.10485	0	0
4930467E23Rik	0	0	0	0	0	0	0	0	0	0	0	0	0	0	0	0
4930467J12Rik	0	0	0	0	0	0	0	0	0	0	0	0	0	0	0	0
4930467K11Rik	0	0	0	0	0	0	0	0	0	0	0	0	0	0	0	0
4930469B13Rik	0	0	0	0	0	0	0	0	0	0	0	0	0	0	0	0
4930469K13Rik	0	0	0	0	0	0	0	0	0	0	0	0	0	0	0	0.962384
4930470G03Rik	0	13.8701	0	0	0	0	0	0	0.981306	0	0	0	0	11.738	0	1.59399
4930470O06Rik	0	0	0	0	0	0	0	0	0	0	0	0	0	0	0	0
4930470P17Rik	0	0	0	0	0	0	0	0	0	0	0	0	0	0	0	0
4930471C04Rik	0	0	0	0	0	0	0	2.61962	0.706119	0	0	0	0	0	0	0
4930471C06Rik	0	0	0	0	0	0	0	0	0	0	0	0	0	0	0	0
4930471D02Rik	0	0	0	0	0	0	0	0	0	0	0	0	0	0	0	0
4930471E15Rik	0	0.936848	0	0	0.73696	1.58603	0	0	0	2.19598	0	0	0	14.0959	0.93948	0
4930471E19Rik	0	0	0	0	0	0	0	0	0	0	0	0	0	0	0	0
4930471G24Rik	0	0	2.66411	0	0	0	0	0	0	2.19598	0	0	0	0	0	0.962384
4930471M09Rik	0	0	0	0	0	0	0	0	0	0	0	0	0	2.68129	0	2.58369
4930473A02Rik	0	0	0	0	0	0	0	0	0	0	0	0	0	0	0.939478	0
4930473D10Rik	0	0	0	0	0	0	0	0	0	0	0	0	0	0	0	0
4930473H19Rik	0	0	0	0	0	0	0	0	0	0	0	0	0	1.76199	0	0
4930473O22Rik	0	0	0	0	0	0	0	0	0	0	0	0	0	0	0	0
4930474H06Rik	0	0	4.21993	0	0	0	0	0	3.36743	2.19891	0	0	0	0	0	0
4930474N05Rik	12.4676	9.85835	2.47895	5.20411	0	0	0	1.66552	0	0	0	0	0	2.56804	0	0.802849
4930474N09Rik	0	0	0	4.41496	0	0	0	0	0	0	0	0	0	0	0	0.928258
4930477E14Rik	0	0	0	0	0	0	0	0	0	0	0	0	0	0	0	0
4930477G07Rik	0	0	0	0	0	0	0	0	0	0	0	0	0	0	0	0
4930477N07Rik	0	0	0	0	0	0	0	0	0	0	0	0	0	0	0	0
4930478K11Rik	0	0	0	0	0	0	0	0	0	0	0	0	0	0	0	0
4930478P22Rik	0	0	0	0	0	0	0	0	0	0	0	0	0	0	0	0
4930479D17Rik	0	0	0	0	0	0	0	0	0	1.09799	0	0	0	0	0	0
4930479H17Rik	0	0	0	0	0	0	0	0	0	0	0	0	0	0	0	0
4930480E11Rik	2.81253	0	0	0	0	0	0	0	0	0	0	0	0	0	0	0
4930480G23Rik	0	0	0	0	0	0	0	0	0	0	0	0	0	0	0	0
4930480K15Rik	0	0	0	0	0	0	0	0	0	0	0	0	0	0	0	0
4930480K23Rik	29.2666	0	13.2945	1.06558	74.1149	33.5461	34.9075	1.04279	14.5177	26.5828	18.7751	19.5917	35.2125	96.5593	34.1956	36.0568
4930480M12Rik	0	0	0	0	0	0	0	0	0	0	0	0	0	0	0	0
4930481A15Rik	0	108.585	73.3298	19.5809	15.6416	0	3.59207	40.2393	5.72751	1.54037	1.90542	1.87367	0	3.52153	0.186179	0
4930481B07Rik	9.71367	31.1193	28.8672	8.50546	0	0	0	5.94674	3.994	7.24886	8.20001	0	3.57543	1.71467	2.45938	4.33323
4930483J18Rik	0	0	0	0	0	0	0	0	0	0	0	0	0	3.52398	0	0
4930483K19Rik	0	0	0	0	0	0	0	0	0	0	0	0	0	0	0	0
4930483O08Rik	0	0	0	4.61073	0	0	0	0	0	0	2.25726	0	0	7.29161	2.13385	0
4930484H19Rik	0	0	0	0	0	0	0	0	0	0	0	0	0	1.18412	0	1.44728
4930486F22Rik	0	0	0	0	0	0	0	0	0	0	0	0	0	0	0	0
4930486I03Rik	0	0	0	0	0	0	0	0	0	0	0	0	0	0	0	0
4930486L24Rik	0	0	0	0	30.1514	21.9011	42.1	49.4599	0	0	0	0	0	2.02591	0	0
4930487D11Rik	0	0	0	0	0	0	0	0	0	0	0	0	0	0	0	0
4930488B22Rik	0	0	0	0	0	0	0	0	0	0	0	0	0	0	0	0
4930488L21Rik	3.80429	20.4638	0	1.0919	32.3549	31.0531	12.0289	0	0	0	1.33758	0	25.977	29.3938	6.0559	8.78972
4930488N15Rik	0	0	0	0	0	0	0	0	0	0	0	0	0	0	0	0
4930488N24Rik	0	0	0	0	0	0	0	0	0	0	0	0	0	0	0	0
4930500F04Rik	0	3.74737	0	0	0	0	0	0	0	0	0	0	0	0	0	0
4930500F10Rik	0	0	0	0	0	0	2.35925	2.31422	0	0	0	0	2.39823	0.653188	5.83714	1.91059
4930500L23Rik	0	0	0	0	0	0	0	0	0	0	0	0	0	2.82615	0.879082	0
4930500M09Rik	0	0	0	0	0	0	0	0	0	0	0	0	0	1.47329	0.579742	0
4930502A04Rik	0	0	0	0	0	0	0	0	0	0	0	0	0	0	0	0
4930502E09Rik	0	0	0	0	0	0	0	0	0	0	0	0	0	0	0	0
4930502E18Rik	0	0	0	18.887	0	0	0	3.61472	0	0	0	0	5.71077	1.08073	0	1.52508
4930503B20Rik	0	0	0	0	0	0	0	0	0	0	0	0	0	0	0	0
4930503E14Rik	0	0	0	0	0	0	0	0	0	0	0	0	0	0	0	0
4930503E24Rik	0	0	0	0	0	0	0	0	0	0	0	0	0	0	0	0
4930503H13Rik	0	0	0	0	0	0	0	0	0	0	0	0	0	0	0	0
4930503L19Rik	7.75066	46.3815	69.7683	82.8284	28.0884	86.463	76.5586	68.6952	12.7106	7.68061	15.1729	12.8415	50.7729	102.446	16.8978	12.5008
4930503O07Rik	0	0	0	0	0	0	0	0	0	0	0	0	0	0	0	0
4930504D19Rik	0	0	0	0	0	0	0	0	0	0	0	0	0	0	0	0
4930504O13Rik	0	0	0	0	0	0	0	0	0	0	0	0	0	0	0	0
4930505A04Rik	1.07603	0	0	0	0	37.2175	0	0	3.1345	4.0565	0.900174	0.859077	0	0	1.26421	2.5677
4930505G20Rik	0	0	0	0	0	0	0	0	0	0	0	0	0	0	0	0
4930505K13Rik	0	0	0	0	0	0	0	0	0	0	0	0	0	0	0	0
4930505K14Rik	0	0	0	0	0	0	0	0	0	0	0	0	0	0	0	0
4930505M18Rik	0	0	0	0	0	0	0	0	0	0	0	0	0	0	0	0
4930505N22Rik	0	0	0	0	0	0	0	0	0	0.985901	1.00905	0	0	0	0	4.55886
4930505O20Rik	0	0	0	0	0	0	0	0	0	0	0	0	0	0	0	0
4930506C21Rik	32.2348	1.85266	3.13302	0	0	1.58612	0	11.4214	0.580997	1.72634	2.09316	2.26015	35.1003	31.7012	16.6404	14.2318
4930507D05Rik	0	0	0	0	0	0	0	0	1.00068	0	1.92953	3.07594	31.6898	6.88841	1.6612	1.48753
4930507D10Rik	0	7.49472	0	0	0	0	0	0	0	0	0	0	0	0	0	0
4930509E16Rik	0	0	0	0	0	0	0	0	0	4.23965	3.32193	0	0	0	0	0
4930509G22Rik	15.5986	13.7502	3.22022	14.6664	0	0	0	0.927181	4.7975	7.11163	5.87197	9.0835	0	14.5149	0.82104	5.47186
4930509H03Rik	0	2.4958	0	0	0	0	0	18.0967	0	0	0.847545	0	0	0	3.00678	1.96464
4930509J09Rik	0	0	0	0	0	0	0	0	0	0	0	0	0	3.52398	0	0
4930509K18Rik	0	0	0	0	0	0	0	0	0	0	0	0	0	0	0	0
4930510E17Rik	0	0	0	0	0	0	0	0	0	0	0	0	0	0	0	0
4930511A02Rik	0	0	0	0	0	0	0	0	0	0	0	0	0	0	0	0
4930511E03Rik	0	0	0	0	0	0	0	0	0	0	0	0	0	0	0	0
4930511J24Rik	0	0	0	0	0	0	0	0	0	4.26643	3.18277	1.09007	0	0	0	0
4930511M06Rik	131.131	48.8273	136.124	110.142	0.932719	24.6441	0	4.24703	60.684	83.6387	110.719	38.7331	15.1829	1.33701	0.615426	1.35979
4930511M18Rik	0	0	0	0	0	0	0	0	0	0	0	0	0	0	0	0
4930511O05Rik	0	0	0	0	0	0	0	0	0	0	0	0	0	0	0	0
4930512B01Rik	0.825216	0	0	0	0	1.30238	0	0	0	0	0	0	7.63416	21.2373	5.11408	0.936071
4930512H18Rik	0	0	0	0	0	0	0	0	0	0	0	0	0	0	0	0
4930512J16Rik	0	0	0.888043	0	0	0	0	0	0	0	0	0	0	0	0	0
4930512M02Rik	0	0.936842	0	0	25.7935	0	0	0	0	0	0	0	0.809255	0	0.93948	0
4930512P04Rik	0	0	0	0	0	0	0	0	0	0	0	0	0	0	0.939475	0
4930513D17Rik	0	0	0	0	0	0	0	0	1.20739	0	0.946849	0	0	0	0	0
4930513N10Rik	15.2271	9.09053	0	5.84533	0	9.04877	0	0	4.76895	0	3.50553	4.19026	12.5834	11.477	2.74516	4.34074
4930513O06Rik	0	0	0	0	0	0	0	0	0	0	0	0	0	0	0	0
4930515B02Rik	0	0	0	0	0	0	0	0	0	0	0	0	0	0	0	0
4930515G01Rik	2.5325	0	0	29.2354	0	10.3374	0	12.7966	0	1.63639	1.71789	0.870826	12.6191	2.8972	5.22347	4.82196
4930515G13Rik	15.0001	0	0	0	0	0	0	0	0	0	0	0	0	0	0	0
4930515G16Rik	0	0	0	0	0	0	0	0	0	0	0	0	0	0	0	0
4930515L19Rik	0	0	0	0	0	0	0	0	0	0	0	0	0	0	0	0
4930516B21Rik	0.876302	0	0	0	0.788898	0	0	0	0	0	0	0	0	0	0	0
4930516K23Rik	6.56254	0	0	0	0	0	0	0	0	0	0	0	0	0	0	0
4930517E11Rik	0	0	0	0	0	0	0	0	0	0	0	0	0	0	0	0
4930517L18Rik	0	0	0	0	0	0	0	0	0	0	0	0	0	0	0	0
4930517O19Rik	0	0	0	0	0	0	3.38481	0	0	0	0	0	0	0	0	0
4930518C09Rik	0	0	0	0	0	0	0	0	0	0	0	0	0	0	0	0
4930518I15Rik	2.84115	0.956908	2.00229	9.15444	0	0	0	0	1.72414	1.74962	5.58563	1.95778	1.96023	8.12781	0	1.02926
4930518I17Rik	0	2.81052	0	0	0	0	0	0	0	0	0	0	0	0	0	0
4930518J20Rik	0	0	0	0	0	0	0	0	0	0	0	0	0	0	0	0
4930518J21Rik	0	0	0	0	0	0	0	0	0	0	0	0	0	0	0	0
4930518P08Rik	0	0	0	0	0	0	0	0	0	0	0	0	0	0	0	0
4930519A11Rik	1.87501	0	0	0	0	0	0	0	0	0	0	0	0	0	0	0
4930519D14Rik	0	0	0	0	0	0	0	0	0	0	0	0	0	0	0	0.962385
4930519F09Rik	0	0	0	0	0	0.793022	0	0	0	0	0	0	1.68484	0	0	0
4930519F16Rik	0	0	0	0	0	0	0	5.69944	0	0	0	0	0	0	1.8717	0.86321
4930519F24Rik	0	0	0	0	0	0	0	0	0	0	0	0	0	0	0	0
4930519G04Rik	0	0	3.55214	0	0	0	0	0	0	0	0	0	0	0	0	0
4930519H02Rik	0	0	0	0	0	0	0	0	0	0	0	0	0	0	1.87896	0
4930519K11Rik	0	0	0	0	51.1634	0	0	17.6576	0	0	0	0	5.17801	3.32771	2.88862	3.24693
4930519L02Rik	0	0	0	8.51539	0	4.7581	0	0.846727	0	0	0	0	9.70261	5.83381	0	0
4930519P11Rik	0	0	0.888037	1.70308	0	0	0	2.54019	1.0677	0	0	1.05093	0	0	0.93948	0
4930520K02Rik	0	0	0	0	0	0	0	0	0	0	0	0	0	0	0	0
4930520M14Rik	0	1.87368	0	0	0	0	0	0	0	0	0	0	0	0	0	0
4930520O04Rik	2.89169	4.49181	0	21.3743	26.3379	0	4.03201	5.26871	0	0.76317	2.26048	0	6.82581	68.7709	13.0666	6.43773
4930520P13Rik	0	0	0	0	0	0	0	0	0	0	0	0	0	0	0	0
4930521E06Rik	0	0	0	0	0	0	0	0	0	0	0	0	0	0	0	0
4930521O17Rik	0	0	0	0	0	0	0	0	0	0	0	0	0	0	0	0
4930522H14Rik	0	0	0	0	0	0	0	0	0	0	0	0	0	0	0	0
4930522L14Rik	71.3425	28.4499	40.8	80.7474	0	52.1739	9.55624	13.8647	39.0618	54.651	68.5905	49.4507	18.351	28.1326	26.7263	18.2203
4930522N08Rik	0	0	0	0	0	0	0	0	0	0	0	0	0	0	0	0
4930522O17Rik	0	0	0	0	0	0	0	0	0	0	0	0	0	0	0	0
4930523C07Rik	300.302	225.287	43.967	822.483	17.4809	3.25172	149.707	276.163	315.202	444.098	705.597	165.573	189.959	55.3665	110.186	93.6726
4930524B15Rik	0	0	0	0	0	0	0	0	0	0	0	0	0	0	0	0
4930524B17Rik	0	0	0	0	0	0	0	0	0	0	0	0	0	0	0	0
4930524J08Rik	1.87502	0	0	0	0	0	0	0	6.40619	7.68594	4.27495	3.1528	0	1.76199	0	1.92478
4930524N10Rik	0	0	0	0	0	0	0	0	0	0	0	0	0	0	0	0
4930524O07Rik	13.3142	0	0	0	0	1.53773	0	5.28432	0	2.53355	0	0.898744	0	5.29934	0.627226	0
4930524O08Rik	0	0	0	0	0	0	0	5.0804	0	0	0	0	0	0	0	0
4930525C09Rik	0	0	0	0	0	0	0	1.69346	0	0	0	0	0	0	0	0
4930525G20Rik	7.64147	5.78331	15.7554	12.3982	0.727338	16.2972	0	0	7.68112	15.953	3.2517	3.28527	18.037	12.0041	8.68945	11.0919
4930526A20Rik	7.70969	4.06908	2.75081	4.28075	0	4.62412	0	10.0662	8.70164	15.4143	9.15377	11.0057	1.87335	1.97225	2.4768	4.84645
4930526F13Rik	0	0	0	0	0	0	0	0	0	0	0	0	0	0	0	0
4930526H09Rik	0	0	0	0	0	0	0	0	0	0	0	0	0	0	0	0
4930526L06Rik	0	1.2192	0	0	0	0	0	0	0.955568	4.8783	0	3.08145	0	0	0	0
4930527A07Rik	0	0	0	0	0	0	0	0	0	0	0	0	0	0	0	0
4930527B05Rik	0	0	0	0	0	0	0	0	0	0	0	0	0	0	0	0
4930527E20Rik	0	0	0	0	0	0	0	0	0	0	0	0	0	0	0	0
4930527J03Rik	0	0	0	0	0	0	0	0	0	0	0	0	0	0	0	0
4930528D03Rik	13.3743	16.3232	18.9485	18.6966	0	0.82253	1.23729	1.245	0.82251	0.821401	1.71504	0	0	0.848271	4.03076	2.94453
4930528G23Rik	0	0	0	0	0	0	0	0	0	0	0	0	0	0	0	0
4930528H21Rik	0	0	0	0	0	0	0	0	0	0	0	0	0	0	0	0
4930528P14Rik	3.75003	0	0	0	0	0	0	0	0	0	0	0	0	0	0	0
4930529C04Rik	0	0	0	0	0	1.79642	0	0	0.93187	0	0	0	0	9.49927	0	0
4930529I22Rik	0	0	0	1.70308	0	0	0	0	0	0	0	0	0	0	0	0
4930529N20Rik	0	0	0	0	0	0	0	0	0	0	0	0	0	0	0	0
4930532G15Rik	0	0	0	0	0	0.730588	0	0	0	0	0	1.96534	0.781037	0	0	1.88082
4930532I03Rik	0	0	0	0	0	0	0	0	0	0	0	0	0	0	0	0
4930532M18Rik	0	0	0	0	0	0	0	0	0	0	0	0	0	0	0	0
4930533B01Rik	0	0	0	0	0	0	0	0	0	0	0	0	0	0	0	0
4930533D04Rik	0	0	0	0	0	0	0	0	0	0	0	0	0	0	0	0
4930533I22Rik	7.50007	0	0	0	0	0	0	0	0	0	0	0	0	0	0	0
4930533K18Rik	0	0	0	0	0	0	0	0	0	0	0	0	0	0	0	0
4930533N22Rik	43.6234	103.964	108.596	22.795	5.26859	16.4153	3.03119	18.9943	13.5532	0	23.5391	15.34	8.74949	11.2246	4.93318	21.8898
4930533P14Rik	0	0	0	0	0	0	0	0	0	0	0	0	0	0	0	0
4930534D22Rik	0	0	1.70675	0	2.04248	0	0	0	0.958494	0	2.85483	0.972409	3.11952	8.39887	2.42642	7.21048
4930534H03Rik	0	0	0	0	0.794546	6.80695	0	0	0	0	0	0	0.804281	3.8634	0	0
4930535E02Rik	0	0	0	0	0	0	0	0	0	0	0	0	0	0	0	0
4930535G08Rik	0	0	0	0	0	0	0	0	0	0	0	0	0	0	0	0
4930535I16Rik	0	0	0	0	0	0	0	0	0	0	0	1.02292	0	3.62079	0	0
4930535L15Rik	0	0	0	0	0	0	0	0	0	0	0	0	0	0	0	0
4930535O05Rik	0	0	0	0	0	0	0	0	0	0	0	0	0	0	0	0
4930537H20Rik	0	0	0	0	0	0	0	0	0	0	0	0	0	0	0.93948	0
4930538E20Rik	3.75003	0	0	0	0	0	0	0	0	0	0	0	0	0	0	0
4930539C22Rik	0	0	0	0	0	0	0	0	0	0	0	0	0	0	0	0
4930539E08Rik	0	0	0	2.59345	42.9022	10.2454	1.61713	4.90189	0	1.05847	0	0	45.9818	75.9779	50.5535	94.1959
4930539J05Rik	10.4577	0	0	0	35.1267	25.1992	0	3.38386	1.22731	1.93834	1.84004	3.2799	15.7149	31.1053	8.6886	5.27988
4930539M17Rik	0	0	0	0	0	9.60585	0	0	0	0	0	0.789229	0	0	0	0
4930540M03Rik	0	0	0	0	0	0	0	0	0	0	0	0	0	0	0	0
4930540M05Rik	0.999347	0	0	0	0	0	0	0	0	3.16583	0	0	0	0	2.76216	0.959222
4930542C12Rik	1.87501	0	0	0	0	0	0	0	0	0	0	0	0	0	0	0
4930542C16Rik	0	0	0	0	0	0	0	0	0	0	0	0	0	0	0	0
4930543E12Rik	0	0	0	0	0	0	0	0	0	0	0	0	0	0	0	0
4930543K20Rik	0	0	0	0	0	0	0	0	0	0	0	0	0	0	0	0
4930543N07Rik	0	0	0	0	0	0	0	0	0	0	0	0	0	0	0	0
4930544D05Rik	0	0	0	0	0	0	0	0	0	0	0	0	0	0	0.939478	0
4930544G11Rik	0	0	0	0	0	0	0	0	0	0	0	0	0	0	0	0
4930544I03Rik	10.3406	0.867631	3.65067	8.88882	0	0	0	0	0	0	0	0.96447	0	0	0	1.04812
4930544M13Rik	0	0	0	0	0	0	0	0	0	0	0	0	0	0	0	0
4930545H06Rik	0	0	0	0	0	0	0	0	0	0	0	0	0	0	0	0
4930545L08Rik	0	0	0	0	0	0	0	0	0	0	0	0	0	1.76199	0	0
4930545L23Rik	0	0	0	0	0	0	0	0	0	0	0	0	0	0	0	0
4930546C10Rik	0	0	0	0	0	0	0	0	0	0	0	0	0	0	0	0
4930546K05Rik	2.71515	0	0	0	0	0.776711	0	0	0	0	0	0	5.55922	0	0	2.07631
4930547E08Rik	0	0	0	0	0	0	0	0	0	0	0	0	0	0	0	0
4930547H16Rik	0	0	0	0	0	0	0	0	0	0	0	0	0	0	0	0
4930547M16Rik	6.55675	0	0	0	0	6.8616	0	1.31321	14.2277	22.034	18.4826	0.994288	3.45387	6.25897	6.15115	6.41222
4930548G14Rik	0	0.936837	0	0	0	0	0	0	0	0	0	0	0	0	0	0
4930548H24Rik	0	0	0	0	0	0	3.40166	0	0	1.8464	0	0.971706	0	1.13736	0	0
4930548K13Rik	0	0	0	0	0	0	0	0	0	0	0	0	0	0	0	0
4930549C15Rik	0	2.81052	0	0	0	0	0	0	0	0	0	0	0	0	0	0
4930550C14Rik	8.30738	0	45.8268	1.50294	0	2.04643	4.36737	4.3701	5.4682	2.49511	5.38781	5.91188	10.5251	0.479252	6.14379	0.767853
4930550C17Rik	0	0	0	0	0	0	0	0	0	0	0	0	0	0	0	0
4930550L24Rik	0	0	0	0	0	0	0	0	0	0	0	0	0	0	0.92819	0.974097
4930551I15Rik	0	0.936821	0	0	0	0	0	0	0	0	0	0	0	0	0	0
4930551L18Rik	0	0	0	0	0	0	0	0	0	0	0	0	0	0	0	0
4930551O13Rik	0	0	0	0	0	0	0	0	0	0	0	0	0	0	0	0
4930552P12Rik	0	0	0	0	0	0	0	0	0	0	0	0	0	0	0	0.962384
4930553J12Rik	0	0	0	0	0	0	0	0	0	0	0	0	0	0	0	0
4930553M12Rik	0	0	0	0	0	0	0	0	0	0	0	0	0	0	0	0
4930553P18Rik	0	0	0	0	9.87062	4.64943	0	0	0	0	0.752707	0	31.4033	21.4231	5.51453	2.52098
4930554C24Rik	8.94264	0	0	0	0	0	0	0	0	0.74097	0.757412	0	1.35111	4.50758	0	1.7416
4930554G24Rik	0	0	0	0	0	0	0	0	0	0	0	0	0	0	0	0
4930554H23Rik	0	0	0	12.7781	0	0	0	0	0	0	0	0	0	0	0.877013	0
4930555A03Rik	14.5421	0	3.7637	0	0	8.24348	0	35.6107	0	1.41929	0	0	1.54759	0	0	0
4930555B11Rik	0	0	0	0	0	0	0	0	0	0	0	0	0	0	0	0
4930555B12Rik	0	0	0	0	0	0	0	0	0	0	0	0	0	0	0	0
4930555F03Rik	4.7542	0.973598	0.883034	0.885338	0	0	0	0	0	0	0	0	0	10.4425	0	0
4930555G01Rik	0	0	0	0	0	0	0	0	0	0	0	0	0	0	0	0
4930555G07Rik	0	0	0	0	0	0	0	0	0	0	0	0	0	0	0	0
4930555G21Rik	0	0	0	0	0	0	0	0	0	0	0	0	0	0	0	0
4930555K19Rik	0	0	0	0	0	0	0	0	0	0	0	0	0	0	0	0
4930555M17Rik	0	0	0	0	0	0	0	0	0	0	0	0	0	0	0	0
4930555O08Rik	0	12.1789	0	0	0	0	0	0	0	0	0	0	0	0	0	0
4930556G01Rik	0	0	0	0	0	0	0	0	0	0	0	0	0	0	0	0
4930556G22Rik	0	0	0	0	0	0	0	0	0	0	0	0	0	0	0	0
4930556I23Rik	0	0	0	0	0	0	0	0	0	0	0	0	0	0	0	0
4930556J24Rik	0	0	0	0	0	0	0	0	0	0	0	0	8.9018	0	0	0
4930556L07Rik	0	0	0	0	0	0	0	0	0	0	0	0	0	0	0	0
4930556M19Rik	83.2294	71.6096	9.99147	40.4499	4.75422	24.099	18.0669	13.5265	49.2823	48.3595	56.7394	25.6398	0.993802	21.1453	0.985618	1.00982
4930556N09Rik	0	0	0	0	0	0	0	0	0	0	0	0	0	0	0	0
4930556N13Rik	0	0	0	0	0	0	0	0	0	0	0	0	0	0	0	0
4930557F10Rik	0	0	0	0	0	0	0	0	0	0	0	0	0	0	0	0
4930557J02Rik	0	0	0	0	0	0	0	0	0	0	0	0	0	0	0	0
4930557K07Rik	0	0	0	0	0	0	0	0	0	0	0	0	0	0	0	0
4930558C23Rik	0	0	0	0	0	0	0	0	0	0	0	0	0	0	0	0
4930558F17Rik	0	0	0	0	0	0	0	0	0	0	0	0	0	0	0	0
4930558G05Rik	0	0	0	0	0	0	0	0	0	0	0	0	0	0	0	0
4930558J18Rik	0	0	0	0	4.7663	0	0	0.626039	0	0	0	0	0	15.9058	0	0
4930558J22Rik	0	0	0	0	0	0	0	0.84673	0	0	0	0	0	0	0	0
4930558K02Rik	0	0	0	0.851539	0	0	0	0	0	0	0	0	0	0	0	0
4930558N11Rik	4.85304	0	13.9556	0	0	0	0	5.48241	0	0.794559	0.858454	2.55512	0	0	1.04026	8.53869
4930559C10Rik	0	0	0	0	0	0	0	0	0	0	0	0	0	0	0	0
4930562A09Rik	0	0	0	0	0	0	0	0	0	0	0	0	0	0	0	0
4930562C15Rik	9.18906	4.84955	9.46903	15.8611	0	0	0	2.3083	2.25144	0	2.80168	6.74215	1.61792	0	1.54756	1.13566
4930562D21Rik	0	0	0	0	0	0	0	0	0	0	0	0	0	0	0	0
4930562F07Rik	0	0	0.888035	0	0	0	0	0	0	0	0	0	0	0	0	0
4930562F17Rik	0	0	0	0	0	0	0	0	0	0	0	0	0	0	0	0
4930563D23Rik	4.05186	3.96648	0	0	0	0	0	0	5.19913	6.25244	11.1553	8.40606	0	0	0	0
4930563E18Rik	0	0	0	3.40616	0	0	0	0	0	0	0	0	0	0	0	0
4930563E22Rik	8.93948	7.56861	9.62277	0	1.77777	16.3976	20.761	6.75079	3.33519	4.66146	2.29849	4.64999	49.9103	47.436	35.109	26.2752
4930563F08Rik	0	0	0	0	0	0	0	0	0	0	0	0	0	0	0	0
4930563H07Rik	0	0	0	0	0	0	0	0	0	0	0	0	0	0	0	0
4930563I02Rik	0	0	0	0	0	0	0	0	0	0	0	0	0	0	0	0
4930563J15Rik	0	0	0	0	0	0	0	0	0	0	0	0	0	0	0	0
4930563M21Rik	0	0	9.07496	0	0	0	0	0	0	0	0	0	0	0	1.83876	0
4930564D02Rik	0	0	0	0	0	0	0	0	0	0	0	0	0	0	0	0
4930565D16Rik	0	0	0	0	0	0	0	0	0	0	0	0	0	0	0	0
4930565N06Rik	0	2.81053	0	0	0	0	0	0	0	0	0	0	0	0	0	0
4930566F21Rik	0	0.717705	0	0	0	6.75038	0	0.672498	0	0	0	0	0	0	0	0
4930567H12Rik	2.43032	0	5.1882	3.80922	0	0	0	0	0	1.63723	2.76474	2.10814	4.82676	0	0	0
4930567H17Rik	0	0	0	0	0	0	0	0	0	0	0	0	0	0	0	0
4930567K12Rik	0	0	0	0	0	0	0	0	0	0	0	0	0	0	0	0
4930567K20Rik	0	0	0	0	0	0	0	0	0	0	0	0	0	0	0	0
4930568A12Rik	0	0	0	0	0	0	0	0	0	0	0	0	0	0	0	0
4930568A13Rik	0	0	0	0	0	0	0	0	0	0	0	0	0	0	0	0
4930568D16Rik	0	0	0	0	0	0	0	0	0	0	0	0	0	0	0	0
4930568E12Rik	0	0	0	0	0	0	0	0	0	0	0	0	0	0	0	0
4930568G15Rik	0	0.550015	0	0	12.0382	0	0	11.3594	0	0	1.52506	0	7.67045	0	12.3422	2.51109
4930570D08Rik	0	0	0	0	0	0	0	0	0	0	0	0	0	0	0	0
4930570G19Rik	3.5575	5.11905	18.4551	2.26192	3.73198	97.6618	25.1774	38.5218	18.5972	4.0026	3.90743	11.0785	127.291	96.4209	72.1953	44.379
4930570N18Rik	0	0	0	0	0	0	0	0	0	0	0	0	0	0	0	0
4930571K23Rik	0	7.49472	0	0	0	0	0	0	0	0	0	0	0	0	0	0
4930571N24Rik	0	0	0	0	0	0	0	0	0	0	0	0	0	0	0	0
4930572K03Rik	0	0	0	0	0	0	0	0	0	0	0	0	0	0	0	0
4930572O03Rik	0	0	0	0	0	0	0	0	0	0	0	0	0	6.16696	0	0
4930572O13Rik	0	0	0	0	0	0	0	0	0	0	0	0	0	0	0	0
4930573C15Rik	0	0	0	0	0	0	0	0	0	0	0	0	0	0	0	0
4930573H18Rik	0	0	0	0	0	0.772545	0	2.66392	0	0.740881	0	0	0	0	0	0
4930573I07Rik	0	0	0	0	0	0	0	0	0	0	0	0	0	0	0	0
4930577H14Rik	0	0	0	0	0	0	0	0	0	0	0	0	0	0	0	0
4930578C19Rik	33.3356	59.9166	40.3895	49.8761	715.872	143.267	122.68	153.748	2.57298	1.64286	6.56415	1.6569	2.3775	31.2757	0.832898	0
4930578G10Rik	0	1.09761	7.28299	0	0	11.1492	0	0	2.01305	0	0.55903	0	1.89625	7.22524	0.891836	1.12753
4930578I06Rik	0	0	0	0	0	0	0	0	0	0	0	0	0	0	0	0
4930578M01Rik	2.53669	52.7693	151.205	7.62918	0	0.942487	28.1389	4.55649	1.45008	15.3376	15.1396	2.77057	5.87454	19.9833	16.6524	18.7438
4930578M07Rik	1.9556	0	0	0	0	0	0	0	0	0	0	0	0	2.39723	0	1.57997
4930579C12Rik	0	0	0	0	0	0	0	0	0	0	0	0	0	0	0	0
4930579D09Rik	0	0	0	0	0	0	0	0	0	0	0	0	0	0	0	0
4930579F01Rik	0	33.7262	0	0	0	0	0	0	0	0	0	0	0	0	0	0
4930579G18Rik	0	0	0	0	0	0	0	0	0	0	0	0	0	0	0	0
4930579G24Rik	0	3.1443	0	0	1.21605	40.6805	0	7.12978	8.19574	9.0971	13.3077	5.78509	66.2838	59.9495	6.1473	7.63422
4930579H20Rik	0	0	0	0	0	0	0	0	0	0	0	0	0	0	0	0
4930579J19Rik	0	0	0	0	0	0	0	0	0	0	0	0	0	0	0	0
4930579K19Rik	12.1548	15.2164	0	17.603	0	0.842287	0	0	3.49225	2.05838	11.0465	3.10355	0	0	2.77441	2.87912
4930579M01Rik	0	0	0	0	0	0	0	0	0	0	0	0	0	0	0	0
4930579O11Rik	0	0	0	0	0	0	0	0	0	0	0	0	0	0	0	0
4930579P08Rik	0	0	0	0	0	0	0	0	0	0	0	0	0	0	0	0
4930580E04Rik	0	0	0	0	0	0	0	0	0	0	0	0	0	0	0	0
4930581F22Rik	86.4384	16.719	99.1939	59.4116	0	17.7115	17.8274	43.6034	4.55892	13.6849	6.19065	8.8225	23.2815	47.9502	24.9959	14.7869
4930583I09Rik	0	0	0	0	0	0	0	0	0	0	0	0	0	0	0	0
4930583K01Rik	0	0	0	0	0	0	0	0	0	0	0	1.71772	0	0	0	1.18379
4930583P06Rik	0	2.81052	0	0	0	0	0	0	0	0	0	0	0	0	0	0
4930584F24Rik	0	0	0	0	0	0	0	0	0	0	0	0	0	0	0	0
4930586N03Rik	0	0	0	0	0	0	0	0	0	0	0	0	0	0	0	0
4930587A21Rik	0	0	0	0	0	0	0	0	0	0	0	0	0	0	0	0
4930587E11Rik	0	0	0	0	0	0	0	0	0	0	0	0	0	0	0	0
4930588G17Rik	0	0	0	0	0	0	0	0	0	0	0	0	0	0	0	0
4930588K23Rik	0	0	0	0	0	0	0	0	0	0	0	0	0	0	0	0
4930589L23Rik	0	0	0	0	0	0	0	0	0	0	0	0	0	0	0	0
4930589P08Rik	0	0	0	0	0	0	0	0	0	0	0	0	0	0	0	0
4930590J08Rik	30.493	2.28668	3.24429	0	30.637	22.2267	1.49866	2.21019	7.16252	7.85618	2.96077	1.87634	2.78737	28.6142	9.97238	4.9056
4930590L14Rik	0	0	0	0	0	0	0	0	0	0	0	0	0	0	0	0
4930590L20Rik	0	0	0	0	0	0	0	0	0	0	0	0	0	0	0	0
4930591A17Rik	0	0	0.888037	0	0	0	0	0	0	0	0	0	0	0	0	0
4930591E09Rik	0	0	0	0	0	0	0	0	0	0	0	0	0	0	0	0
4930592C13Rik	0	0	0	0	0	0	0	0	0	0	0	0	0.809255	0	0.93948	1.92478
4930593A02Rik	0	0.774124	0	0	0	0	0	0	0	0	0	0	0	5.98204	0	1.03482
4930593C16Rik	0	0	0	0	0	0	0	1.69346	0	0	0	1.05093	0	0	0	0.962384
4930594M17Rik	0	0	0	0	0	0	0	0	0	0	0	0	0	0	0	0
4930594M22Rik	73.1058	119.476	19.4886	59.3828	8.27185	161.018	30.2615	44.5342	1.33799	3.90366	3.80427	8.61675	20.9809	14.9588	37.6603	5.35153
4930594O21Rik	0	0	0	0	0	0	0	0	0	0	0	0	0	0	0	0
4930595D18Rik	0	0	0	0	0	0	0	0	0	0	0	0	0	0	0	0
4930595L18Rik	0	0	0	0	0	0	0	0	0	0	0	0	0	0	0	0
4930595M18Rik	0	0	0	0	0	0	0	0	0	0	0	0	0	0	0	0
4930596D02Rik	0.911614	0.892873	17.2625	0	0	0	0	0	0	0	0	0	0	0	0	0
4930596I21Rik	0	1.87368	0	0	0	0	0	0	0	0	0	0	0	0	0	0
4930597A21Rik	0	0	0	0	0	0	0	0	0	0	0	0	0	0	0	0
4930597O21Rik	0	0	0	0	0	4.7581	0	0	0	0	0	0	0	4.40497	0	0
4930598A11Rik	0	0	0	0	0	0	0	0	0	0	0	0	0	0	0	0
4930598F16Rik	0	0	0	0	0	0	0	0	0	0	0	0	0	0	0	0
4930598N05Rik	0	0	0	0	0	3.52356	0	0	0	0	0	0	9.63349	0	0.803378	3.6253
4930599A14Rik	0	0	0	0	0	0	0	0	0	0	0	0	0	0	0	0
4930599N23Rik	0	0	0	0	0	0	0	0	1.00312	1.08425	1.153	0	0	0	0	0
4931400O07Rik	0	0	0	0	0	0	0	0	0	0	0	0	0	0	0	0
4931403E22Rik	0	0	0	0	0	0	0	0	1.0677	0	0	0	0	0	0	0
4931403G20Rik	0	0	0	0	0	0	0	0	0	0	0	0	0	0	0	0
4931406B18Rik	0	0	0.568304	0	0	0	0	0	0	0	0	0	22.8387	2.75422	0	0
4931406C07Rik	167.323	133.01	116.56	135.643	444.398	360.68	182.332	121.766	153.288	188.748	201.88	138.091	464.185	419.613	95.0706	95.324
4931406G06Rik	0	0	0	0	0	0	0	0	0	0.819286	0	0	0	5.48108	0	1.05094
4931406P16Rik	450.664	926.337	1222.25	7580.43	2055.41	1004.04	1151.33	3169.84	794.947	250.493	276.517	165.587	746.723	826.667	167.871	1010.45
4931407E12Rik	0	2.81052	0	0	0	0	0	0	0	0	0	0	0	0	0	0
4931408C20Rik	0	0.942264	7.06359	0	0	0	0	0	0	0	0	0	0	0	0	0
4931409K22Rik	0	0	0	0	0	0	0	0	0	0	0	0	0	0	0	0.962434
4931413I07Rik	0	0	0	0	0	0	0	0	0	0	0	0	0	0	0	0
4931413K12Rik	0	0	0	0	0	0	0	0	0	0	0	0	0	0	0	0
4931414P19Rik	6.75028	21.7746	9.72898	12.3261	6.1283	57.1044	5.60027	35.9451	19.7951	36.5748	25.4471	16.0344	21.8937	32.069	14.1207	18.9864
4931415C17Rik	8.27096	1.39792	44.9417	21.1595	0	63.8329	12.5274	2.45721	0.680809	4.1351	5.86441	3.99306	22.4178	13.6679	5.49174	14.8635
4931417E11Rik	0	0	0	0	0	0	0	0	0	0	0	0	0	0	0	0
4931419H13Rik	0	0	0	0	0	0	0	0	0	0	0	0	0	0	0	0
4931422A03Rik	0.38022	0	0	0	0	0	0	0	2.97259	0	0	0	0	0	0	0
4931423N10Rik	0	0	0	0	0	0.924548	0	0	0	2.58593	0	0.776296	0	0	0	0
4931428F04Rik	13.3358	7.39576	6.75739	0	166.95	341.804	37.5632	28.4064	9.07313	25.7826	6.66127	11.58	406.861	632.965	103.547	95.5623
4931428L18Rik	0	0	0	0	0	0	0	0	0	0	0	0	0	0	0	0
4931429L15Rik	3.48514	0	2.55473	0	0	0	7.21452	8.83267	0	0	0	0	0	5.11395	0	0
4931429P17Rik	0	0	0	0	0	0	0	0	0	0	0	0	0	0	0	0
4931431B13Rik	0	0	0	0	0	0	7.19408	0	0	0	0	0.752628	0	0	0	0
4931431C16Rik	0	0	5.24974	25.0125	0	0	0	0	1.0922	0	0	0	0	0	0	1.69695
4931440F15Rik	0	0.998148	0	0.929262	0	0	2.83269	3.49337	0	0	0	1.16002	3.77241	13.1526	7.44799	7.70708
4931440J10Rik	1.36823	0	0	0	0	0	0	0	0	0	0	0	3.97268	1.05049	0.899954	0
4931440P22Rik	12.4319	15.0223	1.03639	7.88455	8.14666	4.38318	0	12.6109	6.81344	14.3199	13.3706	5.39874	21.7851	4.86948	3.28343	4.92133
4932411K12Rik	0	0	0	0	0	0	0	0.833268	0	1.03994	0	0	0	0	0	1.03335
4932411N23Rik	2.80318	5.73835	11.2605	1.76889	0	0	2.45068	3.31008	0	0	2.20034	0	0	0	0	0
4932412D23Rik	0	0.869611	0	0	0	0	0	0	0	0	0	0	0	0	0	1.03749
4932413F04Rik	0	0	0	0	0	0	0	0	0	0	0	0	0	0	0	0
4932414J04Rik	0	0.91143	0	0	0	0	0	0.870405	0	0	0	0	0	0	0	0
4932414N04Rik	0.659325	14.1045	0	0	0	0	0	0	0	0	0	0	0	0	0.701502	0.709245
4932415D10Rik	0	3.07425	0.715997	0	0	0	0	0	4.0872	2.61355	0	0.887267	0	2.74095	0	0
4932415M13Rik	7.50005	0	0	0	0	0	0	0	0	0	0	0	0	0	0	0
4932416K20Rik	0	2.5783	0	0	0	0	0	0	0	0	0	0	0	0	0.985209	1.03433
4932422M17Rik	6.58289	1.95276	1.79526	16.5254	0	0	0	0	1.11353	4.30937	6.29869	3.30089	0	0	2.66537	3.32126
4932429P05Rik	0	0	0	0	0	0	0	0	0	0	0	0	0	0	0	0
4932430I15Rik	3.66362	0	0	0	0	0	0	0	2.22824	0	1.05931	1.0404	0	0	0	0
4932431P20Rik	9.15075	14.0002	0	0	0	0	0	0	0	0	0	0	4.92159	1.77226	0	1.94168
4932435O22Rik	0	0	0	0	0	0	6.91227	0	0	0	0	4.33412	2.25389	5.49016	3.14751	0.996775
4932438A13Rik	2937.12	2436.29	2747.42	1073.48	4927.87	4566.18	1195.28	1042.11	900.342	691.261	879.981	635.078	5094.11	9559.42	624.288	1164.59
4932438H23Rik	118.04	137.636	109.219	109.617	0	0	12.2715	9.3685	101.151	133.931	175.069	116.676	2.74979	16.9124	6.26635	3.66594
4932441J04Rik	1.25796	32.8756	3.05751	5.73885	19.8939	368.913	1.67808	9.33959	20.9841	5.99413	33.5908	3.70318	80.5199	86.2563	29.2149	71.4692
4932443I19Rik	80.4063	90.1131	29.9414	32.9296	0	1.84822	8.22287	0.632487	90.1336	128.492	82.794	106.377	26.4651	13.0762	8.75825	10.0166
4932443L11Rik	0	0	0.488752	0	0	0	0	0	0	0	0	0	0	0	7.05243	0.562747
4932702P03Rik	11.141	0	0	0	0	0	0	0	0	0	0.938629	0	0	20.7048	1.61052	0.541414
4933400A11Rik	0	0	0	0	0	0	0	0	0	0	0	0	0	0	0	0
4933400C23Rik	0	0	0	0	0	0	0	2.54019	0	0	0	0	0	0	0	0
4933400F21Rik	0	6.55789	0	0	0	0	0	0	0	0	0	0	0	0	0	0
4933400L20Rik	0	0	0	0	0	0	0	0	0	0	0	0	0	0	0	0
4933401B06Rik	0	0	0	0	0	0	0	0	0	0	0	0	0	0	0	0
4933401H06Rik	0	0	0	0	0	0	0	0	0	0	0	0	0	0	0	0
4933402C05Rik	0	0	0	0	0	0	5.92341	0	0	0	0	0	0	0	0	0
4933402C06Rik	0	0	0	0	0	0	0	0	0	0	0	0	0	0	0	0
4933402D24Rik	0	0	0	0	0	0	0	0	0	0	0	0	0	3.73653	1.34841	0
4933402E13Rik	0	0	0	0	0	0	0	0	0	1.09799	0	0	0	0	0	0
4933402J07Rik	0	0	0	0	0	0	0	0	0	0	0	1.05093	0	0	0	0
4933402J10Rik	0	0	0	0	0	0	0	0	0	0	0	0	0	0	0	0
4933402N03Rik	0	0	0	0	0	0	0	0	0	0	0	0	0	0	0	0
4933402N22Rik	0	0	0	0	0	0	0	0	0	0	0	0	0	0	0	0
4933403O08Rik	0	0	0	0	0	0	0	0	0	0	0	0	0	0	10.1567	0.890858
4933404I11Rik	5.62504	0	0	0	0	0	0	0	0	0	0	0	0	0	0	0
4933404K08Rik	0	0	0	0	0	0	0	0	0	0	0	0	0	0	0	0
4933404K13Rik	0	0	0	0	0	0	0	0	0	0	0	0	0	0	0	0
4933404O12Rik	46.2014	3.34745	4.64267	44.1969	37.1635	393.106	17.1276	19.9418	36.8433	25.2155	28.3733	41.1121	179.468	158.66	63.4157	118.762
4933405D12Rik	0	0	0	0	0	0	19.2265	0	0	0	0	0	0	0	0	0.848836
4933405E24Rik	0	0	0	0	0	0	0	0	0	0	0	0	0	0	0	0
4933405L10Rik	5.19527	11.2405	0	0	0	0	0	0	0	0.785773	5.43538	0	0	4.35802	0	1.71448
4933405O20Rik	0	0	0	0	0	0	0	0	0	0	0	0	7.28332	0	0	0
4933406B15Rik	0	0	0	0	0	0	0	0	0	0	0	0	0	0	0.939468	0
4933406B17Rik	71.1662	40.2367	13.4253	14.4733	23.3716	13.4357	0	0	46.3103	51.3607	48.3262	30.8147	0	5.86917	0.924422	0
4933406C10Rik	2.00226	22.1827	11.828	3.8173	0	0	0	0	0	3.9706	0.989015	1.04845	0	0	0	1.84369
4933406D12Rik	0	0	0	0	0	0	0	0	0	0	0	0	0	0	0	0
4933406F09Rik	0	0	0	0	0	0	0	0	0	0	0	0	0	0	0	0
4933406G16Rik	0	0	0	0	0	0	0	0	0	0	0	0	0	0	0	0
4933406I18Rik	0	0	9.94207	0	22.8878	19.1557	3.89342	12.6615	0.739488	0	0	0.778328	13.9629	32.428	11.2764	30.8483
4933406J09Rik	0	0	0	0	0	0	0	0	0	0	0	0	0	0	0	0
4933406J10Rik	0	0	0	0	0	0	0	0	0	0	0	0	0	0	0	0
4933406K04Rik	0	0	0	0	0	0	0	0	0	0	0	0	0	0	0	0
4933406M09Rik	0	0	0	0	0	0	0	0	0	0	0	0	0	0	0	0
4933406P04Rik	13.9219	1.6417	0	0	0	0	0.713154	0	1.0067	4.98019	5.97106	1.01263	13.774	30.1017	5.76216	4.57741
4933407E24Rik	0	0	0	0	0	0	0	0	0	0	0	0	0	0.881004	0	0
4933407I05Rik	0	0	7.20683	0	0.637375	0	0	0	0	0	0	0	0	0	0	0
4933407I08Rik	0	0	0	0	0	0	0	0	0	0	0	0	0	0	0	0
4933407K13Rik	10.9611	15.91	14.9052	5.96803	25.792	30.3489	113.908	86.3888	7.29422	21.0421	7.37587	4.49754	41.1277	28.2756	17.2235	34.6506
4933407L21Rik	0	3.26146	5.81568	0	0	12.0854	0	19.4184	3.46312	11.2568	10.6794	5.1048	3.78968	36.4364	19.3409	16.1278
4933408A14Rik	0	0	0	0	0	0	0	0	0	0	0	0	0	0	0	0
4933408B17Rik	0.899334	9.61964	0	0.878024	0	15.7282	1.63889	3.60566	0	1.05178	1.02603	2.91735	0	0	0	0.802006
4933408J17Rik	0	0	0	0	0	0	0	0	0	0	0	0	0	0	1.87899	0
4933408N05Rik	23.6442	4.34096	0.81491	0.817958	0	0	0	0	0	0	0	0	0	1.12361	0	0
4933409D19Rik	0	0	0	0	0	0	0	0	0	0	0	0	0	0	0	0
4933409F18Rik	0	0	0	0	0	0	0	0	0	0	0	0	0	0	0	0
4933409G03Rik	0	0	0	0	0	0	0	0	1.0677	0	0	0	0	0	0	0
4933411E02Rik	0	0	0	0	0	0	0	0	0	0	0	0	0	0	0	0
4933411E06Rik	67.9026	44.2516	30.9538	9.18124	0	9.1948	33.1698	25.9382	4.95466	5.11241	8.04143	4.60556	36.5209	22.498	6.14975	3.16632
4933411E08Rik	0.914235	0	0	0.882468	0	0	0	10.0559	0	0	0	0	0	0	0	0
4933411G06Rik	0	0	0	0	0	0	0	0	0	0	0	0	0	0	0	0
4933411K16Rik	0	11.1039	0	0	0	0	0	0	0	0	0	1.76999	0	0	0	1.16417
4933411O13Rik	0	0	0	0	0	0	0	0	0	0	0	0	0	0	0	0
4933412A08Rik	0	0	0	0	0	0	3.38481	0	0	0	0	0	0	0	0	0
4933412E12Rik	153.944	87.8717	13.4263	2.0135	18.2724	20.7631	8.37132	2.62539	32.5523	49.0727	75.1039	46.9479	32.396	24.7456	13.2049	12.9527
4933412E24Rik	0	0	0	0	0	0	0	0	0	0	0	0	0	0	0	0
4933412O06Rik	0	0	0	0	0	13.4456	4.12888	20.1422	0	0	0	0	6.08762	10.2422	13.0204	5.30186
4933413C19Rik	11.1811	14.9477	28.2106	7.34817	0	0	2.74101	0	1.03236	6.09861	2.04301	1.07848	0	0	0	0
4933413G19Rik	0	9.66483	0	0	0	1.27845	1.39034	16.0743	1.48108	2.15724	0.708191	0	7.27496	3.57816	5.74547	11.858
4933413J09Rik	0	0	0	0	0	0	0	0	0	0	0	0	0	0	0	0
4933413L06Rik	0	0	0	0	0	0	0	0	0	0	0	0	0	0	0	0
4933414I15Rik	0	0	0	0	0	0	0	0	0	0	0	0	0	0	0	0
4933415A04Rik	6.80372	0	0	0.778437	0	2.72364	4.93494	3.2516	0	0.830814	0	0.881843	9.65828	7.97387	7.92028	3.15093
4933415F23Rik	0	0	0	0	0	0	0	0	0	0	0	0	0	0	0	0
4933416C03Rik	0	2.81053	0	0	0	0	0	0	0	0	0	0	0	0	0	0
4933416E03Rik	0	0	0	0	0	0	0	0	0	0	0	0	0	0	0	0
4933416E14Rik	0	0	0	0	2.37962	0	0	0	0	0	0	0	0	1.63813	0	0
4933416I08Rik	0	0	0	0	0	0	0	0	0	0	0	0	0	0	0	0
4933416M07Rik	0	0	0	0	0	0	0	0	1.0677	0	1.06874	0	0	0	0	0
4933416O17Rik	0	0	0	0	0	0	0	0	0	0	0	0	0	0	0	0
4933417A18Rik	0	0	0	0	0	0	0	0	0	0	0	0	0	0	0	0
4933417D19Rik	0	0	0	0	0	0	0	0	0	0	0	0	0	0	0	0.962403
4933417E11Rik	0	0	0	0	0	0	12.693	0	0	0	0	0	0	0	0	0
4933417G07Rik	0	0	0	0	0	0	0	0.966234	0	0	0	0	0	0	0	0.845182
4933417O13Rik	0.740393	0	0	0	0	28.5559	0	0	0	1.38725	0	0	1.16123	0	0	0
4933421A08Rik	5.88751	3.62908	0	0.86726	0	0	1.75943	1.85551	0	0	1.98183	0	0	0	1.64623	0
4933421D24Rik	0	0	0	0	0	0	0	0	0	0	0	0	0	0	0	0
4933421I07Rik	0	0	0	0	0	0	0	0	0	0	0	0	0	0	0	0
4933421O10Rik	28.8652	51.4892	77.4149	39.554	151.312	115.35	12.1591	41.1775	40.1327	37.5219	43.729	25.4382	107.628	97.547	47.6043	82.1241
4933422A05Rik	0	0	5.92638	0	0	0	0	0	0	0	0	0.946186	0	0	0	0
4933423P22Rik	0	0	0	0	0	0	0	0	0	0	0	0	0	0	0.939483	0
4933424G06Rik	0	0	0	0	0	0	0	0	0	0	0	0.43029	1.36258	0	0	1.62041
4933424H11Rik	0	0	0	0	0	0	0	0	0	0	0	0	0	0	0	0
4933424L21Rik	0	0	21.0405	0	0	0	0	0	0	0	0	0	0	0.818588	0	0
4933424M12Rik	4.41229	2.17301	0	0	0	0	53.977	14.6816	0	3.13833	0.479872	3.79379	0	0	0	0
4933425D22Rik	0	2.32679	0	0	0	0	0	0	0	0	0	0	0	9.80697	2.20006	0
4933425L06Rik	0	0	0	0	0	0	0	0	0	0	0	0	0	7.92896	0	0
4933426K07Rik	0.937516	0	0	0	0	0	0	0	0	0	0	0	0	0	0	0
4933427D06Rik	0	0	0	0	0	0	0	0	0	0	0	0	0	7.04797	0	0
4933427D14Rik	741.16	232.056	287.923	177.722	50.4728	553.03	212.127	496.255	27.2038	57.0748	222.43	57.2654	120.2	372.64	216.789	387.818
4933427E11Rik	0	0	0	0	0	0	0	1.17939	0	0.924395	0.959716	0	0	0	0	0.93045
4933427E13Rik	0	0	0	0	0	0	0	0	0	0	0	0	0	0	0	0
4933427G23Rik	0	0	0	0	0	0	0	0	0	10.3698	0	0.34415	3.14426	0	0	3.00519
4933427I04Rik	16.826	0	0	0	0	1.35069	0	11.4395	0	0	2.76141	1.94054	0	0	0.820298	3.39971
4933427I22Rik	0	0	0	0	0	0	0	0	0	0	0	0	0	0	0.939471	0
4933427J07Rik	33.3145	8.28655	24.2812	0	1.91483	0	0	15.0662	1.32441	1.02927	5.51218	1.18476	0	3.93418	2.2628	0.737712
4933428C19Rik	0	0	0	0	0	0	0	0	0	0	0	0	0	0	0	0
4933428G20Rik	3.04142	0	5.68291	0	0	0	0	0	1.02997	0	0	0	0	0	0	0.867441
4933428M09Rik	0	1.87369	0	0	0	0	0	0	0	0	0	0	0	0	0	0
4933428P19Rik	0	0	0	0	0	0	0	0	0	0	0.981104	2.0178	8.55371	0	0	0.838521
4933429H19Rik	0	0	0	0	0	0	0	0	0.962849	0.901335	0	0.753655	0	1.78415	0	0
4933430A20Rik	0	0	1.77608	0	0	0	0	0	0	0	0	0	0	0	0	0
4933430H16Rik	0	0	0	0	0	0	0	0	0	0	0	0	0	0	0	0
4933430I17Rik	0	0	0	0	0	0	0	0.888013	10.1552	3.73972	5.60784	0	0	7.7756	1.61383	3.43078
4933430L12Rik	0	0	0	0	0	0	0	0	0	0	0	0	0	0.880988	0	0
4933430M04Rik	0	0	0	0	0	0	0	0	0	0	0	0	0	0	0	0
4933430N04Rik	0	0	0	0	0	0	0	0	0	0	0	0	0	0	0	0
4933431E20Rik	100.253	150.162	177.349	32.4581	488.99	1117.19	194.781	477.67	94.9812	114.073	112.201	91.1751	1682.53	1805.97	739.392	750.727
4933431G14Rik	0	0	0	0	0	0	0	0	0	0	0	0	0	0	0	0
4933431K23Rik	0	12.4283	0	3.51111	0	0	0	3.42042	0	0	0	0	5.19742	1.2694	0.799599	0
4933431M02Rik	0	0	0	0	0	0	0	0	0	0	0	0	0	0	0	0
4933432G23Rik	0	0	0	0	0	0	0	0	0	0	0	0	0	0	0	0
4933432K03Rik	0	0	0	0	0	0	0	0	0	0	0	0	0	0	0	0
4933433F19Rik	0	0	0	0	0	0	0	0	0	0	0	0	0	0	0	0
4933433G08Rik	0	0	12.4325	0	0	0	0	0	0	0	0	0	0	0	0	0
4933433G15Rik	0	0	1.22131	21.996	44.5251	0	0	5.02695	0.927201	0	2.05994	1.03682	2.68059	0	1.15447	0
4933433G19Rik	0	0	0	0	0	0	0	0	0	0	0	0.849185	0	0	0	1.19803
4933433N18Rik	0	0	15.9847	0	0	0	0	0	0	0	0	0	0	0	0	0
4933434E20Rik	166.469	289.285	170.92	178.149	251.441	601.666	179.163	375.256	582.107	702.516	788.375	614.138	506.212	567.834	292.625	321.85
4933434M16Rik	0	0	0	0	0	0	0	0	0	0	0	0	0	0	0	0
4933435F18Rik	0	0	0	0	0	0	0	0	0	0	0	0	0	0	0	0
4933435G04Rik	0	0	0	0	0	0	0	2.54017	0	0	0	0	0	0	0	0
4933436E23Rik	0	0	0	0	0	0	0	0	0	0	0	0	0	0	0	0
4933436H12Rik	0	0	0	0	0	0	0	0	0	0	0	0	0	0	0	0
4933436I01Rik	0	0	0	0	0	0	0	0	0	0	0	0	0	0	0	0
4933436I20Rik	10.967	6.79958	17.9192	44.1299	0	0	8.51262	0	0.960756	0	0	0	9.01636	0	0	0
4933438A12Rik	0	0	0	0	0	0	0	0	0	0	0	0	0	0	0	0
4933438B17Rik	0	0	0	0	0	0	0	0	0	0	0	0	0	0	0	0
4933438K21Rik	8.47342	11.9075	3.44185	0	0	0	0	0	0	0	0	1.1283	0	0	1.84152	0
4933439C10Rik	102.575	134.256	49.5883	91.4038	71.3183	0.675101	12.2442	9.66361	12.2804	7.1012	8.2338	5.90313	39.5583	78.736	11.1896	20.9973
4933439J24Rik	0	0	0	0	0	0	0	0	0	0	0	0	0	0	0	0
4933439K11Rik	4.80351	8.8727	50.419	9.81505	0	31.6295	0	0.740299	25.1961	12.2092	13.895	25.2165	0	0	5.34125	1.15452
4933439N14Rik	0	0	0	0	0	0	0	0	0	0	0	0	0	0	0	0
4933440J02Rik	0	0	0	0	0	0	0	0	0	0	0	0	0	0	0	0
4933440M02Rik	1.75901	0	0	0	0	0	0	0	0	0	0	0.964216	1.3689	0	2.0271	0
5031410I06Rik	0	0	0	0	0	0	0	0	0	0	0	0	0	0	0	0
5031415H12Rik	0	0	0	0	0	0	0	0	0	0	0	0	0	0	0	0
5031425E22Rik	98.2394	207.309	153.585	225.355	63.4481	36.4869	82.4369	82.67	68.1621	64.9964	120.461	115.725	54.1775	90.0072	48.4374	64.5772
5031425F14Rik	0	0	0	0	0	0	0	0	0	0	0	0	0	0.880991	0	0
5031434C07Rik	0	0	0	0	0	2.17521	0	0	0	0	0	0	0	0	1.02853	0
5031434O11Rik	90.8015	132.544	125.09	23.1428	9.45335	6.66877	1.48113	94.8027	2.11129	6.20171	6.63545	15.2519	43.0314	8.09337	41.5485	42.6691
5031439G07Rik	308.484	201.957	805.727	265.979	849.373	990.709	518.7	701.34	173.359	391.38	277.385	375.182	720.229	1246.45	1058.42	926.039
5033403F01Rik	0.774103	0	0	0	32.8517	38.7283	0	0	0	3.14065	0	0.831765	12.0941	0	0.699004	0
5033403H07Rik	0	0	0	0	0	0	0	0	0	0	0	0	0	0	0	0
5033404E19Rik	0	0	0	0	0	0	0	3.02007	0	0	0	0	8.65924	2.09486	1.16841	0
5033406O09Rik	0	0	12.1285	0	0	22.5019	6.83827	6.75872	0	0	0	0	0	5.76883	4.47069	1.61164
5033417F24Rik	12.7892	12.4774	0	0.838321	0	1.30376	0	15.4284	0.902344	4.63318	5.52191	10.4203	10.5205	54.2218	8.49808	7.97201
5033421B08Rik	0	0	1.54399	0	0	0	2.13102	0	0	0	0	0	7.78096	6.46412	2.95712	0
5033423K11Rik	0	0	0	0	0	0	0	0	0	0	0	0	0	0	0	0
5033426E14Rik	0	0	0	0	0	0	0	0	0	0	0	0	0	0	0	0
5033426O07Rik	0	0	0	0	0	0	0	0	0	0	0	0	0	4.06574	0.770236	3.12504
5033428I22Rik	0	0	0	0	0	0	0	0	0	3.62906	0	0	0.591449	0.311834	0	4.79211
5033430I15Rik	24.1175	9.43058	8.93931	5.7146	6.95172	2.6548	0	0.947052	10.7478	6.14044	8.36759	8.22816	0.565958	1.90334	12.6095	16.1463
5330411J11Rik	0	0	0	0	0	14.1658	1.5986	0	0	0	0	0	0	0	1.44445	1.56149
5330411O13Rik	0	0	0	0	0	0.793008	0	0	0	0	0	0	0	0	0	0
5330413D20Rik	0	4.68419	0	0	0	0	0	0	0	0	0	0	0	0	0	0
5330413P13Rik	28.9296	29.0012	83.9029	15.699	0.448679	5.68936	0	3.47636	17.7873	20.5211	13.791	15.6608	20.1291	44.1478	8.87233	7.59288
5330416C01Rik	0	0	0	0	7.24333	36.8692	0	41.3599	0	0	0	0	15.0204	2.62565	0.506889	13.6631
5330417C22Rik	156.104	200.497	0.423131	0	185.089	222.692	149.818	100.576	20.3742	22.8374	93.0801	64.9385	273.465	580.245	209.927	424.316
5330417H12Rik	0	0	0	0	0	0	0	0	0	0	0	0	0	0	0	0
5330426L24Rik	5.75899	0	0	15.1439	0	0	0	3.55459	0	0	1.98565	0	0	0	0	0.871436
5330429C05Rik	0	0	0	0	0	0	0	0	0	0	0	0	0	0.880995	0.939476	0.962384
5330434G04Rik	13.461	66.4367	11.9499	46.9422	21.6141	163.289	220.981	156.455	11.1326	8.71254	7.81093	11.5964	122.742	201.239	172.712	127.405
5330438D12Rik	0.224439	0.256476	6.80324	48.9272	234.302	68.347	19.4482	29.1905	12.3585	14.8174	16.3995	14.5235	74.3764	39.5918	34.348	49.1595
5330438I03Rik	0.926473	2.06577	0.847497	0	0	0	0	0	1.10777	1.13424	2.07134	0	0	0	0	1.79526
5330439A09Rik	0	0	0	0	0	0	0	0	0	0.90664	0.964437	0	0	3.16233	3.19937	0
5330439B14Rik	0	0	0	0	0	0	0	0	0	0	0	0	0	0	0	0
5330439K02Rik	10.1748	0	25.868	9.402	0	0	15.7274	6.68449	0.934003	0	0.929555	0	3.94421	6.52161	6.98518	4.72551
5330439M10Rik	0	0	0	0	0	0	0	0	0	0	0	0	0	0	0	0
5430400D12Rik	0	30.3744	9.72621	0	0	0	0	0	0	3.25597	4.44424	0	0	0	2.83192	3.69808
5430401F13Rik	0	0	0	0	0	0	0	0	0	0	0	0	0	0	0	0
5430401H09Rik	5.34098	2.07146	0	0	0	0	0	0	0	0	0	0	0	0	0	0
5430402E10Rik	0	0	0	0	0	0	0	0	0	0	0	0	0	0	0	0
5430402O13Rik	0	0	0	0	0	14.0658	0	0	0	5.56226	5.53686	1.69905	4.41984	1.04166	6.66542	5.68998
5430402P08Rik	0	0	0	0	0	0	0	0	0	0	0	0	0	0	0	0
5430403G16Rik	56.0636	66.6053	51.9827	62.1899	26.6555	10.1473	31.0267	24.8204	30.0061	54.8804	48.3285	21.5682	11.5328	11.8129	7.42616	14.668
5430403N17Rik	0	0	0	0	0	0	0	0	0	0	0	0	0	0	0	0
5430405H02Rik	21.5496	25.1382	11.4277	4.69614	10.4384	19.1468	23.8006	64.2208	19.2855	12.971	22.5876	16.5458	22.0744	49.6482	33.3737	35.8668
5430414B19Rik	0	29.9789	0	0	0	11.1022	0	0	3.2031	7.68594	0	2.10187	0.809255	7.04796	3.75791	4.81194
5430416N02Rik	55.0201	68.3419	1.65174	40.2508	61.6242	175.983	37.0965	39.7382	12.052	25.3731	26.6735	27.922	91.931	65.1121	67.2731	86.139
5430419D17Rik	6.72898	70.0168	1.21033	10.8648	0	0	0	0	5.12269	7.82074	6.05706	12.5564	0	0	0	0
5430421F17Rik	0	0	0	0	0	0	0.794669	0	0	0	0	0	10.7805	0	0.762978	4.7296
5430425K12Rik	0	7.52503	0	0	0	0	0	0	1.0162	0	0.981155	0	0	0	0	0
5430427M07Rik	0	0	0	0	0	0	0	0	0	0	0	0	0	0	0	0
5430427N15Rik	0	2.48894	2.28082	0	0	0	0	0	0.890149	0	2.64367	0.911795	10.6658	2.63493	0	0
5430427O19Rik	2.96817	0.997525	10.7243	0	11.7013	41.2941	0	16.7084	1.16648	1.14796	9.14223	4.58091	0.718117	2.956	5.50322	3.18152
5430431A17Rik	0	0	0	0	0	0	0	0	0	0	0	0	0	0	0	0
5430434I15Rik	0	0	0	0	0	0	0	0	0	0	0	0	0	0	0	0
5430435K18Rik	0	0	0	0	0	0	0	0	0	0	0	0	0	0	0	0
5430437J10Rik	0	0	0	0	0	0	0	0	0	0	0	0.61371	0	1.18066	1.25903	0
5530400C23Rik	0	0	0	0	0	0	0	0	0	0	0	0	0	0	0	0
5530401A14Rik	0	0	0	0	0	0	0	0	0	0	1.06875	0	0	0	0	0
5530601H04Rik	106.872	156.933	356.474	35.5754	100.338	27.4517	46.9955	43.9015	100.459	100.998	159.194	95.1645	47.9704	99.9358	66.2257	82.5367
5730403I07Rik	0	0	0	0	0	0	0	3.53925	0	0	0	0	0	0	0.899287	0
5730405O15Rik	17.4491	6.2632	22.3285	0	5.91551	16.9954	18.5015	10.285	6.23624	2.797	9.92568	12.3352	20.0115	34.7192	3.50222	2.02256
5730409E04Rik	71.37	107.737	109.279	124.746	900.467	1353.32	295.227	422.508	106.714	142.759	132.347	113.879	1659.14	1670.43	729.351	886.68
5730412P04Rik	3.75003	0	0	0	0	0	0	0	0	0	0	0	0	0	0	0
5730416F02Rik	0	0	0	0	0	0	7.65816	0	0	0	0.723057	0	0	0	0	0
5730419F03Rik	0	0	0	0	0	0	0	0	0	0	0	0	0	0	0	0
5730420D15Rik	3.55555	0	6.69522	0	0	0	0	2.5971	0	1.56377	0.813703	0	0	3.75443	1.13814	0
5730422E09Rik	0	2.71687	0	0	0	0	0	0	0	0.564776	14.2244	0	0	0	6.22477	1.02027
5730435O14Rik	0	0	0	0	0	0	0	0	0	1.09799	1.06874	0	0	0	0	0.962384
5730437C11Rik	0	0	0	0	0	0	0	0	0	0	0	0	0	0	0	0
5730455P16Rik	180.749	264.526	235.734	61.9034	320.998	604.644	102.937	308.783	128.292	138.193	259.946	185.193	802.343	1455.67	568.182	649.343
5730460C07Rik	0	0	0	0	0	0	0	0	1.06772	0	0	0	0	0	0	0
5730480H06Rik	24.3836	56.339	92.011	19.5438	15.6907	135.105	25.3613	27.9849	58.9011	49.8327	58.0058	13.7202	111.983	125.873	24.2906	81.3793
5730507C01Rik	0	0	0	0	0.996241	4.94578	1.51188	10.8436	1.95087	7.95079	5.55425	1.05848	27.7664	55.1741	5.07708	6.19726
5730522E02Rik	0	0	8.30198	0	0	10.1419	0	3.78725	1.04152	0	1.36681	0	43.0749	12.5769	5.18668	8.93698
5730559C18Rik	16.4368	47.8258	24.9638	33.5465	3.19533	7.21645	1.81389	1.20279	28.8006	67.0954	35.5598	19.8745	23.1452	11.7096	10.4378	17.8342
5730596B20Rik	0	5.62107	0	0	0	0	0	0	0	0	0	0	0	0	0	0
5830405F06Rik	0	0	0	0	0	0	0	0	0	0	0	0	0	0	0	0
5830408C22Rik	50.5607	15.5015	26.4172	0	0	0	1.13546	0	40.3676	11.4709	8.45991	7.02135	0	2.22076	2.64603	11.1466
5830411N06Rik	0	0	0	0	0	0	0	0	0	0	3.46777	0.666108	0	0	0	0
5830416I19Rik	0	0	0	0	0	0	0	0	0	0	0	0	0	0	0	0
5830417I10Rik	278.369	394.214	237.19	293.877	286.926	280.005	93.2946	181.446	195.801	282.996	143.363	167.994	207.96	221.296	85.2224	77.6705
5830418P13Rik	0	0	0	0	0	4.79808	0	0	0	1.19831	0	0	0.670931	2.0586	0	1.70596
5830428M24Rik	56.6644	10.588	0.877259	0	0	0	0	0	7.64434	5.23099	2.03295	11.8789	0	0	1.74769	0
5830432E09Rik	0	0.525661	2.65577	15.0589	0	53.4265	0	30.969	0	1.53008	2.1486	1.66786	0	0	0	0
5830444B04Rik	64.1336	1.77227	0	14.7582	44.1823	98.7361	21.4452	28.5231	0	3.28066	3.18277	6.12953	7.48384	11.3927	4.86042	6.7755
5830454E08Rik	4.0161	0	0	0	21.6668	0	0.906245	0	0	1.17589	3.4337	0	9.32615	18.4157	3.0184	7.2147
5830468F06Rik	0	0	7.97134	16.1534	0	0	0	0	0	0	0.812689	0	0	0	0	0
5830473C10Rik	0	0	0	0	0	0	0	2.54018	0	0	0	0	0	0	0	0
5830487J09Rik	3.14411	20.1237	0	4.21249	3.80056	0	0	1.74671	0.699369	1.07834	1.78135	1.13772	0	0	0	0
5930403N24Rik	1.38392	0	0	0	0	0	0	74.7241	0.503525	0.38465	2.14335	0	2.62332	7.70235	59.2529	74.9496
5930412G12Rik	3.98942	0.456138	0.426616	0	0	68.2876	1.80371	2.00569	100.159	0	0	6.01867	333.702	52.9271	35.0853	102.483
5930422O12Rik	0	0	0	0	0	4.15326	0	0	0	0	0	1.57349	5.96947	1.74272	1.06674	1.06112
5930430L01Rik	92.6431	109.557	60.5603	64.1083	51.8689	102.028	6.32135	11.0068	53.5874	77.5829	60.2554	31.4996	70.3191	123.76	14.3023	13.3185
5930435M05Rik	1.64135	0	0	0	0	0	14.1473	0	0	0	0	0	3.6982	0	0	0.624654
5930438M14Rik	0	3.19113	0	0	0	5.95859	0	5.79861	0	0	0.908939	1.97351	17.1843	0	0	1.50403
6030407O03Rik	0	0	0	0	0	17.5436	0	0	0	1.74551	0	3.87075	3.39241	6.34581	2.30645	0
6030408B16Rik	4.73908	0	0	0	0	1.56819	0	0	1.8311	0	0	1.92191	0	0	1.21657	0
6030419C18Rik	20.4861	2.72901	0	18.6234	739.861	1823.99	241.269	228.248	24.6005	12.2837	19.2902	28.9045	2484.68	2189.27	363.384	622.083
6030440G07Rik	0	0	0	0	0	0	0	0	0	0	0	0	0	0	0	0
6030442E23Rik	0	0	0	0	0	0	0	0	0	0	0	0	0	0	0	0
6030442K20Rik	4.29676	16.6816	2.54399	5.60104	0	5.04226	13.8484	2.71108	0	0	1.37755	0	0	14.6395	2.18286	3.07661
6030443J06Rik	57.7291	5.04558	56.0975	0	7.84026	3.45512	0	9.42912	1.36683	10.4305	9.78347	6.53034	32.5825	25.6642	5.79825	0.972415
6030445D17Rik	9.15417	0	0	8.86689	6.76323	22.494	3.01582	5.60056	0	0.985612	0.938935	0	18.7933	9.38996	6.60363	2.14498
6030452D12Rik	0	0	0	0	0	0	0	0	0	0	0	0	0	0	0	0
6030458C11Rik	178.6	192.729	117.237	111.171	179.352	262.497	124.509	163.265	74.7137	100.568	108.866	54.3285	309.082	458.916	125.202	199.769
6030466F02Rik	0	0	0	0	0	0	0	0	0	0	0	0	0	0	0	0
6030468B19Rik	0	0	0	0	0	0	0	0	0	0	0	0	0	0	0	0
6030469F06Rik	0	0	0	0	0	0	0	0	0	0	0	0	0	0	0	0
6030471H07Rik	0	0	0	0	0	0	0	0	0	0	0	0	0	0	0	0
6030498E09Rik	0	0.936842	0	0	0	15.0673	0	0	0	0	0	0	0	0	0.93948	0
6230400D17Rik	12.6933	0	1.52132	0	0	14.2067	5.00915	0	7.93155	5.38568	5.99008	0	19.4737	38.6013	9.57645	4.42469
6330403K07Rik	12.4124	7.53453	0	2.46544	571.694	1783.23	115.117	93.6334	14.278	15.0292	8.19715	17.7952	1556.4	2293.95	978.384	619.425
6330403L08Rik	66.3753	129.66	27.8564	17.4667	100.128	335.486	48.7725	90.213	53.7677	115.04	74.6906	64.3756	301.497	375.909	149.978	211.453
6330403N20Rik	0	0	0	4.96086	0	0	0	0	1.82923	0	0.943637	0	0	0	1.07699	0
6330409D20Rik	0	0	0	0	1.24162	4.19313	3.77858	4.27967	0	0	0	0	12.1176	18.9371	18.2148	11.1574
6330410L21Rik	3.60825	0	0	0	6.48714	0	0	0	0	0	0	0	0	0	3.90403	2.9545
6330411D24Rik	0	0	0	0	0	0	8.49075	15.4817	0	0	0	0	1.33449	1.31614	7.95644	5.68105
6330418K02Rik	60.0889	66.4621	26.6337	30.4866	53.7277	11.4001	13.9101	2.60833	61.3952	37.2188	50.5729	42.0719	56.686	34.8198	19.2936	22.3783
6330420H09Rik	0	0	0	0	0	0	0	0	0	0	0	0	0.820138	1.73866	0	0
6330549D23Rik	0	0	0	0	11.4749	201.808	0	0	2.16697	0	0	0	20.881	9.51572	12.563	8.35349
6330562C20Rik	1.40441	0	0	0	0	0	0	8.87895	6.81986	1.4606	2.13253	0	1.61476	0	0	1.44168
6430503K07Rik	0	0	0	0	0	1.32008	0	0	0	0	0	0	0	0	4.21128	0.668605
6430531B16Rik	0	0	0	0	0	0	0	0	1.13811	1.66925	6.35662	2.27753	0	6.99009	3.39049	1.11285
6430548M08Rik	604.19	318.58	1032.19	559.031	1999.38	5267.26	1533.23	1846.19	337.995	398.319	381.232	377.65	4816.49	4535.76	2007.29	2042.42
6430550D23Rik	16.5951	69.0656	0.599383	0	0	0	3.3542	0	3.48834	6.53203	4.62458	0.762598	0	1.67946	0	0
6430562O15Rik	0	3.23755	0	0	0	0	0	0.932287	0	0	2.25414	0	0	0	0	0
6430571L13Rik	21.1572	21.377	4.8701	9.26192	14.06	23.3257	6.59733	85.9735	23.5213	29.6885	36.0314	34.9293	70.4973	64.5511	20.6448	17.3964
6430573F11Rik	30.511	57.2164	8.52803	59.8246	37.7557	359.29	33.7191	267.32	29.2617	44.6043	57.5588	30.6353	243.522	284.184	132.376	93.1119
6430573P05Rik	0	11.5509	0	0	0	45.6635	0	1.80572	8.84857	18.2565	8.46514	8.80288	12.6321	36.7793	0.393482	7.70718
6430584L05Rik	0	0	0	0	17.0506	62.3153	1.40042	18.9998	1.72417	0	0.837055	0.843267	35.9948	52.6427	943.671	48.1967
6430590A07Rik	53.7111	53.6728	98.5972	80.4078	2.11116	0	14.8029	75.9114	8.56859	1.63608	15.8787	6.67282	5.23044	4.41367	14.5357	18.6702
6430628N08Rik	14.0858	0	0	0	0	13.4177	0	0	0	0	0	0	0	3.00461	6.42484	0.591033
6430710C18Rik	0	3.11113	0	0	0	0	0	2.87289	2.13931	0	0	0	0	0	1.5439	2.44355
6530401F13Rik	0	0	0	0	0	0	0	0	0	0	0	0	0	0	0.966861	0.935222
6530402F18Rik	20.4646	30.9656	16.8591	3.44075	70.2449	92.3142	59.432	92.7182	14.9306	18.9065	37.0945	16.2269	140.525	204.271	111.443	148.389
6530403H02Rik	0	0	0.517673	0	145	107.145	0	0	0	0	0	0	45.5819	69.8226	15.1479	27.2152
6530409C15Rik	0	0	0	0	0	0.918168	0	0	0	0	0	0	1.86336	0	0	1.46074
6530411M01Rik	0	0	0	0	0	0	0	0	0	0	0	0	0.876262	7.22083	2.81538	0.870315
6530437J22Rik	0	0	0	0.749774	0	0	0	0	0	0	0	0	0	0	1.06918	0
6720427I07Rik	42.317	55.2052	63.1219	62.7234	17.4999	58.0144	6.92341	45.5777	22.1066	35.839	54.8861	42.537	63.8749	71.2757	32.8668	52.4108
6720483E21Rik	0	0	0	0	0	0	0	0	0.959814	0	0	0	0	2.19945	1.27134	0
6720489N17Rik	70.547	422.92	59.3585	11.9776	11.1296	15.824	60.0412	184.267	27.5345	76.5951	36.7429	30.7258	20.3387	82.6967	20.8343	20.6958
6820408C15Rik	59.9733	361.875	48.2648	57.1747	8.96758	12.6797	3.08708	7.84022	104.972	138.953	104.809	67.4247	13.2667	12.4161	19.8238	5.98386
6820426E19Rik	0	0	0	0	0	0	0	0	0	0	0	0	0	0	0	0
6820431F20Rik	2519.08	2283.18	1819.64	1552.11	1938.06	3223.01	1466.48	1973.27	855.697	1008.08	1249.62	868.159	3134.98	4039.43	1432.5	1586.44
7330404K18Rik	0	0	0	0	0	0	0	0	0	0	0	0	0	0	0	0
7420426K07Rik	0	0	0	0	0	0	0	0	0	0	0	0	0	0	0	0
7420461P10Rik	0	0	0	0	0	0	0	0	0	0	0	0	0	0	0	0
7420700N18Rik	0	0	0	0	0	0	0	0	0	0	0	0	0	0	0	0
7420701I03Rik	0	0	0	0	0	0	0	0	0	0	0	0	0	0	0	0
7530416G11Rik	0	0	0	0	0	0	0	0	0	0	0	0	0	0	0	0
7530428D23Rik	0	0	0	0	0	0	0	0	0	0	0	0	1.61851	0	0	0
7630403G23Rik	0	0	0	0	0	0	0	0	0	0	0	0	4.2938	0	0	0.907295
8030411F24Rik	0	0	0	0	0	0	0	0	0	0	0	0	0	0	0	0
8030423F21Rik	0	0	0	0	0	0	0	0	0	0	0	0	0	0	4.69736	0
8030423J24Rik	0	0	0	0	0	0	0	0	0	0	0	0	0	0	0	0
8030442B05Rik	0	0	0	0	8.24662	5.65319	0	0	0	0	0	0	4.64899	0	1.01566	0
8030443G20Rik	0	0	0	0	0	0	0	0	0	0	0	0	0	0	0	0
8030451A03Rik	0	0	20.2277	0	0	0	0	0	8.10666	4.82298	2.35946	0.355529	0	0	0	0
8030453O22Rik	5.20334	0	0	1.81574	4.0164	5.62074	1.52661	0	0.582581	0	1.54307	2.13498	12.8242	12.1025	16.4526	9.75179
8030455M16Rik	0	0	0	0	0	0	0	0	0	0	0	0	0	0	0	0
8030462N17Rik	62.3502	52.4824	134.717	134.428	390.203	391.311	113.319	165.812	172.134	239.494	222.504	126.021	387.313	489.157	244.501	359.326
8030474K03Rik	0	0	0	0	0	0	0	21.6177	0	0	0.725882	0	0	0	0	0
8430408G22Rik	114.667	98.1991	349.232	158.098	483.746	155.482	103.142	108.544	4.07567	9.6406	38.2456	29.4798	5.40912	12.0714	0	2.66737
8430419K02Rik	9.37537	0.395328	0	0	0	0	0	0	0	0	1.78129	0	0	0	1.92943	0
8430423G03Rik	0	0	0	0	0	0	0	0	0	0	0	0	0	0	0	0
8430429K09Rik	66.9683	94.5944	82.7	90.7515	10.2206	55.9222	16.8637	50.9382	28.2851	56.8797	37.4992	27.8895	114.449	92.7849	46.5676	66.2347
8430432A02Rik	0	12.9407	18.0998	0	0	0	0	0	0	2.70262	0	2.93611	0	0	2.36011	0
8430436N08Rik	0	0	0	0	0	0	0	0	0	0	0	0	0	0	0	0
8430437L04Rik	0	0	0	0	0	0	0	0	0	0	0	0	0	0	0	0
9030204H09Rik	0	0	0	0	0	0	0	0	0	0	0	0	0	0	0	0
9030407P20Rik	7.70761	0	11.6445	15.8439	76.1912	106.598	83.914	5.44427	7.12329	9.03167	7.76725	6.21739	83.16	107.137	17.1353	17.8698
9030612E09Rik	4.8328	0	0	0	0	16.3742	0	0.716151	1.01387	2.97061	0.942375	0.961886	12.6479	60.1415	5.43462	9.64562
9030616G12Rik	0	0	0	0	0	0	0	0	0	0	0	0	0	0	0	0
9030619P08Rik	0	0	0	0	0	0	0	0	0	0	0	0	0	0	0	0
9030622O22Rik	13.1251	0	0	0	0	0	0	0	0	0	0	0	0	0	0.93948	0
9030624G23Rik	11.9775	0	0.791079	49.521	55.3669	14.6385	0	8.88281	0.957789	5.59724	1.49429	1.96085	3.09161	45.4814	4.55041	2.90062
9030624J02Rik	146.927	215.454	95.856	238.038	605.003	997.9	513.241	525.011	115.852	118.276	125.173	122.531	672.552	900.844	241.827	188.918
9130008F23Rik	26.5737	20.838	22.6303	16.8285	1.00166	0	0	0	10.8657	8.36594	10.2464	4.28553	0	0	0	0
9130011E15Rik	81.4972	80.4532	84.983	44.7899	82.2951	138.425	85.1193	110.47	57.9591	88.4411	102.387	58.7845	127.522	138.83	112.434	172.067
9130015A21Rik	0	0	0	0	0	0	0	0	0	0	0	0	0	0	0	0
9130015G15Rik	0	0	0	0	0	0	0	0	0	0	0	0	0	0	0.939481	0
9130015L21Rik	0	0	0	0	0	0	0	0	0	0	0	0	0	0	0	0
9130017K11Rik	0	0	0	0	0	13.817	0	1.81104	0	0.726007	1.37613	1.68638	20.2231	6.04082	2.04495	4.36953
9130019O22Rik	31.7981	36.5564	46.5682	11.2951	90.0383	139.675	28.6433	37.1647	40.016	30.3857	25.436	41.3957	32.0282	68.2809	19.4973	17.1539
9130019P16Rik	2.75971	0	1.11872	0	0	0	0	2.39503	0	0	0	0	25.2882	2.23783	2.81124	2.89097
9130023H24Rik	18.2473	9.07956	33.8618	10.4753	67.6826	29.802	23.6785	27.925	35.1237	42.9111	66.259	43.7673	68.7904	54.5749	31.4271	22.646
9130024F11Rik	0	0	0	0	17.9309	182.805	0	79.3828	1.54803	0	0	7.81275	74.0469	129.744	0	62.0802
9130204K15Rik	0.934641	0	0	0	0	0	0	0	0	0	0	0	3.92201	0	0	0
9130204L05Rik	0	0	0	0	0	0	0	0	0	0	0	0	0	0	0	0
9130208D14Rik	5.72553	0	1.09138	0	0	0	16.7184	18.8816	0	0	2.54123	0	0	0	0	0
9130213A22Rik	1.76608	0	0	1.6141	2.75306	0	0.754471	0.770141	0.917516	0	0.903883	1.77093	39.386	28.5339	1.50177	3.70101
9130221F21Rik	0.812098	0	0	0	0	0	0	0	0	0	5.27537	2.80373	2.11905	7.62309	0	0
9130221H12Rik	51.2225	55.079	9.19289	19.7121	159.22	205.423	39.6124	47.4519	32.6437	53.953	48.5711	22.6218	110.521	133.258	29.2246	30.0931
9130227L01Rik	0	0	0	0	0	0	0	0	0	0	0	0	0	5.98985	0	2.34181
9130230L23Rik	0.242456	1.67721	0	0	0	0	0	0	0	0	2.96269	3.00963	0	0	0	0
9130230N09Rik	6.56255	13.1158	0	0	0	0	0	3.38692	2.1354	4.39196	3.20621	3.1528	18.6129	3.52398	13.1527	8.66149
9130401M01Rik	63.4023	75.8646	31.7826	19.834	208.327	201.803	84.9864	76.0121	74.9832	73.7146	44.5316	49.1895	227.462	248.223	150.727	187.68
9130409I23Rik	0	0	0	0	0	0	0	0	0	0	0	0	0	0	0	0
9130410C08Rik	0	0	0	0	0	0	0	0	0	1.04922	2.23744	0	0	0	0	0
9130604C24Rik	0.895603	0.906314	0	0	0	0	0	2.46318	2.53868	3.42718	7.34794	0.886873	0	7.99237	9.01991	4.7303
9230009I02Rik	0	0	0	0	0	0	0	0	0	0	0	0	0.809254	0	0	0
9230019H11Rik	0	0	0	0	0	0	0	0	0	0	0	0	0	0	0	0
9230020A06Rik	0	0	0	0	0	0	0	0	0	0	0	0	0	0	0	0
9230102K24Rik	0	0	0	0	0	0	0	0	0	0	0	0	0	1.54497	0	1.1
9230102O04Rik	0	0	0	0	0	0	0	0	0	1.09799	0	1.05093	0	0	1.87896	0
9230104L09Rik	0	0	0	0	0	0	0	0	0	0	0	0	0	0	0	0
9230104M06Rik	2.53224	0	0	0	0	0	3.5333	0	0	1.14949	0	1.07937	0	0	0	0
9230105E05Rik	3.52963	0	0.754156	0	0	0	0.819197	0.783507	0	0	0	0	1.08158	0	0	0
9230106D20Rik	0	0	0	0	0	0	0	0	0	0	0	0	0	0	0	0
9230109A22Rik	0	0	0	0	0	0	0	0	0	2.09846	3.18796	0	0	0	0.919591	1.43822
9230110C19Rik	36.3352	46.8584	23.8919	56.3404	64.3898	178.105	0	24.488	83.227	201.366	157.59	78.6606	137.346	75.284	22.6687	26.4049
9230110F11Rik	0	0	0	0	0	0	0	0	0	0	0	0	0	0	0	0
9230110F15Rik	0	0	0	0	0	0	0	0	0	0	0	0	0	0	0	0
9230111E07Rik	0.971122	2.88524	0	4.23321	0.85739	0	0	0	0	3.38119	1.74188	2.55011	0	0	0	1.33935
9230112D13Rik	0	0	0	0	0	0	0	0	0	0	0	0	0	0	0	0
9230112E08Rik	29.266	39.6705	67.1258	7.72332	54.7327	12.6259	17.8135	60.8592	8.64571	22.7	11.0922	21.5209	60.8016	87.1367	18.595	63.837
9230112J17Rik	0	0	2.96154	0	0	0	3.72968	0	0	1.62232	0.678604	0	8.22395	2.70908	0.590854	5.95442
9230113P08Rik	0	0	0	0	0	0	0	0	0	0	0	0	0	0	0	0
9230114J08Rik	0	0	0	0	0	0	0	0	0	0	0	0	0	0	0	0
9230114K14Rik	44.9266	26.1688	19.221	18.7315	13.5164	61.2403	62.0626	13.0418	44.1635	29.2215	62.5008	28.2989	93.0213	49.8693	32.1082	36.7004
9230116N13Rik	0.895995	14.4547	0	3.3416	0	13.7279	0	0.748946	3.00244	1.02682	1.94917	4.0614	0	5.59498	2.40124	2.43868
9230117E06Rik	0	0	0	0	0	0	0	0	0	0	0	0	0	0	0	0
9330020H09Rik	31.2046	7.65057	14.9188	16.4426	0	26.7113	5.56465	2.14279	16.4359	6.09047	20.1895	6.96425	37.5692	14.8135	9.67535	9.45729
9330102E08Rik	20.6439	15.8831	5.44761	40.6318	147.531	123.841	32.3381	113.453	22.6578	19.6998	9.14494	9.2795	169.293	208.67	125.226	169.029
9330104G04Rik	0	0	0	0	0	11.0678	25.4389	10.1413	4.45144	1.51299	0	0	53.8742	42.4658	5.74675	7.79829
9330111N05Rik	12.3761	8.89565	0	0	0	9.17756	0	1.86231	1.43792	2.93981	2.57654	18.8753	0	6.30265	4.73972	2.16856
9330118I20Rik	0	0	0	0	0	0.78726	3.03585	0	0	1.12755	0	0	9.23178	13.2042	14.859	8.14992
9330121J05Rik	0	0	0	0	0	15.5093	0	2.64528	4.76342	2.40894	2.13035	0	11.8613	16.6446	9.48319	13.6617
9330132A10Rik	8.06705	35.3953	18.7461	32.215	346.868	662.495	161.775	163.965	19.0116	5.93106	10.6346	12.5075	790.693	1055.88	397.711	609.962
9330136K24Rik	13.5342	0.952071	5.14963	1.81442	0	0	0	1.69598	0	1.0582	6.29291	4.29981	0	2.3078	1.67923	3.28979
9330151L19Rik	32.3315	45.1623	95.4745	91.582	96.5213	107.098	2.32095	40.3537	23.9838	22.5954	35.4221	34.6301	129.479	240.678	60.4938	54.3577
9330154J02Rik	0	0	0	0	0	64.947	8.91718	0.673508	1.298	0.875815	4.72031	1.30704	1.79089	4.16177	5.57769	2.96202
9330154K18Rik	0	0	0	0	0	0	0	0	0	0	0	0	0	0	0	0
9330158H04Rik	0	21.6267	17.8742	0	6.97656	0	0.797112	11.9757	0	0	0	0	0.57667	56.2203	44.3907	2.00241
9330159F19Rik	24.9055	4.23969	19.9213	6.01983	235.04	414.377	108.053	199.791	33.4327	10.9628	6.47274	28.1891	888.057	1100.18	656.775	735.208
9330159M07Rik	122.989	32.2646	20.1946	13.0349	1.20427	11.7645	1.57551	18.8308	11.493	5.82926	33.0345	7.93889	41.3353	30.5654	18.5551	21.719
9330160F10Rik	10.7099	5.17883	3.7485	3.44704	12.6223	30.5986	0	1.29006	7.11927	6.93143	4.60209	9.88341	27.4374	41.0942	8.28619	3.14015
9330161L09Rik	0.940281	11.7513	2.97729	0	0	0	0	0	0	2.33288	0.824536	0.828973	7.17565	8.71549	3.48523	1.23726
9330162012Rik	16.03	17.5299	7.9716	5.38725	0	37.9172	27.2513	0	10.0907	15.3793	15.0126	13.025	15.6925	32.4938	8.47225	9.33549
9330162B11Rik	2.84273	0	7.02894	0	0	0	0	0	0	0	0	0	0	0	0	0
9330171B17Rik	0	0	0	0	0	73.7871	0	0.60514	0	0	0	0.837263	12.406	16.5095	10.1155	6.59304
9330175E14Rik	0	0	8.09928	0	0	0	0	0	0	0	1.02365	1.02223	0	0	0	1.02014
9330175M20Rik	0	0	1.40086	0	0	2.65244	0	0	0	0	0	0	2.7843	0	0	0
9330178D15Rik	0	4.68422	0	0	0	0	0	0	0	0	0	0	0	0	0	0
9330179D12Rik	2.6959	0	0	1.84388	32.6378	29.2994	0	0	3.21257	3.26524	3.83395	3.86616	26.3962	11.9321	5.53237	8.85832
9330182L06Rik	29.811	88.6358	1.90822	47.9229	613.527	173.773	57.8481	197.624	37.1785	57.6098	29.8161	40.3629	545.282	604.658	474.732	374.623
9330182O14Rik	0	0	0	0	0	0	0	2.5402	0	0	0	0	0	0	0	0
9330185C12Rik	6.889	50.3678	16.2102	0	0	0	0	0	22.038	24.1485	20.5712	13.4782	0.819645	2.5222	1.22691	0
9330198I05Rik	0	0	0	0	0	0	0	0	0	0	0	0	0	0	0.966191	2.80761
9330198N18Rik	0.913989	0	0	0	0	0	0	0	0	0	0	0	0.821555	0	0.949321	0
9330199G10Rik	0	0	0	0	0	0	0	0	0	0	0	0	0	0	0	0
9430002A10Rik	0	0	2.7671	0	0	0	0	0	0.929534	0	0.849892	0	0.870361	2.90423	0	0.798534
9430007A20Rik	0	0	0	0	0	0	0	0	0	0	0	0	0	0	0	0
9430015G10Rik	3.84188	53.9234	143.825	216.732	28.1353	156.166	79.5703	39.6675	11.4656	15.3062	20.3483	11.7599	91.5857	113.564	51.469	48.4926
9430018G01Rik	0	0	0	0	0	0	0	0	0	0	0	0	0	0	1.87898	0
9430021M05Rik	0	0	0	0	30.7929	0	0	24.3809	0	0	0	0	31.3025	35.3594	22.4177	21.291
9430024E24Rik	0.937505	0	7.99233	0	0	0	0	0	0	0	0	0	0	0	0	0
9430025C20Rik	3.85424	0	4.35338	0	0	0	0	0	1.08228	2.14361	0	0	0	0	0	0
9430037G07Rik	25.43	2.73943	13.3884	43.6835	1.08855	18.6399	7.98176	13.6368	8.01663	12.2868	10.2937	4.60253	6.66511	18.9723	19.1466	9.67011
9430038I01Rik	3.41676	0.97379	116.564	10.8923	3.62356	36.2548	6.16799	3.98492	6.28475	50.3998	23.7363	16.9592	5.79585	41.9954	20.5866	6.65774
9430041J12Rik	3.74752	9.8231	0	0	0	19.6787	43.1399	20.6026	3.03289	0.922316	0	1.06675	25.7958	30.2977	15.9369	9.69078
9430060I03Rik	0	0	0	0	0	0	0	0	1.03798	0	0	0	0	4.92668	3.18496	2.00185
9430065F17Rik	2.11727	11.4291	15.8416	12.219	0	0	0.914279	4.63539	0.603446	16.8526	2.58475	7.44041	2.16894	2.19664	20.9352	43.0282
9430069I07Rik	0	0	0	0	0	0	0	0	0	0	0	0	0	0	0	0
9430073C21Rik	0	0	0	0	0	0	0	0	0	0	0	0	0	0	0	0
9430078K24Rik	0	0	0	0	0	0	0	0	0	0	0	0	6.22051	2.8128	0.708905	0
9430085M18Rik	0	0	0	0	1.54876	0.790595	0	0	0.924782	2.71336	0	0	6.15309	5.17091	3.53946	10.2881
9430091E24Rik	6.53914	0.954334	0	0	0	0	0	9.84131	3.27028	4.86898	4.9825	1.81076	12.075	11.9226	4.61567	6.45958
9430093N23Rik	0	0	0	0	0	0	0	0	0	0	0	0	0	0	0	0
9430097D07Rik	0	0	0	0	0	0	0.776372	2.31332	0	0	0	0	0	9.95665	0.771673	0.795828
9430098F02Rik	1.87937	14.9969	0	0	0	0	0	0	1.0325	1.0209	0	0	0	0	0	4.29392
9530002B09Rik	0	0	0	0	0	0	0	0	0	0	0	0	0	0	0	0
9530003J23Rik	14.0626	0	0	0	0	0	0	0	0	0	0	0	0	0	0	0
9530014B07Rik	0	0	0	0	0	0	0	0	0	0	0	0	0	0	0	0
9530018F02Rik	0	0	0	0	0	0	3.77456	9.51801	1.06487	1.03852	4.11187	1.09567	5.4686	10.3989	4.25009	3.70894
9530020I12Rik	2.20461	14.9318	1.22434	0	0	0	0	0	3.1456	7.3296	4.11345	0	0	0	0	0
9530026F06Rik	0	0	0	0	0	0	0	1.15557	0	0	0	0	0	1.30627	0	0
9530026P05Rik	32.1694	117.127	113.759	114.532	33.5183	16.3517	163.448	40.5977	30.2743	30.4489	38.1032	32.3651	14.7896	12.369	29.124	24.4573
9530027J09Rik	0	0	0	0	0	0	0	0	0	0.867205	0	0	0	1.45784	0.741999	0
9530034A14Rik	0	0	0	0	0	0	0	0	0	0	0	0	0	0	0	0
9530034E10Rik	0	0	0	0	0	0	0	0	0	1.09799	0	3.1528	0	0	0	0
9530036M11Rik	0	0	0	0	0	1.07798	0	8.82051	0	0	0	0	0	0	0	0
9530036O11Rik	0	0	11.7888	0	0	3.04376	0	1.67714	1.00522	0	0.962998	0	14.0801	6.50285	8.5272	6.81585
9530046B11Rik	0	0	0	0	0	0	0	0	0.935168	0	0.957459	0	0	0	1.12153	1.03588
9530050K03Rik	0	0	0	0	0	0	0	0	1.06771	0	0	0	0	0	0	0
9530051G07Rik	0	0	0	0	3.79728	0	0	3.42536	1.17164	2.30487	2.26072	1.14112	2.76937	4.22271	5.55051	9.83717
9530052C20Rik	0	11.533	0.932765	0	0	0	0	9.31694	1.86799	7.33347	0	1.03892	0	0	0	1.00747
9530052E02Rik	0.447073	4.32577	1.16845	0	0	0	5.39122	0	0.881993	0.909914	0.977497	0.990268	0	0	3.24142	1.49031
9530053A07Rik	0	4.34734	0	13.2713	0	0	0	0	4.78542	6.48497	6.23232	3.09561	11.5321	2.96669	0	0
9530059O14Rik	12.1921	4.44542	2.03855	0	0.929936	18.0755	41.1316	156.103	0.753767	1.43984	1.43917	0	32.9667	38.9709	61.0902	112.905
9530062K07Rik	0.911721	0	0.997928	0	0	0	0	2.77851	0.774418	5.67031	0.889927	2.62778	0	8.10929	5.22369	5.0255
9530068E07Rik	717.324	827.503	211.658	353.905	759.408	450.712	272.463	620.225	1726.65	1700.16	1634.88	1252.54	487.485	563.45	521.324	455.151
9530077C05Rik	25.8684	7.10091	53.5147	30.6926	46.4099	147.937	16.9367	8.74734	40.2885	73.9707	49.8185	37.6686	31.728	57.5406	52.9149	72.2093
9530080O11Rik	0	35.6595	0	0	0	24.0159	0	2.55316	0.750328	0.751653	1.42439	1.52543	1.41112	35.5531	7.29624	13.3308
9530082P21Rik	56.3634	77.5049	60.3996	34.6681	83.5326	78.3614	75.9739	82.6505	12.7285	33.4004	16.8484	11.2206	5.89051	35.1808	7.34064	9.40366
9530097N15Rik	0	0	0	0	0	0	9.93612	0	0	0	0	0	0	0	0	0.90205
9630001P10Rik	0.989303	0	0	0	0	0	0	0	0	0	0	0	16.0887	13.2374	2.06766	0.980656
9630002D21Rik	0	0	0	0	0	0	0	0	1.9406	0.94807	0	0	6.5276	7.14145	2.36732	0
9630013D21Rik	0	0	0	0	48.2907	0	0	0	0	0.809855	0	0	0	4.72367	0	0.435885
9630013K17Rik	0	0	0	2.55462	0	0	0	0	0	0	0	0	0	0	0	0
9630015K15Rik	0	0	0	0	0	0	0	0	0	0	0	0	0	0	0	0
9630028B13Rik	25.1521	0	0	0	0	0.704739	0	0.873409	0	2.14479	3.14777	0	6.08809	14.4243	6.56367	5.42755
9630028H03Rik	0	0	0	0	0	0	0	0	0	0	0	0	0	0	0	0.962398
9630041A04Rik	0	0	0	0	0	0	0	0	0	0	0	0	0	0	0	0
9830004L10Rik	0	0	0.888037	0	9.58045	0	0	0	1.0677	0	0	0	0	0	0	0
9830107B12Rik	0	0	0	0	0	0	0	0	0	0	0	0	0	0	0	0
9830132P13Rik	5.7589	17.2582	5.31282	0	5.12699	6.67228	5.12195	0	0	1.08222	1.08518	0	0	4.02568	0	1.07773
9830144P21Rik	0.796456	1.60952	0	5.08336	0	0	0	0	0	0	0	0	0	0	1.74997	2.93617
9930004E17Rik	10.3126	0.936841	0	0	1.47391	7.93017	0	0	0	0	4.27495	0	0	9.69094	0.939476	0
9930012K11Rik	0	10.4842	8.43802	2.3255	13.531	130.135	0	11.5616	4.33707	0.859167	4.1834	8.58805	21.9101	20.296	5.00461	4.46052
9930014A18Rik	49.2254	22.1717	15.4225	15.9688	0	43.2417	7.39425	1.26285	59.0245	90.3035	88.4556	70.9877	35.819	39.4578	11.5996	5.09625
9930021J03Rik	356.461	489.676	315.395	254.758	516.933	830.847	392.112	956.351	265.037	486.805	401.013	282.052	1227.79	1440.83	726.013	863.059
9930022D16Rik	0	0	0	0	0	0	0	0	0	0	0	1.05093	0	0	0	0
9930038B18Rik	0	0	0	7.37926	11.1512	0	0.803731	2.51304	0	0	0	0	0	0	0.962372	0
9930104L06Rik	9.56683	37.4233	28.0543	14.4224	71.7541	74.1939	13.0201	93.6433	23.3986	31.0667	24.3514	19.8108	91.8699	90.3534	67.3443	72.0301
9930111H07Rik	0	0	0	0	0	0	0	0	0	0	0	0	0	0	0	0
9930111J21Rik1	63.8041	157.441	175.568	44.1641	296.966	50.1209	72.3766	158.962	55.5989	62.5083	75.8526	40.1721	0	12.0281	0	0.94921
[truncated: 47,673 more rows]

## Sheet: B) RiboTag TPMs
Gene	WT_ChoroidPlexus_Bound_R1	WT_ChoroidPlexus_Bound_R2	Mutant_ChoroidPlexus_Bound_R1	Mutant_ChoroidPlexus_Bound_R2	WT_Cortex_Bound_R1	WT_Cortex_Bound_R2	Mutant_Cortex_Bound_R1	Mutant_Cortex_Bound_R2	WT_ChoroidPlexus_Input_R1	WT_ChoroidPlexus_Input_R2	Mutant_ChoroidPlexus_Input_R1	Mutant_ChoroidPlexus_Input_R2	WT_Cortex_Input_R1	WT_Cortex_Input_R2	Mutant_Cortex_Input_R1	Mutant_Cortex_Input_R2
0610005C13Rik	0	0.085963	1.50565	0	0.227865	0	0.02128	0	0.055263	0	0.010212	0.03531	0.019759	0	0.12995	0.079361
0610006L08Rik	0	0	0	0	0.297603	0	0	0	0	0	0	0	0	0	0	0
0610009B22Rik	0.823911	0.342405	0	0.412964	8.04465	11.0226	4.088	3.64808	4.13138	4.22562	3.07057	3.78727	6.54482	10.0984	3.41934	4.53209
0610009E02Rik	0.640529	1.97494	0.160448	0.148699	0	1.6402	0	0	0.980298	0.822112	0.843462	0.377544	0	0.109245	0.159051	0
0610009L18Rik	0.320265	0.658315	0	0	0	2.69462	0.834038	1.96687	1.73799	1.47112	0.918505	1.48043	0.578082	1.20169	1.2561	0.878128
0610009O20Rik	3.21253	3.62525	1.61544	6.92566	6.60494	5.49673	3.63678	3.7142	3.40196	2.66152	2.37673	2.9215	6.2382	6.08615	1.49253	1.51267
0610010F05Rik	12.767	4.36557	5.94592	9.82588	13.4241	16.4275	5.11857	22.2954	2.98113	5.09441	5.26561	3.74046	21.6269	35.1228	12.1286	14.6598
0610010K14Rik	8.9206	3.90939	6.89275	10.4322	35.8478	28.5665	30.4198	24.2602	5.93154	5.1529	5.88303	3.57692	13.3124	12.6116	11.7819	9.43501
0610012D04Rik	0.320265	0	0	0	0	0	0	0	0.289665	0.245187	0.38271	0.227758	0	0	0	0
0610012G03Rik	2.55142	2.80382	2.81033	3.28423	4.34253	8.91299	3.16261	2.89618	5.73483	5.00023	4.65352	5.89137	10.3962	8.2583	3.35261	3.53162
0610025J13Rik	0	0	0	0	0.446405	0	0	0	0	0	0.076542	0	0	0	0	0.073177
0610030E20Rik	1.76385	6.58098	3.91823	6.16881	3.66446	2.60342	3.75095	2.78578	0.513733	0.466418	0.451438	0.642222	1.68052	2.43249	0.71927	1.03425
0610031O16Rik	0	0	0	0	0	0	0	0	0	0	0	0.131623	0	0	0	0
0610033M10Rik	0	0	0	0	0	0	0	0.23998	0	0	0	0	0	0	0	0
0610037L13Rik	5.83756	6.26269	3.12531	14.2066	13.115	10.7151	11.5121	10.483	7.40604	5.56449	10.5256	9.18975	16.6623	13.4493	7.82995	4.47182
0610038B21Rik	0.610066	0	0.016418	0	0	0	0	0.078	0.060253	0.069981	0.008007	0.061871	0.082107	0.123319	0	0.00603
0610039K10Rik	0.287985	0	0	0	0	0	0.291009	0	0	0	0	0	0	0	0	0
0610040B10Rik	0.59293	0.593788	0	0	0.148802	0.117157	0.456942	1.61978	0.868995	0.344168	0.734261	1.2025	2.02329	0.94727	0.93816	0.40364
0610040F04Rik	0	0	0	0	0	0	0.12968	0.067054	0.096555	0.163458	0.076542	0.133985	0	0.395074	0.111169	0
0610040J01Rik	0.423741	3.16005	0	2.6549	10.3353	10.8729	4.33624	3.74619	0.693821	0.873682	0.875286	0.949533	1.12962	1.18556	0.078352	0.181115
0610043K17Rik	2.14282	1.81037	4.65299	6.98883	9.07327	5.14487	0	0.69419	2.40409	1.38939	1.61355	2.50534	4.34254	3.63089	2.45813	2.85392
0710001A04Rik	0	0	0	0	0	0	0	0	0	0	0	0	0	0	0	0
1010001B22Rik	0	0.493734	0	0	0	0.117157	0	0	0.096555	0.081729	0	0.113879	0	0.109245	0.16748	0.146355
1010001N08Rik	0	0	0	0	0	0	0	0	0.164086	0	0.063239	0.016227	0	0	0	0
1110002E22Rik	0.022541	0	0.017136	0	0.014308	0.068296	0	0.092899	0.003711	0.096759	0	0	0.678985	0.311072	0.019698	0.081491
1110002J07Rik	0.229278	0	0	0	0	0	0	0	0	0	0	0.197721	0.220685	0.045744	0.021034	0
1110002L01Rik	0.953941	0.948934	1.59212	1.77956	0.365889	1.51592	0.589481	1.22024	1.14088	1.61323	1.72391	1.24872	3.23307	4.10774	1.28232	1.33013
1110002O04Rik	0	0	0	0	0	0	0	0	0	0	0	0	0.770777	0	0	0
1110004E09Rik	54.5006	43.0388	42.8626	31.3338	29.2305	34.7932	13.6701	21.0669	69.0617	63.2177	55.2647	57.0865	24.6895	30.2539	10.7702	12.4936
1110004F10Rik	19.1456	20.3448	23.1807	22.1876	99.8274	83.431	41.8404	43.084	19.8264	19.1329	18.8397	20.6642	53.5152	78.2643	28.7881	25.6652
1110006O24Rik	0	0	0.611838	0	1.71818	0	0.166808	1.61978	0.155361	0.220804	0.319577	0.06429	0	0.281367	0.334959	0
1110008E08Rik	0	0	0	0	0	0	0	0	0	0	0	0	0	0	0	0
1110008F13Rik	5.62304	4.94595	10.2995	11.271	47.0226	60.5575	14.8292	12.4358	4.33445	4.05386	5.04965	5.94721	47.7899	53.3709	8.52649	9.75056
1110008L16Rik	4.13437	0.569083	2.45427	0	2.93528	2.57255	3.21145	1.54126	0.968835	0.79096	1.04123	0.816648	1.76668	3.69505	0.552649	0.74959
1110008P14Rik	9.72974	17.6033	1.94521	12.6465	21.3645	21.0504	17.5267	15.9759	16.712	12.9193	10.3405	10.7257	34.3497	32.7969	33.4335	54.9148
1110012L19Rik	1.94207	3.4722	4.18275	5.39039	11.2574	3.75025	1.20206	3.59533	1.67036	2.68101	2.64571	2.4861	2.44266	2.6713	1.76368	1.61552
1110015O18Rik	0	0	0	0	0.116649	1.54415	0	0	0.035297	0	0	0	0.549926	0.922451	0.44453	0.520522
1110017D15Rik	17.7229	6.10196	8.0224	10.1115	0	3.26799	0	0.401739	23.337	24.0286	21.1641	21.6617	2.61512	0.694351	1.2419	1.59118
1110018N20Rik	0.207746	0.42993	0.667124	0.084296	4.34348	1.88958	0	1.44039	0.048422	0.024742	0.085412	0.164024	7.66298	4.65598	0.460011	1.32937
1110019B22Rik	0	0.72765	0	0	0	0	0	0	0	0	0.076542	0	0	0	0	0
1110019D14Rik	0.694125	1.20953	0	9.43143	4.12463	0.356101	1.89554	0.465438	0.672851	0.999619	1.40296	1.41845	0.722338	3.10671	0.495605	0.366161
1110020A21Rik	0	0.690157	0.919115	0	2.27194	0	0	0	0.078983	0.291797	0.167023	0.049444	0.561151	1.616	0.399481	0.134981
1110025L11Rik	0	0	0	0	0	0	0	0	0	0	0	0	0	0	0	0
1110028F11Rik	0.371073	0	0	0	0	0	0	0	0	0.052606	0	0	0	0	0	0.119321
1110028F18Rik	0	0	0	0	0	0	0	0	0	0	0	0	0	0	0	0
1110032A03Rik	21.0436	31.719	15.5194	21.8623	14.6644	25.0883	8.53991	12.317	33.3586	40.6209	44.2949	44.8405	17.7933	20.4002	10.8801	12.6313
1110032F04Rik	0	0	0	0	1.77561	1.85794	0	0	0.090247	0.048264	0.064778	0.050832	5.84304	5.79602	0.344128	0.327684
1110034G24Rik	0.749551	1.42372	2.39391	2.32191	7.51178	8.49791	10.9683	8.80902	0.375803	0.467891	0.685096	0.580566	3.96712	1.73897	0.872611	0.955965
1110035H17Rik	0	0.131565	0.915338	0	0	0	0.721496	0	0.032145	0	0.024761	0.037521	0	0	0.036552	0.024954
1110036E04Rik	0	0	0	0	0	0	0	0	0	0	0	0	0	0	0	0
1110038B12Rik	5.99797	11.1682	0.320896	0.619128	3.72004	2.83429	0.392224	1.27268	1.59812	1.8807	1.76058	1.52458	0.192694	2.92865	2.48254	2.41734
1110038F14Rik	3.19602	3.49329	5.8241	6.52292	11.0739	10.5142	13.6066	8.22692	3.21383	2.41924	3.34085	2.9179	6.24706	6.7923	3.10702	2.91174
1110046J04Rik	0.55613	0.160443	0.219664	0.048392	0	0.20835	0.28177	0.809888	0.457815	0.492448	0.064722	0.257435	1.50509	0.915293	0.892367	1.16509
1110051M20Rik	14.1724	3.83198	10.2445	4.74686	30.3166	28.9601	9.89546	4.31803	4.13711	7.27519	5.85618	5.72053	37.2448	43.7277	13.7115	11.3777
1110057P08Rik	0	0	0	0	0	0	0	0	0	0	0	0	0	0	0	0
1110059E24Rik	7.67708	14.0469	5.56561	7.47084	18.9393	19.4623	5.6718	5.89658	2.0695	2.81825	2.78249	3.08671	17.1641	18.6249	3.82529	4.7399
1110059G10Rik	0.747366	2.49472	2.37502	2.56685	19.4948	10.9741	1.4873	2.99862	2.24314	1.75248	1.69629	3.30507	6.26457	6.88766	4.05397	4.34594
1110065P20Rik	5.9188	8.5251	5.49524	5.58555	4.08633	8.48642	2.49743	2.2363	7.67136	8.51085	7.05392	10.0981	10.6206	8.84135	9.56772	9.65217
1190001M18Rik	0	0.066098	0	0	0	0	0	0	0	0	0	0	0	0	0	0
1190002N15Rik	1.73459	2.58257	2.65768	1.76509	4.54269	4.78888	1.18481	1.20149	2.18283	2.54892	2.471	2.67212	5.88619	8.85828	1.92336	1.80771
1190005I06Rik	2.49546	3.28814	10.0599	1.38313	0	0	3.13355	1.27268	3.95518	5.05661	3.40618	1.80224	1.62731	5.28513	1.88244	1.38459
1190007I07Rik	2.03958	0.262068	2.40672	1.33829	0.297603	0	1.11604	3.00816	2.51043	1.99157	1.43528	1.25267	0.306838	1.42018	1.6748	1.78963
1190028D05Rik	0	0.153459	0	0	0	0.10605	0	0.69419	0	0	0	0	0	0	0	0
1200007C13Rik	0	0	0.080614	0	0	0	0	0	0.035296	0.036905	0.052116	0	0	0	0	0
1300002E11Rik	5.76377	6.52978	2.6538	1.48699	13.0369	9.08103	4.71645	2.40199	3.37943	4.29562	6.969	4.07796	8.25108	7.10704	2.99261	2.44484
1300014J16Rik	1.1199	0.869086	0.735092	0.339228	0	0.684315	0	0	0.090219	0.058785	0.079391	0.120802	0.151192	0.06851	0.030949	0.097431
1300017J02Rik	0.184569	1.498	0	0	0	0	3.40424	0	0	0.416985	0.427176	0.540539	0.077296	0	0.142415	0.570982
1500002C15Rik	0	0.05102	0.220353	0.418325	0.038602	0.20872	0	0.414811	0.097603	0.067808	0	0.034639	0.386375	1.16471	0.125614	0.106758
1500002F19Rik	2.90384	1.81037	3.85075	0.743493	0	0.46491	0	0	1.15866	1.14421	1.60738	1.48043	1.44521	1.84985	0.753658	0.512242
1500004A13Rik	0.964208	4.29475	1.49903	0.597482	24.3463	24.9674	1.16175	3.87625	0.310665	0.988474	0.193682	0.921197	45.9663	43.8175	9.02994	8.05069
1500009C09Rik	1.56587	0.212735	2.14125	0.069395	35.4122	39.3023	2.98444	2.18026	1.47748	1.15497	0.894816	1.34252	53.0474	49.0331	6.65486	5.53858
1500009L16Rik	1.42875	2.57696	0.729324	0	1.30528	10.6303	3.19222	3.84101	1.03303	0.950949	1.32336	1.37076	16.2049	12.2898	3.84424	3.40056
1500011B03Rik	14.6956	3.98366	11.1046	2.7198	12.1486	22.3536	9.49973	10.9076	18.8341	20.7911	16.715	17.0534	24.7566	31.6575	13.2002	10.244
1500011K16Rik	6.58951	7.51233	15.2426	14.4238	30.8019	8.66964	14.0118	14.578	8.63038	10.5831	5.76175	11.2648	12.0434	18.7901	11.5561	14.1964
1500012K07Rik	0	0	0	0	0	0.820101	0	0	0	0	0	0	0	0	0	0
1500015A07Rik	0.50242	1.03346	0.341245	0.663784	1.47658	2.5391	0.314995	0.114666	0.037249	0.107364	0.086124	0.04659	1.82002	2.94111	0.444951	0.226597
1500015L24Rik	0	0	0	0	0	1.30175	0.166808	5.82585	0	0	0	0	5.35262	0.118834	0.149774	0.406541
1500015O10Rik	123.654	135.499	75.9761	72.2958	0	0	0	0	191.284	223.832	174.967	223.743	1.6453	2.10459	0.689623	0.97462
1500026H17Rik	0.044649	0.595066	0.269821	0.152876	0.180715	0.094202	0	0.288097	0.060664	0.121064	0.06884	0.106259	0.221802	0.201238	0.168052	0.124304
1500035N22Rik	0	0.718856	0	0	0	0.07677	0	0	0.247889	0.378683	0.493889	0.739087	0.060261	0.620481	0.605109	0.309903
1520401A03Rik	0	0	0	0	0	0	0	0	0	0	0	0.031566	0	0	0	0
1600002D24Rik	0	0	0	0	0	0	0	0	0	0	0	0	0	0	0	0
1600002K03Rik	2.08172	1.48121	1.76493	3.86616	1.48802	3.16324	0.500423	3.70235	3.37943	3.75954	2.60243	3.07473	0.67443	2.07565	0.837398	1.31719
1600010M07Rik	1.01626	0	0	0	0.148802	1.40589	0.834038	0.809888	0	0.048188	0	0.03673	3.3925	0.769328	0.069613	0
1600012H06Rik	2.74102	4.41066	1.61739	3.87871	22.0988	13.498	2.04037	1.16504	3.19694	2.69754	3.29052	2.97078	12.695	12.2568	0.663742	0.782896
1600012P17Rik	0	0	0	0	0	0	0	0	0	0	0	0	0	0	0	0
1600014C10Rik	1.58719	0.320353	0.759229	5.52892	8.47053	5.4146	2.3289	1.72049	0.993534	0.932458	0.748081	1.98927	3.86505	4.86449	1.53561	1.10204
1600014C23Rik	0	0	0	0	0	0	0	0	0	0.408646	0	0	0	0	0.08374	0.146355
1600015I10Rik	0	0	0	0	0	0	0	0	0	0	0	0	0	0	0	0
1600017P15Rik	0	0	0	0	0	0	0	0	0	0	0	0	0	0.167553	0	0
1600019K03Rik	0	0	0	0	0	0	0	0	0	0	0	0	0	0	0	0.033875
1600020E01Rik	5.28765	3.75792	0.785506	10.5882	6.54329	2.45544	1.50127	2.08257	1.44585	1.32673	0.703256	1.20445	4.35479	6.15021	2.7667	1.59428
1600025M17Rik	0	0	0	0	0	0	0	0	0	0	0	0	0	0	0	0
1600027J07Rik	0	0	0	0	0	0	0	0	0	0	0	0	0	0	0	0
1600029O15Rik	0.258176	0.031694	0	0	0	0	0	0.046789	0	0.081812	0.013604	0.041798	0.913346	0.150727	0.071844	0.063027
1700001C02Rik	2.56212	1.97494	1.12314	0.148699	0	0	0.500423	0.231397	1.9311	2.77879	3.29131	3.41637	0.151933	0.373639	0.16748	0.073177
1700001C19Rik	0	0	0	1.04421	0.963142	0	0	0	0.38622	0	0	0	0	0	0.08374	0.009965
1700001D01Rik	0	0	0	0	0	0	0	0	0	0	0	0	0	0	0	0
1700001F09Rik	0	0	0	0	0	0	0	0	0	0	0	0	0	0	0	0
1700001G01Rik	0	0	0.886453	0	0	0	0	0	0	0	0	0	0	0	0	0
1700001G11Rik	0	2.4076	0	0	0	0	0	0.231397	0	0.034443	0.229626	0	0	0.101598	0.072257	0.14383
1700001J03Rik	0.667218	0	0	2.01363	0	0	0	0	0	0	0	0	0	0	0	0
1700001J04Rik	0	0	0	0	0	0	0	0	0	0	0	0	0	0	0	0
1700001J11Rik	0	0	0	0	0	0	0	0	0	0	0	0	0	0	0	0
1700001K19Rik	0	0	0	0.247927	0	0	0	0	0	0	0	0	0	0	0	0
1700001L05Rik	1.46268	2.88574	0.594313	0.183812	0.441118	3.41608	0.430077	0.68662	0.243919	0.112308	0.070707	0.185029	0.884609	1.51603	0.283166	0.766415
1700001L19Rik	0	0.362756	0	0	0.562483	3.12703	0.770442	0.333038	0.411043	0.666179	0.335804	0.196029	8.14012	7.38688	3.14917	3.37553
1700001N15Rik	0	0	0	0	0	0	0	0	0	0	0	0	0	0	0	0
1700001O22Rik	0	0	0	0	0	1.33732	0	0.04007	0	0	0.076542	0.113879	0.173623	1.53032	0.334959	0.105211
1700001P01Rik	0	2.96242	0.641792	0	0	0	0.333615	0	0	0	0	0	0.152066	0.262293	0	0.146355
1700003C15Rik	0	0	0	0	0	0	0	0	0	0	0.050091	0	0	0	0	0
1700003D09Rik	0	0	0	0	0	0	0	0	0	0	0	0	0	0	0	0
1700003E16Rik	0.72414	1.39115	0.305018	0.8978	3.3075	2.95757	0.570641	0.609618	1.22892	1.37894	1.16058	1.39036	3.79563	2.96755	0.835088	0.648398
1700003E24Rik	0.160132	0	0	0	0	0	0	0	0	0	0	0	0	0	0	0
1700003F12Rik	0.2478	3.72831	0	0	0.148802	0	1.0775	0	0	0.079029	0.076542	0.184479	0.67443	0.109245	0.387068	0.1868
1700003G13Rik	0	0	0	0	0	0	0	0	0	0	0	0	0	0	0	0
1700003G18Rik	0	0	0	0	0	0	0	0	0	0.041061	0	0	0	0.880554	0	0
1700003H04Rik	0	0	0	0	0	0	0	0	0	0	0	0	0	0	0	0
1700003I16Rik	0	0	0	0	0	0.094866	0	0	0	0	0	0	0	0	0	0
1700003I22Rik	0.22876	0	0	0	0	0	0	0	0	0	0	0	0	0	0	0
1700003L19Rik	0	0	0	0	0	0	0	0	0	0	0	0	0	0	0	0
1700003M07Rik	0	0	0	0	2.67843	0	0	1.73547	0	0	0.076542	0	6.84064	5.57148	1.00488	1.24401
1700003N22Rik	0.06438	0	0	0	0	0	0	0	0	0	0	0	0	0.06346	0.055285	0
1700003P14Rik	0	0	0	0	0	0	0	0	0	0	0	0	0	0	0	0
1700006A11Rik	0	0	0	0	0	0	0	0	0	0	0	0	0	0	0	0
1700006E09Rik	0	0	0	0	0	0	0	0	0	0	0	0	0	0	0	0
1700006F04Rik	0	0	4.17833	0	0	0	0	0	0.098162	0	0	0	0	0.568982	0	0
1700006H21Rik	0	0	0	0	0	0	0	0	0	0	0	0	0	0	0	0
1700006J14Rik	0	0	0	0	0	0	0	0	0	0.048444	0	0	0	0	0	0
1700007E05Rik	0.128996	0.064979	0	0	0	0	0	0	0.025411	0	0.020123	0	0.081968	0	0.09415	0
1700007F19Rik	0	0	0	0	0	0.503406	0	0	0	0	0	0	0	0	0	0
1700007G11Rik	1.2941	3.07423	1.23276	0.297397	0	0.234314	0.333615	0.347095	1.1629	6.15543	14.6399	5.805	1.92694	1.09245	0.941637	0.575044
1700007J10Rik	0	0	0	0	0.060143	0	0	0	0	0	0	0	0	0	0	0
1700007K09Rik	0	0	0	0	0	0	0	0	0	0	0	0	0	0.246046	0	0.09616
1700007K13Rik	8.17244	6.13281	4.83682	2.85562	0	0.117157	0.834038	1.38838	10.3289	12.5062	10.029	8.81347	0.096347	1.33754	1.34147	0.961102
1700007L15Rik	0	0	0	0	0	0.484906	0.500423	0	0.77244	0.490375	0.38271	0.797152	0.338703	0	0.16748	0.585418
1700007M16Rik	0	0	0	0	0	0	0	0	0	0	0	0	0	0	0	0
1700007P06Rik	0	0	0	0	1.72753	0	0	0	0	0	0	0	0	0.944679	0	0.140077
1700008B11Rik	0	0	0	0.743493	0	0	0	0	0	0	0	0	0	0	0	0
1700008C04Rik	0	0	0	0	0	0	0	0	0	0	0	0	0	0	0	0
1700008J07Rik	0.397067	0.194842	0.09781	0.771342	0.24235	2.10473	0.891294	0.078337	0.445217	0.387676	0.212519	0.182984	1.09941	1.10532	0.031491	0.1055
1700008K24Rik	0	0	0	0	0	0	0	0	0	0	0	0	0	0	0	0
1700008N11Rik	0	0	0	0	0	0	0	0	0	0	0	0	0	0	0	0
1700008O03Rik	0	0.335155	0.501498	0	1.25371	0	0	0.130353	0.027598	0.142385	0.109733	0.111933	0.259531	0.811813	0.50131	0.263728
1700008P02Rik	0	0	0	0	0	0	0	0	0	0	0	0	0	0	0	0
1700009C05Rik	0	0	0	0	0	0	0	0	0	0	0	0	0	0	0	0
1700009J07Rik	0	0	0	0	0	0.075403	0.112258	0.198951	0	0	0	0	0	0	0	0
1700009N14Rik	0	0.114636	0	0	0	0	0	0	0	0	0	0	0	0	0	0
1700010B08Rik	0	0	0	0	0	0	0	0	0	0	0	0	0	0	0	0
1700010B13Rik	0	0	0	0	0	0	0	0.118087	0	0	0	0	0	0	0.015066	0
1700010D01Rik	0	0	0	0	0	0	0	0	0	0	0	0	0	0	0	0
1700010H22Rik	0	0	0	0	0	0	0	0	0	0	0	0	0	0	0	0
1700010I02Rik	0.222212	0	0	0	3.08291	0	0	0.319625	0	0	0	0	0	0.15089	0	0
1700010I14Rik	0.580035	0.324277	0.423699	0.666247	0.439967	0.412947	0.240036	0.218842	0.21461	0.236802	0.220738	0.275907	0.455605	0.246629	0.066719	0.145644
1700010J16Rik	0	0	0	0	0	0	0	0	0	0	0	0	0	0	0	0
1700010K23Rik	0	0	0	0	0	0	0	0	0	0	0	0	0	0	0	0
1700010K24Rik	0	0	0	0	0	0	0	0	1.85683	0	0	0	0	0	1.61038	0
1700010L04Rik	0	0	0	0	0	0	0	0	0	0	0	0	0	0	0	0.040596
1700010N08Rik	0	0	0	0	0	0	0	0	0	0	0.027551	0	0	0	0	0
1700011B04Rik	0	0	0	0	0	0	0	0	0	0	0	0	0	0	0	0
1700011C11Rik	0	0	0	0	0	0	0	0	0	0	0	0	0	0	0	0
1700011D18Rik	10.597	0	0	0	0	0	0	0	0	0	0.562809	0	0	5.62289	0.615734	0
1700011H14Rik	0	0	0	0	1.77961	0.014852	0	0	0	0	0	0	0	0	0	0
1700011I03Rik	0	0	0	0	0	0.087063	0	0.079997	0	0.022237	0	0	1.04007	0	0.083185	0.074754
1700011L03Rik	0	0	0	0	0	0	0	0	0	0	0	0	0	0	0	0
1700011L22Rik	0.069976	0	0	0	0	0	0	0	0	0	0	0	0	0	0	0
1700011M02Rik	0	0	0	0	0	0	0	0	0	0	0	0	0	0	0	0
1700012A03Rik	0	0	0	0	0	0	0	0	0	0	0	0	0	0	0	0
1700012B07Rik	0	0.415553	0	0	0	0	0	0	0	0	0	0	0	0	0	0
1700012B09Rik	0.640529	2.13952	4.0112	1.35953	0.744008	1.05442	0	0	3.08976	8.00369	6.20637	5.01067	1.37639	0.764712	3.11861	0.261348
1700012C08Rik	0	0	4.92603	0	0	0	0	0	0	0	0	0	0	0	0.18364	0
1700012C14Rik	0	0	0	0	0	0	0	0	0.194667	0	0	0	0	0	0	0
1700012D14Rik	0.201599	0.023493	0.10768	0.757986	0	1.75736	0.520231	0.015436	0.38622	0.186992	0.132084	0.480917	0.107417	0.66529	0.303522	0.10482
1700012D16Rik	0	0	0	0	0	0	0	0	0	0.163458	0	0	0	0	0	0.073177
1700012E03Rik	0	0	0	0	0	0	0	0	0	0	0	0	0	0	0	0.027846
1700012I11Rik	0	0	0	0	0	0	0	0	0	0	0	0	0	0	0	0
1700012J15Rik	0	0	0	0	0	0	0	0	0	0	0	0	0	0	0	0
1700012P22Rik	0	0	0	0	0	0	0	0	0	0	0	0.038052	0	0	0.222358	0
1700013D24Rik	0	0	0	0	0	0	0	0	0	0	0	0	0	0	0	0
1700013F07Rik	7.93937	7.90777	0.85986	2.37918	0	0	0	0.106905	2.91851	4.3936	4.74027	4.13545	0.474225	0.527431	0.502439	0.146354
1700013G24Rik	0	0	0	0	0	0	0	0	0	0.016692	0	0	0	0	0	0
1700013H16Rik	0	0	0	0	0	0	0	0	0	0	0	0	0	0	0	0.036075
1700013M08Rik	0	0.377995	0	0	0	0	0	0	0	0	0	0	0	0	0	0
1700013N06Rik	0	0	0	0	0	0	0	0	0	0	0	0	0	0	0	0
1700014D04Rik	0.044624	0	0	0	0	0	0	0.193227	0.017476	0.013838	0	0	0.021257	0.446426	0.209835	0.063239
1700014F14Rik	0	0	0	0	0	0	0	0	0	0	0	0	0	0	0	0
1700014L14Rik	0	0	0	0	0	0	0	0	0	0	0	0	0	0	0	0
1700015C15Rik	0	0	0	0	0	0	0	0	0	0	0	0	0	0	0	0
1700015C17Rik	0	0	0	0	0	0	0	0	0	0	0	0	0	0	0	0
1700015F17Rik	0	1.76059	0	0	0	0	0	0	0	0	0	0	0	0.655468	0.16748	0.41578
1700015G11Rik	0	0	0	0	0	0	0	0	0	0	0	0	0	0	0	0
1700015I17Rik	0.150939	0.049704	0.023362	0.022816	0	0	0.157006	0.055439	0.012963	0.042667	0.051271	0	0.152809	0	0.010855	0
1700015O11Rik	0	0	0	0	0	0	0	0	0	0	0	0	0	0	0	0
1700016B01Rik	0	0	0	0	0	0	0	0	0	0	0	0	0	0	0	0
1700016C15Rik	0	0	0	0	0	0	0	0	0.102339	0.12875	0.085724	0.274264	0	0	0	0
1700016D06Rik	0	0	0	0	0	0	0	0	0	0	0	0.036358	0	0	0	0
1700016F12Rik	0	0	0	0	0	0	0	0	0	0	0	0	0	0	0	0
1700016G14Rik	0	0	0	0	0	0	0	0.79777	0	0	0	0	0	0.110313	0.107526	0
1700016G22Rik	0	0	0	0	0	0	0	0	0	0	0	0	0	0	0	0
1700016H03Rik	0	0	0	0	0	0	0	0	0	0	0	0	0	0	0	0
1700016H13Rik	0	0	0	0	0	0	0	0	0	0	0	0	0	0	0	0
1700016J18Rik	0	0	0	16.7286	0	0	0	7.23114	15.6902	15.3242	7.65421	17.0818	0	0	1.04675	1.82943
1700016K05Rik	0	0	0	0	0	0	0	0	0	0	0	0	0	0	0	0
1700016K19Rik	2.79673	4.97906	0.373494	2.37034	0.18952	2.11717	0.120392	0.237272	4.66935	5.16196	4.3996	5.16945	1.86496	1.92141	0.194353	0.805779
1700016L21Rik	0	0	0	0	0	0	0	0	0	0	0	0	0	0.436978	0	0
1700016P03Rik	0	0	0	0	4.40249	0.332347	0.297732	0.955309	0.034852	0.030432	0	0.094787	1.07915	3.75058	0.543712	0.586413
1700016P04Rik	0	0	0	0	0	0	0	0	0	0	0	0	0	0	0	0
1700017B05Rik	3.12786	9.44578	1.20457	3.05001	26.5501	18.7818	9.65259	10.8674	1.05861	1.37259	0.956038	0.402206	1.16916	5.28806	0.572018	1.12936
1700017D01Rik	0.214294	0.027506	0.159673	0	0	0	0.034717	0	0	0	0	0	0	0.039198	0	0
1700017G19Rik	0.02265	0	0	0	0	0	0	0	0	0	0	0	0	0	0	0
1700017I07Rik	0	0	0	0	0	0	0	0	0	0	0	0	0.185376	0	0	0
1700017J07Rik	0.223267	0	1.03351	0	0	0	0	0	0.068222	0.027179	0.026244	0.043941	0	0	0	0
1700017L05Rik	0	0	0	0	0	0	0	0	0	0	0	0	0	0	0	0
1700017M07Rik	0.078264	0	0.512454	1.15854	0	0.488089	0.55365	0	0.063724	0.027527	0.115861	0.217453	0	0.219003	0	0
1700017N19Rik	0	0	0	0	0	0	0	0	0	0	0	0	0	0	0.070008	0
1700018A04Rik	0	0	1.07335	0	0	0.944571	0.558904	0.181249	0	0.014811	0.085094	0.020424	0	0	0.126134	0.010053
1700018A23Rik	0	0	0	0	0	0	0	0	0	0	0	0	0	0	0	0
1700018B08Rik	0	0	0	0	0	0	0	0	0	0	0	0	0	0	0	0
1700018B24Rik	0	0	0	0	0	0	0	0	0	0	0	0	0	0	0	0
1700018F24Rik	0	0	0	0	0	0	0	0	0	0	0	0	0	0	0	0
1700018G05Rik	0	0	0	0	0	0	0	0	0	0	0	0	0	0	0	0
1700018L02Rik	0	0.107148	0	0	0	0.092675	0.098579	0.176989	0.035487	0.069941	0.044455	0.039837	0	0.147076	0.095009	0.097764
1700018M17Rik	0	0	0	0	0	0	0	0	0	0	0.025074	0	0	0	0.028105	0
1700018P08Rik	0	0	0	0	0	0	0	0	0	0	0	0	0	0	0	0
1700019A02Rik	0	0	0	0	0	0	0	0	0	0	0	0	0	0	0	0.073177
1700019C18Rik	0	0	0	0	0	0	0	0	0	0	0	0	0	0	0	0
1700019D03Rik	4.1598	0.517383	0	0.020474	4.40354	5.84932	0.744783	0.728965	0.123244	0.075486	0.444058	0.788611	3.61214	5.96714	1.08994	1.3321
1700019E08Rik	0	0	0	0	0	0	0	0	0	0	0	0	0	0	0	0
1700019F05Rik	0	0	0	0	0	0	0	0	0	0	0	0	0	0	0	0
1700019G24Rik	0	0	0	0	0	0	0	0	0	0	0	0.113879	0	0	0.08374	0
1700019J19Rik	0.655703	0	0	0	0	0	0	0	0	0.016006	0	0	0	0	0	0
1700019M22Rik	0	0	0	0	0	0	0	0	0	0	0	0	0	0	0	0
1700019N19Rik	0	0	0	0	0	0	0	0	0	0	0	0	0	0.12014	0	0.039425
1700019P21Rik	0	0	0	0	0	0	0	0	0	0	0	0	0	0	0	0
1700020A23Rik	0	0	0	0	0	0	0	0	0	0	0	0	0	0	0	0
1700020D05Rik	0.140037	0.340275	0.540116	1.20782	0	0	0	0.27969	0.080288	0	0.034498	0	0.129485	0	0	0.028412
1700020D12Rik	0	0	0	0	0	0	0	0	0	0	0	0	0	0	0	0
1700020G17Rik	0	0	0	0	0	0	0	0	0	0	0	0	0	0	0	0
1700020I14Rik	10.1756	8.89387	8.02062	10.007	65.5171	92.4673	22.379	51.2893	6.46921	4.58571	6.81651	6.89107	89.1445	103.194	23.0218	30.9844
1700020L24Rik	0.160132	0	0.13861	0	0	0	0	0	0.102052	0.05646	0	0	0	0	0.386413	0.156883
1700020M21Rik	0	0	0	0	0	0	0	0	0	0	0	0	0	0	0	0
1700020N01Rik	0	0	0	0	0	1.44828	0	0	0	0	0	0	0	0	0	0
1700020N15Rik	0	0	0	0	0	0	0	0	0	0	0	0	0	0	0	0
1700020N18Rik	0	0	0	0	0	0	0.500423	0	0.19311	0.163458	0.229626	0.227758	0	0	0	0
1700021A07Rik	0	0	0	0	0	0	0	0	0	0	0	0	0.155399	0	0	0
1700021F02Rik	0	0	0	0	0	0	0	0	0	0	0	0	0	0	0	0
1700021F05Rik	6.93344	6.82755	8.77756	10.2358	8.08916	16.4776	7.35204	7.73129	4.37177	4.04934	3.66698	3.58713	10.6629	12.9288	8.30783	9.29114
1700021F07Rik	0	0	0	0	0	0	0	0	0	0	0	0	0	0	0	0
1700021F13Rik	0	0	0	0	0	0	0	0	0	0	0	0	0	0	0	0
1700021G15Rik	0	0	0	0	0	0	0	0	0	0	0	0	0	0	0	0
1700021J08Rik	0	0	0	0	0	0	0	0	0	0	0	0	0	0	0	0
1700021L23Rik	0	0	0	0	0	0	0	0	0	0	0	0	0	0	0	0
1700021N21Rik	0	0	0	0	0	0	0.632161	0	0	0	0	0	0	0.17005	0.138136	0
1700021P04Rik	0	0	0	0	0	0	0	0	0	0	0	0	0	0	0	0
1700022A21Rik	0	0	0	0	0	0	0	0	0	0	0	0	0	0	0	0
1700022A22Rik	0.769605	0	0	0	0	0	0	0	0	0	0	0	0	0	0	0
1700022E09Rik	0	0	0	0	0	0	0	0	0	0	0	0	0	0	0	0
1700022H01Rik	0	0.29815	0	0	0	0	0	0	0	0.14806	0	0	0	0	0	0
1700022H16Rik	0	0	0	0	0	0	0	0	0	0	0	0	0	0	0	0
1700022I11Rik	0	0	0	0	0	0	0	0	0	0	0	0	0	0	0	0
1700022N22Rik	0.480397	0	0	2.67658	0	0	0	0.462793	0.18698	0	0	0.113879	0	0	0	0
1700023C21Rik	0	0	0	0	0	0	0	0	0	0	0	0	0	0	0	0
1700023F02Rik	0	0	0	0	0	0	0	0	0	0	0	0	0	0	0	1.26168
1700023F06Rik	0.303574	0.100295	0	1.06648	0	0	0	0.246953	0.217964	0.21557	0.087134	0.138971	0.04078	0.050557	0.321249	0.292188
1700023G09Rik	0	0	0.54467	0	0	0	0	0	0	0	0	0	0	0	0	0
1700023H06Rik	0	0	0	0	0	0	0	0	0	0.029328	0	0	0	0	0	0.041463
1700024B05Rik	0	0	0.407826	0	0	0	0	0	0	0	0	0	0	0	0	0
1700024B18Rik	0	0	0	0	0	0	0	0	0	0	0	0	0	0	0	0
1700024G13Rik	0.380575	0	0	0	0	0	0	0.389038	0.158653	0.393354	0.320411	0.381066	0	0	0	0.098121
1700024I08Rik	0	0	0	0	0	0	0	0	0	0	0	0	0	0	0	0
1700024J04Rik	0	0	0	0	0	0	0	0	0	0	0	0	0	0	0	0
1700024P04Rik	0	0	0	0	0	0	0	0	0	0	0	0	0	0	0	0
1700025B11Rik	0	0	0	0	0	0	0	0	0	0	0	0	0	0	0	0
1700025C18Rik	0	0	0	0	0	0	0	0	0	0	0	0	0	0	0	0
1700025D23Rik	0	0	0	0	0	0	0	0	0	0	0	0	0	0	0	0
1700025F22Rik	0	0	0	0	0	0	0	0	0	0	0	0	0	0	0	0
1700025F24Rik	0	0	0	0	0	0	0	0	0	0	0	0	0	0	0	0
1700025G04Rik	2.33985	4.49989	3.91062	4.51151	6.37466	14.7383	3.18046	7.53078	0.094092	0.242625	0.444817	0.438015	20.8837	30.3973	7.12645	7.47597
1700025H01Rik	0	0	0	0	0	0	0	0	0	0	0	0	0	0	0	0
1700025J12Rik	0	0	0	0	0	0	0	0	0	0	0	0	0	0	0	0
1700025K04Rik	0	0	0	0	0	0	0	0	0	0	0	0	0	0	0	0
1700025K24Rik	0	0	0	0	0	0	0	0	0	0	0	0	0	0	0	0
1700025L06Rik	0	0	0	0	0	0	0	0	0	0	0	0	0	0	0	0
1700025M24Rik	0	0	0	0	0	0	0	0	0	0	0	0	0	0	0	0
1700025N21Rik	0	0	0	0	0	0	0	0	0	0	0	0	0	0	0	0
1700025N23Rik	0	0	0.199187	0	0	0	0	0	0	0	0	0	0	0	0	0
1700025O08Rik	0	0	0	0	0	0	0	0	0	0	0	0	0	0	0	0
1700026D11Rik	0	0	0	0	0	0	0	0	0	0	0	0	0	0	0	0
1700026F02Rik	33.8439	0	5.42863	0	0	0	0	31.5675	0	5.88213	5.33635	0	44.5278	0	0	3.57103
1700026J12Rik	0	0	0	0	0	0	0	0	0	0	0	0	0	0	0	0
1700026J14Rik	0	0	0.065376	0.302856	0	0	0	0	0	0	0	0	0	0	0	0
1700026N04Rik	0	0	0.320896	0	0	0	0	0	0	0	0	0	0	0	0	0.073177
1700027A07Rik	0	0	0	0	0	1.64818	0	0	0	0.053339	0	0.083147	0	0.157122	0	0.130668
1700027A15Rik	0	0	0	0	0	0	0	0	0	0	0	0	0	0	0	0
1700027F06Rik	0	0	0	0	0	0	0	0	0	0	0	0	0	0	0	0
1700027F09Rik	0	0	0	0	0	0	0	0	0	0	0	0	0	0	0	0
1700027H10Rik	0	0	0	0	0	0	0	0	0	0	0	0	0	0	0	0
1700027I24Rik	0	0	0	0	0	0	0	0	0	0	0	0	0	0	0	0
1700027J07Rik	0	0	0	0	0	0	0	0	0	0	0	0	0	0	0	0
1700027J19Rik	0.664003	0.437134	2.55103	1.11219	3.46669	0.261929	1.91019	1.53417	2.03464	0.938319	1.3321	1.52515	0.139864	0.51497	0.088417	0.21694
1700028B04Rik	0	0	0	0	0	0	0	0.05959	0	0	0	0	0	0	0	0
1700028D13Rik	0	0	0	0	0	0	0	0	0	0	0	0	0	0	0	0
1700028E10Rik	0.394596	0.026183	0.049135	0	0	0.188383	0.238279	0.480506	0	0.01146	0.14039	0.081033	0.410472	1.46404	0.022541	0.08444
1700028I16Rik	0	0	0	0	0	0	0	0	0	0	0	0	0	0	0	0
1700028J19Rik	0	0	0.996111	0	0	0	0	0	0.023567	0.03426	0.089998	0	0	0	0	0.128743
1700028K03Rik	0	0	0	0.014795	0	0.007878	0.015696	0	0	0	0	0	0.007194	0.221683	0.034941	0.013926
1700028M03Rik	0	0.128196	0	0	0	0	0	0	0	0	0	0	0	0	0	0
1700028N14Rik	0.565473	0	0	0	0	0	0	0	0	0.070374	0.072234	0	0	0	0	0
1700028P14Rik	1.94639	5.46265	0.259134	1.13359	0	0	0	1.51408	2.63289	3.37091	3.3654	3.64906	0.32764	0.174638	0.245098	0.454171
1700028P15Rik	0.018401	0	0.258856	0	0	0	0	0	0	0	0	0	0	0	0	0
1700029B22Rik	0	0	0	0	0	0	0	0	0	0	0	0	0	0	0	0
1700029E06Rik	0.813666	0	0	0	0	0	0	0.115698	0	0	0	0	0	0	0	0
1700029F12Rik	0	0.080997	0	0	0	0	0	0	0	0	0	0	0	0	0	0
1700029H14Rik	0	0	0	0	0	0	0	0	0	0	0	0	0	0	0	0
1700029I15Rik	5.8852	5.39378	0.839595	0	0	0.796358	0.88144	0	0.084202	0.06888	0.456981	0.705788	0.047986	0.323415	0.260701	0
1700029J03Rik	0	0	0	0	0	0	0	0	0	0	0	0	0	0	0	0
1700029J07Rik	3.15728	3.93749	4.34227	5.79892	0	0	0.195338	0.339048	0.877306	1.02563	1.27868	1.59708	0.486104	0.270534	0.362891	0.312674
1700029M03Rik	0	0	0	0	0	0	0	0	0	0	0	0	0	0	0	0
1700029M20Rik	0	0	0	0	0	0	0	0	0	0	0	0	0	0	0.030822	0
1700029N11Rik	0	0	0	0	0	0	0	0	0	0	0	0	0	0	0	0
1700029P11Rik	0	0	0	0	0	0	0	0	0	0	0	0	0	0	0	0
1700030A11Rik	0	0	0	0	0	0	0	0	0	0	0	0	0	0	0	0
1700030C10Rik	1.41541	62.5371	0.256692	0	93.5458	5.85786	0.983402	1.38609	0.064049	0.087833	0.083758	0.259178	0.417683	0.365128	14.6977	10.572
1700030C12Rik	0	0	0	0	0	0	0	0	0	0	0	0	0	0	0	0
1700030C14Rik	0	0	0	0	0	0	0	0	0	0	0	0	0.089461	0.311836	0	0
1700030E10Rik	0	0	0	0	0	0	0	0	0	0	0	0	0	0	0	0
1700030F04Rik	0	0	0	0	0	0	0	0	0	0	0	0	0	0	0	0
1700030J22Rik	2.51776	1.27871	0.935141	0.276163	0.223953	4.59392	0.517847	0.381082	1.41323	1.2796	1.68449	1.81913	2.93281	2.77483	0.531873	0.752644
1700030K09Rik	31.3849	1.82	0.874654	0.346571	0.734295	1.29938	0.747217	1.29953	0.383099	2.69558	0.454735	0.431089	1.45073	1.75323	0.410122	0.324892
1700030L20Rik	0	0	0	0	0	0	0	0	0	0	0	0	0	0	0	0
1700030L22Rik	0	0	0	0	0	0	0	0	0	0	0	0	0	0	0	0
1700030M09Rik	0	0.658315	0	0	0	0	0	0	0	0	0	0	0	0	0	0
1700030N03Rik	0	0	0.583168	0	0	0	0.166094	0	0	0.060866	0	0	0	0	0	0
1700030O20Rik	0	0	0	0	0	0	0	0	0	0	0	0	0	0	0	0
1700031A10Rik	0	0	0	0	0	0	0	0	0	0	0	0	0	0	0	0
1700031F05Rik	0	0	0	0	0	0	0	0	0	0	0	0	0	0	0	0
1700031F10Rik	0	0	0	0	0	0	0	0	0	0	0	0	0	0	0	0
1700031L13Rik	0	0	0	0	0	0	0	0	0	0	0	0	0	0	0	0
1700031M16Rik	0	0.090994	0	0	0	0	0	0.100773	0	0	0	0	0	0	0	0
1700031P21Rik	0	0	0	0	0	0	0	0	0	0	0	0	0	0	0	0
1700034B16Rik	0	0	0	0	0	0	0	0	0	0	0	0	0	0	0	0
1700034E13Rik	0	0	0	0	0	0	0	0	0	0	0	0	0	0	0	0
1700034G24Rik	0	0	0	0	0	0	0	0	0	0	0	0	0	0	0	0
1700034H15Rik	0.291975	0.051005	0.059179	0.104512	0.011218	0.503675	0.265988	0.577461	1.20089	0.035792	0.033381	0.050899	0.58619	0.193912	0.157946	0.185025
1700034I23Rik	0.107974	0	0	0	0	0	0	0	0.027124	0.022069	0	0.017626	0	0	0	0
1700034J05Rik	0	0	0	0	0	0	0	0	0	0	0	0	0	0	0	0
1700034K08Rik	0	0	0	0	0	0	0	0	0	0	0	0	0	0	0	0
1700034P13Rik	4.59513	5.82287	7.86191	3.7606	2.54809	5.14238	7.26495	6.22327	1.81029	1.6731	2.46428	2.34592	2.89349	2.62125	1.30472	2.30565
1700036A12Rik	0.100985	0	0	0	0	0	0	0	0.01381	0	0	0.27114	0	0	0	0.020606
1700036G14Rik	0	0	0	0	0	0	0	0	0	0	0	0	0	0	0	0
1700036O09Rik	0	0	0	0	0	0	0	0	0	0	0	0	0	0	0	0
1700037C06Rik	0	0	0	0	0	0	0	0	0	0	0	0	0	0	0	0
1700037C18Rik	2.4972	0.13551	0	1.274	8.98283	1.70324	0.254311	0.296994	0.64018	0.569918	0.519777	0.537856	4.04482	0.663754	0.269969	0.278142
1700037F03Rik	0	0	0	0	0	0	0	0	0	0	0	0	0	0	0	0
1700037F24Rik	0	0	0	0	0	0	0	0	0	0	0	0	0	0	0	0
1700037H04Rik	3.147	1.78198	0	0.355042	6.66634	8.05673	4.95067	2.14119	2.07214	2.19694	1.68252	2.27561	19.4644	14.0849	12.2438	7.78723
1700039E22Rik	0	0	0	0	0	0	0	0	0	0	0	0	0	0	0	0
1700039M10Rik	0	0	0	0	0	0	0	0	0	0	0	0	0	0	0	0.073177
1700039M15Rik	0	0	0	0	0	0	0	0	0	0	0	0	0	0	0	0
1700040D17Rik	0.781127	0	0	0	0	0.418162	0	0	0.042472	0	0	0	0.278992	0.076264	0	0.318067
1700040E09Rik	0	0	0	0	0	0	0	0	0	0	0	0	0	0	0	0
1700040F17Rik	0	0	0	0	0	0	0	0	0	0	0	0	0	0	0	0
1700040L08Rik	0	0	0	0	0	0	0	0	0	0	0	0	0	0	0	0.073177
1700041C23Rik	0	0	0	0	0	0	0	0	0	0	0	0	0	0	0	0
1700041G16Rik	0	0	0.125804	0.133168	4.09951	0.077662	0	0.556242	0.050035	0.149414	0.075287	0.039804	0.126952	0	0	0.02004
1700041I07Rik	0	0	0	0	0	0	0	0	0	0	0	0	0	0	0	0
1700041M05Rik	0	0	6.33347	0	0	0	0	0	0	0	0	0	0	0	0	0
1700041M19Rik	0	1.64579	0	0	0	0	0	0	0	0	0	0	0	0	0.049908	0
1700042D02Rik	0	0	0	0	0	0	0	0	0	0	0	0	0	0	0	0
1700042G07Rik	0	0	0	0	0	0	0	0	0	0	0	0	0	0	0	0
1700042G15Rik	0	0	0	0	0	0	0	0	0	0	0	0	0	0	0	0
1700042O05Rik	0	0	0	0	0	0	0	0	0	0	0	0	0	0	0	0
1700042O10Rik	0	0	0	0	0	0	0	0	0	0	0	0.068497	0	0	0.077745	0
1700044C05Rik	0	0	0	0	0	0	0	0	0	0	0	0	0	0	0	0
1700044K03Rik	0	0	0	0	0	0	0	0	0	0	0	0	0	0	0	0
1700045H11Rik	0	0	0	0	0	0	0	0	0	0	0	0	0	0	0	0
1700046C09Rik	0	0	0	0	0	0	0	0	0	0	0	0	0	0	0	0
1700047A11Rik	0	0	0	0	0	0	0	0	0	0	0	0	0	0	0	0
1700047F07Rik	0	0	0	0	0	0	0	0	0	0	0	0	0	0	0	0.070884
1700047G03Rik	0	0	0	0	0	0	0	0	0	0	0	0	0	0	0	0
1700047G07Rik	3.5673	1.62949	0	2.46062	0	0	0	0	0	0	0.046286	0	0	0.114629	0.099511	0.042444
1700047I17Rik1	4.13434	3.27384	5.90438	0	11.6834	3.31428	5.75869	6.63159	2.55777	2.61271	2.49852	3.01577	12.4429	11.8229	4.8161	4.4001
1700047I17Rik2	0	0	0	2.95809	0	4.86508	0	0	0	0	0	0	0	0	0	0
1700047K16Rik	0	0	0	0	0	0.65904	0	0	0	0	0	0.055606	0	0	0	0
1700047L14Rik	0	0	0	0	0	0	0	0	0	0	0	0	0	0	0	0
1700047M11Rik	0	0	1.76493	2.11878	7.62403	4.18467	5.3865	3.54166	0	0.010799	0.076542	0	0.747177	1.37205	1.29896	0.768049
1700048F04Rik	0	0	0	0	0	0	0	0	0	0	0	0	0.082816	1.08159	0	0
1700048M11Rik	0	0	0	0	0	0	0	0	0	0	0	0	0	0	0	0
1700048O20Rik	0	0.427932	0.957836	0	1.78016	3.68281	0.596611	0.520605	0.235408	0.186847	0.049503	0.576793	3.86488	4.38678	0.930823	0.565661
1700048P04Rik	0	0	0	0	0	0	0	0	0	0	0	0	0	0	0	0
1700049E15Rik	0	0	0	0	0	0	0	0	0	0	0	0	0	0	0	0
1700049E17Rik1	0	0	0	0	0	0	0	0	0	0	0	0	0	0	0	0
1700049E17Rik2	0	0	0	0	0	0	0	0	0	0	0	0	0	0	0	0
1700049E22Rik	0	0	0	0	0	0	0	0	0	0	0	0	0	0	0	0
1700049J03Rik	0	0	0	0	0	0.681147	0	0	0	0	0	0	0	0	0	0
1700049L16Rik	0	0	0.962688	0	0	0	0	0	0	0	0	0	0	0	0	0
1700051A21Rik	0	0	0	0	0	0	0	0	0	0	0	0	0	0	0	0
1700052H01Rik	2.40198	0	0	0	0	0	0	0	0	0	0	0	0	0	0	0
1700052I22Rik	0	0	0	0	0	0	0	0	0	0	0	0	0	0	0	0
1700052K11Rik	0.972159	0.510199	2.00089	0.624967	0.632567	1.21094	1.32571	0.910511	0.138035	0.661525	0.248203	0.462206	1.7518	1.973	0.674217	0.647041
1700054A03Rik	0	0	0	0	0	0	0	0	0	0	0	0	0	0	0	0
1700054K02Rik	0	0	0	0	0	0	0	0	0	0	0	0	0	0	0	0
1700054K19Rik	0	0	0	0	0	0	0	0	0	0	0	0	0	0	0	0
1700054M17Rik	0	0	0	0	0	0	0	0	0	0	0	0	0	0	0.127772	0
1700054O05Rik	0	0	0	0	0	0	0	0	0	0.081729	0	0	0	0	0.16748	0
1700055C04Rik	0	0	0	0	0	0	0	0	0	0	0	0	0	0	0	0
1700055D18Rik	0.794375	0.763871	0.168	0.613283	0.072691	1.2721	0.399689	0.045939	0.096911	0.081605	0.087079	0.179058	0	0.324952	0.016267	0.044136
1700056E22Rik	0.332773	0	0	0.700784	0	0	0	0.373287	0	0.205702	0.063208	0.095741	0.192694	0	0.165901	0
1700056N10Rik	0.381645	1.90007	0.754747	0.480265	2.67344	0.160954	0.523197	1.21261	0.196026	0.05607	0.087355	0.177876	1.97625	1.20123	0.250652	0.182467
1700057G04Rik	1.28106	0	0	0	0	0	0	0	0	0	0	0	0	0	0.16748	0
1700057H15Rik	0	0	0.320896	0	0	0	0	0	0	0	0	0	0	0	0	0
1700057H21Rik	0	0	0	0	0	0	0	0	0	0	0	0	0	0	0	0
1700058P15Rik	0	0	0	0	0	0	0	0	0	0	0	0	0	0	0	0
1700060C16Rik	0	0	0	0	0	0	0	0	0	0	0	0	0	0	0	0
1700060C20Rik	0	0	0	0	0	0	0	0	0	0	0	0	0	0	0	0
1700060J05Rik	0	0	0	0	0	0	0	0	0	0	0	0	0	0.413409	0	0
1700060O08Rik	0	0	0	0	0	0	0	0	0	0	0	0	0	0	0	0
1700061E17Rik	0	0	0	0	0.225858	0	0.555195	0.229649	0	0	0	0	0	0	0	0
1700061E18Rik	0	0	0	0	0	0	0	0	0	0	0	0	0	0	0	0
1700061F12Rik	0	0	0	0	0	0	0	0	0	0	0	0	0	0	0	0
1700061G19Rik	0	0	0	0	0	0	0	0	0	0	0	0	0	0.014382	0	0.005916
1700061H18Rik	0	0.493736	0	0	0	0	0	0	0	0	0	0	0	0	0	0
1700061I17Rik	0	0	0	0	0	0	0	0	0	0	0	0	0	0	0	0
1700061J23Rik	0	0	0	0	0	0	0	0	0	0	0	0	0	0	0	0
1700061N14Rik	0	0	0	0	0	0	0	0	0	0	0	0	0	0	0	0
1700062C10Rik	0.05222	0	0	0	0	0	0	0	0	0	0	0	0	0	0	0
1700063A18Rik	0	0	0	0	0	0	0	0	0	0	0	0	0	0	0	0
1700063D05Rik	0.109507	0.327155	0	0	0	0	0.581952	0.131004	0.044798	0.163458	0.019246	0	0	0.671227	0.336347	1.00138
1700063H04Rik	0.080619	0	0	0	0	0	0	0	0.099568	0	0.089242	0	0	0	0	0
1700063H06Rik	0	0	0	0	0	0	0	0	0	0	0	0	0	0	0	0
1700063K16Rik	0	0	0	0	0	0	0	0	0	0	0	0	0	0	0	0
1700063O14Rik	0	0	0	0	0	0	0	0	0	0	0	0	0	0	0	0
1700064H15Rik	0	0	0	0	0	0	0	0	0.166474	0	0.263938	0	0	0	0.144379	0
1700064J06Rik	0	0	0	0	0	0	0	0	0	0	0	0	0	0	0	0
1700064M15Rik	0	0	0	0	0	0	0	0	0.096555	0	0.153084	0	0	0	0	0.073177
1700065D16Rik	0.389844	0	0.23245	0	0	0.11104	0	0	0	0	0	0	0.024406	0.062919	0.106336	0.035145
1700065I16Rik	0	0	0	0	0	0	0	0	0	0	0	0	0	0	0	0
1700065J11Rik	0	0	0	0	0	0	0	0	0	0	0	0	0	0	0	0
1700065J18Rik	0.404374	1.1926	0	0	0	0	0	0	0	0.206387	0	0	0	0	0	0
1700065L07Rik	0	0	0	0	0	0	0.333615	0	0	0	0	0	0	0	0	0
1700065O20Rik	0	0	0	0	0	0	0	0	0	0	0	0	0	0	0	0
1700066B17Rik	0	0	0	0	0	0	0	0	0	0	0	0	0	0	0	0
1700066B19Rik	0	0	0	0	0	0	0	0	0	0	0	0	0	0	0.012636	0.011251
1700066C05Rik	0	0	0	0.235283	0	0	0	0	0	0	0	0	0.449337	0	0	0
1700066J03Rik	0	0	0	0	0	0	0	0	0	0	0.076542	0.113879	0	0	0	0
1700066M21Rik	4.60172	1.2502	0.080448	0.07933	7.68311	3.01815	1.0185	1.37611	1.47627	0.765434	0.586981	1.67132	7.21733	8.81136	2.40186	2.46315
1700066N21Rik	0	0	0	0	0	0	0	0	0	0	0	0	0	0	0	0
1700066O22Rik	8.51631	4.62995	3.02127	0.128946	0	0	0	0.231397	0.66961	0.504474	0.508762	0.720349	0	0.218489	0	0
1700067G17Rik	0	0	0	0	0	0	0	0	0	0	0	0	0	0	0	0
1700067K01Rik	0	0	0.043237	0	0	0	1.29806	0	0	0	0	0	0	0	0	0
1700067P10Rik	0	0	0	0	0	0	0	0	0	0	0	0	0	0	0	0
1700069B07Rik	0	0	0	0	0	0	0	0	0	0	0	0	0	0	0	0
1700069L16Rik	0	0	0	0	0	0	0	0	0	0	0	0	0	0	0	0
1700069P05Rik	0	0	0	0	0	0	0	0	0	0	0	0	0	0	0	0
1700071G01Rik	0	0	0	0	0	0	0	0	0	0	0	0	0	0	0	0
1700071K01Rik	0	0	0	0	0	0	0	0	0	0	0	0	0	0	0.045208	0
1700071M16Rik	0	0	0	0	0	0	0	0	0	0	0	0	0	0	0	0
1700072B07Rik	0	0	0	0	0	0	0	0	0	0	0	0	0	0	0	0
1700072G22Rik	0	0	0	0	0	0	0	0	0	0	0	0	0	0	0	0
1700072O05Rik	0	0	0	0	0	0	0	0	0	0	0	0	0	0	0	0
1700073E17Rik	0	0	0	0	0	0	0	0	0	0	0	0	0	0	0	0
1700074H08Rik	0	0	0	0	0	0	0	0	0	0	0	0	0	0	0	0
1700074P13Rik	0	0	0	0	0	0	0	0	0	0	0	0	0	0	0	0
1700080E11Rik	0	0	0	0	0	0	0	0.087686	0	0	0.076542	0	0	0	0	0
1700080G11Rik	0	0	0	0	0	0	0	0	0	0	0	0	0	0	0	0.187819
1700080N15Rik	0	0	0	0	0	0	0	0	0	0	0	0	0	0	0	0
1700080O16Rik	0	0	0	0	0	0	0	0	0	0	0	0	0	0	0	0
1700081B01Rik	0	0	0	0	0	0	0	0	0	0	0	0	0	0	0	0
1700081H04Rik	0	0	0	0	0	0	0	0	0	0	0	0	0	0	0	0
1700081N11Rik	3.20265	0	0.80224	0	0	0	0	0	0.289665	0.163458	0.306168	0	0.481735	0	0	0.073177
1700082M22Rik	2.17668	0	0	0	0	0	0.123939	0	0	0.163458	0.036395	0	0	0.084859	0.052097	0
1700083H02Rik	0	0	1.12314	0	0	0	0	0	0	0	0	0	0	0	0	0
1700084C06Rik	0	0	4.28549	0	0	0	0	0.115698	0.279043	0.394729	0.193259	0.47903	0	0.218489	0	0.219532
1700084D21Rik	0	0	0	0	0	0	0	0	0	0	0	0	0	0	0	0
1700084E18Rik	0	2.54208	0.723091	0.039611	0	0.572772	1.13656	0.32505	0.01312	0.02267	0.009873	0.070055	0	0.436978	0.021507	0.007263
1700084F23Rik	0	0	0	0	0	0	0	0	0	0	0	0	0	0	0	0
1700084J12Rik	0	0	0	0	0	0	0	0	0	0.084505	0	0	0.186402	0.373759	0	0
1700084M14Rik	0	0	0	0	0	0	0	0	0	0	0	0	0	0	0	0
1700085C21Rik	0	0	0	0	0	0	0	0	0	0	0	0	0	0	0	0
1700086D15Rik	0	1.3488	0	0	0	0	0	0.692152	0	0.070354	0.023793	0	0	0.161033	0.081883	0.033562
1700086L19Rik	0.320265	0	0	0	4.91045	21.5884	7.64658	18.4221	0.383871	0.138878	0.551127	0.071485	17.9576	24.3545	20.5516	25.682
1700086O06Rik	0.576052	0.276909	0.883911	0.058598	1.13369	0.434022	0.424036	0	0.630807	0.502068	0.402225	0.43314	1.74065	3.50575	0.673875	0.527037
1700086P04Rik	0.080601	0	1.65457	0	0.195099	0	0	0	0.034146	0.143409	0.089032	0.223817	0	0	0.049833	0
1700088E04Rik	7.83692	3.97461	16.8608	5.42742	2.09412	1.05442	0	1.30958	12.8673	13.2332	10.9475	11.9639	2.93594	4.07025	1.00601	1.14791
1700091H14Rik	0	0	0	0	0	0	0	0	0	0	0	0	0	0	0	0
1700092C02Rik	0	0	0	0	0	0	0	0	0	0	0	0	0	0	0	0
1700092C10Rik	0	0.164579	0	0	0	0	0	0	0	0	0	0	0	0	0	0
1700092C17Rik	0	0	0	0	0	0	0	0	0	0	0	0	0	0	0	0
1700092E19Rik	0	0.034102	0	0	0	0	0	0.076976	0	0	0	0	0	0	0	0
1700092K14Rik	0	0	0	0	0	0	0	0	0	0	0	0	0	0	0	0
1700092M07Rik	6.72311	0	0	0	0	0	0	0	0	0	0	0	0	0	0	0
1700093J21Rik	0	0	0	1.63569	0	0	0	0	0	0.081729	0	0	0	0.218489	0	0.146355
1700093K21Rik	0	0	0.574838	0	0	0	0	0	0.037295	0	0	0.052798	0	0	0.167529	0
1700094J05Rik	0	0	0	0	0	0	0	0	0	0	0	0	0	0	0	0
1700094M23Rik	0	0	0	0	0	0	0	0	0	0	0	0	0	0.09894	0.08374	0
1700094M24Rik	0	0	0	0	0	0	0	0	0	0	0	0	0	0	0	0
1700095A13Rik	0	0	0	0	0	0	0	0	0	0	0	0	0	0	0	0
1700095A21Rik	0	0	0	0	0	0	0	0	0	0	0	0	0	0	0	0
1700095B10Rik	0	0	0	0	0	0	0	0	0	0	0	0	0	0	0	0
1700095J03Rik	0	0	0	0	0	0	0	0.289846	0.018971	0.01547	0.014284	0	0.227524	0	0.086916	0.06402
1700095J07Rik	0	0	0	0	0	0	0.039691	0	0	0	0	0	0	0	0	0
1700095J12Rik	0	0	0	0	0	0	0	0	0	0	0	0	0	0	0	0
1700095K22Rik	0	0	0	0	0	0	0	0	0	0	0	0	0	0	0	0
1700096J18Rik	0	0	0	0	0	0	0	0	0	0	0	0	0	0	0	0
1700096K18Rik	0.281116	0.191282	0	0	0.455701	2.39895	0.305711	0.064817	0.05929	0.173712	0.023748	0.293403	0.579793	0.45149	0.219878	0.16033
1700097N02Rik	0	0	0	0	0	0	0	0	0	0	0	0	0	0	0	0
1700099I09Rik	0	0	0	0	0	0	0	0	0	0	0	0	0	0	0	0
1700100L14Rik	0	0	0	0	0	0	0	0	0	0	0	0	0	0	0	0
1700101I11Rik	0	0.097209	0	2.02282	0.040101	2.25157	0	0	0.075727	0.06023	0.134122	0.124522	0.958265	1.17871	0.132778	0.158396
1700101I19Rik	0	0	0	0	0	0	0	0	0	0	0	0	0	0	0	0
1700101O22Rik	0	0	0	0	0	0	0	0	0	0	0	0	0	0	0	0
1700102P08Rik	0	0	0.481344	0	0	0	1.06519	0.462793	0.132281	0.081729	0.110784	0.056446	0.623753	4.16618	0.364284	0.146355
1700104B16Rik	0	0	0	0	0	0	0	0	0	0	0	0	0	0	0.16748	0
1700104L18Rik	0	0	0	0	0	0	0	0	0	0	0	0	0	0	0	0
1700105G05Rik	0	0	0	0	0	0	0	0	0	0	0	0	0	0	0	0
1700105P06Rik	0	0.605521	0.094364	0.550048	0	0	0	0.142543	0.032292	0.040155	0.035378	0	0.0367	0.036578	0.013711	0
1700108F19Rik	0	0	3.64655	0	0	0	0.105047	0.948347	0	0	0.020069	0.016077	0	0	0	0.074977
1700108J01Rik	0	0	0	0	0	0	0	0	0	0	0.081776	0	0	0	0	0
1700108N06Rik	0	0	0	0	0	0	0	0	0	0	0	0	0	0	0	0
1700108N11Rik	0	0	0	0	0	0	0	0	0	0	0	0	0	0	0	0
1700109G14Rik	0	0	0	0	0	0	1.16765	0	0	0	0	0	0	0	0	0
1700109G15Rik	0	0	0	0	0	0	0	0	0	0	0	0	0	0	0	0
1700109H08Rik	2.17856	0.114573	0.164945	3.98103	0.114961	0	0.182721	0.18451	1.50867	0.319254	0.311877	0.020935	0	0.078486	0.124834	0.309115
1700109I08Rik	0	0	0	0	0	0	0	0	0	0	0	0	0	0	0	0
1700109K24Rik	0	0	0	0	0	0	0	0	0	0	0	0	0	0	0	0
1700110C19Rik	0	0.658315	0	0	0	0	0	0	0.096555	0	0	0	0	0	0	0.073177
1700110I01Rik	0	5.97982	0.46304	0	0	0.046324	0	0	0	0.4046	0	0	0.036144	0	0.015803	0.181132
1700110I07Rik	0	0	0	0	0	0	0	0	0	0	0	0	0	0	0	0
1700110K17Rik	0	0.164579	0	0.066182	0	0	0	0	0	0	0	0.032263	0	0	0	0
1700111E14Rik	0	0	0	0	0	0	0	0	0	0	0	0	0	0	0	0
1700111N16Rik	0	0	0	0	0	0	0	0	0	0	0	0	0	0	0	0
1700112D23Rik	1.28106	0	0	0	0	0	0	0	1.51648	0.482362	0.52829	0	2.36145	0	0	1.14931
1700112H15Rik	0	0	0	0	0	0	0	0	0	0	0	0	0	0	0	0
1700112J05Rik	0	0	0	0	0	0	0	0	0	0	0	0	0	0	0	0
1700112J16Rik	0.028327	0	0.465594	0	0.123591	0.126091	0.193005	0	0.079749	0.079254	0.050876	0.136648	0.440907	0.23848	0.30622	0.099186
1700112K13Rik	0	0	0	0	0	0	0	0	0	0	0	0	0	0	0	0
1700112M02Rik	0	0	0	0	0	0	0	0	0	0	0	0	0	0	0	0
1700113A16Rik	0.160518	1.3193	1.63225	0	0	0	0	0.335579	0.413329	0.767963	0.435296	0.705577	1.55315	1.64816	0.858297	0.234831
1700113H08Rik	0	0	0	0	0	0	0	0	0	0	0	0	0	0	0	0
1700116B05Rik	0	0	0	0	0	0	0	0	0	0	0	0	0	0	0	0
1700119H24Rik	0	0	0	0	0	0	0	0	0	0	0	0	0	0	0	0
1700119I11Rik	0	0	0	0	0	0	0	1.66233	0	0	0	0	0	0	0	0
1700120B22Rik	0	0	0	0	0	0	0	0.405485	0	0.095478	0	0	0	0	0.129444	0.053774
1700120C14Rik	5.57119	0.031507	0.059774	0.589914	0.958656	0.217191	0.839597	0.578364	0.098603	0.392928	0.275889	0.538475	0.373025	0.47314	0.262714	0.247951
1700120C18Rik	0	0	0	0	0	0	0	0	0	0	0	0	0	0	0	0
1700120E14Rik	0	0	0	0	0	0	0	0	0	0	0	0	0	0	0	0
1700120G07Rik	0	0	0	0	0	0	0	0	0	0	0	0	0	0	0	0
1700120G11Rik	0	0	0	0	0	0	0	0	0	0	0	0	0	0	0	0
1700120K04Rik	1.28106	0	0.962688	0	0	0	0	0	0.096555	0.081729	0	0	0	0	0	0.073177
1700120O09Rik	0	0.411152	0	0	0	0	0	0	0	0	0	0	0	0	0	0
1700121C08Rik	0	0	0	0	0	0	0.166808	0	0	0	0.229626	0.113879	0	0.109093	0.08374	0.146355
1700121L03Rik	0	0	0	0	0	0	0	0	0	0	0	0	0	0	0	0
1700121L16Rik	0	0	0	0	0	0	0	0	0	0	0	0	0	0	0	0
1700121N20Rik	0	0	0	0	0	0	0	0	0	0	0	0	0	0	0	0
1700122D07Rik	0	0	0	0	0	0	0	0	0	0	0	0	0	0	0	0
1700122E12Rik	1.0489	0	0	0	0	0	1.63894	0	0	0	0	0	0.525912	0	0	0.079888
1700122H20Rik	0	0	0	0	0	0	0	0	0	0	0.074577	0	0	0.317572	0	0.06582
1700122O11Rik	0	0	0	0	0	0	0	0	0	0	0	0	0	0	0	0
1700123J17Rik	0	0	0	0	0	0	0	0	0	0	0	0	0	0	0	0
1700123K08Rik	0	0	0	0	0	0	0	0	0	0	0	0	0	0	0	0
1700123L14Rik	0	0	0	0	0	0	0	0	0	0	0	0	0	0.067794	0	0
1700123M08Rik	0	0	0	0	0	2.34314	0.842463	0.115698	0.096555	0.07196	0.153084	0.227758	0.867124	2.84036	0.489006	0.899762
1700123O12Rik	0	0	0	0	0	0	0	0	0	0	0	0	0	0	0	0
1700123O20Rik	3.7296	1.9083	4.81595	2.95139	7.00904	7.39767	2.13797	3.62705	1.12244	0.829366	1.30854	1.18882	4.24699	3.97331	1.30055	1.15705
1700123O21Rik	0	0	0	0	0	0	0	0	0	0	0	0	0	0	0	0
1700124L16Rik	0	0	0	0	0	0.585786	0	0.809888	0	0	0.017288	0	0	0.125775	0.627085	0.79418
1700124M09Rik	0	0	0	0	0	0	0	0	0	0	0	0	0	0	0	0
1700125G02Rik	0	0	0	0	0	0	0	0	0	0	0	0	0	0	0	0.146355
1700125G22Rik	0	0	0	0	0	0	0	0	0	0	0.02829	0	0	0	0.050262	0
1700125H03Rik	2.24185	0.164579	1.44403	0	2.23202	0.585786	0	0	0.19311	0.081729	0.459252	0.341637	0	0.218489	0	0
1700125H20Rik	0	0	0	0	0	0	0	0	0	0	0	0	0	0	0.08374	0.146355
1700126A01Rik	0	0	0	0	0	0	0	0	0	0	0	0	0	0	0	0
1700126G02Rik	0.160132	0	0	0	0	0	0	0.69419	0	0.163458	0	0	0	0	0.08374	0
1700126H18Rik	0	0	0	0	0	0	0	0	0	0	0	0	0	0	0	0
1700127F24Rik	0	0	0	0	0	0	0	0	0	0	0	0	0	0	0	0
1700128A07Rik	0	0	0	0	0	0	0	0	0	0	0	0	0	0	0	0
1700128E19Rik	0	0	0	0	0	0	0	0	0	0	0	0	0	0	0	0
1700128F08Rik	0.142951	0	0	0	0	0	0	0	0.035166	0	0	0	0.291463	0.30662	0	0
1700129C05Rik	0	0	0	0	0	0	0	0	0	0	0	0	0	0	0	0
1700129L04Rik	0	0	0.108516	0	0	0	0	0	0	0	0	0	0	0	0	0
1810006J02Rik	0	0	6.71546	1.67391	0	0	0	0	0	0	0.229626	0.113879	0	0	0	0
1810007C17Rik	0	0	0	0	0	0	0	0	0	0	0	0	0	0	0	0
1810007D17Rik	0	0	0	0	0	0	0	0	0	0	0	0	0	0	0	0
1810008B01Rik	0.503794	0	0	0	0	0	0	0	0	0	0	0	0	0	0	0
1810008I18Rik	0	0	0	0	0	0	0	0	0	0	0	0	0	0	0	0
1810009A15Rik	6.64819	2.99969	17.0521	6.11348	0	5.72321	15.6186	11.9659	4.85059	4.95919	5.08427	4.71913	2.43791	6.90266	8.40478	6.81454
1810009J06Rik	0	0	0	0	0	0	0	0	0	0	0	0	0	0	0	0
1810010D01Rik	0	0	0	1.72646	0	0	0	0	0	0	0.04748	0.064918	0	0	0.065838	0.044698
1810010H24Rik	0	0.463982	0.337472	0	1.43127	1.30687	0	0	0.256478	0.470957	0.364007	0.129387	0	0.631131	0.427724	0.088841
1810010K12Rik	0	0.194776	0	0	0	0	0	0.224604	0	0	0	0	0.320123	0.122754	0.063026	0.124053
1810011H11Rik	0.113629	0.167322	0	0.026749	0.099847	5.18617	2.67506	2.52105	0.294375	0.035525	0	0.113879	0.271134	1.32342	0	0.03571
1810012K08Rik	0	0	0	0.148699	0	0	0	0	0	0	0	0	0	0	0	0
1810012K16Rik	0.160132	0.329157	0	0.892192	0	0	0	0	0	0.081729	0.459252	0.227758	0	0	0	0.146355
1810013D15Rik	0.18338	0	0	0	0	0	0.100131	0	0.030048	0	0.048626	0.036398	0	0	0.053559	0.351814
1810013L24Rik	8.32465	9.41926	8.85116	10.9639	31.8441	28.3417	14.7079	10.3402	3.67591	4.33484	4.89309	5.33682	31.5364	32.3927	8.67712	9.26262
1810014B01Rik	11.9349	0.053552	0.254582	0.503187	18.0975	11.4265	0.306412	20.2479	7.20367	4.22362	0.432565	0.476063	1.36275	1.21233	0.644789	0.49386
1810018F18Rik	0	0	0	0	0	0	0	0	0	0	0	0	0	0	0	0
1810019D21Rik	0.385776	0.095365	0	0	0	0.066718	0	0	0.197377	0.157747	0.36838	0.308979	0	0	0	0
1810019N24Rik	0	0	0	2.90427	0	0.748915	0	0	0.182024	0.052208	0.024549	0.018888	0	0.13376	0	0
1810020O05Rik	0.797202	3.14984	0.48658	3.47434	0	1.55698	0.300856	0	0.849903	0.736898	0.704559	0.685748	0.415582	0.316477	0.284826	0.215486
1810021B22Rik	0	1.13659	6.27197	2.85959	0	0.468629	2.0181	0.635705	0.57933	1.87194	0.487672	0.938562	0.987163	0.111931	0.32766	0.157405
1810022K09Rik	19.048	53.6693	42.8567	22.4306	4.65076	81.1041	16.5204	15.7841	20.7594	25.2494	25.8869	34.7303	37.5374	56.662	28.778	37.1565
1810024B03Rik	0.525463	0.200592	0.792876	2.13983	0	0.064655	0.425423	0	0.28385	0.368016	0.249324	0.187407	0.024623	0	0.032162	0.087859
1810026B05Rik	2.58851	11.1466	13.249	16.3895	5.36644	9.30348	5.74411	11.9112	2.57352	3.7827	3.48642	2.22868	7.19649	9.54313	4.08555	5.52656
1810030O07Rik	2.73605	5.13743	4.30822	2.59952	6.98443	9.99568	4.47807	2.25923	0.923437	0.790995	1.13411	1.16685	3.95095	4.8193	1.21669	1.01344
1810032O08Rik	5.55453	2.45373	2.89532	6.57243	0.048914	0	0.66723	0.69419	1.55665	1.87703	1.30351	2.03304	0.251688	0	0.427016	0.445678
1810034E14Rik	0.520595	0.659753	0.212192	0	0	5.01907	0.130523	0	2.28333	2.01507	0.154931	0.127848	0	0.090226	0	0.119729
1810037I17Rik	11.5624	14.7401	18.9245	9.86161	21.5733	40.4176	20.6009	14.5929	11.3438	10.2785	9.86757	10.6909	26.5744	31.4467	11.9836	8.94648
1810041H14Rik	0.479438	0	0	0	0	0	0.450831	1.73201	1.59407	0.963787	1.01165	2.41724	0	0	0.339486	0
1810041L15Rik	0.198725	0	0.04069	0.745638	3.66722	2.80755	2.83428	1.79371	0.067046	0.039338	0.056012	0.478593	8.46281	6.0942	3.76388	2.1738
1810043G02Rik	8.44397	5.16612	3.59808	130.84	6.94562	6.67684	8.40174	5.7962	3.95773	5.49449	6.07127	7.20213	4.11012	4.21284	5.26172	5.87827
1810044D09Rik	2.54447	1.56908	0	0	2.99495	0	0	0	0	0.173155	0.810827	0.482538	0	0.115725	0.177415	0.155037
1810046K07Rik	0	0	0	0	0	0	0	0	0	0	0	0	0	0	0	0
1810049I09Rik	0	0	0	0	0	0	0	0	0	0	0	0	0	0	0	0
1810049J17Rik	0	0	0	0	0	0	0	0	0	0.045283	0	0	0	0	0.04971	0.024284
1810053B23Rik	0	0	0	0	0	0	0	0	0	0	0	0	0	0	0	0
1810055G02Rik	1.70498	3.02283	2.73286	0.727775	2.34152	3.11688	1.30337	0.982475	1.64882	2.55524	2.54685	2.13479	2.93946	3.72115	1.22845	2.2175
1810058I24Rik	22.585	31.1122	10.3013	14.4315	10.3432	7.30567	9.86303	15.0895	19.2882	22.109	19.6756	21.3312	8.81294	5.01494	5.31368	5.06345
1810059C17Rik	0	0	0	0	0	0	0	0	0	0	0.080741	0	0	0	0	0.077191
1810059H22Rik	0	1.83178	0	0.453101	0.066097	0	0	1.23916	0.079582	0.202517	0.539499	0.373162	0.11782	0.828355	0.248967	0.214343
1810062G17Rik	0	0	0	0.248322	0	0	0	0	0.125932	0	0.027446	0.041274	0	0	0.049981	0
1810062O18Rik	0.087621	0	0	0	0.404352	1.99167	0.177455	0	0.386723	0.293509	0.095084	0.439989	1.32829	1.9664	0.418699	0.675575
1810063I02Rik	0	0	0	0	0	0	0	0	0.754336	0.638509	1.79395	0	0	0	0	0
1810064F22Rik	0.03127	0	0	0	0	0	0	0	0	0	0	0	0	0	0	0
1810065E05Rik	0	0	0	0	0	0	0	0	0	0	0	0	0	0	0	0
2010001A14Rik	1.12093	5.26652	0.80224	0	11.1601	8.20101	0.166808	2.42966	0.482775	2.04323	1.30122	1.02491	3.02246	6.67523	0.669918	0.878128
2010001K21Rik	19.0512	30.4508	6.08701	19.7742	0	0	0	0	8.45744	11.8558	13.9398	12.9322	1.95298	0.386334	0.359568	0.110328
2010001M07Rik	0	0	0	0	0	0	0	0	0	0	0	0	0	0	0	0
2010003K11Rik	0	0	0	0	0	0	0	0	0	0	0	0	0	0	0	0
2010005H15Rik	0	0	0	0	0	0	0	0	0	0	0	0	0	0	0.08374	0
2010007H06Rik	0.240678	1.63968	1.92413	0.094462	0.094607	0.162764	0.090377	0.119405	0.387595	0.403787	0.287043	0.442141	0.111028	0.430524	0.336897	0.021139
2010009K17Rik	0	0	0	0	0	0	0	0	0	0	0	0	0	0	0	0
2010010A06Rik	0	0	0	0	0	0	0	0	0	0	0	0	0	0	0	0
2010013B24Rik	0	0	0	0	0	0	0	0.23139	0	0	0	0	0	0	0	0
2010015M23Rik	0.063498	1.06073	0	0.736979	0	0	0	0.508557	0.092383	0.180889	0.052666	0.205021	0.314288	0.173295	0.611417	0.144117
2010016I18Rik	0	0	0.12156	0	0	0	0	0	0	0	0.040402	0	0	0	0	0
2010103J01Rik	0	0	0	0	0	0	0	0	0	0	0	0	0	0	0	0
2010106C02Rik	0	0	0	0	0	0	0	0	0	0	0	0	0	0	0	0
2010106E10Rik	0	0	0	0	0	0	0	0	0	0	0	0	0	0	0	0
2010107E04Rik	95.8137	70.4892	100.01	54.0963	96.4777	83.8691	78.2801	57.2792	218.544	245.448	177.416	220.149	144.315	143.756	131.336	133.282
2010109A12Rik	0.892993	0	0	0	0	0	0	0	0.38622	0.490375	0.132502	0.068025	0	0.218489	0.072584	0.217729
2010109I03Rik	0	0	0.016649	0	0	0	0	0	0.009728	0.0157	0	0.017467	0.044053	0.092051	0.02733	0.023056
2010110E17Rik	0	0	0	0	0	0	0	0	0	0	0	0	0	0.089328	0.16748	0.071408
2010110G14Rik	0	0	0	0	0	0	0	0	0	0	0	0	0	0	0	0
2010110K18Rik	0	0	0	0	0	0	0	0	0	0	0	0	0	0	0	0
2010111I01Rik	38.702	59.1936	73.9206	35.9574	18.0933	15.392	3.99278	21.4905	10.2383	11.6295	12.3473	8.06391	15.3588	19.2919	4.35544	6.72832
2010203P06Rik	0	0	0	0	0	0	0	0	0	0	0	0	0	0	0	0
2010204K13Rik	5.61968	6.2697	4.33209	1.04089	10.7477	9.19644	6.33869	1.50408	8.07283	9.43821	6.39614	7.76366	13.3583	9.64787	8.45579	6.33081
2010300C02Rik	3.02179	3.2032	3.70548	2.62789	17.2816	29.057	6.06502	10.3198	1.69435	1.17738	1.26184	1.74719	35.075	42.8733	6.47114	11.7444
2010300F17Rik	0	0	0	0	0	0	0	0	0	0	0	0	0	0	0	0
2010308F09Rik	0	0	0	0	0	0	0	0	0.042357	0	0	0	0	0	0	0
2010309G21Rik	0	0	0	0	0	0	0	0	0	0	0	0	0	0	0	0
2010310C07Rik	0	0	0	0	0	0	0	0	0	0	0	0	0	0	0	0
2010315B03Rik	16.456	5.80682	5.14782	5.4868	2.04539	11.2972	4.3609	3.13302	6.41652	7.16694	6.70689	7.67416	7.61608	6.26758	4.5567	3.56103
2010320M18Rik	1.45459	1.04783	5.29324	0.069449	1.87002	1.34493	2.63551	1.06704	1.91677	2.21681	2.01709	1.27971	1.19897	3.24963	1.52932	1.28016
2010320O07Rik	0	0	0	0	0	0	0	0	0	0	0	0	0	0	0	0
2200002D01Rik	2.47627	1.44119	4.96088	4.98217	0	0	2.07653	1.35017	0.775661	2.25827	1.78838	2.22161	0.339768	0	0.16919	0
2200002J24Rik	0	0	0	0	0	0	0	0	0	0	0	0	0	0	0	0
2210008F06Rik	0	0	0.248496	0	0	0	0.471289	0.264145	0	0	0	0	0.325824	1.43295	0.17178	0.231547
2210010C04Rik	0	0.298111	0	0	0	0	0	0	0	0	0	0	0	0	0	0
2210011C24Rik	0	0	0	0	0	2.57488	0.10721	0	0.399195	0.163458	0.458521	0.155778	0.489242	0.314233	0.508573	0.443155
2210011K15Rik	0	0	0	0	0	0	0	0	0	0	0	0	0	0	0	0
2210016F16Rik	2.35178	2.19548	1.69328	2.96955	3.12797	2.94594	1.04641	0.829257	1.88316	1.98376	1.92152	1.91382	1.71799	1.7198	0.953668	0.693942
2210016L21Rik	24.1475	5.71958	18.059	12.2595	22.1681	19.7058	20.0106	31.8031	6.62166	8.83708	7.40474	8.309	24.3694	26.4349	27.1684	19.9822
2210017I01Rik	0	0	0	0	0	0	0	0	0	0	0	0	0	0	0	0
2210039B01Rik	0.872093	0.412855	0.664063	0.261656	0	0	0.36614	0.414448	0.031215	0.071983	0.070213	0.326864	0.244032	0.212407	0.117717	0.034476
2210404E10Rik	0	0	0	0	0	0	0	0	0	0	0	0	0	0	0	0
2210406O10Rik	0	0	0	0	3.50379	2.40004	0.333615	0	0.090969	0.163458	0	0.038644	1.92244	0.464353	0.099068	0.010559
2210407C18Rik	0	0	0	0	0	0	0	0	0	0	0	0	0	0	0	0
2210408F21Rik	12.6325	6.19707	10.7835	3.29822	15.8119	10.3435	2.96473	6.14841	3.92792	2.65035	2.74407	2.65891	17.745	9.50693	4.52711	6.47745
2210408I21Rik	1.40811	1.76646	0.471485	2.10168	1.02142	5.84575	0.251251	0.771597	1.11202	1.39367	1.01017	1.36384	5.91382	6.95043	1.21217	2.1189
2210409E12Rik	0	0	0	0	0	0	0	0	0	0	0	0	0	0	0	0
2210411M09Rik	0	0	0	0	0	0	0	0	0	0	0	0	0	0	0	0
2210414B05Rik	0	0	0.868243	0	0	0	0	0	0	0	0	0	0	0	0	0
2210414F02Rik	0	0	0	0	0	0	0	0	0	0	0	0	0	0	0	0
2210417A02Rik	0	0	0.481344	0	0	0	0	0	0	0	0	0	0	0	0	0
2210418O10Rik	3.85589	69.0763	8.9381	15.0018	390.153	12.0943	90.1716	7.09133	1.29613	5.97599	14.0633	18.2737	103.198	108.889	40.4452	21.8789
2210420H20Rik	0	0	0	0	0	0	0	0	0	0	0	0	0	0	0	0
2300002M23Rik	0	0	1.77886	0	0	0	0	0	0	0	0	0	0	0	0	0
2300003K06Rik	0	0	0	0	0	0	0	0	0	0	0	0	0	0	0	0
2300009A05Rik	6.59145	2.50309	5.45523	4.60864	1.93442	3.39756	5.00423	6.13562	11.6669	9.97318	8.31747	7.406	1.12977	2.74187	6.73533	5.83877
2310001H17Rik	8.23482	0.835941	0.566727	0	3.42244	0.036826	1.42423	1.55023	0.096555	0.718267	0.736866	0.164989	1.25251	0	0	0
2310001K24Rik	0	0	0	0	0	0	0	0	0.150653	0	0	0	0	0	0	0.043322
2310002D06Rik	0	0	0	0	0	0	0	0	0	0	0	0	0	0	0	0
2310002F09Rik	0.145088	0	0.674057	0.148699	0.872114	0.791139	0.333615	0.115698	0.110908	0.163458	0.076542	0.227758	0	1.32342	0.118717	0.156465
2310002L09Rik	0	0	0	0	0	0	0	0	0	0	0	0	0	0	0	0.077645
2310003L06Rik	0	0	0	0	0	0	0	0	0	0	0	0	0	0	0	0
2310003N18Rik	0	0	0	0	0	0	0	0	0	0	0	0	0	0	0	0
2310005A03Rik	0	0	0	0	0	0	0	0	0	0	0	0	0	0	0	0
2310005E17Rik	0	0	0	0	0	0	0	0	0	0	0	0	0	0	0	0
2310007B03Rik	0.145169	0	0	0	0	0	0	0	0.075045	0.100739	0.124065	0.19125	0	0	0.011672	0
2310008N11Rik	0	0	0.80224	0	0	0	0	0	0.482776	0.326916	0.459252	0.341637	0	0	0	0
2310009A05Rik	2.901	7.38292	4.61356	4.53349	2.72198	4.88155	9.37322	6.85194	6.02405	6.54598	6.21012	6.80173	2.85899	2.39024	2.48918	4.58364
2310009B15Rik	0.298718	0.566675	1.01428	2.09305	0.28853	0.227193	0.284613	1.91133	5.25841	5.50922	4.22232	7.30459	6.64382	3.50725	3.37494	3.54782
2310010J17Rik	9.34105	0	25.4043	2.25486	0	38.0761	5.31824	3.85661	33.2654	26.7638	15.5283	27.6022	0.802892	0.455186	12.0199	10.5884
2310011J03Rik	1.11878	1.06932	1.18699	2.77009	13.932	6.10735	2.46871	2.80926	1.21415	0.980619	1.0771	0.929088	10.5001	6.95779	1.1032	1.06937
2310014F06Rik	3.04295	0.457284	0.608397	1.19487	1.48516	0	0	0	0.502209	0.700128	0.365617	0.445031	0.270478	0.150884	0	0
2310015A10Rik	2.59223	6.16855	7.23546	2.36493	7.744	5.4959	1.6757	0.46789	2.46598	2.82077	1.35626	3.97077	2.73885	3.1619	1.40953	0.727313
2310015D24Rik	0	0	0	0	0	0	0	0	0	0	0	0	0	0	0	0
2310015K22Rik	0	0	0	0	0	0	0	0	0.071217	0.038664	0	0	0	0	0	0
2310016D03Rik	0	0	0	0	0	0	0	0	0	0	0	0	0	0	0	0
2310016D23Rik	0	0	0	0	0	0	0	0	0	0	0	0	0	0	0	0
2310016G11Rik	0	0	0	0	0	0	0	0	0.05112	0.020553	0.041206	0.032281	0	0	0	0.031831
2310020H05Rik	0	0	0	0	0	0	0	0	0	0	0	0	0	0	0	0
2310022A10Rik	2.67619	2.83325	3.3553	0.798431	9.52399	3.64509	2.6744	2.67658	1.4159	0.670001	2.12249	1.3528	6.50696	5.86233	3.27684	3.45724
2310022B05Rik	2.74596	2.19979	3.32675	3.13619	9.84307	7.09351	4.28134	4.69741	1.61171	1.44352	1.22559	1.15769	9.8786	11.0927	6.07778	3.36679
2310026I22Rik	0	0	0	0	0	0	0	0	0	0	0.030759	0	0.05373	0	0	0.124572
2310026L22Rik	0	0	0	0	0	0	1.38086	0	1.03457	0.443996	0.593517	0.542127	0	0	0	0.26035
2310030A07Rik	0	0	0	0	0	0	0	0	0	0	0	0	0	0	0	0
2310030G06Rik	2.02555	0.694345	1.35399	0.937154	0	0.997396	0	0.438642	1.01035	1.02312	1.76268	1.8936	1.12658	0.72355	0.629102	0.229975
2310031A07Rik	0	0.566941	0	0	0	0	0	0	0	0.038024	0	0	0	0	0	0
2310033P09Rik	7.22836	6.95475	9.70826	7.06845	8.54166	6.78921	15.36	8.82369	4.3397	3.29596	3.04935	3.23193	7.58413	6.70771	3.73499	4.16357
2310034C09Rik	0	0	0	0	0	0	0	0	0	0	0	0	0	0	0	0
2310034G01Rik	0	0.043775	0	0	0	0.808829	0.16208	0.28911	0.135379	0.092594	0.017373	0.207124	0	0.138501	0.051366	0.085079
2310034O05Rik	0	0	0	0	0	0	0	0	0	0	0	0	0	0	0	0.025998
2310035C23Rik	8.8564	23.9583	5.05546	15.256	12.3445	12.1815	8.23696	9.2579	3.94274	3.09655	6.29173	3.78489	8.96162	11.3291	10.108	9.0943
2310039H08Rik	2.6658	2.52307	1.90264	3.3841	0	0	2.00169	1.15698	5.48943	3.41121	2.6313	2.54627	0.188052	1.31093	1.00488	0.933459
2310039L15Rik	0	0.05092	0.079613	0.148699	0	0.009884	0	0	0	0	0	0	0.963474	0	0	0.024045
2310040G07Rik	2.17479	0.392125	0.946038	0	0	0.114853	0	0.522651	0.226773	0.063263	0.499532	0.243094	0.174547	0.927128	0.070026	0.111585
2310040G24Rik	0	2.13952	0	0.446096	1.3098	2.58074	0.333615	0.220205	0.463956	0.245521	0.459252	0.385046	1.76941	1.33556	0.753658	0.483824
2310043L19Rik	0.320265	1.81037	0	0	0	0	0	0	0	0.163458	0	0	0	0	0	0
2310043M15Rik	0	0	0	0	0	0	0	0.162603	0	0	0.010933	0	0	0	0	0.011334
2310043O21Rik	0	0	0	0	0	0	0	0	0	0	0	0	0	0	0	0
2310044K18Rik	0	0	0	0	0	0	0	0	0	0	0	0	0	0	0	0
2310046K23Rik	0	0	0	0	0	0	0	0	0	0	0	0	0	0	0	0
2310047D07Rik	0	0	0	0	0	0.697218	0	0	0	0	0	0	0	0	0.251219	0
2310050C09Rik	0	0.568956	0	0	0	0	0	0	0	0	0	0	0	0	0	0
2310057J18Rik	0	0	0	0	0	0	0	0	0	0	0	0	0	0	0	0
2310057M21Rik	8.95271	4.24673	2.76288	0.778108	4.70061	14.0405	3.59456	3.29595	1.13839	1.98428	1.41776	1.79161	24.4231	21.525	4.35697	6.94487
2310057N15Rik	0	0	0	0	0	0	0	0	0	0	0	0	0	0	0	0
2310058D17Rik	0	0	0.039534	0.038804	0.155514	0.012631	0.082091	0.305687	0.061516	0.030413	0.046956	0.014616	0.042347	0.057204	0.060135	0.069924
2310061I04Rik	22.2841	7.25979	25.961	4.33396	58.6159	53.6439	6.26801	9.96319	6.27624	5.146	13.4153	13.348	80.8617	91.9784	9.90535	8.05232
2310061N02Rik	0	0	0	0	0	0	0	0	0	0	0	0	0	0	0	0
2310065F04Rik	0	0	0	0	0	0	0	0	0	0	0	0	0	0.426201	0	0
2310067P03Rik	0	0.243673	0.067765	1.23777	0	0	0	0.831168	0	0	0.021693	0	0	0.20351	0	0
2310068J16Rik	0	0	0	0	0	0	0	0	0	0.334547	0.210614	0.100706	0	0.073926	0.162025	0.198798
2310069B03Rik	0	0	0	0	0	0	0	0	0	0	0	0	0	0	0	0
2310074N15Rik	0	0	0	0	0	0	0.500423	0	0	0	0	0	2.11964	0.655468	0.251219	0.731773
2310075C17Rik	0	0	0	0	0	0	0	0	0	0	0	0	0	0	0	0.237589
2310079G19Rik	0	0	0	0	0	0	0	0	0	0	0	0	0	0	0	0
2310081O03Rik	0	0	0	0	0	0	0	0	0	0	0	0	0	0	0	0
2400006E01Rik	0	0	0	0	0	0	0	0	0	0	0	0	0	0	0	0
2410002F23Rik	10.129	2.98006	5.44252	4.36577	5.30171	12.9632	2.07309	3.41075	0.648598	1.13739	0.983234	0.969799	7.89997	11.2588	4.67125	3.44421
2410003L11Rik	0	0	0	0	0	0	0	0	0	0	0	0	0	0	0	0
2410004B18Rik	7.374	6.51131	1.95548	3.53911	36.7376	28.5691	8.49541	3.74909	4.01564	2.69764	2.502	1.7012	27.6264	25.2772	7.04479	6.57857
2410004I01Rik	0	0	0	0	0.113583	0	0	0	0	0.019257	0	0	0.240438	0.231673	0.289636	0.102824
2410004P03Rik	3.84711	2.31457	6.09205	1.29019	0.216997	1.76197	0.100462	0.626889	3.91164	3.83833	4.85798	2.59616	0.309103	0.115598	0.433351	0.093658
2410006H16Rik	10.1971	9.50985	3.59494	1.40282	4.85004	3.79941	12.786	7.09471	3.12843	4.38315	4.00303	4.45788	7.27112	6.27089	8.18339	5.05049
2410012E07Rik	0	0	0	0	0	0	0	0	0	0	0	0	0	0	0	0
2410015M20Rik	5.016	12.6797	7.2129	8.34475	14.5248	17.715	16.0135	13.421	12.0069	12.2059	13.1459	13.6872	13.2414	13.8141	18.8361	17.1049
2410017I17Rik	0	0	0	0	0	0	0	0	0	0	0	0	0	0	0	0
2410018L13Rik	8.76625	2.12881	5.11636	5.35315	0.810082	1.8774	0.834038	0.231413	0.019472	0.021633	0.205626	0.330647	0.527108	0.392288	0.212268	0.28055
2410021H03Rik	0	0	0	0	0	0	0	0	0	0	0	0	0	0	0	0
2410022M11Rik	0.641102	0.060967	0.707778	0.329778	1.00192	1.09051	0.252434	0.360311	0.233567	0.215816	0.259497	0.557543	1.14161	0.963255	0.315367	0.094043
2410024N13Rik	0	0	0	0	0	0	0	0	0	0	0	0	0	0	0	0
2410080I02Rik	0	0	0	3.60481	0	2.13013	0	0.701202	0	0.123832	0.579864	0.172544	0.14598	0	0.253757	0
2410089E03Rik	4.82546	27.468	1.65439	10.0305	5.38942	4.05764	6.89848	5.31426	1.24281	2.15473	1.22733	2.06966	6.65879	9.67163	12.1251	10.5214
2410124H12Rik	0.320265	0	0	0	0	0	0	0	0.19311	0.163458	0.076542	0	0	0	0	0
2410131K14Rik	1.70181	1.46414	1.05831	0.600831	2.03469	2.8	1.49687	0.820613	1.22357	0.942267	0.986808	0.971869	2.05008	2.70556	1.0005	1.07923
2410137M14Rik	0	0	0	0	0	0	0	0	0	0	0	0	0	0	0	0
2410141K09Rik	0.292308	0	0	0	0	0	0	0	0	0	0	0	0	0	0	0
2410152P15Rik	0	0	0	0	0	0	0	0	0	0	0	0	0	0	0	0
2500002B13Rik	0.025429	0	0.047595	0	0.825937	0	0	0	0.039807	1.63563	0.021043	0.552864	0.110843	0.168622	0.357198	0.038208
2500004C02Rik	3.40713	1.73117	0.401741	0.593269	0	8.99395	0	2.02653	0.593504	0.755614	1.46266	0.86068	1.80619	3.34568	2.4156	1.26107
2510002D24Rik	6.08229	3.02867	8.45397	10.9804	14.3489	6.01071	7.07806	11.0018	2.02525	3.27299	2.24231	3.17255	5.58355	10.5	6.40753	5.14316
2510009E07Rik	4.16639	4.51058	4.14236	4.5067	16.2432	13.6946	7.78954	6.56679	3.02854	2.75679	2.64476	3.07111	10.6137	12.6991	2.53439	2.89581
2510017J16Rik	1.72711	0.098705	2.38268	2.22315	0	0	0	0	0.051295	0.042837	0	0.271545	0.271409	0.072433	0	0
2510039O18Rik	2.03783	1.40285	2.86642	2.44432	8.21088	7.0133	3.38277	3.57761	1.83367	1.61412	1.86515	1.93242	3.86429	3.80812	0.873514	0.880392
2510046G10Rik	0	0	1.8993	0	0	0.191084	0	0.162225	0.233479	0.16955	0.203517	0.21743	0.529219	0.510395	0.18946	0.116467
2600006K01Rik	0	0	0	0	0	0	0	0	0	0.032394	0.014645	0.021939	0	0.036712	0	0.033513
2600014E21Rik	0.163621	1.34752	0.095344	0.105727	1.17109	0	0.181387	0.28271	0.02613	0.021333	0.010759	0.066566	2.25999	1.59466	0.207641	0.903037
2610001J05Rik	4.6094	4.37018	7.50692	4.56193	58.7214	41.1317	12.0926	14.9039	3.1106	3.69196	3.02669	3.38909	24.0738	24.2333	4.29572	4.6859
2610002M06Rik	3.01986	2.84708	4.65198	1.94664	11.2742	8.9326	8.48033	2.51938	1.49597	1.88522	2.51645	1.62883	18.1049	13.2363	3.32875	3.46604
2610005L07Rik	19.3552	25.5956	25.6189	9.45602	66.3859	51.3483	20.352	32.8749	3.99696	2.53288	4.6326	4.38078	40.8782	52.2525	11.7601	10.0342
2610008E11Rik	4.914	2.0643	6.61696	3.35669	12.9245	14.3533	2.23122	2.95731	2.54785	1.62105	1.30742	0.859758	6.59257	7.70396	1.49216	2.99425
2610016A17Rik	0	0	0	0	0	0	0	0	0	0	0	0	0	0	0	0
2610020C07Rik	0.64817	1.16208	3.69928	0	0	0	0	0.115698	0.815293	0.697241	0.78906	0.526991	0.114117	0.309266	0.013643	0.158819
2610020F03Rik	0	0	0	0	0	0	0	0	0	0	0	0	0	0.109245	0	0.146355
2610021A01Rik	2.69875	0.919054	2.40301	0.526177	7.69872	5.91965	1.50068	5.00617	0.478604	0.868421	1.12486	0.808046	4.33653	6.09891	1.55294	1.7109
2610024D14Rik	5.1106	0	0	0	0	0	0	0	0	0	0	0	0	0	0	0
2610027F03Rik	0	0	0	0	0	0	0	0	0	0	0	0	0	0	0	0
2610027K06Rik	0	0	0	0.089166	0	0	0	0	0	0.081729	0.009624	0.060383	0	0	0.064336	0
2610028E06Rik	0	0	0	0	0	0	0	0	0	0	0	0	0.120498	0.130937	0.009657	0.024837
2610028H24Rik	0	0	0	0	0	0	0	0	0	0	0	0	0	0	0	0.012069
2610035D17Rik	0	0.372065	0	0.243025	2.45575	1.55893	0.278724	0.1008	0.048725	0.027359	0.03217	0.041305	2.31388	3.612	0.492635	0.263182
2610035F20Rik	1.40495	0.539406	0	0	0	0	0	1.09406	0.350844	0.225224	0.439043	0.59293	0	0	0.065806	0.442242
2610037D02Rik	2.984	0.461653	0.762921	0.909518	0	0.698031	0.620852	0.808506	0.171748	0.282954	0.378594	0.389926	0.553018	0.225726	0.232345	0.269297
2610042L04Rik	0	0	0	0	0.059238	0	0	0.154052	0	0.106419	0	0	0.627827	0.202219	0.325069	0.180953
2610044O15Rik8	5.18834	10.9195	5.81995	3.26141	12.6346	13.4962	43.2544	12.065	7.25269	2.52052	2.41869	2.70122	34.0614	15.7033	3.05876	6.8209
2610203C20Rik	11.2685	9.8824	12.0914	5.97278	3.33238	5.08033	5.17405	2.66923	0.984648	0.65778	1.48044	1.94858	8.25944	10.5261	2.85512	2.26152
2610203C22Rik	0.800662	0	0.049203	0	4.08467	0	0	1.61706	0	0.081729	0.007792	0	0	0.011328	0.187756	0.092393
2610204G07Rik	0.257917	0.61377	2.53269	0	0	0	0	0	0.150636	0.064286	0	0.359728	0	0	0	0
2610206C17Rik	0	0	0	0	0	0	0	0.027311	0	0	0.064354	0.025288	0	0.054363	0.017241	0
2610300M13Rik	0	0	0	0	0	0	0	0.488927	0	0	0	0	0	0.054979	0	0
2610301B20Rik	6.21803	6.8816	3.56787	7.22052	18.5378	8.72516	3.17052	3.55229	5.73598	7.39835	8.26146	8.90468	20.0346	23.5461	7.95511	8.78672
2610303G11Rik	0	0	0	0	0	0	0	0	0	0	0	0	0	0	0	0
2610306M01Rik	0.324348	0.518147	0.87229	0	2.30024	0.792038	0.651318	1.67371	0.244925	0.264894	0.631414	0.166117	2.09782	1.99445	0.813803	0.922192
2610307P16Rik	2.70827	2.41783	1.33767	2.50571	0	0	4.46806	0.462793	0.785486	0.729299	1.53935	0.93201	0.053029	0.813131	0.192082	0.419232
2610316D01Rik	0	0	0	0	3.12483	1.4806	2.83573	0	0	0.081729	0.076542	0	3.68155	2.50127	1.09497	1.1211
2610318M16Rik	5.12423	0.658315	0.481344	0	0	0	0	0	0.096555	0.245187	0.153084	0	0	0	0	0
2610318N02Rik	0	0	0	0	0	0.036238	0	0.382802	0	0	0	0.051466	0.025977	0	0.103158	0.021334
2610507B11Rik	33.9166	39.1167	19.9328	12.1513	43.6571	68.2467	39.9449	45.6926	8.38444	13.8786	12.901	12.0499	67.6891	70.849	16.5429	24.03
2610507I01Rik	0.047641	0	0	0.321551	0	0.204699	0	0.106329	0	0.035802	0.071293	0.1651	0.051391	0	0	0.022359
2610524H06Rik	2.63626	0.515464	0.760301	0.178767	7.28158	3.19924	2.87016	0.701498	1.47398	1.66278	1.15981	1.81922	6.50473	6.67817	3.11135	2.00556
2610528A11Rik	0	0	0	0	13.9873	0	4.5038	1.38838	0	0	0.153084	0.341637	0	0	0.08374	0
2610528J11Rik	0	0	0	0	0	0	0	0	0	0	0	0	0	0	0	0
2700012I20Rik	0	0.658315	0.962688	0.148699	4.76165	0	3.66977	0.115698	0.560738	0.081729	0.153084	0	0	0	0.251219	0
2700016F22Rik	0	0.216274	0	0	0	0.024699	0.0382	0	0.035278	0.035955	0.045411	0.026199	0.124596	0	0.010699	0.072122
2700033N17Rik	0	1.3298	0	0	0.297603	0	0	0	0.205472	0.122449	0	0.167726	0.427938	0	0.129713	0.304128
2700038G22Rik	1.11446	0.319897	0	2.60024	0	0	0.179691	0.385997	1.05305	0.049559	0.277796	0.269013	0	0.391228	0.29937	0.17614
2700046A07Rik	0.078308	0	0.825103	0	0	1.41191	0.834038	0.347095	0.04912	0	0	0.018534	1.21841	0.741816	0.438323	0.45249
2700046G09Rik	0.923968	0.387936	1.23865	0.656885	3.51028	0	0.759946	0.450623	0.295256	0.438506	0.276142	0.543104	0.323409	0.524175	0.201881	0.111248
2700049A03Rik	2.8743	6.38662	1.94836	1.51543	4.95699	1.31286	0.860406	2.65051	0.264425	0.342623	0.382053	0.675496	0.552136	1.04557	0.31406	0.361688
2700062C07Rik	2.84341	2.45938	4.016	0.882593	0.591417	0.314596	4.10406	1.82176	0.515048	1.14479	1.17524	0.861064	4.18648	8.6582	3.32485	2.59323
2700068H02Rik	0.050792	0	0	0	0	0	0.056269	0.152127	0	0	0.032663	0	0	0	0	0
2700069I18Rik	0	0	0	0	0	0.270819	0	0	0.157364	0.081551	0.088964	0.068088	0.31259	0.066871	0.22982	0
2700081O15Rik	2.0888	1.11834	13.2404	6.66825	14.2982	4.30925	5.89268	7.11217	0.363523	0.236736	0.334108	0.705121	3.40285	5.93001	0.758562	2.62193
2700089I24Rik	0	0	0.034695	0	0	0	0	0	0	0	0	0	0	0	0	0
2700097O09Rik	2.00502	0.559956	2.53106	0	6.48166	6.2731	3.28055	2.74749	0.806822	1.12479	0.777025	0.840848	2.33016	2.07712	1.63882	1.96837
2700099C18Rik	1.29412	1.7613	4.07126	0	0	0	0	0	0.050198	0.086711	0.0723	0	0.084456	0.178208	0.158403	0.062073
2810001G20Rik	2.0357	4.04399	0.712965	6.83237	4.29398	4.99654	1.33446	1.72063	0.310883	0.536103	1.11855	0.554061	3.15292	6.88802	2.31509	2.41395
2810002D19Rik	0.207826	0.398076	0	0.981348	0	0.746743	0.839948	0.545381	0.214673	0.331285	0.3734	0.348526	2.05987	1.40861	0.299612	0.234544
2810004N23Rik	3.56357	3.35132	1.4411	4.89414	17.0418	16.5296	3.71061	4.49463	2.84951	2.42037	2.48129	2.66365	13.1699	10.2091	2.48312	2.51184
2810006K23Rik	2.55572	1.26208	1.89391	2.05143	5.81793	6.65401	3.04276	2.91031	0.825883	0.700648	1.16392	1.05192	5.04366	3.84347	1.33786	1.25116
2810013P06Rik	1.46417	2.12997	1.93374	1.04414	4.91014	6.07979	0.437416	0.634511	0.744175	0.51014	0.546554	0.638889	7.62334	6.7429	0.985559	0.764413
2810021J22Rik	4.10013	0.708039	1.00416	0.028363	1.01298	5.82128	0.535306	2.15242	0.222597	0.209551	0.253689	0.255226	2.53431	5.94512	0.599865	0.487725
2810025M15Rik	83.858	77.9881	11.5921	106.23	129.307	89.2132	65.4544	147.347	13.7295	23.3601	20.0307	22.9832	22.8968	8.71689	16.9161	11.73
2810029C07Rik	1.11359	0.045916	1.37351	1.13337	1.33079	1.83933	0.965919	2.78301	0.069753	0.191474	0.078268	0.077985	3.24121	3.15046	0.391426	0.309373
2810030D12Rik	0	0	0	0	0	0	0	0	0	0	0.053358	0.047562	0	0.194607	0	0.046195
2810032G03Rik	0.45571	0.029143	0.2508	0	1.21874	2.36172	0.727265	0.314266	0.214681	0.293432	0.126927	0.284272	3.83484	4.68698	0.612558	0.781668
2810039B14Rik	0.880931	1.24516	0	0	2.69971	3.56959	0.022098	0.437404	0.137552	0.07329	0.050577	0.113879	1.30283	0.23187	0.361274	0.13959
2810047C21Rik1	0	0	0	0	0	0	0	0	0	0	0	0	0	0	0	0
2810049E08Rik	0	0	0	0	0	2.12745	0	0	0	0	0	0	1.28056	0.399539	0.055826	0.697033
2810402E24Rik	0.286097	0.840506	0.867183	0.579562	0.686367	0.762935	0.380379	0.870147	0.373698	0.317041	0.237324	0.367131	0.490898	0.607795	0.281613	0.347656
2810403A07Rik	8.11634	5.41007	9.15851	3.64378	18.5386	13.0931	3.02232	8.99626	1.08958	1.43715	1.85644	1.07773	14.8712	12.4391	1.60017	3.58117
2810403D21Rik	3.2796	4.14256	1.03146	1.997	1.31842	6.13771	0	0.689955	1.89608	2.3811	1.90212	1.6395	0.79379	0.71794	0.624627	0.743374
2810403G07Rik	0	0	0	0	0	0	0	0	0	0	0	0	0	0	0	0
2810404F17Rik	0	0	0	0	0	0	0	0	0	0	0	0	0	0	0	0
2810404M03Rik	0	0	0	0	0	0	0	0	0	0	0	0	0	0	0	0
2810405F17Rik	0.06132	0.603072	0.735914	1.1893	0	0	0.90663	0.489567	0.10371	0.08399	0.16419	0.088789	0.600909	0.397558	0.334216	0.356772
2810407A14Rik	0	0	0	0	0	0	0	0	0	0.011159	0	0.017545	0.234991	0.096674	0	0.030772
2810408A11Rik	2.5772	0	0	0.920108	0	0	0	0.22732	0.233589	0.014345	0.013502	0.06158	0	0.109245	0.028371	0
2810408I11Rik	0	0	0	0	0	0.117157	0	0	0.521367	0.572104	0.841963	0	0.770777	0	0	0
2810410L24Rik	2.73304	1.64579	1.4429	0.743493	3.72004	0	0.064758	3.01885	0.203184	0.578972	0.084012	0.147701	0.496566	0.298191	0.318454	0.230902
2810414N06Rik	0	0	0	0	0.057132	0.903399	0.300774	0.071703	0.09658	0.212847	0.135086	0.126358	0.471976	0.966476	0.361244	0.25051
2810425M01Rik	0	0	0	0	0	0	0.020245	0	0	0.021019	0.018912	0.014311	0.049161	0	0	0.007907
2810429I04Rik	3.04696	1.39018	0.284059	1.04831	2.50379	0.650382	1.74615	0.093429	0.44038	0.186238	0.303814	0.269906	1.6409	2.72894	0.764603	0.810325
2810430I11Rik	0	0	0	0	0	0.203166	0	0	0.010041	0.007751	0.021806	0.011277	0	0.145201	0	0.007874
2810432F15Rik	0	0	0	0	0	0	0	0	0	0	0	0	0	0	0	0
2810433D01Rik	6.06916	0.146356	0.080854	5.03677	0	0	0	0	0.739086	0.774315	1.6722	0.705994	0.057375	0.567879	0.552798	0.775057
2810442N19Rik	0	0	0	0	0	0	0	0	0	0	0	0	0	0	0	0
2810454H06Rik	0	0	0.210423	0	0.659921	0	0	0	0	0.040557	0.037273	0	0.277732	0.045322	0	0.027264
2810455O05Rik	0.291351	0	0.20561	0	0	0	0.037807	0.839078	0.039301	0.016737	0.015951	0.024602	1.18845	0.979013	0.20103	0.441234
2810459M11Rik	0	0.034477	0	0.509163	1.18791	1.85697	0.029162	0.095906	0.039531	0.024141	0.01445	0.010376	0.963049	1.90736	0.330734	0.195431
2810468N07Rik	0.251447	0	0	0.856584	0.716011	2.25731	5.26828	1.95084	0.080412	0.104287	0.060388	0.164724	3.99	3.68996	3.02073	2.51395
2810471M01Rik	0	0	0	0	0	0	0	0	0	0	0	0	0	0	0	0
2810474O19Rik	14.3199	15.5844	6.51195	15.2824	5.67206	7.53741	3.77086	5.93851	2.83863	3.45748	3.8388	3.85031	2.87748	6.23755	1.24707	1.27826
2900005J15Rik	0.260794	0.029613	0.281842	0.131864	0	0.804158	0.057285	0	0	0.011026	0.046385	0.017168	0.077532	0.027038	0.012992	0.033445
2900009J06Rik	0	0	0	0	1.63362	0	0	0.119174	0	0.116684	0.14774	0.125099	0.251495	0	0.084524	0.233949
2900011O08Rik	1.27677	0.220827	0	0	41.5033	74.7658	27.1018	18.7417	0.869676	0.587346	0.194901	0.92182	87.1902	107.343	40.6302	36.6333
2900026A02Rik	4.64135	6.19774	6.02458	6.54329	7.36404	12.6704	8.04328	9.22601	0.929758	0.912064	1.13672	1.33388	2.3167	3.08049	0.834817	1.26697
2900041M22Rik	0.764607	0.061738	0	0	0	1.02826	0.101248	0.043877	0	0	0	0	0.442324	0.380333	0.029983	0.142759
2900042K21Rik	0	0	0	0	0	0	0	0	0	0	0	0	0	0	0	0
2900045O20Rik	0	0.874381	0.094245	0	3.33411	1.67497	0.665224	2.47404	0.043066	0.181939	0.218677	0.164804	2.44615	2.16152	0.545671	0.510133
2900052L18Rik	1.40041	0.446205	0.492617	1.6889	0.70738	0	0.076105	0.053194	0.069263	0.086263	0.129374	0.01877	0.198575	0.478622	0.143166	0.17714
2900052N01Rik	0.107363	0	0.315722	0	26.0361	17.249	0.702932	2.31648	0.138655	0.02792	0.026547	0.063909	32.8281	29.9356	4.24012	5.11739
2900055J20Rik	1.44119	0	0	0	9.13004	14.2171	4.5038	1.15698	0.289665	0.081729	0.076542	0	7.89168	9.43472	2.76341	4.31746
2900060B14Rik	0	0	0	1.78438	0	0.351472	0	0	0	0.165805	0.155814	0	0	0	0.084776	0
2900060N12Rik	0.581452	0.044354	0.886794	0	0	0.585786	7.50634	0.161149	0.027954	0.256469	0.164894	0.275399	2.22541	0.373149	0.530964	1.0905
2900072N19Rik	0	0	0	0	0	0	2.77908	0.179434	0	0	0	0	0.481735	0	0	0
2900076A07Rik	5.14616	5.10194	4.53439	21.4987	10.9643	5.81881	7.17273	3.93374	1.72836	1.50151	1.55569	1.58118	5.02427	3.31907	2.32586	2.10426
2900079G21Rik	1.94073	0	0	0	1.8877	1.44058	1.51767	1.02982	0	0.039165	0.077002	0	1.50395	2.17494	1.91094	1.94344
2900089D17Rik	2.77154	0.29557	0.278257	0.597853	0	0	0	0	0.839097	0.20727	0.252482	0.150537	0	0.071141	0.009131	0.122643
2900092C05Rik	0	0	0	0	0	0	0	0	0	0	0	0	0	0	0	0
2900093K20Rik	3.84318	4.6082	2.88806	1.04089	0	0.117157	0.834038	0.347095	0.868995	0.081729	0.38271	0.569395	1.44521	0.436978	0.08374	0.658596
2900097C17Rik	37.8978	43.9897	28.1985	31.873	199.442	223.546	164.96	98.7259	41.5648	37.95	31.8581	42.603	247.123	240.91	136.803	138.541
3000002C10Rik	0.177991	1.14613	0.42861	0.406701	0.038259	0.599798	0.277863	0.489743	0.110859	0.206533	0.228428	0.097252	1.28639	2.32013	0.090297	0.129181
3010001F23Rik	0	0.164579	0.389437	0	4.70854	0	0	1.15698	0.57933	0.081729	0.063153	0.672077	1.54155	0.764712	0.586179	0.260635
3010003L21Rik	0.057589	0.410582	0.365705	0.100027	0	0	0.251132	0.145629	0.211188	0.099369	0.076952	0.056234	0	0.038982	0	0.007225
3100002H09Rik	0	0	0	0	0	0	0	0.569549	0	0	0	0	0	0	0	0
3100003L05Rik	0	0	1.92538	1.78438	0	0	0	0	0.675885	0.572104	1.14813	1.70818	0	0	0	0.146355
3110001I22Rik	3.98673	0.874142	2.16232	0.309299	0	0.965054	0.427478	1.06963	0.27616	0.197789	0.060777	0.184013	0.287761	0.262362	0.384259	0.457028
3110002H16Rik	14.1015	24.7509	10.4254	6.72454	8.26052	9.16205	18.3498	5.78202	6.51771	5.10314	6.82866	3.14186	3.96395	2.50167	9.22453	5.89726
3110004A20Rik	0	0	0	0	0	0	0	0	0	0	0	0	0	0	0	0
3110006O06Rik	0	0	0	0.034448	0	0.008403	0	0.008092	0.007681	0	0	0.025701	0	0.053873	0.006754	0.010598
3110009E18Rik	0	0	0	0	0	0.246129	0.274355	0	0.595128	0.774378	0.562809	0.561902	0.158466	0.179679	0.63466	0.493776
3110009F21Rik	0	0	0	0	0	0	0	0	0	0	0	0	0	0	0	0.068317
3110009M11Rik	0	0	0	0	0	0	0	0	0	0.052974	0	0	0	0	0	0
3110015C05Rik	0	0	0	0	0	0	0	0	0	0	0	0	0	0	0	0
3110018I06Rik	0	0	0	0	0	0	0	0	0	0	0	0	0	0	0	0
3110021N24Rik	0.05646	0	0	0.018349	0	0.332388	0	0.011605	0.011366	0.009453	0.053027	0	0	0.068211	0.057789	0.122939
3110035E14Rik	0.549796	0.289619	0	0.112125	21.9977	26.2316	0.88133	6.70383	0.412545	0.256596	0.1503	0.328937	42.5617	50.7654	5.00857	19.3779
3110039M20Rik	0	0	1.45333	0	0.400649	0.313401	0.500423	0.905943	0	0	0	0.206302	4.62678	2.78996	0.348841	0.941699
3110040M04Rik	0	0	0	0	0	0	0	0	0	0	0	0	0	0	0	0
3110040N11Rik	3.18461	4.61296	2.32237	0.446096	7.10868	10.2276	4.66958	2.44278	2.04428	2.98461	2.52037	1.093	6.65121	12.172	2.01782	2.04268
3110043O21Rik	3.13947	2.79784	1.68411	3.40747	19.9047	9.78313	2.59545	7.42403	0.542654	0.484995	0.966812	1.01806	11.8575	14.1165	3.64381	3.42225
3110045C21Rik	0	0	0	0	0	0	0	0.444	0.230166	0.100053	0	0	0.330395	0.08878	0.203568	0.227269
3110053B16Rik	0.137287	0	0	3.41785	4.76165	0.436961	0	0.412871	0.106287	0.144121	0.305011	0.371009	0.881197	0.868059	0.473335	0.208478
3110056K07Rik	1.87747	6.53725	4.47755	1.04061	0.760982	0.667193	2.50668	2.37791	0.729074	1.15804	0.854132	0.963154	2.03039	1.406	0.375314	1.20711
3110062M04Rik	0.858014	0.415541	0.333885	0.617397	4.46362	2.8277	0.254536	0.216634	0.061095	0.087001	0.18904	0.145313	0.134167	0.21475	0.214529	0.297255
3110067C02Rik	0	0.101138	0	0	0	0	0	0.217258	0	0	0	0	0.092509	0.073688	0.015154	0.049809
3110070M22Rik	0	0	0.119898	0	0	4.52979	1.23476	0.344479	0.093453	0.139966	0.100155	0.120954	0.053727	1.03177	0.23787	0.272775
3110079O15Rik	0	0	0	0	0	0	0	0	0	0	0	0	0.138721	0.281422	0	0
3110082I17Rik	0.644783	0.483155	1.01889	0.162571	9.42871	7.71282	3.94281	1.49359	2.51467	0.696292	2.17138	1.92386	4.36856	4.01794	1.58774	1.78059
3110082J24Rik	0	0	0	0	0	0	0	1.04294	0	0	0.035509	0	0.289041	0.327734	0.490489	0.295139
3110083C13Rik	0.706962	0	2.03127	0.219865	0.144296	0	0	0.69419	0.354343	0.034157	0.071373	0.365834	0.34844	2.88175	0.199672	0.338466
3110099E03Rik	0	0	0	0	0	0.04449	0	0.292866	0	0	0	0	0	0.568197	0.08374	0
3200001D21Rik	0.094373	0	0	0	0	0	0	0	0	0	0	0	0	0	0	0
3222401L13Rik	1.29347	0.48395	0.044967	1.05222	0.765933	0.981319	0.781786	0.169481	0.12537	0.138923	0.140316	0.096431	0.479466	0.272339	0.122854	0.130799
3300002A11Rik	0	1.2173	0	0	0	0	0	0	0	0	0.340345	0.110526	0	0	0.235919	0.073177
3300002I08Rik	5.91645	0.841534	1.72279	0.743493	0.748869	0.351472	3.35838	1.68854	1.34803	1.89631	1.45061	1.272	0.289041	1.57407	1.20868	1.32829
3300002P13Rik	0	0	0	0	0.064527	0.501585	0	0	0	0	0	0	0.07731	0.429006	0.035296	0.028078
3300005D01Rik	0	0	0	0	0	0	0	0	0	0	0	0	0	0	0	0
3425401B19Rik	0	0	0.113928	0	0	0.065529	0	0	0.005352	0.308912	0.011642	0.011975	0.005661	0.03245	0.009111	0.011802
3632451O06Rik	1.6351	1.37442	4.1676	3.46947	2.33282	2.8087	4.48243	1.66042	1.10508	1.05033	0.788214	1.34167	6.23958	7.48372	5.52339	3.8678
3632454L22Rik	0	0	0	0	0.367286	1.36482	0.237123	0.023628	0	0	0.013776	0	0.9585	0.794547	0.152472	0.210907
3830403N18Rik	0	0	0	0	3.81835	3.3675	0	0.260798	0.057872	0	0.171274	0	0.095751	0	0.09027	0
3830406C13Rik	5.47831	7.81051	8.1083	1.77092	18.9333	15.0882	7.01519	6.80767	2.8544	3.56245	3.50152	4.18537	10.2029	14.6226	3.64176	3.49575
3830408C21Rik	0.965386	1.53588	0.320896	0.491479	0.85575	0.198397	0.077439	0.697863	0.106354	0.204615	0.15194	0.156229	2.80942	2.6459	0.205988	0.336758
3830417A13Rik	0	0	0	0	0	0	0	0	0.018508	0	0	0	0	0	0	0
3830432H09Rik	0.740695	0	0	0	0	0	0.073222	0	0.011406	0	0	0	0	0	0	0
3930402G23Rik	0.061928	0.412799	0.110369	0.106353	0	0	0.016217	0	0.133942	0.120659	0.130909	0.308035	0	0.04933	0.08374	0.021647
4430402I18Rik	4.83307	2.1154	1.30576	1.30912	0.275558	0.344175	1.62964	0.652073	1.98443	2.81616	3.06522	3.46184	2.45006	1.76736	0.266264	0.625795
4631405J19Rik	1.39133	0.644146	0	0	0	0	0	0	0.28003	0.402504	0.172523	0.447975	0	0	0	0
4631405K08Rik	0	0	0	0	0	0	0	0	0	0	0	0	0	0	0	0
4632404H12Rik	0.39267	0.175736	1.60841	0.36463	0.847771	2.486	0.759829	1.14745	0.138059	0.18096	0.248292	0.232481	2.08518	2.92326	0.766586	1.20104
4632404M16Rik	0	0	0	0	0	0	0	0	0	0	0	0	0	0	0	0
4632411P08Rik	0.017856	0	0	0	0	0	0	0.025703	0	0	0.016415	0	0.009802	0.010605	0.021409	0
4632415L05Rik	1.97808	5.33355	5.82916	4.65382	5.49872	8.97022	4.04634	5.71073	2.21854	2.90331	2.2285	2.47591	7.25887	5.67304	3.77391	3.62771
4632427E13Rik	5.75806	6.18054	3.5938	6.79952	0.335309	4.02547	0.262033	0.52649	0.183407	0.590229	0.196823	0.333188	1.115	0.34652	0.254127	0.168545
4632428C04Rik	0.190707	0.064752	0	0.02022	0.813493	0.58099	0.065971	0	0.179642	0.106496	0.107649	0.142131	0.408531	0.150625	0.067952	0.074605
4731419I09Rik	0	0.020286	0	0	0	0	0	0	0.012403	0.009854	0.010033	0	0	0	0	0.00928
4732414G09Rik	0.403022	0.024071	0	0	0	0	0	0.017926	0.455448	0.380442	0.119987	0.015833	0.222319	0.233669	0.109226	0.567828
4732419C18Rik	1.03072	0.133764	0.079318	0.414349	0.346923	0	0	0	0.096853	0.085691	0.168124	0.11131	0	0.060577	0.009271	0.062774
4732440D04Rik	9.25899	4.94634	9.04395	2.24223	0.104636	0.157628	0	1.23127	0.729533	0.153524	0.925034	2.07948	0.382525	0.336277	0.717535	0.287028
4732463B04Rik	0.091747	0	0	0.054456	0	0.119949	0.059343	0	0	0	0	0	0.019924	0.021648	0.045847	0.0283
4732465J04Rik	0	0	0	0.198924	0	0	0	0	0	0	0.026972	0.014181	0	0	0	0
4732471J01Rik	1.61904	0.696361	1.52469	1.37684	1.48167	0.756498	0.090174	0.117926	0.60802	0.808179	0.357455	0.373563	1.25106	0.894721	0.262409	0.198324
4732487G21Rik	0	0	0	0	0	0	0	0	0.012605	0	0	0.032619	0	0	0	0
4732490B19Rik	0	0	0	0	0	0	0	0	0	0	0	0	0	0	0	0
4732491K20Rik	0.969267	1.36365	0.788353	0.034561	0.018445	0.597835	0.188198	0.052955	0.286571	0.262547	0.336485	0.253098	0.65395	0.415136	0.496589	0.228568
4732496C06Rik	0.279688	0	0.054822	0	2.48092	0.523834	0	0.01999	0.087728	0.200568	0.110031	0.090081	0.236408	1.15195	0.188531	0.155567
4831440D22Rik	0	0	0	0	0	0	0	0	0	0	0	0	0	0	0	0
4831440E17Rik	0	1.72441	0	0	0	0.638144	0	1.38838	0	0.228158	0.143321	0	0.417282	0.511651	0.071486	0.167609
4833403J16Rik	4.16389	2.46486	9.23856	8.12611	21.8781	13.4727	11.6515	10.3657	0.087372	0	0.227576	0.354763	1.01063	0.899207	0.17794	0.144491
4833405L11Rik	0	0	0	0.028405	0	0	0	0	0	0	0	0.061927	0	0	0	0
4833407H14Rik	0	0	0.099008	0	0	0	0	0.050182	0	0.01503	0.028744	0	0	0	0	0.028909
4833411C07Rik	0.146163	0	1.61893	0	0	0.332415	0.140222	0.141493	0	0.031445	0.047672	0.025433	0	0.436575	0.076831	0.109597
4833412C05Rik	0	0	0	0	0	0.243612	0.934382	0.283293	0	0	0.04817	0	0.297563	0	0.192233	0.161458
4833413E03Rik	0	0	0	0	0	0	0	0	0	0	0	0	0	0	0	0
4833413G10Rik	0.816038	0.352221	0.621494	0.788413	2.97899	1.99501	0.565314	0.33528	0.399971	0.419348	0.35778	0.481926	1.77326	1.78279	0.325556	0.529198
4833417C18Rik	0	0	0	1.9699	0	0	0	0.437345	0.156752	0	0.025989	0.039607	0.226641	0.441757	0.08378	0.069097
4833418N02Rik	0	1.12953	0.187084	0.450509	0	1.01863	0.363673	0.179611	0.109821	0.439754	0.060611	0.19279	0.062797	0.532594	0.113925	0.09062
4833418N17Rik	0	0	0	0	0	0	0	0	0	0	0	0	0	0	0	0
4833420G17Rik	5.54406	2.97738	3.47919	6.5214	6.24656	9.14445	5.92446	4.5523	0.807529	1.29307	1.12275	1.18997	5.80442	5.75484	2.11954	1.92984
4833422C13Rik	0.180604	0.354156	0	1.33847	1.84413	0.240434	0.432	0.253656	0.264708	0.381009	0.435956	0.26781	2.80185	3.24855	0.104138	0.23912
4833422M21Rik	0.388633	0.562894	0.072772	0.070672	0	0	0.261046	0.061929	0.013491	0.012915	0.098923	0.016803	0	0	0.013242	0.05921
4833423E24Rik	0	0	0	0	0	0	0	0	0	0	0	0.100242	0.099883	0.133001	0.131479	0.033615
4833427F10Rik	0	0	0	0	0	0	0	0	0	0	0	0	0	0	0	0
4833427G06Rik	5.23015	7.42472	2.59269	6.17629	0	0	0	0	5.5233	6.92523	5.1067	5.44161	0	0	0.201046	0
4833428L15Rik	1.22803	0.153979	0	0	0	0	0	0	0.19311	0.018039	0	0	0	0	0	0
4833439L19Rik	29.6705	29.4103	31.0484	26.675	48.1687	38.3853	56.0647	45.769	35.3764	37.3669	37.2306	40.5254	33.3589	44.0138	24.7613	24.6526
4833445I07Rik	2.70283	0.342983	2.08582	3.27352	0	0.088758	0	0.068271	0.28387	0.026332	0.148179	0	0.46688	0.641273	0.073441	0.14826
4921501E09Rik	0	0	0	0	0	0	0	0	0	0	0	0	0	0	0	0.009152
4921501I09Rik	0	0	0	0	0	0	0	0.214256	0	0	0	0	0	0	0	0
4921504A21Rik	1.58928	2.87299	0	0.602692	1.45528	0	2.19046	1.14613	0.426203	0.787718	0.587471	0.84999	0.901326	2.70594	0.917603	1.71866
4921504E06Rik	0	0	0	0	0	0	0	0	0	0	0	0	0	0	0	0
4921507G05Rik	0	0.033325	0	0	0	0.091819	0	0	0	0	0	0.042868	0	0	0	0.013419
4921507P07Rik	0.050596	0.208961	0.025301	0	0	0.045875	0.371498	0.146614	0.04732	0.125534	0.048657	0.060379	0.038079	1.14688	0.175676	0.057657
4921508D12Rik	0	0	0	0	0	0	0	0	0	0	0	0	0	0	0	0
4921509A06Rik	0	0	0	0	0	0	0	0	0	0	0	0	0	0	0	0
4921509C19Rik	0	0	0	0	0	0	0	0	0	0	0	0.014041	0	0	0	0
4921509O07Rik	0	0	0.061642	0.354005	0	0	0	0	0	0	0	0	0.020326	0	0	0.033066
4921511C10Rik	0	0	0	0.106542	0	0	0	0	0	0	0	0.018353	0	0	0	0
4921511C20Rik	0	0	0	0	0	0	0	0	0	0	0	0	0	0	0	0
4921511I17Rik	0	0.986348	0	0	0	0	0	0	0	0	0	0	0	0	0	0
4921513I03Rik	0	0.592961	0	0	0	0	0	0	0	0	0	0	0	0	0	0
4921513I08Rik	0	0	0	0	0	0	0	0	0	0	0	0	0	0	0	0
4921514A10Rik	0.111145	1.13854	0	0	0	0	0	0.116417	0	0.024255	0.033999	0.055289	0.021713	0	0	0
4921515E04Rik	0	0	0.186311	0	0	0	0	0	0	0	0	0	0	0	0	0.051089
4921515L22Rik	0	0	0	0	0	0	0	0	0	0	0	0	0	0	0	0
4921517D22Rik	0	0	0	0	0	0	0.095677	0.01318	0	0	0	0	0	0.011596	0	0
4921518K17Rik	0	0	0	0	0	0	0	0	0	0	0	0	0	0	0	0
4921520N01Rik	0	0	0	0	0	0	0	0	0	0	0	0	0	0	0	0
4921521D15Rik	0	0	0	0	0	0	0	0	0	0	0	0	0	0	0	0
4921522A10Rik	0	0	0	0	0	0	0	0	0	0	0	0	0	0	0	0
4921522P10Rik	0	0	0	0	0	0	0	0	0	0	0	0	0	0	0	0
4921523L03Rik	0	0.533473	0.83545	0	0	0	0	0	0	0	0	0.036992	0	0	0.079941	0
4921524J17Rik	5.65096	6.59676	6.80893	23.054	8.69912	7.9699	25.8354	14.767	5.52316	4.20944	5.08332	7.4106	7.60982	6.49663	2.94751	4.9187
4921524L21Rik	0	0	0	0	0	0	0	0	0	0	0	0	0	0	0	0
4921525O09Rik	0	0	0	0	0	0.010679	0	0.011682	0	0	0.007023	0	0	0	0	0
4921528I07Rik	0.225843	0.137591	0.026304	0	0	0	0	0	0	0	0	0	0	0	0	0
4921529L05Rik	0	0	0	0	0	0	0	0	0	0	0	0	0	0	0	0
4921530L21Rik	0	0	0	0	0	0	0	0.81783	0	0	0	0	0.606929	0	0	0
4921531C22Rik	0.479267	0.607015	0.320896	0.399558	0.306935	0.926532	1.48349	0.298234	0.424987	0.353032	0.396265	0.772045	1.59917	0.896357	0.738239	0.396442
4921534H16Rik	0	0.061569	0	0	0	0	0	0	0	0	0	0	0	0	0	0
4921536K21Rik	0.041048	0	0	0.039141	0	0.179187	0.113051	0.015236	0.095629	0.12201	0.101032	0.197287	0.232835	0.0802	0.026549	0
4921539E11Rik	0	0	0	0	0	0	0	0	0	0	0	0	0	0	0	0
4921539H07Rik	0.479091	0	0.631344	0	1.14598	0.58729	0	0	0.098811	0	0	0.037322	0.120621	0.730892	0.036183	0.147905
4922502D21Rik	0	0	0.209915	0	0	0	0	0	0	0	0	0	0	0	0	0
4922502N22Rik	0	0	0	0	0	0	0	0	0	0	0	0	0	0	0	0
4930401A07Rik	0	0	0	0	0	0	0	0	0	0	0	0	0	0	0	0
4930401C15Rik	0	0	0	0	0	0	0	0	0	0	0.038912	0	0	0	0	0
4930401G09Rik	0	0	0	0	0	0	0	0	0	0	0	0	0	0	0	0
4930401O10Rik	0	0	0	0	0	0	0	0	0	0	0	0	0	0	0	0
4930401O12Rik	0	0	0	0	0	0	0	0	0	0	0	0	0	0	0	0
4930402C01Rik	0	0	0	0	0	0	0	0	0	0	0	0	0	0	0	0
4930402F06Rik	0	0	0	0	0	0	0	0	0	0	0	0	0	0	0	0
4930402F11Rik	0	0	0	0	0	0	0	0	0	0	0	0	0	0	0	0
4930402H24Rik	21.8368	23.3026	34.0098	19.6375	22.5108	21.3222	14.0801	11.3969	2.5	4.00006	4.4846	6.24374	26.9622	36.4922	13.833	11.892
4930402K13Rik	0	0	0	0	0	0	0	0	0	0	0	0	0	0	0	0
4930403D09Rik	0	0	0	0	0	0	0	0	0	0	0	0	0	0	0	0
4930403P22Rik	0	0	0	0	0	0	0	0	0	0	0	0	0	0	0	0
4930404A12Rik	0	0	0	0	0	0	0	0	0	0	0	0	0	0	0	0
4930404H11Rik	0	0	0	0	0	0	0	0	0	0	0	0	0	0.323827	0	0
4930404H24Rik	0	0	0	0	0	0	0	0	0	0	0	0	0	0	0	0.446203
4930404I05Rik	0	0	0	0	0	0	0	0	0	0	0	0	0	0	0	0
4930404I20Rik	0	0	0	0	0	0	0	0	0	0	0	0	0	0	0	0
4930404N11Rik	1.28106	0	0	0	0	0	0	0	0	0	0.024814	0	0	0	0	0
4930405A10Rik	0	0	0	0	0	0	0	0	0	0	0	0	0	0	0	0
4930405A21Rik	2.10672	0.987472	0	0.182564	0	0	0	0	0.176023	0.081729	0.117556	0.158193	0	2.84036	0.08374	0.043728
4930405D11Rik	0	0	0	0	0	0	0	0	0	0	0	0	0	0	0	0
4930405H06Rik	0	0	0	0	0	0	0	0	0	0	0	0	0	0	0	0
4930405J17Rik	0	0	0	0	0	0	0	0	0	0	0	0	0	0	0	0
4930405L22Rik	0	0	0	0	0	0	0	0	0	0	0	0	0	0	0	0
4930405O22Rik	1.64608	0	0	0	0	0	0	0	0	0	0.077105	0.116536	0	0.146798	0	0
4930406D18Rik	0	0	0	0	0	0	0	0	0	0	0	0	0	0	0	0
4930407G08Rik	0	0	0	0	0	0	0	0	0	0	0	0	0	0	0	0
4930407I10Rik	0	0.043291	0	0	0.009866	0	0	0	0	0	0	0	0	0	0	0
4930407I19Rik	0	0	0	0	0	0	0	0	0	0	0	0	0	0	0	0
4930408K08Rik	0.113119	0	0	0	0	0	0	0	0	0	0	0	0	0	0	0
4930408O17Rik	0	0.063553	0	0.208781	0	0	0	0	0	0	0.076542	0	0	0	0	0
4930412B13Rik	0	0	0	0	0	0	0	0	0	0	0	0	0	0	0	0
4930412C18Rik	0.365101	0.371023	0.834792	0.345907	6.23122	1.05442	0.11948	0	0.84568	0.292838	1.1756	0.301064	2.79772	0.340589	0.31455	0.069753
4930412E21Rik	0	0	0	0	0	0	0	0	0	0	0	0	0	0	0	0
4930412F09Rik	0	0	0	0	0	0	0	0	0	0	0	0	0	0	0	0
4930412L05Rik	0.187604	0	0.636352	0	0	0	0.215185	0	0.027922	0	0	0	0	0.098143	0	0.146355
4930412M03Rik	0	0	0.821329	0	0	0	0	0	0	0.02295	0.023554	0.072071	0	0	0	0.033361
4930412O13Rik	0.616205	0	0	0	0	0	0	0.51801	0	0	0	0	0	0	0	0
4930413E15Rik	0	0	0	0	0	0	0	0	0	0	0	0	0	0	0	0
4930415C11Rik	0	0	0	0	0	0	0	0	0	0	0	0	0	0	0	0
4930415H17Rik	0	0	0	0	0	0	0	0	0	0	0	0	0	0	0	0
4930415L06Rik	0	0	0	0	0	0	0	0	0	0	0	0	0	0	0	0
4930415O20Rik	1.28106	0.658315	0	0	0	0	0	0	0.096555	0.326916	0.38271	0	0	0	0.08374	0
4930417H01Rik	0	0.127058	0	0	0	0	0	0	0.055089	0.30053	0.387906	0.27121	0	0	0.109896	0
4930417O13Rik	0.125892	0.206058	0	0	0	0	0	0	0	0	0	0	0.036349	0.546223	0	0.007705
4930417O22Rik	0	0	0	0	0	0	0	0	0	0	0	0	0	0	0	0
4930419G24Rik	0	0	0	0	0	0	0	0	0	0	0	0	0	0	0	0.032087
4930421P07Rik	0	0	0	0	0	0	0	0	0	0	0	0	0	0	0	0
4930422C21Rik	0	0	0	0	0	0	0	0	0	0.011776	0	0.055263	0	0	0	0
4930422M22Rik	0	0	0	0	0	0	0	0	0	0	0	0	0	0	0	0
4930423D22Rik	0.54446	0	0.07131	0	0	0	0	0	0.192663	0.139269	0.183664	0.159501	0.30208	0	0.036381	0.060951
4930423D24Rik	0	0	0	0	0	0	0	0	0	0	0	0	0	0	0	0
4930423M02Rik	0	0	0	0	0	0	0	0	0	0	0	0	0	0	0	0
4930425K10Rik	0	0	0	0	0	0	0	0	0	0	0	0	0	0	0	0
4930425L21Rik	0	0	0	0	0	0	0	0	0	0	0	0	0	0	0	0
4930425O10Rik	0	0	0	0	0	0	0	0	0	0	0	0	0	0	0	0
4930426D05Rik	0	0	0	0	0	0	0	0.366434	0	0	0	0	0.838013	0	0.065422	0.038992
4930426I24Rik	0.289885	2.96242	0	1.4954	0	0	0	0	0.096555	0	0.545692	0	0.316815	0	0.038961	0.146355
4930426L09Rik	0	0.032789	0.030798	0	0	0.052851	0	0	0	0	0.042079	0.065625	1.04991	0.579509	0.060563	0.037248
4930428D20Rik	0	0	0	0	0	0	0	0	0	0	0	0	0	0	0	0
4930428E07Rik	0	0	0	0	0	0	0	0	0	0	0	0	0	0	0	0
4930428N03Rik	0	0.382974	0.017625	0.017008	0	0	0	0	0	0.008449	0	0.012319	0	0	0.040886	0.048877
4930428O21Rik	0	0	0	0	0	0	0	0	0	0	0	0	0	0	0	0
4930429D17Rik	0	0	0	0	0	0	0	0	0	0	0	0	0	0	0	0
4930429F24Rik	0.394637	0	0.107047	0	0	0.574713	0	0	0.03346	0	0.134559	0	0.0564	0.103131	0	0
4930429H19Rik	0	0	0	0	0	0	0	0	0	0	0	0	0	0	0	0
4930429P21Rik	0	0	0	0	0	0	0	0	0	0	0	0	0	0	0	0
4930430A15Rik	0	0	0	0	0	0	0	0	0	0	0	0	0	0	0	0
4930430E12Rik	0	0	0.945313	2.97397	0	0	0	0	0	0.041577	0	0.113879	0	0.109245	0	0
4930430F08Rik	4.01566	4.14538	3.4317	0.315961	7.85896	5.0856	1.02782	2.25257	0.562935	0.400549	0.854235	0.408289	6.16887	13.2487	1.53322	3.02315
4930430O22Rik	1.28106	0	0	0	0	0	0	0	0	0	0	0.113879	0	0	0.08374	0.073177
4930431F10Rik	0	0	0	1.27468	0	0.680858	0	0	0	0	0.040585	0	0.039434	0	0	0
4930431F12Rik	0.694061	0.373972	0	0.376514	0	0	0.424636	0	0	0	0	0	0	0	0	0
4930431L21Rik	0	0	0	0	0	0	0	0	0	0	0	0	0	0	0	0
4930431P03Rik	0	0	1.43271	0	0	0	0	0	0	0.050102	0	0	0	0	0.019229	0
4930431P19Rik	1.58775	0.636288	0.186469	0.453827	0	0.078766	0	0.07386	0.101043	0.13622	0.220367	0.25443	0.237723	0.506708	0.188372	0.255516
4930432B10Rik	0	0.261382	0.114816	0	0	0	0	0.258565	0	0.010741	0.023337	0	0.387964	0	0.077252	0.164173
4930432E11Rik	0.016291	0.090593	0	0	0	0	0.259972	0.008056	0	0	0.002413	0	0.005718	0.003166	0.01778	0.010436
4930432H08Rik	0	0	0	0	0	0	0	0	0	0	0	0	0	0	0	0
4930432K21Rik	0.458317	0.138551	3.10946	0	0.521746	1.1392	7.06398	0.425423	0	0.011877	0.170479	0.015941	0	0.817118	0.804028	0.151212
4930432L08Rik	0	0	0	0	0	0	0.189392	0	0	0	0	0	0	0	0	0
4930432M17Rik	0	0	0	0	0	0	0	0	0	0	0	0	0	0	0	0
4930432O09Rik	0	0	0	0	0	0	0	0	0	0	0	0	0	0	0	0
4930433B08Rik	0	0	0	0	0	0	0	0	0	0	0	0	0	0	0	0
4930433I11Rik	0.185062	0	0	0	0	0	0	0	0	0	0	0	0.128375	0	0	0
4930433J02Rik	0	0	0	0	0	0	0	0	0	0	0	0	0	0	0	0
4930433N12Rik	0	0	0.079158	0	0	0	0.242157	0	0	0	0	0	0	0	0	0
4930434B07Rik	0	0	1.08868	0	0	0	0	0	0	0.068785	0.047608	0	0	0	0	0
4930434F21Rik	0	0	0	0	0	0	0	0	0	0	0	0	0	0	0	0
4930434O05Rik	0	0	0	0	0	0	0	0	0	0	0	0	0	0	0	0
4930435C17Rik	0	0	0	0	0	0	0	0	0	0	0	0	0	0	0	0
4930435E12Rik	0	0	0	0	0	0	0	0	0	0	0	0	0	0	0	0
4930435F18Rik	1.11086	0.583627	1.25366	0.030937	0	1.29975	0.281633	0.385762	0.033637	0	0.06663	0.041085	0.072875	0	0.020355	0.029355
4930437M23Rik	0	0	0	0	0	0	0	0	0	0	0	0	0	0	0	0
4930438A08Rik	0	0	0	0	0	0	0	0	0	0	0	0	0.118888	0	0.009599	0
4930438E09Rik	0	0	0	0	0	0	0	0	0	0	0	0	0	0	0	0
4930439A04Rik	0	0	0	0	0	0	0	0	0	0	0	0	0	0	0	0
4930439D14Rik	0	0	0	0	0	0	0	0	0	0	0	0	0	0.74485	0.190318	0.140467
4930440C22Rik	0	0	0	0	0	0	0	0	0	0	0	0	0	0	0	0
4930440I19Rik	0	1.13065	0	0	0	0	0	0	0	0	0	0	0	0	0	0
4930441H08Rik	0	0	0	0	0	0	0	0	0	0	0	0	0	0	0	0
4930441J16Rik	0	0	0	0	0	0	0	0	0	0	0	0	0	0	0	0
4930442G10Rik	0	0	0	0	0	0	0	0	0	0	0	0	0	0	0	0
4930442G15Rik	0	0	0	0	0	0	0	0	0	0	0	0	0	0	0	0
4930442H23Rik	0	0	0	0	0	0	0	0	0	0	0	0	0	0	0	0
4930442J19Rik	0	0	0	0	0	0	0	0	0	0	0	0	0	0	0	0
4930442L01Rik	0	0	0	0	0	0	0	0	0	0	0	0	0	0	0	0
4930443O20Rik	0	0	0	0	0	0	0.992446	0.112723	0	0	0	0	0	0	0	0
4930444A19Rik	0.029042	0.087263	0	0	0	0	0	0	0	0	0	0	0	0	0	0
4930444E06Rik	0	0	0	0	0	0	0	0	0	0	0	0	0	0	0	0
4930444F02Rik	0.009275	0	0	0	0	0	0	0	0	0	0	0	0	0	0	0
4930444G20Rik	0	0	0	0	0	0	0	0	0	0	0	0	0	0	0	0
4930444M15Rik	0	0	0	0	0	0	0	0	0	0	0.011283	0	0	0	0	0
4930444P10Rik	0.883969	1.74384	0.319519	2.238	0	0	0.077088	0	0.433796	0.626036	0.396507	0.473892	0	0.070689	0.095125	0
4930445B16Rik	0	0	0	0	0	0	0	0	0	0	0	0	0	0	0	0
4930445N08Rik	0	0	0	0	0	0	0	0	0	0	0	0	0	0	0	0
4930445N18Rik	0	0	0	0	0	0	0	0	0.068562	0	0	0	0	0	0	0
4930447A16Rik	0	0	0	0	0	0	0	0	0	0	0	0	0	0	0	0
4930447C04Rik	0	0.053616	0	0.137202	1.26954	1.85407	2.96682	0.83811	0	0.050292	0	0	1.26452	0.801337	0.401711	0.403297
4930447F04Rik	0	0	0	0	0	0	0	0	0	0	0	0	0	0	0	0
4930447F24Rik	0	0	0	0	0	0	0	0	0	0	0	0	0	0	0.475794	0.023189
4930447K03Rik	0	0.738953	0	0	0	2.02413	0	3.68583	0	0	0	0	0	0.063013	0	0
4930447M23Rik	0	0	0	0	3.52369	2.43838	0.66723	0.459656	0	0.081729	0	0	1.51463	3.52433	0.767351	1.80387
4930447N08Rik	11.8102	8.11127	1.53262	5.88599	0	0	0	0	8.84369	10.6986	7.27876	7.90462	0	0	0.174458	0
4930448A20Rik	0	0	0	0	0	0	0	0	0	0	0	0	0	0	0	0.03171
4930448C13Rik	0	0	0	0	0	0	0	0	0	0	0	0	0	0	0	0
4930448D08Rik	0.870609	0	0	0	0	0	0	0	0	0	0	0.182896	0	0	0	0
4930448E22Rik	0.05345	0.026319	0	0	0	0.071064	0	0.131596	0	0	0	0	0.2419	0.139159	0.028003	0.01133
4930448F12Rik	0	0	0	0	0	0	0	0	0	0	0	0	0	0	0	0
4930448H16Rik	0	0	0	0	0	0	0	0	0	0	0	0	0	0	0	0
4930448I06Rik	0	0	0	0	0	0	0	0	0	0	0	0	0	0	0	0
4930448I18Rik	0	0	0	0	0	0	0	0	0	0	0	0	0.284747	0	0	0
4930448K20Rik	0	0	0	0	0	0	0	0	0	0	0	0	0	0	0	0
4930449A18Rik	0	0	0	0	0	0	0	0	0	0	0	0	0	0	0	0
4930449E01Rik	0	0	0	0	0	0	0	0	0	0	0	0	0	0	0	0
4930449I24Rik	0	0	0	0	0	0	0	0	0	0	0	0	0	0	0	0
4930451E10Rik	0	0	0	0	0	0	0	0	0	0	0	0	0	0	0	0
4930451G09Rik	0.172295	1.3112	0	0.109203	0	0.116297	0.489173	0.028094	0.708578	0.356744	0.303344	0.126274	1.48908	0.830935	1.51565	0.377682
4930451I11Rik	0	0	0	0	0	0	0	0	0	0	0	0	0	0	0	0.329627
4930452B06Rik	0.877499	0.697752	0.931875	0.405945	0.742413	2.67968	0.901892	0.377898	0.381169	0.555294	0.413058	0.412706	3.48704	3.78885	0.731228	0.626351
4930452L12Rik	0	0	0	0	0	0	0	0	0	0	0	0	0	0	0	0
4930452N14Rik	0	0	0	0	0	0	0	0	0	0	0	0	0	0	0	0
4930453C13Rik	0	0	0	0	0	0	0	0	0	0	0	0	0	0	0	0
4930453H23Rik	0	0.228805	0	0	0	0	0	0	0	0	0	0	0	0.327734	0	0
4930453L07Rik	0	0	0	0	0	0	0	0	0	0	0	0	0	0	0	0
4930453N24Rik	3.00693	1.78687	3.16336	4.17531	6.97808	4.25504	3.45235	5.15284	0.955181	1.23064	1.35201	1.19959	7.62233	7.21472	1.8705	1.89812
4930453O03Rik	0	0	0	0	0	0	0	0	0	0	0	0	0	0	0	0
4930455B14Rik	0	0	0	0	0	0	0	0	0	0	0	0	0	0	0	0
4930455C13Rik	0	0.764996	0	0	0	0	0.134244	0.267694	0.035115	0	0.24145	0.188995	0	0	0	0.131736
4930455D15Rik	0	0	0	0	0	0	0	0	0	0.051672	0	0	0	0	0	0
4930455G09Rik	0	0	1.28358	0	0	0	0	0	0.096555	0.081729	0	0.113879	0	0	0.08374	0
4930455H04Rik	0.133468	0.143047	0	0	0	0	0	0	0.077062	0.061544	0.030232	0	0	0	0	0
4930455J16Rik	0	0	0	0	0	0	0	0	0	0	0	0	0	0.010502	0	0
4930455M05Rik	0.018086	0	0	0	0	0.10449	0	0	0.021316	0.008534	0.016007	0.024345	0.021371	0.099635	0	0.033969
4930456L15Rik	0	0	0	0	0	0	0	0	0	0	0	0	0	0	0	0
4930458A03Rik	0	0	0	0	0	0	0	0	0	0	0	0	0	0	0	0
4930458B22Rik	0	0	0	0	0	0	0	0	0	0	0	0	0	0	0	0
4930458D05Rik	0	0.016334	0	0	0	0	0	0	0	0.041135	0.059078	0.06608	0.01883	0	0.063272	0.041181
4930458K08Rik	0	0	0	0	0	0	0.104704	0	0	0	0	0	0	0	0	0
4930459C07Rik	0	0	0	0	0	0	0	0	0	0	0	0	0	0	0	0
4930459L07Rik	0	0	0	0	0	0	0	0	0	0	0	0	0	0	0	0
4930461C15Rik	0	0	0	0	0	0	0	0	0	0	0	0	0	0	0	0
4930461G14Rik	0	0	0	0	0	0	0	0	0.109203	0.074097	0.101028	0.149538	0	0	0	0
4930463O16Rik	0	0	0	0	0	0	0	0	0	0	0	0	0	0	0	0
4930465I24Rik	0	0	0	0	0	0	0	0	0	0	0	0	0	0	0	0
4930465K10Rik	0	0	0	0	0	0	0	0	0	0	0	0	0	0	0	0.026435
4930465M20Rik	0	0	0	0	0	0	0	0	0	0	0	0	0	0	0	0
4930466I24Rik	0	0	0	0	0	0	0	0	0	0	0	0	0	0	0	0
4930467D21Rik	0	0	0	0	0	0	0	0.111278	0.03976	0	0	0	0	0.109144	0	0
4930467E23Rik	0	0	0	0	0	0	0	0	0	0	0	0	0	0	0	0
4930467J12Rik	0	0	0	0	0	0	0	0	0	0	0	0	0	0	0	0
4930467K11Rik	0	0	0	0	0	0	0	0	0	0	0	0	0	0	0	0
4930469B13Rik	0	0	0	0	0	0	0	0	0	0	0	0	0	0	0	0
4930469K13Rik	0	0	0	0	0	0	0	0	0	0	0	0	0	0	0	0.073177
4930470G03Rik	0	0.365565	0	0	0	0	0	0	0.013314	0	0	0	0	0.218373	0	0.018184
4930470O06Rik	0	0	0	0	0	0	0	0	0	0	0	0	0	0	0	0
4930470P17Rik	0	0	0	0	0	0	0	0	0	0	0	0	0	0	0	0
4930471C04Rik	0	0	0	0	0	0	0	0.205286	0.036622	0	0	0	0	0	0	0
4930471C06Rik	0	0	0	0	0	0	0	0	0	0	0	0	0	0	0	0
4930471D02Rik	0	0	0	0	0	0	0	0	0	0	0	0	0	0	0	0
4930471E15Rik	0	0.16458	0	0	0.148802	0.234314	0	0	0	0.163458	0	0	0	1.74791	0.08374	0
4930471E19Rik	0	0	0	0	0	0	0	0	0	0	0	0	0	0	0	0
4930471G24Rik	0	0	0.481344	0	0	0	0	0	0	0.163458	0	0	0	0	0	0.073177
4930471M09Rik	0	0	0	0	0	0	0	0	0	0	0	0	0	0.102587	0	0.060616
4930473A02Rik	0	0	0	0	0	0	0	0	0	0	0	0	0	0	0.015301	0
4930473D10Rik	0	0	0	0	0	0	0	0	0	0	0	0	0	0	0	0
4930473H19Rik	0	0	0	0	0	0	0	0	0	0	0	0	0	0.306059	0	0
4930473O22Rik	0	0	0	0	0	0	0	0	0	0	0	0	0	0	0	0
4930474H06Rik	0	0	0.112404	0	0	0	0	0	0.044895	0.02413	0	0	0	0	0	0
4930474N05Rik	0.410481	0.333824	0.086333	0.175168	0	0	0	0.043867	0	0	0	0	0	0.061381	0	0.011767
4930474N09Rik	0	0	0	0.336007	0	0	0	0	0	0	0	0	0	0	0	0.030762
4930477E14Rik	0	0	0	0	0	0	0	0	0	0	0	0	0	0	0	0
4930477G07Rik	0	0	0	0	0	0	0	0	0	0	0	0	0	0	0	0
4930477N07Rik	0	0	0	0	0	0	0	0	0	0	0	0	0	0	0	0
4930478K11Rik	0	0	0	0	0	0	0	0	0	0	0	0	0	0	0	0
4930478P22Rik	0	0	0	0	0	0	0	0	0	0	0	0	0	0	0	0
4930479D17Rik	0	0	0	0	0	0	0	0	0	0.07456	0	0	0	0	0	0
4930479H17Rik	0	0	0	0	0	0	0	0	0	0	0	0	0	0	0	0
4930480E11Rik	0.180702	0	0	0	0	0	0	0	0	0	0	0	0	0	0	0
4930480G23Rik	0	0	0	0	0	0	0	0	0	0	0	0	0	0	0	0
4930480K15Rik	0	0	0	0	0	0	0	0	0	0	0	0	0	0	0	0
4930480K23Rik	0.916019	0	0.440153	0.034097	2.7422	0.908149	1.26092	0.02611	0.240575	0.362583	0.246399	0.389017	0.768206	2.19406	0.558526	0.502391
4930480M12Rik	0	0	0	0	0	0	0	0	0	0	0	0	0	0	0	0
4930481A15Rik	0	10.6994	7.4313	1.91785	1.77145	0	0.397161	3.08399	0.290518	0.064311	0.076542	0.113879	0	0.244928	0.009308	0
4930481B07Rik	1.157	3.81227	3.63709	1.03573	0	0	0	0.56664	0.251872	0.376265	0.409533	0	0.296843	0.14827	0.152868	0.229765
4930483J18Rik	0	0	0	0	0	0	0	0	0	0	0	0	0	0.367366	0	0
4930483K19Rik	0	0	0	0	0	0	0	0	0	0	0	0	0	0	0	0
4930483O08Rik	0	0	0	0.393419	0	0	0	0	0	0	0.078994	0	0	0.441808	0.092938	0
4930484H19Rik	0	0	0	0	0	0	0	0	0	0	0	0	0	0.033106	0	0.024812
4930486F22Rik	0	0	0	0	0	0	0	0	0	0	0	0	0	0	0	0
4930486I03Rik	0	0	0	0	0	0	0	0	0	0	0	0	0	0	0	0
4930486L24Rik	0	0	0	0	2.01646	1.07169	2.74879	2.23848	0	0	0	0	0	0.083208	0	0
4930487D11Rik	0	0	0	0	0	0	0	0	0	0	0	0	0	0	0	0
4930488B22Rik	0	0	0	0	0	0	0	0	0	0	0	0	0	0	0	0
4930488L21Rik	0.074024	0.409532	0	0.021721	0.744216	0.522619	0.270122	0	0	0	0.010913	0	0.352319	0.415219	0.061492	0.076137
4930488N15Rik	0	0	0	0	0	0	0	0	0	0	0	0	0	0	0	0
4930488N24Rik	0	0	0	0	0	0	0	0	0	0	0	0	0	0	0	0
4930500F04Rik	0	0.108253	0	0	0	0	0	0	0	0	0	0	0	0	0	0
4930500F10Rik	0	0	0	0	0	0	0.178611	0.121445	0	0	0	0	0.109657	0.031107	0.19982	0.055794
4930500L23Rik	0	0	0	0	0	0	0	0	0	0	0	0	0	0.204007	0.045614	0
4930500M09Rik	0	0	0	0	0	0	0	0	0	0	0	0	0	0.06527	0.018462	0
4930502A04Rik	0	0	0	0	0	0	0	0	0	0	0	0	0	0	0	0
4930502E09Rik	0	0	0	0	0	0	0	0	0	0	0	0	0	0	0	0
4930502E18Rik	0	0	0	1.11899	0	0	0	0.167578	0	0	0	0	0.230679	0.045468	0	0.039344
4930503B20Rik	0	0	0	0	0	0	0	0	0	0	0	0	0	0	0	0
4930503E14Rik	0	0	0	0	0	0	0	0	0	0	0	0	0	0	0	0
4930503E24Rik	0	0	0	0	0	0	0	0	0	0	0	0	0	0	0	0
4930503H13Rik	0	0	0	0	0	0	0	0	0	0	0	0	0	0	0	0
4930503L19Rik	0.43058	2.65011	4.09989	4.70428	1.8446	4.15459	4.90847	3.05295	0.373855	0.185945	0.353434	0.452581	1.96606	4.13172	0.489876	0.309154
4930503O07Rik	0	0	0	0	0	0	0	0	0	0	0	0	0	0	0	0
4930504D19Rik	0	0	0	0	0	0	0	0	0	0	0	0	0	0	0	0
4930504O13Rik	0	0	0	0	0	0	0	0	0	0	0	0	0	0	0	0
4930505A04Rik	0.084781	0	0	0	0	2.53632	0	0	0.130757	0.139284	0.029739	0.042941	0	0	0.05198	0.090062
4930505G20Rik	0	0	0	0	0	0	0	0	0	0	0	0	0	0	0	0
4930505K13Rik	0	0	0	0	0	0	0	0	0	0	0	0	0	0	0	0
4930505K14Rik	0	0	0	0	0	0	0	0	0	0	0	0	0	0	0	0
4930505M18Rik	0	0	0	0	0	0	0	0	0	0	0	0	0	0	0	0
4930505N22Rik	0	0	0	0	0	0	0	0	0	0.025461	0.025073	0	0	0	0	0.120267
4930505O20Rik	0	0	0	0	0	0	0	0	0	0	0	0	0	0	0	0
4930506C21Rik	3.16493	0.187085	0.325388	0	0	0.134697	0	0.897094	0.030202	0.073865	0.086172	0.14078	2.40215	2.25963	0.852597	0.622043
4930507D05Rik	0	0	0	0	0	0	0	0	0.011285	0	0.017233	0.041565	0.470494	0.106519	0.018465	0.014105
4930507D10Rik	0	0.455831	0	0	0	0	0	0	0	0	0	0	0	0	0	0
4930509E16Rik	0	0	0	0	0	0	0	0	0	0.182556	0.137628	0	0	0	0	0
4930509G22Rik	0.337198	0.305712	0.073635	0.324132	0	0	0	0.016034	0.054908	0.066995	0.053224	0.124571	0	0.227791	0.009262	0.052657
4930509H03Rik	0	0.31347	0	0	0	0	0	1.76791	0	0	0.043398	0	0	0	0.191613	0.106804
4930509J09Rik	0	0	0	0	0	0	0	0	0	0	0	0	0	0.200327	0	0
4930509K18Rik	0	0	0	0	0	0	0	0	0	0	0	0	0	0	0	0
4930510E17Rik	0	0	0	0	0	0	0	0	0	0	0	0	0	0	0	0
4930511A02Rik	0	0	0	0	0	0	0	0	0	0	0	0	0	0	0	0
4930511E03Rik	0	0	0	0	0	0	0	0	0	0	0	0	0	0	0	0
4930511J24Rik	0	0	0	0	0	0	0	0	0	0.050932	0.036558	0.018944	0	0	0	0
4930511M06Rik	4.3191	1.65407	4.74265	3.70883	0.036316	0.702071	0	0.111905	1.05824	1.20051	1.52909	0.809344	0.348569	0.03197	0.010578	0.019938
4930511M18Rik	0	0	0	0	0	0	0	0	0	0	0	0	0	0	0	0
4930511O05Rik	0	0	0	0	0	0	0	0	0	0	0	0	0	0	0	0
4930512B01Rik	0.01832	0	0	0	0	0.025008	0	0	0	0	0	0	0.118132	0.342278	0.059247	0.009251
4930512H18Rik	0	0	0	0	0	0	0	0	0	0	0	0	0	0	0	0
4930512J16Rik	0	0	0.028047	0	0	0	0	0	0	0	0	0	0	0	0	0
4930512M02Rik	0	0.164579	0	0	5.20806	0	0	0	0	0	0	0	0.096347	0	0.08374	0
4930512P04Rik	0	0	0	0	0	0	0	0	0	0	0	0	0	0	0.119628	0
4930513D17Rik	0	0	0	0	0	0	0	0	0.096555	0	0.059967	0	0	0	0	0
4930513N10Rik	0.309656	0.190132	0	0.121526	0	0.15916	0	0	0.051346	0	0.029891	0.054059	0.178364	0.169439	0.029132	0.039296
4930513O06Rik	0	0	0	0	0	0	0	0	0	0	0	0	0	0	0	0
4930515B02Rik	0	0	0	0	0	0	0	0	0	0	0	0	0	0	0	0
4930515G01Rik	0.145004	0	0	1.71135	0	0.511947	0	0.586143	0	0.040831	0.041243	0.031632	0.503627	0.120429	0.156074	0.122907
4930515G13Rik	2.64682	0	0	0	0	0	0	0	0	0	0	0	0	0	0	0
4930515G16Rik	0	0	0	0	0	0	0	0	0	0	0	0	0	0	0	0
4930515L19Rik	0	0	0	0	0	0	0	0	0	0	0	0	0	0	0	0
4930516B21Rik	0.046737	0	0	0	0.049738	0	0	0	0	0	0	0	0	0	0	0
4930516K23Rik	0.086723	0	0	0	0	0	0	0	0	0	0	0	0	0	0	0
4930517E11Rik	0	0	0	0	0	0	0	0	0	0	0	0	0	0	0	0
4930517L18Rik	0	0	0	0	0	0	0	0	0	0	0	0	0	0	0	0
4930517O19Rik	0	0	0	0	0	0	0.66723	0	0	0	0	0	0	0	0	0
4930518C09Rik	0	0	0	0	0	0	0	0	0	0	0	0	0	0	0	0
4930518I15Rik	0.185473	0.064248	0.138265	0.610964	0	0	0	0	0.059591	0.049774	0.152891	0.08108	0.089195	0.385196	0	0.029911
4930518I17Rik	0	0.493736	0	0	0	0	0	0	0	0	0	0	0	0	0	0
4930518J20Rik	0	0	0	0	0	0	0	0	0	0	0	0	0	0	0	0
4930518J21Rik	0	0	0	0	0	0	0	0	0	0	0	0	0	0	0	0
4930518P08Rik	0	0	0	0	0	0	0	0	0	0	0	0	0	0	0	0
4930519A11Rik	0.064861	0	0	0	0	0	0	0	0	0	0	0	0	0	0	0
4930519D14Rik	0	0	0	0	0	0	0	0	0	0	0	0	0	0	0	0.043106
4930519F09Rik	0	0	0	0	0	0.117158	0	0	0	0	0	0	0.200591	0	0	0
4930519F16Rik	0	0	0	0	0	0	0	0.500102	0	0	0	0	0	0	0.107134	0.042149
4930519F24Rik	0	0	0	0	0	0	0	0	0	0	0	0	0	0	0	0
4930519G04Rik	0	0	0.090604	0	0	0	0	0	0	0	0	0	0	0	0	0
4930519H02Rik	0	0	0	0	0	0	0	0	0	0	0	0	0	0	0.16748	0
4930519K11Rik	0	0	0	0	4.13189	0	0	0.965023	0	0	0	0	0.24657	0.165043	0.102982	0.098747
4930519L02Rik	0	0	0	1.48699	0	0.702943	0	0.115698	0	0	0	0	1.15516	0.723401	0	0
4930519P11Rik	0	0	0.160448	0.297397	0	0	0	0.347095	0.096555	0	0	0.113879	0	0	0.08374	0
4930520K02Rik	0	0	0	0	0	0	0	0	0	0	0	0	0	0	0	0
4930520M14Rik	0	0.329157	0	0	0	0	0	0	0	0	0	0	0	0	0	0
4930520O04Rik	0.092912	0.148438	0	0.702117	1.00037	0	0.149513	0.135426	0	0.010686	0.030454	0	0.15287	1.60416	0.219091	0.092082
4930520P13Rik	0	0	0	0	0	0	0	0	0	0	0	0	0	0	0	0
4930521E06Rik	0	0	0	0	0	0	0	0	0	0	0	0	0	0	0	0
4930521O17Rik	0	0	0	0	0	0	0	0	0	0	0	0	0	0	0	0
4930522H14Rik	0	0	0	0	0	0	0	0	0	0	0	0	0	0	0	0
4930522L14Rik	4.29022	1.7596	2.59531	4.96429	0	2.71373	0.663216	0.66699	1.24367	1.4322	1.72949	1.88655	0.769199	1.22818	0.838707	0.487762
4930522N08Rik	0	0	0	0	0	0	0	0	0	0	0	0	0	0	0	0
4930522O17Rik	0	0	0	0	0	0	0	0	0	0	0	0	0	0	0	0
4930523C07Rik	12.6004	9.72223	1.95143	35.2819	0.867065	0.118011	7.24947	9.2698	7.00223	8.12042	12.4139	4.40737	5.55566	1.68654	2.41264	1.74969
4930524B15Rik	0	0	0	0	0	0	0	0	0	0	0	0	0	0	0	0
4930524B17Rik	0	0	0	0	0	0	0	0	0	0	0	0	0	0	0	0
4930524J08Rik	0.320265	0	0	0	0	0	0	0	0.57933	0.572104	0.306168	0.341637	0	0.218489	0	0.146355
4930524N10Rik	0	0	0	0	0	0	0	0	0	0	0	0	0	0	0	0
4930524O07Rik	0.870284	0	0	0	0	0.086938	0	0.276321	0	0.072169	0	0.037269	0	0.251473	0.021395	0
4930524O08Rik	0	0	0	0	0	0	0	0.086592	0	0	0	0	0	0	0	0
4930525C09Rik	0	0	0	0	0	0	0	0.231397	0	0	0	0	0	0	0	0
4930525G20Rik	0.190628	0.148385	0.415757	0.316204	0.021449	0.351645	0	0	0.101451	0.173431	0.034013	0.051993	0.313634	0.217402	0.113121	0.123179
4930526A20Rik	0.235328	0.127743	0.088817	0.133584	0	0.122081	0	0.245798	0.140624	0.205038	0.117155	0.213117	0.039857	0.043704	0.039452	0.065854
4930526F13Rik	0	0	0	0	0	0	0	0	0	0	0	0	0	0	0	0
4930526H09Rik	0	0	0	0	0	0	0	0	0	0	0	0	0	0	0	0
4930526L06Rik	0	0.067917	0	0	0	0	0	0	0.027402	0.115144	0	0.105881	0	0	0	0
4930527A07Rik	0	0	0	0	0	0	0	0	0	0	0	0	0	0	0	0
4930527B05Rik	0	0	0	0	0	0	0	0	0	0	0	0	0	0	0	0
4930527E20Rik	0	0	0	0	0	0	0	0	0	0	0	0	0	0	0	0
4930527J03Rik	0	0	0	0	0	0	0	0	0	0	0	0	0	0	0	0
4930528D03Rik	0.818477	1.02741	1.22661	1.16976	0	0.043538	0.087386	0.060951	0.02665	0.021906	0.044008	0	0	0.037687	0.128725	0.080218
4930528G23Rik	0	0	0	0	0	0	0	0	0	0	0	0	0	0	0	0
4930528H21Rik	0	0	0	0	0	0	0	0	0	0	0	0	0	0	0	0
4930528P14Rik	0.640529	0	0	0	0	0	0	0	0	0	0	0	0	0	0	0
4930529C04Rik	0	0	0	0	0	0.021749	0	0	0.006906	0	0	0	0	0.09653	0	0
4930529I22Rik	0	0	0	0.297397	0	0	0	0	0	0	0	0	0	0	0	0
4930529N20Rik	0	0	0	0	0	0	0	0	0	0	0	0	0	0	0	0
4930532G15Rik	0	0	0	0	0	0.055228	0	0	0	0	0	0.10897	0.04758	0	0	0.073177
4930532I03Rik	0	0	0	0	0	0	0	0	0	0	0	0	0	0	0	0
4930532M18Rik	0	0	0	0	0	0	0	0	0	0	0	0	0	0	0	0
4930533B01Rik	0	0	0	0	0	0	0	0	0	0	0	0	0	0	0	0
4930533D04Rik	0	0	0	0	0	0	0	0	0	0	0	0	0	0	0	0
4930533I22Rik	0.198254	0	0	0	0	0	0	0	0	0	0	0	0	0	0	0
4930533K18Rik	0	0	0	0	0	0	0	0	0	0	0	0	0	0	0	0
4930533N22Rik	0.903919	2.21563	2.38025	0.482888	0.129052	0.294199	0.072487	0.314855	0.148687	0	0.204514	0.20165	0.126369	0.168851	0.053343	0.201917
4930533P14Rik	0	0	0	0	0	0	0	0	0	0	0	0	0	0	0	0
4930534D22Rik	0	0	0.037369	0	0.049976	0	0	0	0.010504	0	0.024777	0.012769	0.045007	0.126208	0.026209	0.06644
4930534H03Rik	0	0	0	0	0.068332	0.428331	0	0	0	0	0	0	0.040785	0.20405	0	0
4930535E02Rik	0	0	0	0	0	0	0	0	0	0	0	0	0	0	0	0
4930535G08Rik	0	0	0	0	0	0	0	0	0	0	0	0	0	0	0	0
4930535I16Rik	0	0	0	0	0	0	0	0	0	0	0	0.10788	0	0.436978	0	0
4930535L15Rik	0	0	0	0	0	0	0	0	0	0	0	0	0	0	0	0
4930535O05Rik	0	0	0	0	0	0	0	0	0	0	0	0	0	0	0	0
4930537H20Rik	0	0	0	0	0	0	0	0	0	0	0	0	0	0	0.009192	0
4930538E20Rik	0.648309	0	0	0	0	0	0	0	0	0	0	0	0	0	0	0
4930539C22Rik	0	0	0	0	0	0	0	0	0	0	0	0	0	0	0	0
4930539E08Rik	0	0	0	0.032103	0.614058	0.107295	0.022597	0.04748	0	0.005585	0	0	0.388064	0.66785	0.31942	0.507719
4930539J05Rik	1.01184	0	0	0	4.01764	2.10883	0	0.261917	0.062871	0.081729	0.074649	0.201325	1.05982	2.18489	0.438696	0.227415
4930539M17Rik	0	0	0	0	0	1.05442	0	0	0	0	0	0.063542	0	0	0	0
4930540M03Rik	0	0	0	0	0	0	0	0	0	0	0	0	0	0	0	0
4930540M05Rik	0.02814	0	0	0	0	0	0	0	0	0.038848	0	0	0	0	0.040588	0.012024
4930542C12Rik	0.116117	0	0	0	0	0	0	0	0	0	0	0	0	0	0	0
4930542C16Rik	0	0	0	0	0	0	0	0	0	0	0	0	0	0	0	0
4930543E12Rik	0	0	0	0	0	0	0	0	0	0	0	0	0	0	0	0
4930543K20Rik	0	0	0	0	0	0	0	0	0	0	0	0	0	0	0	0
4930543N07Rik	0	0	0	0	0	0	0	0	0	0	0	0	0	0	0	0
4930544D05Rik	0	0	0	0	0	0	0	0	0	0	0	0	0	0	0.062166	0
4930544G11Rik	0	0	0	0	0	0	0	0	0	0	0	0	0	0	0	0
4930544I03Rik	0.567949	0.049012	0.212097	0.499121	0	0	0	0	0	0	0	0.033606	0	0	0	0.025627
4930544M13Rik	0	0	0	0	0	0	0	0	0	0	0	0	0	0	0	0
4930545H06Rik	0	0	0	0	0	0	0	0	0	0	0	0	0	0	0	0
4930545L08Rik	0	0	0	0	0	0	0	0	0	0	0	0	0	0.218489	0	0
4930545L23Rik	0	0	0	0	0	0	0	0	0	0	0	0	0	0	0	0
4930546C10Rik	0	0	0	0	0	0	0	0	0	0	0	0	0	0	0	0
4930546K05Rik	0.046066	0	0	0	0	0.011398	0	0	0	0	0	0	0.065743	0	0	0.015682
4930547E08Rik	0	0	0	0	0	0	0	0	0	0	0	0	0	0	0	0
4930547H16Rik	0	0	0	0	0	0	0	0	0	0	0	0	0	0	0	0
4930547M16Rik	0.336175	0	0	0	0	0.304288	0	0.053863	0.38622	0.492315	0.397342	0.032341	0.123433	0.232971	0.164579	0.146355
4930548G14Rik	0	0.081316	0	0	0	0	0	0	0	0	0	0	0	0	0	0
4930548H24Rik	0	0	0	0	0	0	0.0891	0	0	0.018262	0	0.013991	0	0.01874	0	0
4930548K13Rik	0	0	0	0	0	0	0	0	0	0	0	0	0	0	0	0
4930549C15Rik	0	0.17887	0	0	0	0	0	0	0	0	0	0	0	0	0	0
4930550C14Rik	0.549861	0	3.20854	0.101702	0	0.117157	0.333615	0.231397	0.191626	0.07197	0.149529	0.248244	0.485582	0.023029	0.21221	0.022625
4930550C17Rik	0	0	0	0	0	0	0	0	0	0	0	0	0	0	0	0
4930550L24Rik	0	0	0	0	0	0	0	0	0	0	0	0	0	0	0.016287	0.014581
4930551I15Rik	0	0.022423	0	0	0	0	0	0	0	0	0	0	0	0	0	0
4930551L18Rik	0	0	0	0	0	0	0	0	0	0	0	0	0	0	0	0
4930551O13Rik	0	0	0	0	0	0	0	0	0	0	0	0	0	0	0	0
4930552P12Rik	0	0	0	0	0	0	0	0	0	0	0	0	0	0	0	0.006919
4930553J12Rik	0	0	0	0	0	0	0	0	0	0	0	0	0	0	0	0
4930553M12Rik	0	0	0	0	0	0	0	0	0	0	0	0	0	0	0	0
4930553P18Rik	0	0	0	0	0.624505	0.215235	0	0	0	0	0.016892	0	1.17153	0.832405	0.154021	0.060065
4930554C24Rik	0.463742	0	0	0	0	0	0	0	0	0.016745	0.016469	0	0.048837	0.169698	0	0.040205
4930554G24Rik	0	0	0	0	0	0	0	0	0	0	0	0	0	0	0	0
4930554H23Rik	0	0	0	0.346697	0	0	0	0	0	0	0	0	0	0	0.012146	0
4930555A03Rik	1.92159	0	0.526074	0	0	0.942162	0	3.76436	0	0.081729	0	0	0.14254	0	0	0
4930555B11Rik	0	0	0	0	0	0	0	0	0	0	0	0	0	0	0	0
4930555B12Rik	0	0	0	0	0	0	0	0	0	0	0	0	0	0	0	0
4930555F03Rik	0.108255	0.022801	0.021269	0.02061	0	0	0	0	0	0	0	0	0	0.172622	0	0
4930555G01Rik	0	0	0	0	0	0	0	0	0	0	0	0	0	0	0	0
4930555G07Rik	0	0	0	0	0	0	0	0	0	0	0	0	0	0	0	0
4930555G21Rik	0	0	0	0	0	0	0	0	0	0	0	0	0	0	0	0
4930555K19Rik	0	0	0	0	0	0	0	0	0	0	0	0	0	0	0	0
4930555M17Rik	0	0	0	0	0	0	0	0	0	0	0	0	0	0	0	0
4930555O08Rik	0	2.13952	0	0	0	0	0	0	0	0	0	0	0	0	0	0
4930556G01Rik	0	0	0	0	0	0	0	0	0	0	0	0	0	0	0	0
4930556G22Rik	0	0	0	0	0	0	0	0	0	0	0	0	0	0	0	0
4930556I23Rik	0	0	0	0	0	0	0	0	0	0	0	0	0	0	0	0
4930556J24Rik	0	0	0	0	0	0	0	0	0	0	0	0	0.318259	0	0	0
4930556L07Rik	0	0	0	0	0	0	0	0	0	0	0	0	0	0	0	0
4930556M19Rik	3.35222	2.96641	0.425681	1.6656	0.226358	0.839531	0.839801	0.435832	1.05092	0.848812	0.95822	0.655142	0.0279	0.618291	0.020716	0.018106
4930556N09Rik	0	0	0	0	0	0	0	0	0	0	0	0	0	0	0	0
4930556N13Rik	0	0	0	0	0	0	0	0	0	0	0	0	0	0	0	0
4930557F10Rik	0	0	0	0	0	0	0	0	0	0	0	0	0	0	0	0
4930557J02Rik	0	0	0	0	0	0	0	0	0	0	0	0	0	0	0	0
4930557K07Rik	0	0	0	0	0	0	0	0	0	0	0	0	0	0	0	0
4930558C23Rik	0	0	0	0	0	0	0	0	0	0	0	0	0	0	0	0
4930558F17Rik	0	0	0	0	0	0	0	0	0	0	0	0	0	0	0	0
4930558G05Rik	0	0	0	0	0	0	0	0	0	0	0	0	0	0	0	0
4930558J18Rik	0	0	0	0	0.280874	0	0	0.024966	0	0	0	0	0	0.575636	0	0
4930558J22Rik	0	0	0	0	0	0	0	0.040246	0	0	0	0	0	0	0	0
4930558K02Rik	0	0	0	0.101782	0	0	0	0	0	0	0	0	0	0	0	0
4930558N11Rik	0.319375	0	0.971483	0	0	0	0	0.288627	0	0.022787	0.023688	0.106675	0	0	0.035725	0.25015
4930559C10Rik	0	0	0	0	0	0	0	0	0	0	0	0	0	0	0	0
4930562A09Rik	0	0	0	0	0	0	0	0	0	0	0	0	0	0	0	0
4930562C15Rik	0.500151	0.271478	0.545173	0.882596	0	0	0	0.100508	0.06488	0	0.06394	0.232805	0.061381	0	0.043956	0.027517
4930562D21Rik	0	0	0	0	0	0	0	0	0	0	0	0	0	0	0	0
4930562F07Rik	0	0	0.117424	0	0	0	0	0	0	0	0	0	0	0	0	0
4930562F17Rik	0	0	0	0	0	0	0	0	0	0	0	0	0	0	0	0
4930563D23Rik	0.073265	0.073765	0	0	0	0	0	0	0.049773	0.049268	0.084576	0.096427	0	0	0	0
4930563E18Rik	0	0	0	0.170499	0	0	0	0	0	0	0	0	0	0	0	0
4930563E22Rik	0.272158	0.236989	0.30989	0	0.06398	0.431789	0.729449	0.164415	0.053759	0.061845	0.029341	0.08981	1.05912	1.04843	0.557786	0.356104
4930563F08Rik	0	0	0	0	0	0	0	0	0	0	0	0	0	0	0	0
4930563H07Rik	0	0	0	0	0	0	0	0	0	0	0	0	0	0	0	0
4930563I02Rik	0	0	0	0	0	0	0	0	0	0	0	0	0	0	0	0
4930563J15Rik	0	0	0	0	0	0	0	0	0	0	0	0	0	0	0	0
4930563M21Rik	0	0	0.29464	0	0	0	0	0	0	0	0	0	0	0	0.029452	0
4930564D02Rik	0	0	0	0	0	0	0	0	0	0	0	0	0	0	0	0
4930565D16Rik	0	0	0	0	0	0	0	0	0	0	0	0	0	0	0	0
4930565N06Rik	0	0.098932	0	0	0	0	0	0	0	0	0	0	0	0	0	0
4930566F21Rik	0	0.036363	0	0	0	0.287621	0	0.026502	0	0	0	0	0	0	0	0
4930567H12Rik	0.278392	0	0.628651	0.446096	0	0	0	0	0	0.081729	0.132792	0.1532	0.385388	0	0	0
4930567H17Rik	0	0	0	0	0	0	0	0	0	0	0	0	0	0	0	0
4930567K12Rik	0	0	0	0	0	0	0	0	0	0	0	0	0	0	0	0
4930567K20Rik	0	0	0	0	0	0	0	0	0	0	0	0	0	0	0	0
4930568A12Rik	0	0	0	0	0	0	0	0	0	0	0	0	0	0	0	0
4930568A13Rik	0	0	0	0	0	0	0	0	0	0	0	0	0	0	0	0
4930568D16Rik	0	0	0	0	0	0	0	0	0	0	0	0	0	0	0	0
4930568E12Rik	0	0	0	0	0	0	0	0	0	0	0	0	0	0	0	0
4930568G15Rik	0	0.022292	0	0	0.560779	0	0	0.358099	0	0	0.025199	0	0.210688	0	0.253807	0.044051
4930570D08Rik	0	0	0	0	0	0	0	0	0	0	0	0	0	0	0	0
4930570G19Rik	0.1969	0.291403	1.08048	0.12799	0.244175	4.67528	1.60823	1.70563	0.544967	0.096542	0.090681	0.388998	4.91073	3.87431	2.08522	1.09345
4930570N18Rik	0	0	0	0	0	0	0	0	0	0	0	0	0	0	0	0
4930571K23Rik	0	0.213642	0	0	0	0	0	0	0	0	0	0	0	0	0	0
4930571N24Rik	0	0	0	0	0	0	0	0	0	0	0	0	0	0	0	0
4930572K03Rik	0	0	0	0	0	0	0	0	0	0	0	0	0	0	0	0
4930572O03Rik	0	0	0	0	0	0	0	0	0	0	0	0	0	0.338119	0	0
4930572O13Rik	0	0	0	0	0	0	0	0	0	0	0	0	0	0	0	0
4930573C15Rik	0	0	0	0	0	0	0	0	0	0	0	0	0	0	0	0
4930573H18Rik	0	0	0	0	0	0.064925	0	0.207064	0	0.031371	0	0	0	0	0	0
4930573I07Rik	0	0	0	0	0	0	0	0	0	0	0	0	0	0	0	0
4930577H14Rik	0	0	0	0	0	0	0	0	0	0	0	0	0	0	0	0
4930578C19Rik	0.755614	1.39682	0.968409	1.1558	19.1817	2.80879	3.20924	2.78791	0.030878	0.016228	0.062387	0.023826	0.037563	0.514661	0.009852	0
4930578G10Rik	0	0.164579	1.12314	0	0	1.40589	0	0	0.155382	0	0.034173	0	0.192694	0.764712	0.06785	0.073177
4930578I06Rik	0	0	0	0	0	0	0	0	0	0	0	0	0	0	0	0
4930578M01Rik	0.040419	0.864775	2.54849	0.124278	0	0.012989	0.517443	0.05808	0.012233	0.1065	0.101148	0.028006	0.065244	0.231157	0.138464	0.132953
4930578M07Rik	0.203462	0	0	0	0	0	0	0	0	0	0	0	0	0.181065	0	0.073177
4930579C12Rik	0	0	0	0	0	0	0	0	0	0	0	0	0	0	0	0
4930579D09Rik	0	0	0	0	0	0	0	0	0	0	0	0	0	0	0	0
4930579F01Rik	0	0.930342	0	0	0	0	0	0	0	0	0	0	0	0	0	0
4930579G18Rik	0	0	0	0	0	0	0	0	0	0	0	0	0	0	0	0
4930579G24Rik	0	0.120424	0	0	0.05353	1.31025	0	0.212393	0.161583	0.147626	0.207784	0.136666	1.72045	1.62067	0.119457	0.126553
4930579H20Rik	0	0	0	0	0	0	0	0	0	0	0	0	0	0	0	0
4930579J19Rik	0	0	0	0	0	0	0	0	0	0	0	0	0	0	0	0
4930579K19Rik	1.40604	1.81037	0	2.08178	0	0.084274	0	0	0.213884	0.103765	0.535795	0.227758	0	0	0.16748	0.148263
4930579M01Rik	0	0	0	0	0	0	0	0	0	0	0	0	0	0	0	0
4930579O11Rik	0	0	0	0	0	0	0	0	0	0	0	0	0	0	0	0
4930579P08Rik	0	0	0	0	0	0	0	0	0	0	0	0	0	0	0	0
4930580E04Rik	0	0	0	0	0	0	0	0	0	0	0	0	0	0	0	0
4930581F22Rik	9.11046	1.81237	11.059	6.40181	0	1.61462	2.1685	3.67647	0.2544	0.628561	0.273586	0.589915	1.71038	3.66899	1.37481	0.693797
4930583I09Rik	0	0	0	0	0	0	0	0	0	0	0	0	0	0	0	0
4930583K01Rik	0	0	0	0	0	0	0	0	0	0	0	0.099352	0	0	0	0.048046
4930583P06Rik	0	0.493736	0	0	0	0	0	0	0	0	0	0	0	0	0	0
4930584F24Rik	0	0	0	0	0	0	0	0	0	0	0	0	0	0	0	0
4930586N03Rik	0	0	0	0	0	0	0	0	0	0	0	0	0	0	0	0
4930587A21Rik	0	0	0	0	0	0	0	0	0	0	0	0	0	0	0	0
4930587E11Rik	0	0	0	0	0	0	0	0	0	0	0	0	0	0	0	0
4930588G17Rik	0	0	0	0	0	0	0	0	0	0	0	0	0	0	0	0
4930588K23Rik	0	0	0	0	0	0	0	0	0	0	0	0	0	0	0	0
4930589L23Rik	0	0	0	0	0	0	0	0	0	0	0	0	0	0	0	0
4930589P08Rik	0	0	0	0	0	0	0	0	0	0	0	0	0	0	0	0
4930590J08Rik	0.911854	0.070329	0.102623	0	1.08301	0.574886	0.051721	0.052873	0.1134	0.102379	0.037124	0.035596	0.058099	0.621196	0.15562	0.065304
4930590L14Rik	0	0	0	0	0	0	0	0	0	0	0	0	0	0	0	0
4930590L20Rik	0	0	0	0	0	0	0	0	0	0	0	0	0	0	0	0
4930591A17Rik	0	0	0.160448	0	0	0	0	0	0	0	0	0	0	0	0	0
4930591E09Rik	0	0	0	0	0	0	0	0	0	0	0	0	0	0	0	0
4930592C13Rik	0	0	0	0	0	0	0	0	0	0	0	0	0.096347	0	0.08374	0.146355
4930593A02Rik	0	0.078691	0	0	0	0	0	0	0	0	0	0	0	0.429223	0	0.04553
4930593C16Rik	0	0	0	0	0	0	0	0.231397	0	0	0	0.113879	0	0	0	0.073177
4930594M17Rik	0	0	0	0	0	0	0	0	0	0	0	0	0	0	0	0
4930594M22Rik	2.38617	4.01084	0.672869	1.98157	0.319164	4.54576	1.13993	1.16285	0.023122	0.055526	0.052065	0.178426	0.477335	0.354462	0.641468	0.077759
4930594O21Rik	0	0	0	0	0	0	0	0	0	0	0	0	0	0	0	0
4930595D18Rik	0	0	0	0	0	0	0	0	0	0	0	0	0	0	0	0
4930595L18Rik	0	0	0	0	0	0	0	0	0	0	0	0	0	0	0	0
4930595M18Rik	0	0	0	0	0	0	0	0	0	0	0	0	0	0	0	0
4930596D02Rik	0.064185	0.064657	1.28566	0	0	0	0	0	0	0	0	0	0	0	0	0
4930596I21Rik	0	0.389997	0	0	0	0	0	0	0	0	0	0	0	0	0	0
4930597A21Rik	0	0	0	0	0	0	0	0	0	0	0	0	0	0	0	0
4930597O21Rik	0	0	0	0	0	0.702943	0	0	0	0	0	0	0	0.546223	0	0
4930598A11Rik	0	0	0	0	0	0	0	0	0	0	0	0	0	0	0	0
4930598F16Rik	0	0	0	0	0	0	0	0	0	0	0	0	0	0	0	0
4930598N05Rik	0	0	0	0	0	0.351472	0	0	0	0	0	0	0.774388	0	0.048349	0.18612
4930599A14Rik	0	0	0	0	0	0	0	0	0	0	0	0	0	0	0	0
4930599N23Rik	0	0	0	0	0	0	0	0	0.035884	0.031925	0.032665	0	0	0	0	0
4931400O07Rik	0	0	0	0	0	0	0	0	0	0	0	0	0	0	0	0
4931403E22Rik	0	0	0	0	0	0	0	0	0.096555	0	0	0	0	0	0	0
4931403G20Rik	0	0	0	0	0	0	0	0	0	0	0	0	0	0	0	0
4931406B18Rik	0	0	0.012381	0	0	0	0	0	0	0	0	0	0.327865	0.041181	0	0
4931406C07Rik	5.09386	4.16464	3.75354	4.22168	15.9928	9.49719	6.40606	2.96548	2.47071	2.50407	2.57696	2.66699	9.84986	9.2739	1.51035	1.29186
4931406G06Rik	0	0	0	0	0	0	0	0	0	0.019155	0	0	0	0.213482	0	0.0251
4931406P16Rik	12.1377	25.6601	34.8213	208.726	65.4402	23.3893	35.7867	68.2969	11.3356	2.94005	3.12271	2.82928	14.0182	16.1636	2.3594	12.1149
4931407E12Rik	0	0.164396	0	0	0	0	0	0	0	0	0	0	0	0	0	0
4931408C20Rik	0	0.014408	0.111084	0	0	0	0	0	0	0	0	0	0	0	0	0
4931409K22Rik	0	0	0	0	0	0	0	0	0	0	0	0	0	0	0	0.008515
4931413I07Rik	0	0	0	0	0	0	0	0	0	0	0	0	0	0	0	0
4931413K12Rik	0	0	0	0	0	0	0	0	0	0	0	0	0	0	0	0
4931414P19Rik	0.150353	0.498821	0.229222	0.280682	0.161358	1.10013	0.143958	0.640483	0.233437	0.355014	0.237658	0.226573	0.339905	0.518559	0.16413	0.188259
4931415C17Rik	0.275881	0.047957	1.58567	0.721555	0	1.84159	0.482242	0.065567	0.012023	0.060107	0.082019	0.084496	0.521203	0.330971	0.095591	0.220704
4931417E11Rik	0	0	0	0	0	0	0	0	0	0	0	0	0	0	0	0
4931419H13Rik	0	0	0	0	0	0	0	0	0	0	0	0	0	0	0	0
4931422A03Rik	0.075736	0	0	0	0	0	0	0	0.31349	0	0	0	0	0	0	0
4931423N10Rik	0	0	0	0	0	0.043148	0	0	0	0.060805	0	0.026573	0	0	0	0
4931428F04Rik	0.241132	0.137538	0.129245	0	3.56849	5.34559	0.783855	0.410895	0.086859	0.203159	0.050503	0.132834	5.12779	8.30879	0.977049	0.76921
4931428L18Rik	0	0	0	0	0	0	0	0	0	0	0	0	0	0	0	0
4931429L15Rik	0.181884	0	0.141032	0	0	0	0.434529	0.36876	0	0	0	0	0	0.193755	0	0
4931429P17Rik	0	0	0	0	0	0	0	0	0	0	0	0	0	0	0	0
4931431B13Rik	0	0	0	0	0	0	0.665448	0	0	0	0	0.038269	0	0	0	0
4931431C16Rik	0	0	0.079773	0.367345	0	0	0	0	0.008307	0	0	0	0	0	0	0.010852
4931440F15Rik	0	0.016398	0	0.015175	0	0	0.052219	0.044639	0	0	0	0.011755	0.042001	0.15252	0.062083	0.054803
4931440J10Rik	0.162072	0	0	0	0	0	0	0	0	0	0	0	0.328004	0.090336	0.05563	0
4931440P22Rik	0.384181	0.47746	0.033878	0.249099	0.297603	0.117157	0	0.311761	0.111477	0.192846	0.17325	0.105841	0.46925	0.109245	0.05295	0.067702
4932411K12Rik	0	0	0	0	0	0	0	0.017205	0	0.011697	0	0	0	0	0	0.011873
4932411N23Rik	0.067898	0.142954	0.288511	0.043803	0	0	0.068506	0.064139	0	0	0.022347	0	0	0	0	0
4932412D23Rik	0	0.017024	0	0	0	0	0	0	0	0	0	0	0	0	0	0.008791
4932413F04Rik	0	0	0	0	0	0	0	0	0	0	0	0	0	0	0	0
4932414J04Rik	0	0.026532	0	0	0	0	0	0.019708	0	0	0	0	0	0	0	0
4932414N04Rik	0.019239	0.423297	0	0	0	0	0	0	0	0	0	0	0	0	0.010682	0.009213
4932415D10Rik	0	0.017509	0.004194	0	0	0	0	0	0.011983	0.006307	0	0.003117	0	0.011019	0	0
4932415M13Rik	0.211951	0	0	0	0	0	0	0	0	0	0	0	0	0	0	0
4932416K20Rik	0	0.054441	0	0	0	0	0	0	0	0	0	0	0	0	0.010555	0.009453
4932422M17Rik	0.140143	0.042757	0.040428	0.359671	0	0	0	0	0.012551	0.03998	0.056225	0.044581	0	0	0.029611	0.031476
4932429P05Rik	0	0	0	0	0	0	0	0	0	0	0	0	0	0	0	0
4932430I15Rik	0.070721	0	0	0	0	0	0	0	0.022773	0	0.008574	0.012741	0	0	0	0
4932431P20Rik	0.053854	0.084742	0	0	0	0	0	0	0	0	0	0	0.020189	0.007572	0	0.005087
4932435O22Rik	0	0	0	0	0	0	0.187006	0	0	0	0	0.064456	0.036828	0.093434	0.038504	0.010402
4932438A13Rik	42.7683	36.4865	42.3179	15.9805	84.8243	57.5089	20.0866	12.1392	6.94112	4.38648	5.37276	5.86666	51.7031	101.054	4.7438	7.54913
4932438H23Rik	2.68527	3.22029	2.62818	2.54937	0	0	0.322177	0.170493	1.21829	1.32774	1.66991	1.68385	0.043602	0.279309	0.07439	0.037125
4932441J04Rik	0.014678	0.394528	0.037737	0.068458	0.274399	3.72312	0.022597	0.087178	0.129632	0.030479	0.164341	0.027412	0.654866	0.730658	0.177888	0.371229
4932443I19Rik	5.89283	6.79243	2.32116	2.46728	0	0.117157	0.695495	0.037082	3.49737	4.10378	2.54423	4.94592	1.35193	0.695722	0.334959	0.326796
4932443L11Rik	0	0	0.017519	0	0	0	0	0	0	0	0	0	0	0	0.12471	0.008489
4932702P03Rik	0.404605	0	0	0	0	0	0	0	0	0	0.014293	0	0	0.545881	0.030522	0.008753
4933400A11Rik	0	0	0	0	0	0	0	0	0	0	0	0	0	0	0	0
4933400C23Rik	0	0	0	0	0	0	0	0.347095	0	0	0	0	0	0	0	0
4933400F21Rik	0	0.145005	0	0	0	0	0	0	0	0	0	0	0	0	0	0
4933400L20Rik	0	0	0	0	0	0	0	0	0	0	0	0	0	0	0	0
4933401B06Rik	0	0	0	0	0	0	0	0	0	0	0	0	0	0	0	0
4933401H06Rik	0	0	0	0	0	0	0	0	0	0	0	0	0	0	0	0
4933402C05Rik	0	0	0	0	0	0	0.821471	0	0	0	0	0	0	0	0	0
4933402C06Rik	0	0	0	0	0	0	0	0	0	0	0	0	0	0	0	0
4933402D24Rik	0	0	0	0	0	0	0	0	0	0	0	0	0	0.116156	0.030131	0
4933402E13Rik	0	0	0	0	0	0	0	0	0	0.016209	0	0	0	0	0	0
4933402J07Rik	0	0	0	0	0	0	0	0	0	0	0	0.027481	0	0	0	0
4933402J10Rik	0	0	0	0	0	0	0	0	0	0	0	0	0	0	0	0
4933402N03Rik	0	0	0	0	0	0	0	0	0	0	0	0	0	0	0	0
4933402N22Rik	0	0	0	0	0	0	0	0	0	0	0	0	0	0	0	0
4933403O08Rik	0	0	0	0	0	0	0	0	0	0	0	0	0	0	0.624284	0.046711
4933404I11Rik	0.382523	0	0	0	0	0	0	0	0	0	0	0	0	0	0	0
4933404K08Rik	0	0	0	0	0	0	0	0	0	0	0	0	0	0	0	0
4933404K13Rik	0	0	0	0	0	0	0	0	0	0	0	0	0	0	0	0
4933404O12Rik	0.674935	0.050295	0.071742	0.66008	0.641777	4.96704	0.288762	0.23305	0.284962	0.160527	0.173796	0.381014	1.82743	1.68266	0.483442	0.772335
4933405D12Rik	0	0	0	0	0	0	3.14321	0	0	0	0	0	0	0	0	0.053528
4933405E24Rik	0	0	0	0	0	0	0	0	0	0	0	0	0	0	0	0
4933405L10Rik	0.348967	0.776539	0	0	0	0	0	0	0	0.023001	0.153084	0	0	0.212514	0	0.051266
4933405O20Rik	0	0	0	0	0	0	0	0	0	0	0	0	0.230571	0	0	0
4933406B15Rik	0	0	0	0	0	0	0	0	0	0	0	0	0	0	0.033826	0
4933406B17Rik	0.952562	0.553918	0.190083	0.198055	0.369801	0.155547	0	0	0.328185	0.299588	0.271223	0.261663	0	0.057032	0.006457	0
4933406C10Rik	0.067461	0.768687	0.421542	0.131488	0	0	0	0	0	0.058299	0.013972	0.02241	0	0	0	0.027653
4933406D12Rik	0	0	0	0	0	0	0	0	0	0	0	0	0	0	0	0
4933406F09Rik	0	0	0	0	0	0	0	0	0	0	0	0	0	0	0	0
4933406G16Rik	0	0	0	0	0	0	0	0	0	0	0	0	0	0	0	0
4933406I18Rik	0	0	1.56165	0	4.01764	2.4603	0.66723	1.50408	0.058138	0	0	0.073322	1.44521	3.49583	0.873811	2.0392
4933406J09Rik	0	0	0	0	0	0	0	0	0	0	0	0	0	0	0	0
4933406J10Rik	0	0	0	0	0	0	0	0	0	0	0	0	0	0	0	0
4933406K04Rik	0	0	0	0	0	0	0	0	0	0	0	0	0	0	0	0
4933406M09Rik	0	0	0	0	0	0	0	0	0	0	0	0	0	0	0	0
4933406P04Rik	0.534757	0.064857	0	0	0	0	0.031614	0	0.020473	0.083364	0.096169	0.024676	0.36878	0.839407	0.115501	0.078271
4933407E24Rik	0	0	0	0	0	0	0	0	0	0	0	0	0	0.048207	0	0
4933407I05Rik	0	0	1.21028	0	0.119618	0	0	0	0	0	0	0	0	0	0	0
4933407I08Rik	0	0	0	0	0	0	0	0	0	0	0	0	0	0	0	0
4933407K13Rik	0.330913	0.494009	0.47599	0.1842	0.920463	0.792475	3.96872	2.08639	0.11659	0.276837	0.093368	0.086139	0.865453	0.619718	0.271346	0.465686
4933407L21Rik	0	0.176645	0.323955	0	0	0.550465	0	0.818044	0.096555	0.258329	0.235806	0.170541	0.139103	1.39297	0.531499	0.378079
4933408A14Rik	0	0	0	0	0	0	0	0	0	0	0	0	0	0	0	0
4933408B17Rik	0.034074	0.374856	0	0.03401	0	0.515423	0.071662	0.109286	0	0.017366	0.0163	0.070122	0	0	0	0.013527
4933408J17Rik	0	0	0	0	0	0	0	0	0	0	0	0	0	0	0.030748	0
4933408N05Rik	1.07734	0.203432	0.039277	0.038103	0	0	0	0	0	0	0	0	0	0.037168	0	0
4933409D19Rik	0	0	0	0	0	0	0	0	0	0	0	0	0	0	0	0
4933409F18Rik	0	0	0	0	0	0	0	0	0	0	0	0	0	0	0	0
4933409G03Rik	0	0	0	0	0	0	0	0	0.038535	0	0	0	0	0	0	0
4933411E02Rik	0	0	0	0	0	0	0	0	0	0	0	0	0	0	0	0
4933411E06Rik	3.70528	2.48352	1.78668	0.512193	0	0.433969	2.08888	1.13227	0.143143	0.121572	0.183989	0.159434	1.38907	0.891252	0.175119	0.076915
4933411E08Rik	0.028459	0	0	0.028084	0	0	0	0.250416	0	0	0	0	0	0	0	0
4933411G06Rik	0	0	0	0	0	0	0	0	0	0	0	0	0	0	0	0
4933411K16Rik	0	0.422768	0	0	0	0	0	0	0	0	0	0.041568	0	0	0	0.019185
4933411O13Rik	0	0	0	0	0	0	0	0	0	0	0	0	0	0	0	0
4933412A08Rik	0	0	0	0	0	0	0.371823	0	0	0	0	0	0	0	0	0
4933412E12Rik	7.34043	4.30934	0.677197	0.098154	1.02995	0.856315	0.460669	0.100145	0.821792	1.0197	1.50157	1.42016	1.07671	0.856602	0.328574	0.274942
4933412E24Rik	0	0	0	0	0	0	0	0	0	0	0	0	0	0	0	0
4933412O06Rik	0	0	0	0	0	1.29962	0.532505	1.80069	0	0	0	0	0.474187	0.830941	0.75931	0.263757
4933413C19Rik	0.338006	0.464748	0.902088	0.227099	0	0	0.095628	0	0.016523	0.080342	0.025896	0.020683	0	0	0	0
4933413G19Rik	0	0.434207	0	0	0	0.048302	0.07009	0.561706	0.034253	0.041065	0.012971	0	0.221502	0.11347	0.130968	0.230586
4933413J09Rik	0	0	0	0	0	0	0	0	0	0	0	0	0	0	0	0
4933413L06Rik	0	0	0	0	0	0	0	0	0	0	0	0	0	0	0	0
4933414I15Rik	0	0	0	0	0	0	0	0	0	0	0	0	0	0	0	0
4933415A04Rik	0.221706	0	0	0.025933	0	0.076765	0.185588	0.084763	0	0.011798	0	0.01823	0.219371	0.188635	0.134683	0.045708
4933415F23Rik	0	0	0	0	0	0	0	0	0	0	0	0	0	0	0	0
4933416C03Rik	0	0.079245	0	0	0	0	0	0	0	0	0	0	0	0	0	0
4933416E03Rik	0	0	0	0	0	0	0	0	0	0	0	0	0	0	0	0
4933416E14Rik	0	0	0	0	0.124718	0	0	0	0	0	0	0	0	0.052727	0	0
4933416I08Rik	0	0	0	0	0	0	0	0	0	0	0	0	0	0	0	0
4933416M07Rik	0	0	0	0	0	0	0	0	0.096555	0	0.076542	0	0	0	0	0
4933416O17Rik	0	0	0	0	0	0	0	0	0	0	0	0	0	0	0	0
4933417A18Rik	0	0	0	0	0	0	0	0	0	0	0	0	0	0	0	0
4933417D19Rik	0	0	0	0	0	0	0	0	0	0	0	0	0	0	0	0.02444
4933417E11Rik	0	0	0	0	0	0	1.66471	0	0	0	0	0	0	0	0	0
4933417G07Rik	0	0	0	0	0	0	0	0.078267	0	0	0	0	0	0	0	0.038097
4933417O13Rik	0.035017	0	0	0	0	1.16814	0	0	0	0.028592	0	0	0.038281	0	0	0
4933421A08Rik	0.189659	0.120238	0	0.028562	0	0	0.065411	0.047817	0	0	0.026769	0	0	0	0.027674	0
4933421D24Rik	0	0	0	0	0	0	0	0	0	0	0	0	0	0	0	0
4933421I07Rik	0	0	0	0	0	0	0	0	0	0	0	0	0	0	0	0
4933421O10Rik	0.421441	0.773183	1.1956	0.590407	2.61154	1.45667	0.204881	0.480951	0.310229	0.238738	0.267705	0.235621	1.09531	1.03395	0.362702	0.533771
4933422A05Rik	0	0	0.387873	0	0	0	0	0	0	0	0	0.03714	0	0	0	0
4933423P22Rik	0	0	0	0	0	0	0	0	0	0	0	0	0	0	0.006579	0
4933424G06Rik	0	0	0	0	0	0	0	0	0	0	0	0.027692	0.096347	0	0	0.073177
4933424H11Rik	0	0	0	0	0	0	0	0	0	0	0	0	0	0	0	0
4933424L21Rik	0	0	1.42585	0	0	0	0	0	0	0	0	0	0	0.038072	0	0
4933424M12Rik	0.243585	0.123382	0	0	0	0	3.439	0.648391	0	0.075502	0.011108	0.132869	0	0	0	0
4933425D22Rik	0	0.084938	0	0	0	0	0	0	0	0	0	0	0	0.252696	0.040749	0
4933425L06Rik	0	0	0	0	0	0	0	0	0	0	0	0	0	0.236641	0	0
4933426K07Rik	0.031389	0	0	0	0	0	0	0	0	0	0	0	0	0	0	0
4933427D06Rik	0	0	0	0	0	0	0	0	0	0	0	0	0	0.18273	0	0
4933427D14Rik	22.9942	7.40464	9.44891	5.63698	1.85108	14.8401	7.59521	12.3166	0.446846	0.771658	2.89351	1.1271	2.59932	8.39302	3.50982	5.3562
4933427E11Rik	0	0	0	0	0	0	0	0.065745	0	0.028071	0.028041	0	0	0	0	0.028863
4933427E13Rik	0	0	0	0	0	0	0	0	0	0	0	0	0	0	0	0
4933427G23Rik	0	0	0	0	0	0	0	0	0	0.250696	0	0.012112	0.121582	0	0	0.074216
4933427I04Rik	0.456116	0	0	0	0	0.031669	0	0.248074	0	0	0.031387	0.033372	0	0	0.011604	0.041026
4933427I22Rik	0	0	0	0	0	0	0	0	0	0	0	0	0	0	0.023354	0
4933427J07Rik	1.15859	0.296396	0.893232	0	0.07872	0	0	0.419157	0.024386	0.015599	0.080379	0.026139	0	0.099328	0.041066	0.011421
4933428C19Rik	0	0	0	0	0	0	0	0	0	0	0	0	0	0	0	0
4933428G20Rik	0.101815	0	0.201236	0	0	0	0	0	0.018255	0	0	0	0	0	0	0.012927
4933428M09Rik	0	0.143599	0	0	0	0	0	0	0	0	0	0	0	0	0	0
4933428P19Rik	0	0	0	0	0	0	0	0	0	0	0.018336	0.057057	0.265747	0	0	0.016638
4933429H19Rik	0	0	0	0	0	0	0	0	0.042996	0.033129	0	0.040326	0	0.109245	0	0
4933430A20Rik	0	0	0.074277	0	0	0	0	0	0	0	0	0	0	0	0	0
4933430H16Rik	0	0	0	0	0	0	0	0	0	0	0	0	0	0	0	0
4933430I17Rik	0	0	0	0	0	0	0	0.01938	0.146679	0.04446	0.064147	0	0	0.153997	0.022975	0.041665
4933430L12Rik	0	0	0	0	0	0	0	0	0	0	0	0	0	0.050327	0	0
4933430M04Rik	0	0	0	0	0	0	0	0	0	0	0	0	0	0	0	0
4933430N04Rik	0	0	0	0	0	0	0	0	0	0	0	0	0	0	0	0
4933431E20Rik	2.35161	3.62269	4.40042	0.778373	13.559	22.6659	5.27289	8.96338	1.17957	1.16606	1.10354	1.35677	27.5092	30.7538	9.0507	7.83917
4933431G14Rik	0	0	0	0	0	0	0	0	0	0	0	0	0	0	0	0
4933431K23Rik	0	0.371619	0	0.104358	0	0	0	0.07955	0	0	0	0	0.105322	0.026792	0.012131	0
4933431M02Rik	0	0	0	0	0	0	0	0	0	0	0	0	0	0	0	0
4933432G23Rik	0	0	0	0	0	0	0	0	0	0	0	0	0	0	0	0
4933432K03Rik	0	0	0	0	0	0	0	0	0	0	0	0	0	0	0	0
4933433F19Rik	0	0	0	0	0	0	0	0	0	0	0	0	0	0	0	0
4933433G08Rik	0	0	0.393748	0	0	0	0	0	0	0	0	0	0	0	0	0
4933433G15Rik	0	0	0.072323	1.25891	2.94658	0	0	0.225131	0.027482	0	0.048354	0.036823	0.1046	0	0.033727	0
4933433G19Rik	0	0	0	0	0	0	0	0	0	0	0	0.03529	0	0	0	0.034936
4933433N18Rik	0	0	1.36725	0	0	0	0	0	0	0	0	0	0	0	0	0
4933434E20Rik	12.096	21.619	13.1371	13.2339	21.5975	37.8132	15.0242	21.8128	22.3939	22.2452	24.0195	28.3098	25.6382	29.9536	11.0958	10.4107
4933434M16Rik	0	0	0	0	0	0	0	0	0	0	0	0	0	0	0	0
4933435F18Rik	0	0	0	0	0	0	0	0	0	0	0	0	0	0	0	0
4933435G04Rik	0	0	0	0	0	0	0	0.056519	0	0	0	0	0	0	0	0
4933436E23Rik	0	0	0	0	0	0	0	0	0	0	0	0	0	0	0	0
4933436H12Rik	0	0	0	0	0	0	0	0	0	0	0	0	0	0	0	0
4933436I01Rik	0	0	0	0	0	0	0	0	0	0	0	0	0	0	0	0
4933436I20Rik	0.47911	0.305516	0.828069	1.97097	0	0	0.429189	0	0.022222	0	0	0	0.274554	0	0	0
4933438A12Rik	0	0	0	0	0	0	0	0	0	0	0	0	0	0	0	0
4933438B17Rik	0	0	0	0	0	0	0	0	0	0	0	0	0	0	0	0
4933438K21Rik	0.394897	0.570754	0.169674	0	0	0	0	0	0	0	0	0.033359	0	0	0.044786	0
4933439C10Rik	8.50911	11.4547	4.35133	7.75187	6.99367	0.048439	1.17223	0.6413	0.539358	0.256714	0.286397	0.310664	2.28734	4.74176	0.484394	0.775407
4933439J24Rik	0	0	0	0	0	0	0	0	0	0	0	0	0	0	0	0
4933439K11Rik	0.320303	0.608501	3.55627	0.669102	0	1.82421	0	0.03949	0.889523	0.354782	0.388494	1.06672	0	0	0.18586	0.034271
4933439N14Rik	0	0	0	0	0	0	0	0	0	0	0	0	0	0	0	0
4933440J02Rik	0	0	0	0	0	0	0	0	0	0	0	0	0	0	0	0
4933440M02Rik	0.071243	0	0	0	0	0	0	0	0	0	0	0.024775	0.038645	0	0.042844	0
5031410I06Rik	0	0	0	0	0	0	0	0	0	0	0	0	0	0	0	0
5031415H12Rik	0	0	0	0	0	0	0	0	0	0	0	0	0	0	0	0
5031425E22Rik	5.47763	11.8886	9.05849	12.8461	4.18202	1.75965	5.30476	3.6875	2.0122	1.57932	2.8163	4.09352	2.10559	3.6434	1.40938	1.60291
5031425F14Rik	0	0	0	0	0	0	0	0	0	0	0	0	0	0.02078	0	0
5031434C07Rik	0	0	0	0	0	0.039957	0	0	0	0	0	0	0	0	0.011399	0
5031434O11Rik	2.08009	3.12287	3.03117	0.542006	0.255998	0.132135	0.039158	1.73735	0.025607	0.061912	0.063736	0.221655	0.687106	0.134599	0.496691	0.435136
5031439G07Rik	9.20789	6.19997	25.4398	8.11658	29.97	25.5773	17.8682	16.7469	2.73965	5.09095	3.47163	7.1045	14.9846	27.01	16.4864	12.3049
5033403F01Rik	0.04138	0	0	0	2.07592	1.79062	0	0	0	0.073162	0	0.028207	0.450625	0	0.019499	0
5033403H07Rik	0	0	0	0	0	0	0	0	0	0	0	0	0	0	0	0
5033404E19Rik	0	0	0	0	0	0	0	0.347095	0	0	0	0	0.867124	0.218489	0.087597	0
5033406O09Rik	0	0	0.81209	0	0	1.23197	0.499555	0.342249	0	0	0	0	0	0.2651	0.147678	0.045414
5033417F24Rik	0.410975	0.41238	0	0.027541	0	0.036237	0	0.396615	0.015352	0.064882	0.074402	0.21243	0.235644	1.26493	0.142506	0.114041
5033421B08Rik	0	0	0.126364	0	0	0	0.190285	0	0	0	0	0	0.419625	0.363088	0.119396	0
5033423K11Rik	0	0	0	0	0	0	0	0	0	0	0	0	0	0	0	0
5033426E14Rik	0	0	0	0	0	0	0	0	0	0	0	0	0	0	0	0
5033426O07Rik	0	0	0	0	0	0	0	0	0	0	0	0	0	0.084919	0.011564	0.040024
5033428I22Rik	0	0	0	0	0	0	0	0	0	0.036655	0	0	0.009555	0.005247	0	0.049444
5033430I15Rik	3.68304	1.48121	1.44403	0.892192	1.25495	0.350662	0	0.115698	0.868995	0.408646	0.535795	0.797152	0.060243	0.211015	1.00488	1.09766
5330411J11Rik	0	0	0	0	0	0.34507	0.051959	0	0	0	0	0	0	0	0.021229	0.019577
5330411O13Rik	0	0	0	0	0	0.037826	0	0	0	0	0	0	0	0	0	0
5330413D20Rik	0	0.200063	0	0	0	0	0	0	0	0	0	0	0	0	0	0
5330413P13Rik	0.84063	0.866727	2.57892	0.466372	0.015412	0.142991	0	0.08081	0.27365	0.259858	0.168029	0.288697	0.407695	0.93131	0.134537	0.098218
5330416C01Rik	0	0	0	0	0.359244	1.33794	0	1.38819	0	0	0	0	0.439258	0.079974	0.011098	0.255189
5330417C22Rik	3.03954	4.01518	0.008715	0	4.26024	3.75042	3.36662	1.56663	0.210037	0.193782	0.759932	0.802159	3.71145	8.20214	2.13306	3.67794
5330417H12Rik	0	0	0	0	0	0	0	0	0	0	0	0	0	0	0	0
5330426L24Rik	0.134647	0	0	0.361982	0	0	0	0.066484	0	0	0.019466	0	0	0	0	0.00907
5330429C05Rik	0	0	0	0	0	0	0	0	0	0	0	0	0	0.115237	0.088333	0.077191
5330434G04Rik	0.367765	1.86684	0.345349	1.31116	0.69806	3.85864	6.96764	3.41948	0.161032	0.103732	0.089479	0.200993	2.33742	3.99142	2.4624	1.54954
5330438D12Rik	0.020016	0.023525	0.641792	4.46096	24.7011	5.27208	2.00169	2.08257	0.583534	0.57587	0.613244	0.821706	4.62342	2.56335	1.59853	1.95168
5330438I03Rik	0.015904	0.036472	0.015389	0	0	0	0	0	0.010068	0.008485	0.014909	0	0	0	0	0.013719
5330439A09Rik	0	0	0	0	0	0	0	0	0	0.028421	0.029089	0	0	0.165143	0.120098	0
5330439B14Rik	0	0	0	0	0	0	0	0	0	0	0	0	0	0	0	0
5330439K02Rik	0.238288	0	0.640822	0.22511	0	0	0.425079	0.125234	0.011581	0	0.009128	0	0.064385	0.11088	0.085368	0.049266
5330439M10Rik	0	0	0	0	0	0	0	0	0	0	0	0	0	0	0	0
5430400D12Rik	0	1.43124	0.471348	0	0	0	0	0	0	0.065006	0.085373	0	0	0	0.067705	0.075422
5430401F13Rik	0	0	0	0	0	0	0	0	0	0	0	0	0	0	0	0
5430401H09Rik	0.290795	0.115997	0	0	0	0	0	0	0	0	0	0	0	0	0	0
5430402E10Rik	0	0	0	0	0	0	0	0	0	0	0	0	0	0	0	0
5430402O13Rik	0	0	0	0	0	1.75736	0	0	0	0.350138	0.335353	0.155699	0.445009	0.109235	0.502439	0.365887
5430402P08Rik	0	0	0	0	0	0	0	0	0	0	0	0	0	0	0	0
5430403G16Rik	1.5916	1.94476	1.56103	1.80498	0.894546	0.249165	1.01655	0.563692	0.451009	0.678962	0.575284	0.388447	0.228212	0.243463	0.110017	0.185374
5430403N17Rik	0	0	0	0	0	0	0	0	0	0	0	0	0	0	0	0
5430405H02Rik	1.0609	1.27283	0.595104	0.23636	0.607474	0.815294	1.35226	2.52923	0.502675	0.278279	0.466262	0.516757	0.757481	1.77444	0.857393	0.786048
5430414B19Rik	0	5.26652	0	0	0	1.6402	0	0	0.289665	0.572104	0	0.227758	0.096347	0.873957	0.334959	0.365887
5430416N02Rik	4.23271	5.40739	0.134412	3.1657	5.60414	11.7098	3.29357	2.44559	0.490882	0.850637	0.860401	1.36272	4.92955	3.63648	2.70072	2.94998
5430419D17Rik	0.05946	0.636329	0.011313	0.098151	0	0	0	0	0.023966	0.030116	0.022442	0.070389	0	0	0	0
5430421F17Rik	0	0	0	0	0	0	0.025448	0	0	0	0	0	0.208506	0	0.011048	0.058422
5430425K12Rik	0	0.67656	0	0	0	0	0	0	0.047032	0	0.035963	0	0	0	0	0
5430427M07Rik	0	0	0	0	0	0	0	0	0	0	0	0	0	0	0	0
5430427N15Rik	0	0.069922	0.0659	0	0	0	0	0	0.012873	0	0.030278	0.0158	0.203066	0.05225	0	0
5430427O19Rik	0.064108	0.022159	0.245013	0	0.298757	0.771423	0	0.288693	0.013339	0.010805	0.082794	0.062768	0.010811	0.04635	0.062027	0.03059
5430431A17Rik	0	0	0	0	0	0	0	0	0	0	0	0	0	0	0	0
5430434I15Rik	0	0	0	0	0	0	0	0	0	0	0	0	0	0	0	0
5430435K18Rik	0	0	0	0	0	0	0	0	0	0	0	0	0	0	0	0
5430437J10Rik	0	0	0	0	0	0	0	0	0	0	0	0.049623	0	0.109245	0.08374	0
5530400C23Rik	0	0	0	0	0	0	0	0	0	0	0	0	0	0	0	0
5530401A14Rik	0	0	0	0	0	0	0	0	0	0	0.006591	0	0	0	0	0
5530601H04Rik	12.5312	18.9255	44.2137	4.26459	13.9077	2.78407	6.3595	4.118	6.23646	5.1608	7.82672	7.07896	3.92059	8.50694	4.05226	4.30823
5730403I07Rik	0	0	0	0	0	0	0	0.08826	0	0	0	0	0	0	0.014629	0
5730405O15Rik	1.22684	0.452913	1.66063	0	0.491663	1.03354	1.50127	0.578492	0.232145	0.0857	0.292617	0.550207	0.980716	1.77218	0.128499	0.063305
5730409E04Rik	1.51444	2.35129	2.45285	2.70621	22.5874	24.8381	7.22987	7.17216	1.1989	1.32012	1.17754	1.53301	24.5396	25.7328	8.07634	8.37579
5730412P04Rik	0.2604	0	0	0	0	0	0	0	0	0	0	0	0	0	0	0
5730416F02Rik	0	0	0	0	0	0	0.918659	0	0	0	0.031513	0	0	0	0	0
5730419F03Rik	0	0	0	0	0	0	0	0	0	0	0	0	0	0	0	0
5730420D15Rik	0.256132	0	0.510176	0	0	0	0	0.149666	0	0.049091	0.024578	0	0	0.196346	0.042785	0
5730422E09Rik	0	0.138635	0	0	0	0	0	0	0	0.012211	0.295909	0	0	0	0.161163	0.022534
5730435O14Rik	0	0	0	0	0	0	0	0	0	0.081729	0.076542	0	0	0	0	0.073177
5730437C11Rik	0	0	0	0	0	0	0	0	0	0	0	0	0	0	0	0
5730455P16Rik	4.12965	6.21598	5.69716	1.44594	8.66962	11.9486	2.71421	5.64376	1.55188	1.37593	2.49026	2.68427	12.7775	24.1447	6.77431	6.60439
5730460C07Rik	0	0	0	0	0	0	0	0	0.016908	0	0	0	0	0	0	0
5730480H06Rik	1.0661	2.53346	4.2554	0.87359	0.81097	5.10924	1.2797	0.978822	1.36347	0.949489	1.0634	0.380564	3.41271	3.99538	0.554219	1.58394
5730507C01Rik	0	0	0	0	0.044604	0.162019	0.066085	0.328548	0.03912	0.13123	0.088206	0.025433	0.733022	1.51707	0.100347	0.104489
5730522E02Rik	0	0	1.17287	0	0	1.17157	0	0.40464	0.073647	0	0.076542	0	4.00995	1.21944	0.361491	0.531349
5730559C18Rik	0.35663	1.06725	0.57294	0.744124	0.081955	0.135427	0.04542	0.020877	0.330844	0.634404	0.323506	0.273565	0.350032	0.184444	0.118182	0.172256
5730596B20Rik	0	0.089903	0	0	0	0	0	0	0	0	0	0	0	0	0	0
5830405F06Rik	0	0	0	0	0	0	0	0	0	0	0	0	0	0	0	0
5830408C22Rik	2.34906	0.740725	1.29827	0	0	0	0.060882	0	0.992968	0.232248	0.164805	0.20695	0	0.074904	0.064153	0.23054
5830411N06Rik	0	0	0	0	0	0	0	0	0	0	0.046706	0.013574	0	0	0	0
5830416I19Rik	0	0	0	0	0	0	0	0	0	0	0	0	0	0	0	0
5830417I10Rik	2.23358	3.25324	2.01315	2.41071	2.72152	1.94324	0.86392	1.16468	0.831794	0.98954	0.482328	0.855139	1.16308	1.28906	0.356841	0.277433
5830418P13Rik	0	0	0	0	0	0.221453	0	0	0	0.027866	0	0	0.024955	0.079749	0	0.040525
5830428M24Rik	5.20281	0.999877	0.085203	0	0	0	0	0	0.371612	0.209308	0.078267	0.691943	0	0	0.08374	0
5830432E09Rik	0	0.014546	0.075583	0.414215	0	1.24329	0	0.666559	0	0.01794	0.024239	0.028468	0	0	0	0
5830444B04Rik	1.64826	0.046846	0	0.387767	1.3423	2.19481	0.636072	0.586426	0	0.036743	0.034298	0.099938	0.134064	0.212563	0.065186	0.077518
5830454E08Rik	0.640529	0	0	0	4.08498	0	0.166808	0	0	0.081729	0.229626	0	1.03678	2.13228	0.251219	0.512241
5830468F06Rik	0	0	0.474677	0.929673	0	0	0	0	0	0	0.019183	0	0	0	0	0
5830473C10Rik	0	0	0	0	0	0	0	0.051767	0	0	0	0	0	0	0	0
5830487J09Rik	0.136904	0.901219	0	0.187523	0.195626	0	0	0.060844	0.016123	0.020462	0.032523	0.031428	0	0	0	0
5930403N24Rik	0.053433	0	0	0	0	0	0	2.30801	0.010293	0.006472	0.034699	0	0.070599	0.215896	1.19385	1.28822
5930412G12Rik	0.243377	0.02862	0.02753	0	0	3.60324	0.126991	0.097884	3.23506	0	0	0.232935	14.1898	2.34407	1.11695	2.7832
5930422O12Rik	0	0	0	0	0	0.540386	0	0	0	0	0	0.150162	0.625917	0.190319	0.08374	0.071059
5930430L01Rik	1.59484	1.93976	1.10279	1.12828	1.05553	1.51918	0.125589	0.15158	0.488415	0.582029	0.434936	0.344012	0.843774	1.5467	0.128485	0.102066
5930435M05Rik	0.050815	0	0	0	0	0	0.505478	0	0	0	0	0	0.079805	0	0	0.008609
5930438M14Rik	0	0.108387	0	0	0	0.170198	0	0.15319	0	0	0.012586	0.041346	0.395558	0	0	0.022111
6030407O03Rik	0	0	0	0	0	1.23951	0	0	0	0.062136	0	0.200589	0.193154	0.376319	0.098318	0
6030408B16Rik	0.287521	0	0	0	0	0.082292	0	0	0.058818	0	0	0.073973	0	0	0.038517	0
6030419C18Rik	1.02348	0.140226	0	0.951211	43.6948	78.8178	13.911	9.1223	0.650706	0.267438	0.404091	0.916112	86.5243	79.4037	9.47384	13.8353
6030440G07Rik	0	0	0	0	0	0	0	0	0	0	0	0	0	0	0	0
6030442E23Rik	0	0	0	0	0	0	0	0	0	0	0	0	0	0	0	0
6030442K20Rik	0.269074	1.07441	0.168517	0.358589	0	0.27311	1.00085	0.135816	0	0	0.036171	0	0	0.665548	0.071334	0.085768
6030443J06Rik	1.56763	0.140917	1.61135	0	0.251675	0.081151	0	0.204832	0.019651	0.123432	0.111395	0.112499	0.61671	0.505939	0.082165	0.011755
6030445D17Rik	0.292091	0	0	0.289247	0.255102	0.620796	0.111056	0.142958	0	0.013705	0.012562	0	0.417976	0.217513	0.109957	0.030468
6030452D12Rik	0	0	0	0	0	0	0	0	0	0	0	0	0	0	0	0
6030458C11Rik	2.9259	3.24735	2.03161	1.86195	3.47332	3.7195	2.35405	2.13969	0.648038	0.71798	0.747815	0.564638	3.5294	5.45801	1.07036	1.4569
6030466F02Rik	0	0	0	0	0	0	0	0	0	0	0	0	0	0	0	0
6030468B19Rik	0	0	0	0	0	0	0	0	0	0	0	0	0	0	0	0
6030469F06Rik	0	0	0	0	0	0	0	0	0	0	0	0	0	0	0	0
6030471H07Rik	0	0	0	0	0	0	0	0	0	0	0	0	0	0	0	0
6030498E09Rik	0	0.164579	0	0	0	2.22599	0	0	0	0	0	0	0	0	0.08374	0
6230400D17Rik	0.792823	0	0.100513	0	0	0.7675	0.36108	0	0.26229	0.146594	0.156877	0	0.84781	1.75035	0.312139	0.123029
6330403K07Rik	0.44655	0.278788	0	0.090679	24.313	55.4885	4.77961	2.69478	0.271958	0.235626	0.123652	0.406145	39.0286	59.913	18.3681	9.9203
6330403L08Rik	0.528017	1.06084	0.234404	0.142053	0.941581	2.30833	0.447768	0.574101	0.226456	0.398809	0.249133	0.324883	1.67175	2.17093	0.622603	0.748819
6330403N20Rik	0	0	0	0.478835	0	0	0	0	0.091437	0	0.037356	0	0	0	0.053062	0
6330409D20Rik	0	0	0	0	0.148802	0.367689	0.442105	0.347095	0	0	0	0	0.8563	1.39379	0.963666	0.503551
6330410L21Rik	0.066728	0	0	0	0.141816	0	0	0	0	0	0	0	0	0	0.037676	0.024323
6330411D24Rik	0	0	0	0	0	0	0.37161	0.469679	0	0	0	0	0.035275	0.036235	0.157458	0.095908
6330418K02Rik	9.99544	11.3706	4.68639	5.18459	10.5649	1.6402	2.67038	0.347095	5.40708	2.69801	3.52736	4.4398	6.57252	4.20491	1.6748	1.65713
6330420H09Rik	0	0	0	0	0	0	0	0	0	0	0	0	0.047195	0.104207	0	0
6330549D23Rik	0	0	0	0	0.423577	5.45061	0	0	0.035826	0	0	0	0.45449	0.215719	0.20472	0.116122
6330562C20Rik	0.360658	0	0	0	0	0	0	1.82407	0.927256	0.163458	0.229626	0	0.289041	0	0	0.164814
6430503K07Rik	0	0	0	0	0	0.080988	0	0	0	0	0	0	0	0	0.155881	0.021112
6430531B16Rik	0	0	0	0	0	0	0	0	0.032838	0.039643	0.145252	0.078741	0	0.276552	0.096422	0.026998
6430548M08Rik	16.6743	9.04268	30.1323	15.7728	65.2274	125.731	48.8337	40.7596	4.93863	4.79048	4.41152	6.61194	92.6517	90.8755	28.9085	25.0924
6430550D23Rik	1.02745	4.3979	0.039254	0	0	0	0.239666	0	0.114346	0.176239	0.120054	0.029953	0	0.075487	0	0
6430562O15Rik	0	0.057175	0	0	0	0	0	0.012806	0	0	0.016229	0	0	0	0	0
6430571L13Rik	0.525525	0.546117	0.127959	0.235198	0.412839	0.50113	0.189121	1.70835	0.309327	0.321363	0.375266	0.550413	1.22055	1.16402	0.2676	0.192361
6430573F11Rik	0.727257	1.40267	0.21502	1.45784	1.06384	7.40727	0.927566	5.09731	0.369277	0.463321	0.575264	0.463252	4.04592	4.91761	1.64658	0.988004
6430573P05Rik	0	0.734551	0	0	0	2.44204	0	0.089316	0.289665	0.491918	0.219462	0.345295	0.544408	1.65092	0.012696	0.212138
6430584L05Rik	0	0	0	0	0.433695	1.15974	0.034776	0.327048	0.019642	0	0.007552	0.011511	0.539849	0.822327	10.5961	0.461661
6430590A07Rik	3.68988	3.79234	7.16494	5.64736	0.171447	0	1.17363	4.1719	0.311659	0.048981	0.457391	0.290819	0.250458	0.220126	0.521104	0.570979
6430628N08Rik	0.4769	0	0	0	0	0.392922	0	0	0	0	0	0	0	0.073851	0.113514	0.008908
6430710C18Rik	0	0.215255	0	0	0	0	0	0.154607	0.076195	0	0	0	0	0	0.054199	0.073177
6530401F13Rik	0	0	0	0	0	0	0	0	0	0	0	0	0	0	0.050717	0.041849
6530402F18Rik	0.258923	0.402949	0.225632	0.044506	1.05061	1.01022	0.86781	0.938448	0.100015	0.104244	0.196789	0.130247	1.23928	1.87627	0.7358	0.835779
6530403H02Rik	0	0	0.06461	0	20.2244	10.9345	0	0	0	0	0	0	3.74875	5.98087	0.932692	1.42949
6530409C15Rik	0	0	0	0	0	0.046193	0	0	0	0	0	0	0.075547	0	0	0.037824
6530411M01Rik	0	0	0	0	0	0	0	0	0	0	0	0	0.05007	0.429739	0.120441	0.031761
6530437J22Rik	0	0	0	0.117319	0	0	0	0	0	0	0	0	0	0	0.085395	0
6720427I07Rik	1.73008	2.32131	2.72979	2.62167	0.845756	2.05148	0.326668	1.49066	0.478513	0.638528	0.940884	1.10327	1.82024	2.1155	0.70121	0.953877
6720483E21Rik	0	0	0	0	0	0	0	0	0.039113	0	0	0	0	0.122899	0.051064	0
6720489N17Rik	3.95908	24.4105	3.52369	0.687201	0.738341	0.768092	3.88868	8.2726	0.818116	1.87323	0.864595	1.09391	0.795587	3.36919	0.610148	0.517034
6820408C15Rik	3.37284	20.9315	2.87122	3.2873	0.596175	0.616779	0.200365	0.352731	3.1256	3.40548	2.47149	2.40559	0.520054	0.506928	0.581789	0.14981
6820426E19Rik	0	0	0	0	0	0	0	0	0	0	0	0	0	0	0	0
6820431F20Rik	44.257	41.2556	33.8161	27.878	40.2502	48.9761	29.734	27.7335	7.95942	7.71811	9.20536	9.67617	38.3904	51.5207	13.1334	12.4076
7330404K18Rik	0	0	0	0	0	0	0	0	0	0	0	0	0	0	0	0
7420426K07Rik	0	0	0	0	0	0	0	0	0	0	0	0	0	0	0	0
7420461P10Rik	0	0	0	0	0	0	0	0	0	0	0	0	0	0	0	0
7420700N18Rik	0	0	0	0	0	0	0	0	0	0	0	0	0	0	0	0
7420701I03Rik	0	0	0	0	0	0	0	0	0	0	0	0	0	0	0	0
7530416G11Rik	0	0	0	0	0	0	0	0	0	0	0	0	0	0	0	0
7530428D23Rik	0	0	0	0	0	0	0	0	0	0	0	0	0.192694	0	0	0
7630403G23Rik	0	0	0	0	0	0	0	0	0	0	0	0	0.305263	0	0	0.041196
8030411F24Rik	0	0	0	0	0	0	0	0	0	0	0	0	0	0	0	0
8030423F21Rik	0	0	0	0	0	0	0	0	0	0	0	0	0	0	0.059785	0
8030423J24Rik	0	0	0	0	0	0	0	0	0	0	0	0	0	0	0	0
8030442B05Rik	0	0	0	0	1.06942	0.536396	0	0	0	0	0	0	0.355481	0	0.058143	0
8030443G20Rik	0	0	0	0	0	0	0	0	0	0	0	0	0	0	0	0
8030451A03Rik	0	0	1.92538	0	0	0	0	0	0.38622	0.18913	0.089024	0.020296	0	0	0	0
8030453O22Rik	0.327371	0	0	0.116791	0.298714	0.305868	0.110847	0	0.019406	0	0.040707	0.085215	0.562387	0.552783	0.540173	0.273127
8030455M16Rik	0	0	0	0	0	0	0	0	0	0	0	0	0	0	0	0
8030462N17Rik	1.05587	0.914092	2.41321	2.32735	7.8113	5.73161	2.21468	2.24629	1.54333	1.76743	1.57992	1.35388	4.57175	6.01372	2.1607	2.70884
8030474K03Rik	0	0	0	0	0	0	0	1.34572	0	0	0.023684	0	0	0	0	0
8430408G22Rik	7.3531	6.47652	23.6888	10.3646	36.6698	8.62372	7.63315	5.56818	0.138373	0.269407	1.02834	1.19928	0.241772	0.561965	0	0.076144
8430419K02Rik	0.960794	0.041668	0	0	0	0	0	0	0	0	0.076542	0	0	0	0.103184	0
8430423G03Rik	0	0	0	0	0	0	0	0	0	0	0	0	0	0	0	0
8430429K09Rik	4.19052	6.08789	5.47397	5.80564	0.756027	3.02667	1.21783	2.54988	0.937081	1.55106	0.983886	1.10714	4.99181	4.215	1.52063	1.84504
8430432A02Rik	0	0.944243	1.3583	0	0	0	0	0	0	0.083557	0	0.132148	0	0	0.087377	0
8430436N08Rik	0	0	0	0	0	0	0	0	0	0	0	0	0	0	0	0
8430437L04Rik	0	0	0	0	0	0	0	0	0	0	0	0	0	0	0	0
9030204H09Rik	0	0	0	0	0	0	0	0	0	0	0	0	0	0	0	0
9030407P20Rik	0.252007	0	0.402727	0.529607	2.94482	3.01455	3.16639	0.1424	0.123309	0.128687	0.106484	0.128963	1.8952	2.54304	0.292366	0.260097
9030612E09Rik	0.164992	0	0	0	0	0.48351	0	0.019559	0.018326	0.044196	0.01349	0.020833	0.300974	1.4906	0.096822	0.146594
9030616G12Rik	0	0	0	0	0	0	0	0	0	0	0	0	0	0	0	0
9030619P08Rik	0	0	0	0	0	0	0	0	0	0	0	0	0	0	0	0
9030622O22Rik	2.24185	0	0	0	0	0	0	0	0	0	0	0	0	0	0.08374	0
9030624G23Rik	0.365469	0	0.025533	1.54479	1.99707	0.386332	0	0.216826	0.015473	0.074427	0.019118	0.037957	0.065753	1.00749	0.072456	0.0394
9030624J02Rik	6.25178	9.42885	4.31438	10.3549	30.4312	36.7257	25.2034	17.8709	2.60991	2.19316	2.23324	3.30758	19.9469	27.8274	5.36966	3.57846
9130008F23Rik	0.859978	0.693578	0.774682	0.556772	0.038319	0	0	0	0.186172	0.117984	0.139037	0.087984	0	0	0	0
9130011E15Rik	1.5369	1.56046	1.69525	0.863541	1.83459	2.25788	1.85255	1.66658	0.578692	0.726829	0.809604	0.703285	1.67625	1.90069	1.10648	1.44452
9130015A21Rik	0	0	0	0	0	0	0	0	0	0	0	0	0	0	0	0
9130015G15Rik	0	0	0	0	0	0	0	0	0	0	0	0	0	0	0.016055	0
9130015L21Rik	0	0	0	0	0	0	0	0	0	0	0	0	0	0	0	0
9130017K11Rik	0	0	0	0	0	0.293006	0	0.035521	0	0.007757	0.014147	0.02623	0.345601	0.107522	0.026164	0.047691
9130019O22Rik	0.495243	0.585577	0.767195	0.179848	1.6577	1.88156	0.514846	0.463047	0.329968	0.206234	0.166108	0.409013	0.347694	0.772038	0.158465	0.118933
9130019P16Rik	0.073871	0	0.031676	0	0	0	0	0.051286	0	0	0	0	0.471821	0.043487	0.039269	0.034449
9130023H24Rik	0.271478	0.138933	0.5329	0.159331	1.19035	0.383499	0.406564	0.33236	0.276668	0.278215	0.413339	0.413096	0.713367	0.589457	0.243996	0.149986
9130024F11Rik	0	0	0	0	1.18151	8.8134	0	3.53979	0.045685	0	0	0.276275	2.87692	5.25028	0	1.54045
9130204K15Rik	0.154721	0	0	0	0	0	0	0	0	0	0	0	0.452544	0	0	0
9130204L05Rik	0	0	0	0	0	0	0	0	0	0	0	0	0	0	0	0
9130208D14Rik	0.059306	0	0.011958	0	0	0	0.199855	0.156459	0	0	0.011037	0	0	0	0	0
9130213A22Rik	0.054912	0	0	0.051308	0.101189	0	0.027073	0.019156	0.015104	0	0.011784	0.034932	0.853584	0.64408	0.024367	0.051227
9130221F21Rik	0.025257	0	0	0	0	0	0	0	0	0	0.068794	0.055319	0.045937	0.172118	0	0
9130221H12Rik	1.81134	2.00322	0.343866	0.712638	6.65573	6.28303	1.61662	1.34236	0.611167	0.831433	0.720179	0.507492	2.72414	3.42101	0.539297	0.473726
9130227L01Rik	0	0	0	0	0	0	0	0	0	0	0	0	0	0.218619	0	0.052411
9130230L23Rik	0.014939	0.106287	0	0	0	0	0	0	0	0	0.076542	0.117643	0	0	0	0
9130230N09Rik	1.12093	2.3041	0	0	0	0	0	0.462793	0.19311	0.326916	0.229626	0.341637	2.21598	0.436978	1.17236	0.658596
9130401M01Rik	4.01082	4.93595	2.12675	1.28273	15.5788	11.0418	6.20461	3.8467	2.51138	2.03214	1.18119	1.97408	10.0296	11.3997	4.97575	5.28528
9130409I23Rik	0	0	0	0	0	0	0	0	0	0	0	0	0	0	0	0
9130410C08Rik	0	0	0	0	0	0	0	0	0	0.021869	0.044871	0	0	0	0	0
9130604C24Rik	0.067674	0.070435	0	0	0	0	0	0.148895	0.101563	0.112854	0.232807	0.042514	0	0.438434	0.355672	0.159117
9230009I02Rik	0	0	0	0	0	0	0	0	0	0	0	0	0.065185	0	0	0
9230019H11Rik	0	0	0	0	0	0	0	0	0	0	0	0	0	0	0	0
9230020A06Rik	0	0	0	0	0	0	0	0	0	0	0	0	0	0	0	0
9230102K24Rik	0	0	0	0	0	0	0	0	0	0	0	0	0	0.088914	0	0.038819
9230102O04Rik	0	0	0	0	0	0	0	0	0	0.081729	0	0.113879	0	0	0.16748	0
9230104L09Rik	0	0	0	0	0	0	0	0	0	0	0	0	0	0	0	0
9230104M06Rik	0.04776	0	0	0	0	0	0.076909	0	0	0.009448	0	0.012915	0	0	0	0
9230105E05Rik	0.085562	0	0.019338	0	0	0	0.022918	0.015194	0	0	0	0	0.018275	0	0	0
9230106D20Rik	0	0	0	0	0	0	0	0	0	0	0	0	0	0	0	0
9230109A22Rik	0	0	0	0	0	0	0	0	0	0.040003	0.058473	0	0	0	0.020992	0.028007
9230110C19Rik	2.36649	3.13883	1.64599	3.75141	4.95741	10.0331	0	1.27588	2.86987	5.71526	4.30358	3.25011	6.23508	3.5596	0.77045	0.765566
9230110F11Rik	0	0	0	0	0	0	0	0	0	0	0	0	0	0	0	0
9230110F15Rik	0	0	0	0	0	0	0	0	0	0	0	0	0	0	0	0
9230111E07Rik	0.091105	0.27839	0	0.406009	0.095084	0	0	0	0	0.138233	0.068519	0.151772	0	0	0	0.055935
9230112D13Rik	0	0	0	0	0	0	0	0	0	0	0	0	0	0	0	0
9230112E08Rik	0.69313	0.966324	1.68166	0.187005	1.53235	0.258639	0.486896	1.15307	0.108411	0.234288	0.110152	0.323352	1.00372	1.49822	0.22982	0.673047
9230112J17Rik	0	0	0.123617	0	0	0	0.169852	0	0	0.027898	0.011228	0	0.226199	0.077608	0.012167	0.104598
9230113P08Rik	0	0	0	0	0	0	0	0	0	0	0	0	0	0	0	0
9230114J08Rik	0	0	0	0	0	0	0	0	0	0	0	0	0	0	0	0
9230114K14Rik	2.51038	1.50391	1.13608	1.07006	0.89281	2.95975	4.00224	0.582979	1.30654	0.711562	1.46435	1.00316	3.62299	2.02298	0.936252	0.912912
9230116N13Rik	0.028209	0.468052	0	0.107556	0	0.373825	0	0.018863	0.050047	0.014088	0.025731	0.081119	0	0.12788	0.039451	0.034179
9230117E06Rik	0	0	0	0	0	0	0	0	0	0	0	0	0	0	0	0
9330020H09Rik	0.605893	0.152783	0.306415	0.326398	0	0.448596	0.124696	0.033284	0.168964	0.051535	0.164372	0.085786	0.508462	0.208813	0.098036	0.081746
9330102E08Rik	0.299429	0.236942	0.083581	0.602513	2.52957	1.55364	0.54132	1.31642	0.173997	0.12452	0.055617	0.085387	1.71156	2.19728	0.947846	1.0914
9330104G04Rik	0	0	0	0	0	0.266757	0.818101	0.226069	0.065674	0.018373	0	0	1.04641	0.859078	0.083567	0.096737
9330111N05Rik	0.381167	0.281781	0	0	0	0.244478	0	0.045884	0.023447	0.039457	0.033273	0.368798	0	0.140921	0.076177	0.029732
9330118I20Rik	0	0	0	0	0	0.009286	0.04778	0	0	0.006701	0	0	0.087753	0.130726	0.105745	0.049477
9330121J05Rik	0	0	0	0	0	0.257011	0	0.040544	0.048319	0.020113	0.017114	0	0.158401	0.231511	0.094814	0.116521
9330132A10Rik	0.223955	1.01064	0.550497	0.914327	11.3834	15.9078	5.18317	3.64145	0.279438	0.071755	0.123792	0.220282	15.3004	21.2806	5.76176	7.53825
9330136K24Rik	0.457813	0.033123	0.18426	0.062747	0	0	0	0.045894	0	0.015599	0.089255	0.092272	0	0.056673	0.029642	0.049539
9330151L19Rik	0.79689	1.14486	2.48919	2.3077	2.81226	2.28317	0.06602	0.795671	0.312976	0.242698	0.366075	0.541489	2.22444	4.30656	0.778079	0.596424
9330154J02Rik	0	0	0	0	0	2.50121	0.45822	0.02399	0.030599	0.016994	0.088126	0.03692	0.055581	0.134527	0.1296	0.058711
9330154K18Rik	0	0	0	0	0	0	0	0	0	0	0	0	0	0	0	0
9330158H04Rik	0	1.64579	1.39896	0	0.610214	0	0.068067	0.708856	0	0	0	0	0.029741	3.01992	1.71401	0.065956
9330159F19Rik	0.400817	0.070176	0.339131	0.099045	4.4715	5.76804	2.00689	2.5722	0.284868	0.076886	0.043678	0.287803	9.96184	12.854	5.5158	5.26723
9330159M07Rik	8.38554	2.26254	1.45646	0.908595	0.097062	0.693781	0.123972	1.0271	0.414877	0.173202	0.944405	0.343392	1.96442	1.51293	0.660192	0.659217
9330160F10Rik	0.208393	0.103641	0.077153	0.068571	0.290332	0.514968	0	0.020081	0.073342	0.058775	0.037547	0.122002	0.372123	0.580496	0.084138	0.0272
9330161L09Rik	0.058716	0.754723	0.196661	0	0	0	0	0	0	0.063484	0.021589	0.03284	0.312326	0.395105	0.113572	0.034394
9330162012Rik	0.244602	0.275111	0.128668	0.084041	0	0.500431	0.479899	0	0.081521	0.102267	0.096052	0.126086	0.166904	0.359955	0.067463	0.063414
9330162B11Rik	0.074693	0	0.195359	0	0	0	0	0	0	0	0	0	0	0	0	0
9330171B17Rik	0	0	0	0	0	2.02326	0	0.015347	0	0	0	0.016839	0.274139	0.379968	0.167348	0.093046
9330175E14Rik	0	0	0.095251	0	0	0	0	0	0	0	0.004772	0.00721	0	0	0	0.005049
9330175M20Rik	0	0	0.055335	0	0	0.085671	0	0	0	0	0	0	0.072472	0	0	0
9330178D15Rik	0	0.12047	0	0	0	0	0	0	0	0	0	0	0	0	0	0
9330179D12Rik	0.251941	0	0	0.176167	3.60559	2.3683	0	0	0.158953	0.132979	0.150233	0.229213	1.71943	0.809533	0.269803	0.368526
9330182L06Rik	0.67429	2.06197	0.045656	1.10818	16.4045	3.39965	1.51007	3.57591	0.445229	0.567858	0.282778	0.579185	8.59686	9.92893	5.60351	3.77213
9330182O14Rik	0	0	0	0	0	0	0	0.072218	0	0	0	0	0	0	0	0
9330185C12Rik	0.84224	6.3334	2.09637	0	0	0	0	0	1.42651	1.2866	1.05454	1.04538	0.069848	0.223863	0.078277	0
9330198I05Rik	0	0	0	0	0	0	0	0	0	0	0	0	0	0	0.048656	0.120612
9330198N18Rik	0.049825	0	0	0	0	0	0	0	0	0	0	0	0.031217	0	0.027006	0
9330199G10Rik	0	0	0	0	0	0	0	0	0	0	0	0	0	0	0	0
9430002A10Rik	0	0	0.36632	0	0	0	0	0	0.061592	0	0.044599	0	0.075925	0.26387	0	0.044489
9430007A20Rik	0	0	0	0	0	0	0	0	0	0	0	0	0	0	0	0
9430015G10Rik	0.121181	1.74933	4.7987	6.98895	1.04907	4.26048	2.89654	1.00093	0.191474	0.210393	0.269118	0.235319	2.01357	2.60049	0.847183	0.680907
9430018G01Rik	0	0	0	0	0	0	0	0	0	0	0	0	0	0	0.0243	0
9430021M05Rik	0	0	0	0	2.6497	0	0	1.41976	0	0	0	0	1.58823	1.86859	0.851566	0.689929
9430024E24Rik	0.160132	0	1.44403	0	0	0	0	0	0	0	0	0	0	0	0	0
9430025C20Rik	0.129112	0	0.15426	0	0	0	0	0	0.019195	0.031293	0	0	0	0	0	0
9430037G07Rik	0.645927	0.071565	0.359721	1.13437	0.032685	0.40951	0.233977	0.277094	0.107808	0.136004	0.109631	0.074165	0.118003	0.349848	0.253787	0.109343
9430038I01Rik	0.320265	0.093878	11.5573	1.04379	0.401505	2.93929	0.66723	0.298808	0.311892	2.05872	0.932893	1.00847	0.378669	2.85772	1.00698	0.277807
9430041J12Rik	0.211882	0.571219	0	0	0	0.962343	2.81493	0.931858	0.090788	0.022725	0	0.038263	1.01659	1.2436	0.470215	0.243911
9430060I03Rik	0	0	0	0	0	0	0	0	0.013015	0	0	0	0	0.084705	0.039362	0.021105
9430065F17Rik	0.221719	1.23096	1.75479	1.30816	0	0	0.110495	0.388321	0.033457	0.769071	0.113493	0.494297	0.158315	0.166997	1.14405	2.00586
9430069I07Rik	0	0	0	0	0	0	0	0	0	0	0	0	0	0	0	0
9430073C21Rik	0	0	0	0	0	0	0	0	0	0	0	0	0	0	0	0
9430078K24Rik	0	0	0	0	0	0	0	0	0	0	0	0	0.46392	0.218489	0.039582	0
9430085M18Rik	0	0	0	0	0.089802	0.033541	0	0	0.024016	0.057999	0	0	0.210369	0.184132	0.090598	0.224646
9430091E24Rik	0.551509	0.082782	0	0	0	0	0	0.663992	0.146029	0.178955	0.176199	0.096885	0.709854	0.730005	0.203146	0.242526
9430093N23Rik	0	0	0	0	0	0	0	0	0	0	0	0	0	0	0	0
9430097D07Rik	0	0	0	0	0	0	0.03368	0.069563	0	0	0	0	0	0.271707	0.015137	0.013317
9430098F02Rik	0.04403	0.361361	0	0	0	0	0	0	0.012807	0.010423	0	0	0	0	0	0.044783
9530002B09Rik	0	0	0	0	0	0	0	0	0	0	0	0	0	0	0	0
9530003J23Rik	0.76201	0	0	0	0	0	0	0	0	0	0	0	0	0	0	0
9530014B07Rik	0	0	0	0	0	0	0	0	0	0	0	0	0	0	0	0
9530018F02Rik	0	0	0	0	0	0	0.130548	0.228187	0.016896	0.013563	0.051669	0.020831	0.114233	0.226244	0.066467	0.049481
9530020I12Rik	0.154315	1.07496	0.090652	0	0	0	0	0	0.116574	0.223579	0.120728	0	0	0	0	0
9530026F06Rik	0	0	0	0	0	0	0	0.08822	0	0	0	0	0	0.0905	0	0
9530026P05Rik	1.85038	6.92914	6.92154	6.73505	2.27909	0.813509	10.8501	1.86809	0.921964	0.763243	0.918975	1.18102	0.592957	0.516506	0.874197	0.626251
9530027J09Rik	0	0	0	0	0	0	0	0	0	0.01391	0	0	0	0.038955	0.014252	0
9530034A14Rik	0	0	0	0	0	0	0	0	0	0	0	0	0	0	0	0
9530034E10Rik	0	0	0	0	0	0	0	0	0	0.081729	0	0.341637	0	0	0	0
9530036M11Rik	0	0	0	0	0	0.046794	0	0.354135	0	0	0	0	0	0	0	0
9530036O11Rik	0	0	0.288971	0	0	0.061007	0	0.031091	0.012333	0	0.009357	0	0.227427	0.109399	0.103118	0.070312
9530046B11Rik	0	0	0	0	0	0	0	0	0.046214	0	0.037472	0	0	0	0.054628	0.043042
9530050K03Rik	0	0	0	0	0	0	0	0	0.026686	0	0	0	0	0	0	0
9530051G07Rik	0	0	0	0	0.078637	0	0	0.048004	0.010867	0.017596	0.016606	0.012682	0.033816	0.053704	0.050742	0.076716
9530052C20Rik	0	0.895633	0.0745	0	0	0	0	0.562777	0.074676	0.241306	0	0.049766	0	0	0	0.033864
9530052E02Rik	0.034832	0.346631	0.096296	0	0	0	0.484757	0	0.036382	0.030894	0.031933	0.048946	0	0	0.131788	0.051689
9530053A07Rik	0	0.038147	0	0.115756	0	0	0	0	0.021616	0.024111	0.022295	0.016755	0.068579	0.018375	0	0
9530059O14Rik	0.301992	0.113249	0.053412	0	0.027229	0.38725	1.17579	3.09318	0.009885	0.015542	0.014947	0	0.56917	0.700778	0.789643	1.24496
9530062K07Rik	0.094914	0	0.109892	0	0	0	0	0.231397	0.042684	0.257246	0.038846	0.173549	0	0.612877	0.283783	0.2329
9530068E07Rik	30.5301	36.2231	9.52899	15.3992	38.2075	16.5918	13.3831	21.1174	38.908	31.5338	29.1758	33.8196	14.4618	17.4097	11.5788	8.62364
9530077C05Rik	1.32265	0.373414	2.89431	1.60437	2.80507	6.54231	0.999402	0.357789	1.09063	1.64819	1.06804	1.22185	1.13074	2.13584	1.41186	1.64357
9530080O11Rik	0	1.82069	0	0	0	1.03119	0	0.101394	0.019721	0.016261	0.029649	0.048041	0.048828	1.28131	0.189015	0.294601
9530082P21Rik	1.21901	1.72403	1.3818	0.766549	2.13564	1.46587	1.89633	1.43	0.145751	0.314802	0.15279	0.153955	0.0888	0.552382	0.082849	0.090538
9530097N15Rik	0	0	0	0	0	0	1.83488	0	0	0	0	0	0	0	0	0.064255
9630001P10Rik	0.02934	0	0	0	0	0	0	0	0	0	0	0	0.332583	0.285007	0.032	0.012947
9630002D21Rik	0	0	0	0	0	0	0	0	0.036887	0.014833	0	0	0.163349	0.186133	0.044352	0
9630013D21Rik	0	0	0	0	3.67916	0	0	0	0	0.022746	0	0	0	0.221017	0	0.012506
9630013K17Rik	0	0	0	0.201408	0	0	0	0	0	0	0	0	0	0	0	0
9630015K15Rik	0	0	0	0	0	0	0	0	0	0	0	0	0	0	0	0
9630028B13Rik	0.435864	0	0	0	0	0.010563	0	0.012108	0	0.016197	0.022872	0	0.073537	0.181466	0.059356	0.04187
9630028H03Rik	0	0	0	0	0	0	0	0	0	0	0	0	0	0	0	0.011806
9630041A04Rik	0	0	0	0	0	0	0	0	0	0	0	0	0	0	0	0
9830004L10Rik	0	0	0.160448	0	1.93442	0	0	0	0.096555	0	0	0	0	0	0	0
9830107B12Rik	0	0	0	0	0	0	0	0	0	0	0	0	0	0	0	0
9830132P13Rik	0.096076	0.296125	0.093756	0	0.101111	0.096279	0.098616	0	0	0.007868	0.007591	0	0	0.048757	0	0.008004
9830144P21Rik	0.01498	0.031135	0	0.097746	0	0	0	0	0	0	0	0	0	0	0.017176	0.024584
9930004E17Rik	1.77566	0.165906	0	0	0.300003	1.18102	0	0	0	0	0.308637	0	0	1.21138	0.084415	0
9930012K11Rik	0	0.338657	0.280323	0.074668	0.502355	3.53504	0	0.29048	0.072117	0.011759	0.05509	0.171111	0.479636	0.462756	0.082022	0.062363
9930014A18Rik	0.751939	0.348334	0.2492	0.249381	0	0.571318	0.130354	0.015432	0.477361	0.601134	0.566556	0.687924	0.381377	0.437571	0.092465	0.034655
9930021J03Rik	4.00972	5.66519	3.7528	2.92973	6.87379	8.0836	5.09037	8.60591	1.57844	2.38633	1.8914	2.01277	9.62661	11.7662	4.26174	4.32179
9930022D16Rik	0	0	0	0	0	0	0	0	0	0	0	0.0197	0	0	0	0
9930038B18Rik	0	0	0	0.156589	0.273611	0	0.019253	0.041728	0	0	0	0	0	0	0.010424	0
9930104L06Rik	0.190609	0.766868	0.591254	0.293773	1.68998	1.27857	0.299383	1.49255	0.246824	0.269739	0.203434	0.250404	1.27584	1.3069	0.700192	0.638868
9930111H07Rik	0	0	0	0	0	0	0	0	0	0	0	0	0	0	0	0
9930111J21Rik1	1.1752	2.98252	3.42064	0.83163	6.46592	0.79848	1.5385	2.34225	0.542189	0.501735	0.585811	0.469409	0	0.160835	0	0.007783
[truncated: 47,673 more rows]

## Sheet: C) Cortical BBB transcripts
Gene	WT_Cortex	WT_ChoroidPlexus	Mutant_Cortex	Mutant_ChoroidPlexus
0610040J01Rik	10.6041	1.7919	4.04121	1.32745
Abca9	19.6325	1.97089	8.96493	0.761804
Adam10	76.5171	14.286	25.74	14.146
Adgre1	19.6509	2.15919	6.84438	2.11672
Agps	40.7077	4.45369	5.3834	9.72121
Aif1	106.123	6.10998	62.9842	12.6197
Aim2	21.0755	1.27165	16.6845	0.536032
Angptl7	12.3277	0.376126	2.82841	0.594912
Apbb1ip	28.6314	1.11666	8.95344	2.75647
Apcdd1	55.7555	0.527409	70.2047	40.6431
Arhgap25	27.6852	2.18067	7.6522	5.30803
Arhgdib	136.416	4.53576	39.0978	7.74456
Bin2	236.833	5.71849	43.962	2.98506
Blnk	12.076	0.719016	6.00653	1.83087
Bmp2k	21.7348	4.46049	9.48254	4.58503
Btk	19.6064	1.18909	2.23488	0.389085
C1qa	405.797	21.6419	240.673	39.1408
Cables1	15.9358	1.81893	10.2403	3.89911
Car4	272.33	28.2722	241.893	86.3089
Ccdc115	16.6656	2.22499	3.33199	1.05316
Ccl6	12.3057	1.78834	5.73196	4.11096
Ccnd1	25.8012	4.43116	8.51276	7.22797
Ccr5	74.0114	3.43293	12.46	1.02899
Cd180	18.5661	0.533029	2.75231	0.873105
Cd300c2	23.8777	1.43449	16.5738	1.34436
Cd33	40.2056	1.94722	12.3417	1.24259
Cd37	19.3044	0.757221	15.0483	2.26103
Cd53	136.677	1.16362	11.7341	1.58299
Cd84	14.1714	1.45773	9.10808	6.43752
Cd9	74.3652	12.2155	24.7213	13.1603
Cebpa	33.6633	1.20189	6.1678	1.68103
Chd7	15.1061	2.40808	5.23264	4.17214
Cldn5	139.804	4.70278	56.9721	40.8262
Clec4a2	12.9285	0.080066	8.48089	0.308175
Clec5a	49.7622	1.42123	14.3976	1.84988
Clic1	41.8149	9.69728	23.8659	13.3525
Cmtm6	167.629	4.88201	28.7535	9.51927
Cotl1	490.669	75.3987	281.37	109.045
Cr1l	42.604	5.8759	25.6864	14.4705
Creg1	61.7596	5.70039	21.0065	5.93967
Crybb1	65.7862	0.473237	40.6967	0.829469
Csf1r	272.059	13.0713	136.507	9.93274
Cst3	10363.4	264.416	4224.18	244.306
Ctsb	206.987	30.401	73.1086	39.0695
Ctsh	126.348	10.6212	99.4087	16.7636
Ctss	1278.88	54.7604	683.172	78.2213
Ctsz	144.605	17.835	33.219	23.8571
Cx3cr1	117.18	5.5422	60.2126	5.90361
Cyba	59.8054	7.83978	41.8929	19.3628
Dock10	32.9489	2.25719	13.1191	1.70657
Edem1	43.4201	5.03543	20.8407	7.50833
Edn3	16.864	1.14289	18.923	1.63263
Egfl8	22.9837	3.42628	7.20322	4.53118
Epb41l2	325.66	28.0555	246.191	65.4889
Erlin1	33.4898	1.95758	13.1142	22.6804
Esr1	12.6454	2.65973	9.39327	9.03026
Fcgr2b	27.7433	3.08753	18.4878	5.29499
Fcrls	311.816	16.0576	62.0483	8.05262
Fermt3	16.0884	1.99301	7.28727	1.08997
Fmnl3	26.2335	3.59171	10.1709	9.69631
Gal3st4	24.0061	0.035926	2.7764	0.635436
Gbp3	18.6971	2.7363	6.36333	5.85649
Gbp5	11.6768	1.36593	3.49834	4.11701
Git2	239.653	24.2312	107.811	55.5617
Gjc1	24.6631	2.74108	13.665	25.0475
Gkn3	33.4129	4.40471	9.021	1.52909
Gm21970	12.6499	0	3.54027	0
Gmip	27.6959	3.41921	13.846	9.0883
Gna15	16.2742	1.21776	14.0866	2.42763
Golm1	96.14	4.29436	51.0951	12.9556
Gpr34	102.071	2.09514	28.3453	1.34169
Grap	30.6976	2.33525	11.3826	7.90826
H2-T24	27.3004	2.97541	14.9341	4.6267
H3f3b	148.458	25.0033	61.0672	33.003
Havcr2	35.9505	1.35985	21.8759	2.13308
Hexa	96.8023	8.15781	16.2674	10.3361
Hexb	1299.66	16.47	216.903	23.4737
Hhex	15.21	1.82349	4.0151	5.13026
Hmgcs2	24.7711	0.5835	13.3962	1.7331
Hpgd	38.061	4.36588	5.08666	2.65503
Hpgds	24.5124	2.21028	12.1973	3.40918
Ifngr1	106.384	20.0124	74.5592	20.021
Ikzf1	34.1896	0.990959	16.1101	0.359271
Il10ra	10.7302	1.05781	6.01416	1.297
Inpp5d	77.1735	10.486	43.5481	7.836
Irf8	27.3681	1.57193	16.1036	8.04149
Itgam	49.283	1.68482	31.8618	2.4739
Itgb2	35.0521	1.54083	12.7852	2.96984
Itm2a	280.179	11.6793	142.003	95.5474
Itpr2	17.0381	2.29816	8.07076	6.87562
Kctd12	73.1546	6.31859	23.76	15.0433
Khk	19.6897	2.19169	10.2618	2.28105
Klf6	44.9665	6.59024	19.842	10.4043
Lag3	37.089	0.169187	6.61398	0.010633
Lair1	60.1891	3.59167	27.7819	2.26965
Laptm5	159.803	18.973	104.059	9.3576
Lcn2	15.7715	2.15407	79.7784	25.0987
Lcp1	82.2694	3.44661	19.4739	6.66504
Lcp2	25.246	0.76419	37.1682	2.24639
Lgmn	412.146	24.9814	87.2707	24.0071
Lhfpl2	13.3437	2.68678	12.2122	1.64285
Lims1	31.0648	2.59238	11.9734	5.35525
Lmo2	109.36	15.04	35.6475	55.0757
Lpcat2	52.921	3.63935	12.6611	5.98062
Lpcat3	42.1443	6.43881	12.7186	5.84111
Ly6c1	796.564	90.3642	884.217	353.367
Ly86	192.869	7.25541	70.8587	9.92981
Lyar	30.3399	5.10903	15.0926	11.6029
Mafb	13.1095	1.12417	9.12206	3.38895
Maoa	16.5069	3.28851	11.8181	5.5897
Mertk	58.1269	2.93855	10.3921	5.08719
Mfng	15.2402	1.43467	4.46728	7.3468
Mfsd1	39.3637	4.52906	13.8669	6.63126
Mpeg1	39.98	4.84594	20.4954	6.99337
Mylip	17.4774	2.85993	9.24037	6.12526
Ncf1	50.4955	3.17982	42.1521	3.24849
Nckap1l	37.5701	1.74951	10.5495	1.92704
Net1	103.073	10.4984	278.713	145.012
Nkd1	27.8452	0.29331	33.5475	20.5924
Olfml3	74.8846	1.56023	14.6417	2.53917
Osgep	44.9516	5.9276	13.3742	6.89245
P2ry12	415.039	2.75296	99.0264	2.98936
P2ry13	89.0906	0.540199	13.9357	0.966054
Pakap	12.5505	1.49364	6.79361	4.05979
Pald1	21.0793	1.1756	9.01186	3.03839
Parvg	35.6775	0.314128	5.05994	2.15164
Pglyrp1	111.049	1.47898	148.439	29.0047
Plat	53.1006	4.24285	53.9879	8.55039
Plau	12.5723	1.82433	1.69808	0.774629
Pld4	24.9182	4.19286	11.9105	3.24145
Plek	33.0344	1.24394	14.9361	4.63147
Plekho1	60.4295	11.0966	42.8308	23.95
Ppfia4	18.1188	0.849403	12.3505	1.84647
Ptgs1	49.7043	4.00754	20.1412	3.12127
Pycard	15.6202	1.1255	4.53852	2.46293
Rab32	11.0648	0.500228	1.15926	0.608868
Rasgrp3	34.4667	4.87145	18.6231	11.5276
Rcbtb2	50.0433	3.57124	18.952	10.1841
Rgs10	255.124	15.4647	175.014	18.4544
Rnase4	131.91	3.74986	34.5268	3.97196
Rnf113a2	13.1984	2.6794	4.21396	3.02392
Rpf1	23.5613	3.50942	15.178	5.5527
Samsn1	14.031	1.4993	5.04589	1.45453
Sbf2	44.5514	7.08505	9.868	6.86093
Selenop	813.704	41.9363	443.175	358.463
Selplg	223.306	8.4491	243.825	6.71597
Sh2b2	42.7635	0.0285335	12.9088	0.701477
Sh3glb1	94.3184	12.2318	34.5251	25.1793
Siglech	288.55	4.09154	116.171	5.42631
Skap2	55.2072	4.2313	16.7476	9.48954
Sla	40.2127	1.74039	9.58035	2.09461
Slc11a1	14.2001	0.960571	7.134	1.30663
Slc15a3	20.0194	0.378858	2.58195	1.74675
Slc16a1	29.5103	2.05203	14.2807	2.62433
Slc22a8	26.3065	3.03631	16.6684	2.79323
Slc29a3	30.7527	0.937991	5.0238	0.714669
Slc2a1	1036.83	24.6635	531.383	177.239
Slc35f2	15.9879	0.282084	6.88284	5.20063
Slc38a5	37.5831	0.241274	15.2872	2.35883
Slc52a3	13.3994	0.675911	6.10985	1.77613
Slc6a6	84.6362	11.4231	54.5967	19.0003
Slco1a4	290.382	23.4743	188.151	80.9424
Smurf1	14.3304	1.94539	8.61747	4.33508
Snx29	24.1163	4.35527	7.92551	1.88744
Sparc	1139.83	138.098	459.822	293.055
Sptb	630.425	53.4947	664.073	51.6216
Sptbn4	64.821	1.59172	42.5954	1.80674
Srsf9	68.1994	9.12227	24.5115	17.3376
St3gal6	101.459	13.2254	51.0223	16.2594
Tbc1d4	22.762	1.18247	39.5655	8.79542
Tgfbr1	188.27	8.86153	37.1298	6.18936
Tifa	11.961	1.59974	2.15565	2.2295
Tm4sf1	199.672	30.0936	48.8927	97.9293
Tmem119	176.72	1.7844	48.6235	3.90885
Tmem173	22.5671	0.346484	3.72616	1.13104
Tmem206	17.4844	1.24134	1.72733	1.32779
Tmsb4x	3328	305.611	1300.51	697.176
Trim47	30.4572	3.11391	13.5735	10.0116
Usp53	45.9613	4.95688	65.8248	29.5675
Vamp3	33.2372	6.61817	15.0347	5.97386
Vav1	20.1492	0.778495	16.095	2.12081
Vhl	21.9109	4.27036	15.1594	6.44877
Vrk1	17.0408	1.85174	3.32896	1.73017
Wnk1	560.193	127.269	252.558	119.219

## Sheet: D)WT Choroid Plexus transcripts
Gene	WT_Cortex	WT_ChoroidPlexus	Mutant_Cortex	Mutant_ChoroidPlexus
2010111I01Rik	16.7427	48.9478	12.7416	54.939
2810474O19Rik	6.60474	14.9522	4.85469	10.8972
Adgrv1	2.37527	11.3424	0.330663	7.09678
Ahnak	11.7357	31.9195	30.9923	32.4114
Akap8	9.28882	12.6531	7.46983	10.4083
Akap8l	18.8636	31.9529	9.92198	21.9875
Ampd2	18.4843	25.0844	6.62978	10.4398
Anapc1	19.2389	25.2019	10.7116	13.4079
Ankhd1	53.4198	82.5367	44.632	75.2791
Ankrd24	16.1629	17.8648	6.3521	10.4019
Appl2	57.6845	53.3467	29.8844	32.1381
Arglu1	45.7056	90.1474	63.613	56.1572
Arhgap17	11.8028	20.5968	13.9391	15.1376
Ascc3	17.5226	15.8086	10.3385	9.05218
Asxl2	12.1044	12.8925	8.771	8.69335
Atad2b	9.40478	14.2642	7.00445	7.97579
Atg7	9.48277	11.4578	3.34857	11.1297
Atp2b4	13.9597	16.7099	10.6238	8.18528
Atrx	388.461	796.912	249.992	373.85
Bad	7.50338	74.406	7.07483	63.7489
Banp	5.09771	14.265	6.87372	6.69035
Baz1b	31.0689	27.3554	18.2499	19.0741
Bdp1	26.0804	25.5438	11.9791	16.5605
Birc6	52.2485	505.735	81.1162	399.475
Bod1l	16.6872	58.005	20.4183	60.6692
Brca2	2.17957	22.7822	6.02264	8.12621
Brd8	17.0823	48.8167	19.8971	18.9916
Brpf3	5.52966	11.333	8.93382	11.6372
Catip	1.74211	17.7148	0.267418	14.3958
Ccdc114	0.0227265	20.3101	1.11588	16.0754
Ccdc162	4.35947	13.556	0.638428	12.9513
Ccdc187	0.379633	10.8651	0.164526	4.50621
Ccdc191	23.1187	132.316	6.53652	75.0895
Ccdc24	4.32917	13.3263	0.768751	7.79981
Ccdc39	5.95019	38.9774	3.24295	25.276
Ccnl2	11.8261	17.1545	6.14211	15.8511
Cd24a	27.9769	82.4264	2.59	37.4163
Cd300lg	1.09227	25.1788	1.1097	13.7481
Cd74	6.37683	74.1106	13.5681	99.7281
Cdk11b	39.6475	98.6253	76.9357	47.6341
Cdk12	20.7672	28.1352	13.158	14.8707
Cdk13	24.4408	115.72	99.544	80.9261
Cep162	5.6866	63.1973	23.0336	35.0021
Cep192	4.80632	15.0593	3.81069	2.44092
Cep250	12.2054	21.6044	9.34094	15.8968
Cep290	3.6185	33.7667	6.17506	13.5827
Cep295	14.8227	22.8721	9.08865	9.19765
Cep350	39.8717	258.738	64.4045	122.677
Cfap43	0.140701	29.1893	0.78691	28.8203
Cfap44	0.41785	59.1212	0.379472	38.1339
Cfap54	3.13425	22.0796	3.71007	24.2974
Cfap65	0.104753	14.2108	0.101113	9.7456
Cfap69	5.61208	44.5762	1.05009	54.3363
Cfap74	4.21806	24.6227	2.21798	12.0881
Cgn	1.31563	15.477	1.50766	4.57928
Cgnl1	11.2184	743.103	45.3928	239.349
Chd2	71.5861	104.361	67.7308	64.8874
Chd6	47.8329	58.6828	29.7304	43.4994
Chkb	5.50967	26.7109	9.68279	17.7742
Clasrp	6.26897	17.7592	4.70915	6.33842
Clk1	40.6769	58.1993	21.6613	64.175
Clk4	25.5467	30.9677	18.3705	38.0682
Clmn	50.6175	85.5639	21.2057	35.4601
Cntrl	8.51812	17.8099	11.534	10.3782
Col13a1	1.02199	18.2609	0.649862	5.77269
Col15a1	12.2307	24.983	9.19478	12.6088
Copa	34.3433	64.392	48.5762	39.1542
Crat	14.7735	23.5577	17.1372	4.86988
Crebzf	18.4374	17.3805	10.3826	14.7104
Crip1	16.5825	56.1928	54.8397	70.3828
Crnkl1	10.1072	19.2705	13.3766	9.21213
Crocc	8.26573	34.0972	3.09348	23.6446
Cspp1	30.3049	59.2608	31.3852	47.4666
Cstf3	10.0411	19.2925	6.93846	11.0066
Cwf19l2	5.74285	13.793	7.05242	11.237
D430042O09Rik	13.6463	24.9659	6.77904	17.2369
Dctn4	13.0228	17.5855	12.2587	10.8131
Ddx46	18.7043	102.433	22.0677	47.6414
Dido1	12.2597	19.6415	5.53459	12.9014
Dmxl2	26.7714	36.9299	12.8569	16.963
Dnah11	0.0285975	14.6323	0.10761	4.67321
Dnah6	0.281672	14.9017	0.588495	9.21757
Dnah7b	1.47617	15.4644	1.01293	9.72065
Dnah9	0.0908005	12.5588	0.859255	9.08912
Dock6	8.05021	43.5409	6.08508	20.1324
Dock9	16.9988	27.8036	24.87	26.7142
Dok4	10.0526	17.2591	12.6546	18.4693
Drc1	12.2349	33.039	2.23096	5.1114
Dsp	0.886028	58.6052	0.229619	24.9527
Dtx3	25.4626	26.0264	3.83839	21.9635
Dync1h1	84.5501	332.032	135.625	107.855
Dync2h1	7.70055	21.3593	4.88243	7.08507
Ece1	33.8698	86.8213	63.0142	54.7922
Echdc2	1.01166	18.5437	1.19772	5.69044
Ehd4	48.5168	46.3943	20.1459	72.7053
Eif2s3y	17.0739	16.5846	0	7.12883
Eif5b	20.5963	77.3464	14.4557	46.7174
Emcn	51.917	85.0668	41.1746	121.64
Ep400	31.1392	51.6522	22.2863	15.8416
Epc1	11.1127	15.3527	11.0283	11.0166
Ermard	8.36219	30.9532	6.47659	22.644
Esm1	0.150566	13.2477	0.030589	14.3828
Fam167b	17.058	43.3574	4.59492	58.6005
Fam193a	18.5893	27.7393	9.10841	34.0752
Fam193b	6.25263	24.0606	11.5932	20.2597
Fam227a	1.12031	25.1914	2.07475	12.4362
Fam76b	7.0035	21.8505	14.1232	9.66589
Flnb	4.8698	12.249	3.34124	5.25548
Fxyd5	52.8074	94.0753	93.8788	208.984
Ganc	9.01252	13.785	3.44834	7.03256
Gcn1l1	25.1385	33.895	46.6288	4.53254
Gimap4	10.1475	22.8498	8.54182	45.6176
Gm10715	0	18.912	3.31524	13.4774
Gm10717	0.074401	25.8301	2.88482	17.8977
Gm10718	0	79.6633	11.6733	71.7106
Gm10719	1.74824	73.6983	16.672	79.0784
Gm10721	3.13673	62.6195	6.94106	28.4368
Gm10722	0.0877305	34.2675	2.30923	36.9038
Gm10800	34.4447	661.729	108.596	584.806
Gm10801	1.35294	83.8316	12.9224	71.3237
Gm11168	1.0276	23.5375	3.37657	28.6211
Gm15446	3.81215	128.105	63.0195	26.2954
Gm17555	7.02191	45.3049	12.3843	25.9713
Gm21738	3.49959	58.0275	7.13061	55.4445
Gm21750	10.2373	21.6117	2.89534	10.1714
Gm21897	33.485	116.317	19.2568	66.6328
Gm21962	0.184469	123.372	47.4679	115.656
Gm47283	9.97377	176.095	40.8585	197.283
Gm7173	0.032606	17.3337	0.206824	9.08208
Gm853	0	59.2726	0	26.4029
Gpihbp1	0	50.4898	0	7.60435
Gtf3c1	14.8111	52.029	33.5866	32.4638
H2-Aa	0.413695	35.6417	7.6484	44.0283
H2-Ab1	2.31629	30.5726	2.5266	36.1447
H2-Eb1	3.47226	24.9011	5.52984	32.0037
Hdgfl2	65.2999	78.3553	18.3957	49.2933
Hectd1	16.9982	30.4035	14.4626	13.2285
Helz	10.8629	18.6676	13.6897	8.97851
Hsf2	14.2847	13.5074	4.78967	7.91244
Hspg2	4.53056	28.6376	9.28356	36.8892
Ifi203	1.01567	15.5608	2.7498	16.497
Igfbp3	15.3592	101.946	11.5647	65.8387
Iqgap1	13.2134	316.474	20.3451	111.776
Irf1	7.7499	15.025	16.1534	16.0122
Jup	21.2876	26.3732	22.4309	19.8492
Kdr	26.7984	43.6366	16.3459	34.5876
Kmt5c	5.3669	17.8305	4.93734	13.793
Krit1	11.3957	15.7836	7.02582	10.4058
Lama5	1.22479	28.2421	10.2179	16.5915
Ldb2	16.3183	22.4707	3.77439	9.38405
Leng8	19.4448	118.448	14.0753	91.1736
Lrrc23	0.315258	91.5427	1.01909	47.5404
Lrriq1	1.87168	71.4349	2.15472	39.3796
Lta4h	18.8389	27.6438	24.1228	17.5288
Luc7l	21.2288	37.4707	22.2156	35.9716
Man2c1	15.0341	28.9803	12.7353	14.1138
Mast4	13.4214	23.2711	22.7878	23.3627
Mbd6	4.67949	40.7046	9.39817	20.9166
Mcam	10.5971	13.5238	5.14067	13.3829
Med12	1.98887	11.1247	4.36309	9.55132
Mettl17	1.39612	14.2226	1.43006	6.15684
Mier2	7.05189	13.9651	3.63204	4.87404
Mkl1	9.51004	16.5744	10.3237	7.96135
Mknk2	6.67498	11.934	12.6763	5.87386
Mroh7	0.284895	19.6956	0.0732295	5.18138
Mybbp1a	28.9765	25.1347	13.6404	25.633
Mycbpap	3.47107	57.3242	0.149335	24.9729
Myh14	31.8015	242.276	28.9994	91.9192
Myh9	575.113	3031.16	418.4	1368.66
Myo10	75.703	166.43	58.7917	119.551
Myo18a	78.2737	325.62	187.548	133.659
Myo1e	7.70371	24.5772	3.81931	12.1866
Myo5b	44.3815	421.209	31.0887	146.288
Myo5c	0.144586	15.845	0.0371895	9.05523
Myo6	118.47	374.403	49.9925	159.889
Myo7a	6.21582	404.768	0.913766	136.298
Myrip	13.6443	90.2501	32.8326	67.8455
Mysm1	17.2762	21.415	11.5315	6.05365
N4bp2	6.42116	12.4783	2.1187	12.2553
Nbeal1	4.41066	14.245	3.39203	7.03007
Nckap5	2.57911	32.665	3.88641	16.2503
Nipbl	11.2589	40.9792	13.0492	24.6677
Nktr	20.1166	76.7963	28.2166	45.7317
Nrp1	22.8827	64.821	13.8328	59.6347
Nsmaf	13.0455	30.9505	33.2535	33.4011
Nup153	48.0651	49.0254	21.6848	22.6494
Nup62	11.9616	11.9253	10.0568	6.16005
Odf2	29.96	66.1992	26.319	45.7489
Ogt	17.0749	29.0276	10.7429	19.6665
Pabpn1	128.54	116.529	41.4243	80.0253
Paxbp1	16.4007	38.168	11.5654	42.5439
Pcm1	42.3082	44.6681	23.0006	18.0422
Pcyt2	10.8523	15.8123	6.52457	5.86302
Peg3	147.674	249.085	202.658	91.3069
Per1	9.75117	17.0961	11.4013	14.5081
Phf20	59.05	92.3125	74.7109	74.1152
Phf20l1	9.36636	29.5014	19.8659	14.7237
Phka2	5.49495	16.288	2.36402	38.2309
Pik3r4	12.7077	22.0497	11.4773	13.4265
Pikfyve	17.9885	19.5186	5.0971	12.8828
Plpp1	18.8521	71.0031	8.27414	55.4438
Plpp3	30.247	40.152	3.24303	39.1495
Plscr2	4.93273	28.8063	2.7281	39.9539
Plvap	2.73306	103.828	1.74781	96.4048
Pnisr	44.5096	84.8308	40.6406	88.644
Podxl	73.6215	106.302	95.9552	104.685
Ppcdc	9.31205	21.5578	9.30374	19.0092
Ppp2r3d	8.17359	19.9991	7.94163	11.2331
Prpf39	9.54868	16.045	6.31087	26.9744
Prpf4b	52.2748	161.189	41.1231	85.1766
Prpf8	33.1273	33.5622	11.1839	14.2875
Prpsap1	14.0552	12.4473	9.26233	7.29068
Prss23	45.361	53.2083	33.0839	36.7733
Psd2	8.57407	41.1212	1.91598	27.9916
Ranbp2	20.8782	36.7208	14.1846	19.9468
Rapgef6	19.6122	21.2278	12.4612	13.6517
Rb1	5.53673	11.7374	13.546	12.2634
Rbm25	77.9273	122.088	32.3318	92.2976
Rbp7	0	88.8351	1.00085	57.7535
Rdx	104.483	88.2832	43.9073	79.7609
Rev3l	9.50464	12.5555	4.31009	6.98536
Rgl2	9.12345	18.6828	3.58203	20.212
Rgs11	0.668058	27.4412	1.02489	18.2263
Rif1	19.4885	22.7551	8.16708	23.8442
Rnf25	17.0295	20.0173	17.0059	13.9991
Rnpc3	2.93922	15.4472	9.53286	20.0085
Rpgrip1l	35.1528	136.111	29.901	77.6534
Rps6kb2	9.37514	47.9032	17.7159	30.2803
Rrbp1	231.701	835.64	264.878	419.268
Rrp1b	9.74559	16.0759	8.10789	14.7804
Rsrp1	56.6507	277.534	70.9975	187.737
Rufy2	11.0713	11.8704	10.2595	16.1429
Safb2	75.1187	89.0142	42.9634	78.7629
Sap25	0	17.7352	3.54359	11.1161
Scrib	3.5103	14.1489	14.8673	8.84164
Sema3f	4.34982	38.3389	3.10285	32.9615
Sf3b1	50.8773	197.946	68.5554	77.1789
Sfi1	2.38884	27.0978	5.27906	20.778
Sh3glb2	25.3981	28.6148	17.7638	23.2036
Shroom3	0.831434	21.0316	1.924	12.8913
Sirt4	4.12498	13.2067	1.28903	7.42438
Slc38a6	8.40324	15.9255	4.28611	13.7201
Slc43a3	0.246366	17.0178	0.200382	8.60676
Smad3	6.47476	10.9864	8.35282	13.7291
Smarcad1	21.953	17.8934	6.5914	14.5313
Smc1a	78.268	67.1251	31.5008	45.6808
Sned1	0.332623	15.3183	2.73369	11.354
Snrnp200	62.3282	63.979	28.4586	24.7507
Son	77.2356	182.302	38.7531	93.4885
Spaca6	4.40655	59.4768	17.0958	43.8805
Spef2	0.319419	14.6915	0.481547	8.90118
Spice1	9.15723	16.2696	4.53344	11.9031
Srek1	25.0494	41.2829	23.8136	41.6182
Srrm1	91.2364	877.314	201.764	399.068
Srrm2	152.002	446.392	111.12	240.752
Srsf1	68.5738	109.07	50.2337	92.0971
Srsf5	122.158	130.019	36.9092	100.798
Ssbp2	31.6587	35.8698	13.5762	14.4912
St6galnac2	6.9798	35.7058	10.4701	36.3474
St6galnac2	6.9798	35.7058	10.4701	36.3474
Ston2	8.73351	34.2671	9.70172	15.4567
Stx2	7.51885	16.8371	10.9643	12.7706
Svil	10.0311	50.8449	12.0115	28.0021
Syne2	22.4922	695.234	20.4989	241.275
Sytl2	22.4585	122.882	7.66669	49.7394
Taf4	26.413	29.7996	12.1191	7.79699
Tatdn3	1.16864	21.1014	5.53276	1.75626
Tchp	8.56789	15.9145	6.15761	14.3538
Tcim	7.05317	13.867	1.45306	10.2583
Tep1	10.6272	14.9842	3.31127	5.30428
Tgtp2	0.0684295	17.2708	3.00172	41.2755
Thrap3	166.049	453.177	304.715	238.459
Thrsp	11.3341	23.1245	10.3607	31.5996
Tia1	13.3596	20.3049	12.0706	25.28
Tmem268	4.59726	17.4137	1.75272	0.975402
Tnfaip2	3.09899	13.214	1.40585	11.5093
Tnks1bp1	15.1157	28.5218	14.391	20.1698
Tnni3	0.292893	13.7553	1.43254	12.2108
Tnrc18	27.1636	129.167	59.736	77.0108
Trim3	14.5403	22.3235	13.8673	11.2844
Trip10	10.8527	31.043	9.71559	19.9248
Trip11	250.542	506.18	170.187	599.786
Trip12	120.953	257.283	90.3187	161.877
Trmu	16.5809	18.3623	5.35504	18.2694
Trp53bp1	36.1309	37.7605	29.7748	23.796
Trrap	10.8871	19.8409	12.9206	16.8508
Ttc14	12.1441	12.4416	8.60117	15.1779
Tubgcp3	8.77603	12.6437	5.77164	6.57072
Txnip	17.5429	83.3515	51.4126	74.7294
Ubn2	11.6867	23.537	14.5804	8.70197
Ubr4	20.1967	26.9629	23.9027	27.2069
Ulk1	11.0705	24.4298	19.5239	37.3498
Unc13b	37.1483	495.947	99.471	618.919
Upf3b	18.8641	30.6144	12.8729	20.1342
Usp19	23.2068	48.4492	15.5172	19.8337
Vars	42.9832	49.7297	21.9954	30.6333
Vps33b	10.9327	14.372	4.41823	7.09619
Vwa3a	3.40695	37.0774	2.08575	38.526
Wdr60	6.8141	20.9855	6.38675	12.8546
Zbtb20	55.4201	59.3374	17.8131	29.0451
Zc3h7a	42.38	59.5664	30.0738	39.1413
Zdbf2	8.004	12.9566	10.6174	8.07236
Zdhhc17	18.6663	18.0143	11.7863	5.55052
Zer1	6.56652	10.8001	7.76859	5.52671
Zfc3h1	14.7403	29.0289	7.06763	15.6095
Zfp207	33.3254	29.7937	18.5926	21.4044
Zfp280d	19.286	18.6716	13.7172	22.4693
Zfp326	13.6865	19.2049	15.0182	6.25472
Zfp512b	13.3464	25.8999	10.3048	16.4755
Zfp579	2.36336	46.901	5.45489	34.7886
Zfp638	137.225	259.895	179.446	121.714

## Sheet: E) Bcat CP overlap BBB
Gene	WT_Cortex	WT_ChoroidPlexus	Mutant_Cortex	Mutant_ChoroidPlexus
Aif1	106.123	6.10998	62.9842	12.6197
Apbb1ip	28.6314	1.11666	8.95344	2.75647
Apcdd1	55.7555	0.527409	70.2047	40.6431
Arhgap25	27.6852	2.18067	7.6522	5.30803
C1qa	405.797	21.6419	240.673	39.1408
Cables1	15.9358	1.81893	10.2403	3.89911
Car4	272.33	28.2722	241.893	86.3089
Cd37	19.3044	0.757221	15.0483	2.26103
Cd84	14.1714	1.45773	9.10808	6.43752
Cldn5	139.804	4.70278	56.9721	40.8262
Cmtm6	167.629	4.88201	28.7535	9.51927
Cyba	59.8054	7.83978	41.8929	19.3628
Epb41l2	325.66	28.0555	246.191	65.4889
Erlin1	33.4898	1.95758	13.1142	22.6804
Esr1	12.6454	2.65973	9.39327	9.03026
Fmnl3	26.2335	3.59171	10.1709	9.69631
Gbp3	18.6971	2.7363	6.36333	5.85649
Grap	30.6976	2.33525	11.3826	7.90826
Hhex	15.21	1.82349	4.0151	5.13026
Itgb2	35.0521	1.54083	12.7852	2.96984
Itm2a	280.179	11.6793	142.003	95.5474
Itpr2	17.0381	2.29816	8.07076	6.87562
Kctd12	73.1546	6.31859	23.76	15.0433
Lcn2	15.7715	2.15407	79.7784	25.0987
Lmo2	109.36	15.04	35.6475	55.0757
Ly6c1	796.564	90.3642	884.217	353.367
Mafb	13.1095	1.12417	9.12206	3.38895
Mylip	17.4774	2.85993	9.24037	6.12526
Net1	103.073	10.4984	278.713	145.012
Nkd1	27.8452	0.29331	33.5475	20.5924
Pald1	21.0793	1.1756	9.01186	3.03839
Pglyrp1	111.049	1.47898	148.439	29.0047
Plat	53.1006	4.24285	53.9879	8.55039
Plek	33.0344	1.24394	14.9361	4.63147
Rasgrp3	34.4667	4.87145	18.6231	11.5276
Rcbtb2	50.0433	3.57124	18.952	10.1841
Selenop	813.704	41.9363	443.175	358.463
Sh2b2	42.7635	0.0285335	12.9088	0.701477
Slc2a1	1036.83	24.6635	531.383	177.239
Slc35f2	15.9879	0.282084	6.88284	5.20063
Slc38a5	37.5831	0.241274	15.2872	2.35883
Slc52a3	13.3994	0.675911	6.10985	1.77613
Slco1a4	290.382	23.4743	188.151	80.9424
Sparc	1139.83	138.098	459.822	293.055
Srsf9	68.1994	9.12227	24.5115	17.3376
Tbc1d4	22.762	1.18247	39.5655	8.79542
Tm4sf1	199.672	30.0936	48.8927	97.9293
Tmem173	22.5671	0.346484	3.72616	1.13104
Tmsb4x	3328	305.611	1300.51	697.176
Trim47	30.4572	3.11391	13.5735	10.0116
Usp53	45.9613	4.95688	65.8248	29.5675
