# Supplementary material for: Beta-catenin signaling regulates barrier-specific gene expression in circumventricular organ and ocular vasculatures
Source: eLife. 2019 Apr 1;8:e43257. doi: 10.7554/eLife.43257 (PMC6443350; doi:10.7554/eLife.43257)
Supplement: Supplementary file 3. — (A-F) ATAC-seq peaks for each EC subtype called using the full range of ATAC-seq fragment lengths. (G-I) Differential ATAC-seq peaks for WT cerebellum ECs (G), WT anterior pituitary ECs (H), and WT posterior pituitary ECs (I) in either pairwise comparison. (J-L) Unique differential ATAC-seq peaks for WT cerebellum ECs (J), WT anterior pituitary ECs (K), and WT posterior pituitary ECs (L) in either pairwise comparison. (M-O) ATAC-seq peaks gained upon beta-catenin stabilization in WT cerebellum ECs (M), WT anterior pituitary ECs (N), and WT posterior pituitary ECs (O). (P-R) ATAC-seq peaks lost upon beta-catenin stabilization in WT cerebellum ECs (P), WT anterior pituitary ECs (Q), and WT posterior pituitary ECs (R). (S-T) ATAC-peaks gained upon beta-catenin stabilization in either anterior (S) or posterior (T) pituitary ECs that overlap the peaks in (J). [file elife-43257-supp3.xlsx]

## Sheet: A) WT Cerebellum Called Peaks
chr1	3042702	3043215
chr1	4258202	4258436
chr1	4412371	4412788
chr1	4426629	4427333
chr1	4470753	4471859
chr1	4493213	4493889
chr1	4496425	4496670
chr1	4497379	4497579
chr1	4518289	4518716
chr1	4543850	4544570
chr1	4559994	4560253
chr1	4571412	4572264
chr1	4602336	4602849
chr1	4617518	4618084
chr1	4653801	4654607
chr1	4671236	4672154
chr1	4739402	4739897
chr1	4760441	4760871
chr1	4766770	4767112
chr1	4785402	4786078
chr1	4807542	4808200
chr1	4857387	4858353
chr1	5082917	5083544
chr1	5111141	5111366
chr1	6214221	6215226
chr1	6496632	6497095
chr1	7076432	7077073
chr1	7088451	7089333
chr1	7100479	7100992
chr1	7397540	7398543
chr1	8196456	8196666
chr1	8689132	8689332
chr1	9544955	9545652
chr1	9630059	9630475
chr1	9700027	9700936
chr1	9748122	9748829
chr1	9797781	9798540
chr1	9848013	9848617
chr1	9874214	9874698
chr1	9943753	9944411
chr1	9967860	9968121
chr1	10037785	10038354
chr1	10039507	10040269
chr1	10228894	10229140
chr1	10232372	10233403
chr1	10990999	10991348
chr1	10993136	10994047
chr1	11033198	11033909
chr1	11046897	11047494
chr1	11089455	11090040
chr1	11210718	11211042
chr1	12657351	12657919
chr1	12952137	12952438
chr1	12990954	12991352
chr1	12992216	12992483
chr1	13171180	13171438
chr1	13258089	13258291
chr1	13268517	13268717
chr1	13372256	13373714
chr1	13373933	13374264
chr1	13589184	13590278
chr1	13660036	13660811
chr1	14975580	14975859
chr1	15805385	15806468
chr1	15908637	15909107
chr1	16071734	16072031
chr1	16087103	16087303
chr1	16104162	16105968
chr1	16228019	16228287
chr1	16518756	16519480
chr1	16519673	16519982
chr1	16618917	16619613
chr1	16656488	16657562
chr1	16665022	16665680
chr1	16798379	16798579
chr1	17097095	17097372
chr1	17097410	17098201
chr1	17123517	17123778
chr1	17570114	17570734
chr1	17727126	17727798
chr1	18537131	18537331
chr1	18537527	18537872
chr1	19176183	19176438
chr1	20433015	20433216
chr1	20743971	20744224
chr1	20819952	20820712
chr1	20890373	20891101
chr1	20951221	20951843
chr1	20995656	20995933
chr1	21014505	21014832
chr1	21024701	21025004
chr1	21070594	21070963
chr1	21078880	21079814
chr1	21161868	21162068
chr1	21166260	21166734
chr1	21206519	21206719
chr1	21218439	21218962
chr1	21363992	21364234
chr1	22533487	22533718
chr1	22555811	22556056
chr1	22805821	22806403
chr1	22989902	22990102
chr1	23109082	23109569
chr1	23173173	23173776
chr1	23184714	23185176
chr1	23187948	23188156
chr1	23200385	23200982
chr1	23202496	23203281
chr1	23231571	23231806
chr1	23255889	23257021
chr1	23271394	23271889
chr1	23279737	23280409
chr1	23321385	23321834
chr1	23382754	23383671
chr1	23762201	23762446
chr1	23762806	23763121
chr1	23921722	23922650
chr1	24005342	24005897
chr1	24099759	24100792
chr1	24233620	24233895
chr1	24611607	24616159
chr1	24678079	24679348
chr1	24683949	24684316
chr1	24695741	24696073
chr1	24699344	24699765
chr1	26686041	26686547
chr1	26686863	26688374
chr1	30873092	30874252
chr1	30949061	30950420
chr1	31075888	31076088
chr1	31793905	31794422
chr1	31964547	31964983
chr1	33019248	33019505
chr1	33019640	33019929
chr1	33502952	33503188
chr1	33669516	33670155
chr1	33670211	33670533
chr1	33719677	33720371
chr1	33757387	33757975
chr1	33813949	33814749
chr1	33907579	33908175
chr1	34005576	34006082
chr1	34011035	34011768
chr1	34103527	34104070
chr1	34236323	34236757
chr1	34268924	34269713
chr1	34389406	34389630
chr1	34393077	34393345
chr1	34409919	34410205
chr1	34434767	34435169
chr1	34439189	34440192
chr1	34459509	34459968
chr1	34462927	34463138
chr1	34472704	34472937
chr1	34602363	34602638
chr1	34801609	34801818
chr1	34842520	34843310
chr1	34849796	34850280
chr1	34858821	34859092
chr1	34867282	34867522
chr1	35869715	35869946
chr1	36064962	36065162
chr1	36068022	36068712
chr1	36079746	36079947
chr1	36160256	36160530
chr1	36162695	36163120
chr1	36178328	36178546
chr1	36243931	36244532
chr1	36254759	36255500
chr1	36287597	36287923
chr1	36303267	36303902
chr1	36307500	36308175
chr1	36309626	36309976
chr1	36368614	36369364
chr1	36444952	36445549
chr1	36457446	36457745
chr1	36469789	36470447
chr1	36471223	36471900
chr1	36492490	36492690
chr1	36511484	36512595
chr1	36546877	36547570
chr1	36556511	36558030
chr1	36558129	36558446
chr1	36560892	36561334
chr1	36571561	36571918
chr1	36580557	36580757
chr1	36589490	36589930
chr1	36596076	36596448
chr1	36607080	36607467
chr1	36611533	36611840
chr1	36634949	36635234
chr1	36691212	36691812
chr1	36709578	36710294
chr1	36761465	36762083
chr1	36767277	36767815
chr1	36774146	36774474
chr1	36784761	36784985
chr1	36802535	36803100
chr1	36808826	36809066
chr1	36815291	36815491
chr1	36860432	36860829
chr1	36883840	36884098
chr1	36902590	36903167
chr1	36914488	36915018
chr1	36919860	36920928
chr1	36939110	36940157
chr1	36976860	36977346
chr1	37232745	37233158
chr1	37299593	37300391
chr1	37429718	37430509
chr1	37479161	37479361
chr1	37500829	37501249
chr1	37510109	37510585
chr1	37512423	37512654
chr1	37540631	37541491
chr1	37632374	37632766
chr1	37719757	37720141
chr1	37864608	37865553
chr1	37871835	37872543
chr1	37890025	37890675
chr1	37996824	37997570
chr1	37997849	37998244
chr1	38129170	38130295
chr1	38627264	38627701
chr1	38987249	38988140
chr1	39010821	39011021
chr1	39237562	39238154
chr1	39348997	39349786
chr1	39362231	39362940
chr1	39367573	39368232
chr1	39399271	39399754
chr1	39417663	39418214
chr1	39478238	39479131
chr1	39535405	39536290
chr1	39576684	39577671
chr1	39605662	39606195
chr1	39608482	39608849
chr1	39650818	39651081
chr1	39713824	39714771
chr1	39735689	39736643
chr1	39746539	39746767
chr1	39756264	39756561
chr1	39762014	39762370
chr1	39900279	39901433
chr1	39922680	39923155
chr1	39936313	39936818
chr1	40116499	40116744
chr1	40124313	40124552
chr1	40139684	40140251
chr1	40161209	40161465
chr1	40163382	40163837
chr1	40187850	40188419
chr1	40224711	40225161
chr1	40266401	40266859
chr1	40273526	40273903
chr1	40275202	40275904
chr1	40613856	40614159
chr1	40614441	40615451
chr1	40634708	40635646
chr1	40651084	40651742
chr1	40658040	40658316
chr1	40681030	40681978
chr1	40790433	40791018
chr1	40841224	40841747
chr1	42479822	42481059
chr1	42487711	42488359
chr1	42771827	42772443
chr1	42850974	42851622
chr1	43092147	43092976
chr1	43098307	43099131
chr1	43163727	43164002
chr1	43413283	43413736
chr1	43445130	43446382
chr1	43827402	43828230
chr1	43933431	43934412
chr1	44102050	44102765
chr1	44118555	44119107
chr1	44119248	44120034
chr1	44147536	44148288
chr1	44162353	44162722
chr1	44201163	44201418
chr1	44481105	44481361
chr1	44522455	44523199
chr1	44551469	44552488
chr1	44892306	44892822
chr1	44959800	44960139
chr1	45022129	45022440
chr1	45031706	45031969
chr1	45734069	45734281
chr1	45735209	45735474
chr1	45794869	45795795
chr1	45825251	45825467
chr1	45826995	45827557
chr1	45866761	45866978
chr1	45868435	45869156
chr1	45913243	45913463
chr1	45917154	45917420
chr1	45925433	45926418
chr1	46075842	46076271
chr1	46732479	46732724
chr1	46841572	46841992
chr1	46852667	46854305
chr1	46921601	46922154
chr1	46925543	46926491
chr1	47260445	47260645
chr1	48546347	48546858
chr1	50962378	50962635
chr1	51106537	51106884
chr1	51136830	51137038
chr1	51265100	51266281
chr1	51288599	51289488
chr1	51334007	51334437
chr1	51478086	51478874
chr1	51597056	51597312
chr1	51671310	51671674
chr1	51770147	51771005
chr1	51780262	51780785
chr1	51841974	51842637
chr1	51849423	51849821
chr1	51856036	51856245
chr1	51879262	51879823
chr1	51893567	51893789
chr1	51914969	51915475
chr1	51915598	51916162
chr1	52113411	52114106
chr1	52119177	52119786
chr1	52150546	52151082
chr1	52166657	52167067
chr1	52232377	52232577
chr1	52232802	52233705
chr1	52499906	52500971
chr1	52630466	52631169
chr1	52676259	52676503
chr1	52726549	52727213
chr1	52816459	52816786
chr1	52816980	52817965
chr1	52844556	52845338
chr1	52939781	52940009
chr1	53296740	53297437
chr1	53313400	53313983
chr1	53352314	53352996
chr1	53393690	53394469
chr1	53784689	53785506
chr1	53814186	53814807
chr1	53850989	53851189
chr1	53851434	53851691
chr1	53931293	53931631
chr1	53978255	53978763
chr1	53985778	53985978
chr1	53986468	53986838
chr1	54017595	54018125
chr1	54250445	54251066
chr1	54438812	54439136
chr1	54557402	54558050
chr1	54666044	54666253
chr1	54683925	54684871
chr1	54690389	54690997
chr1	54702877	54703278
chr1	54747719	54747959
chr1	54826401	54827065
chr1	54925852	54926618
chr1	55026997	55027834
chr1	55052284	55053344
chr1	55087496	55088602
chr1	55130893	55131887
chr1	55193334	55193729
chr1	55196694	55196953
chr1	55198575	55199177
chr1	55210333	55210533
chr1	55236916	55237578
chr1	55363308	55363918
chr1	55405620	55406313
chr1	55502606	55503238
chr1	55512841	55513398
chr1	56782212	56782473
chr1	56972639	56973635
chr1	56977198	56977425
chr1	57377358	57378157
chr1	57406248	57407046
chr1	57774721	57775341
chr1	57969760	57970369
chr1	57995673	57996337
chr1	58029565	58030115
chr1	58065648	58065848
chr1	58114097	58114458
chr1	58392582	58393554
chr1	58422902	58424255
chr1	58445114	58445823
chr1	58504607	58505279
chr1	58586006	58586767
chr1	58613813	58614123
chr1	58652009	58652380
chr1	58652465	58652665
chr1	58711372	58712088
chr1	58712466	58713382
chr1	58726965	58727473
chr1	58742455	58742872
chr1	58802367	58802947
chr1	58956342	58956542
chr1	58961119	58961903
chr1	58973106	58974136
chr1	59119632	59120487
chr1	59236839	59237575
chr1	59237614	59237830
chr1	59481599	59482317
chr1	59670495	59671167
chr1	59684708	59685327
chr1	59697743	59698122
chr1	59730125	59730381
chr1	59739702	59739908
chr1	59762820	59764086
chr1	59764797	59764997
chr1	59797576	59798456
chr1	59817642	59818191
chr1	59833648	59834201
chr1	59887031	59887338
chr1	59888101	59888362
chr1	59902598	59903275
chr1	59912459	59913921
chr1	59923295	59923718
chr1	60015982	60016836
chr1	60028719	60029322
chr1	60033506	60033753
chr1	60042796	60043293
chr1	60097813	60098774
chr1	60180076	60181127
chr1	60342970	60343730
chr1	60409184	60410223
chr1	60566309	60567323
chr1	61181155	61181501
chr1	61309590	61309868
chr1	61373500	61374583
chr1	61499215	61499579
chr1	61514610	61514907
chr1	61638666	61639386
chr1	62181687	62182041
chr1	62508136	62508375
chr1	62703032	62703706
chr1	62716924	62717126
chr1	62724390	62724961
chr1	62729380	62730057
chr1	62737992	62738440
chr1	62747544	62748141
chr1	62753147	62753395
chr1	62964345	62964555
chr1	63113440	63114821
chr1	63176397	63177401
chr1	63181091	63181349
chr1	63214784	63215227
chr1	63730212	63730790
chr1	63953563	63953852
chr1	63992582	63992975
chr1	63995793	63996123
chr1	64018645	64019635
chr1	64035217	64035670
chr1	64036986	64037471
chr1	64040854	64041496
chr1	64060248	64060489
chr1	64078411	64079001
chr1	64087955	64088913
chr1	64092980	64093221
chr1	64097466	64098052
chr1	64098578	64099149
chr1	64121460	64122540
chr1	64146031	64146353
chr1	64225822	64226456
chr1	64301301	64301853
chr1	64302843	64303243
chr1	64305363	64306045
chr1	64446089	64446311
chr1	64532281	64533559
chr1	64617009	64617938
chr1	64658831	64659264
chr1	64690489	64691550
chr1	64737411	64738147
chr1	64956593	64956806
chr1	65178208	65179489
chr1	65186246	65187014
chr1	66174954	66175367
chr1	66223325	66223577
chr1	66700597	66701260
chr1	66816796	66817961
chr1	66862646	66863561
chr1	67038505	67039076
chr1	69456645	69456966
chr1	69687145	69687893
chr1	71079249	71079507
chr1	71102318	71103357
chr1	71556807	71557465
chr1	71641086	71641339
chr1	71652682	71653800
chr1	71672152	71672717
chr1	71681337	71681776
chr1	71723701	71724318
chr1	71798734	71799108
chr1	71799474	71799680
chr1	71936499	71937424
chr1	71940997	71941251
chr1	71957039	71957333
chr1	71995599	71996208
chr1	72014539	72015061
chr1	72212082	72212400
chr1	72225755	72226376
chr1	72236443	72237078
chr1	72243662	72244498
chr1	72254596	72255295
chr1	72284023	72284536
chr1	72307290	72307750
chr1	72582817	72583611
chr1	72711064	72711745
chr1	73644330	73644886
chr1	73853492	73853692
chr1	73913287	73913539
chr1	73923142	73923647
chr1	73947693	73947969
chr1	73954584	73955111
chr1	73955400	73955938
chr1	73962808	73963470
chr1	73966321	73966837
chr1	73968833	73969496
chr1	73987522	73988426
chr1	73999451	74000736
chr1	74007531	74008204
chr1	74008594	74008934
chr1	74027309	74028017
chr1	74031039	74031349
chr1	74034703	74034981
chr1	74036968	74037365
chr1	74074518	74075246
chr1	74124322	74124771
chr1	74236204	74237074
chr1	74248770	74249265
chr1	74262562	74262896
chr1	74284483	74285198
chr1	74295248	74296175
chr1	74303852	74304418
chr1	74313371	74313737
chr1	74314804	74315190
chr1	74316295	74316606
chr1	74332223	74332880
chr1	74335114	74335365
chr1	74364339	74364539
chr1	74386667	74387336
chr1	74391245	74392405
chr1	74397129	74397844
chr1	74419225	74419837
chr1	74434427	74435004
chr1	74452625	74452959
chr1	74505531	74506499
chr1	74587642	74588508
chr1	74601025	74601628
chr1	74661434	74662120
chr1	74773079	74773476
chr1	74808173	74808373
chr1	74816798	74817300
chr1	74854687	74855069
chr1	74947968	74948225
chr1	74964535	74964811
chr1	74971564	74972167
chr1	75124509	75125399
chr1	75141497	75141964
chr1	75142261	75143300
chr1	75168439	75169180
chr1	75180090	75180651
chr1	75191602	75192393
chr1	75210474	75211119
chr1	75219159	75219525
chr1	75236094	75236981
chr1	75251617	75251903
chr1	75316914	75318131
chr1	75451037	75451237
chr1	75461850	75462067
chr1	75478590	75479717
chr1	75521278	75522040
chr1	75546372	75546665
chr1	75559506	75559830
chr1	75714092	75714550
chr1	75714996	75715246
chr1	76570452	76570959
chr1	76866338	76866957
chr1	77201266	77201586
chr1	77202130	77203321
chr1	77306629	77307600
chr1	77369588	77369788
chr1	77371068	77371285
chr1	77412432	77412693
chr1	77420322	77420591
chr1	77442041	77442318
chr1	77461649	77462558
chr1	77514525	77515402
chr1	77516270	77516533
chr1	78197003	78197308
chr1	78216613	78217699
chr1	78310463	78310770
chr1	78348837	78349688
chr1	78355140	78355566
chr1	78371685	78371915
chr1	78409466	78409874
chr1	78488430	78489350
chr1	78537317	78537979
chr1	78602019	78602401
chr1	78647413	78647794
chr1	78657501	78658374
chr1	78675226	78675494
chr1	78724584	78724784
chr1	78800355	78800620
chr1	78821025	78821443
chr1	78821845	78822401
chr1	78863840	78864432
chr1	78895621	78896325
chr1	79581414	79581665
chr1	79671837	79672063
chr1	79750138	79750363
chr1	79751030	79751422
chr1	79761275	79761975
chr1	79770954	79771336
chr1	79775910	79776388
chr1	79832804	79833048
chr1	79858350	79859038
chr1	79917508	79918215
chr1	79918683	79919253
chr1	80213755	80214226
chr1	80218037	80218729
chr1	80236984	80237222
chr1	80340010	80341335
chr1	82150879	82151175
chr1	82283016	82283700
chr1	82291474	82291777
chr1	82316197	82317037
chr1	82589994	82590477
chr1	82724678	82725298
chr1	82771183	82771849
chr1	82787381	82787870
chr1	82795264	82795593
chr1	82795622	82796452
chr1	82806447	82806922
chr1	82839189	82840227
chr1	82864220	82864962
chr1	82924785	82925002
chr1	82973750	82974905
chr1	82987927	82988416
chr1	82988469	82988901
chr1	83020089	83021159
chr1	83036861	83037217
chr1	83038039	83038964
chr1	84838441	84839030
chr1	84839222	84840165
chr1	84962758	84963129
chr1	84963590	84963834
chr1	84964031	84964412
chr1	84965890	84966251
chr1	84975859	84976059
chr1	84976161	84976371
chr1	84976555	84976786
chr1	84994015	84994258
chr1	84994286	84994814
chr1	85001189	85001728
chr1	85009787	85010022
chr1	85029694	85029902
chr1	85046353	85046610
chr1	85063148	85063622
chr1	85075123	85075332
chr1	85080805	85081280
chr1	85087655	85087880
chr1	85090300	85091093
chr1	85105489	85105689
chr1	85105919	85106202
chr1	85111546	85111751
chr1	85113057	85113449
chr1	85147497	85148123
chr1	85161543	85161743
chr1	85164259	85164563
chr1	85179547	85180050
chr1	85198327	85198531
chr1	85212851	85213071
chr1	85221055	85221268
chr1	85222407	85222622
chr1	85222683	85223173
chr1	85233328	85233549
chr1	85236259	85236459
chr1	85247589	85247871
chr1	85269966	85270452
chr1	85280388	85280652
chr1	85323329	85323534
chr1	85332864	85333311
chr1	85339833	85340383
chr1	85342253	85342533
chr1	85345358	85345664
chr1	85460403	85460645
chr1	85462992	85463275
chr1	85479300	85479519
chr1	85481484	85481828
chr1	85485846	85486164
chr1	85491467	85491913
chr1	85494960	85495257
chr1	85515060	85515355
chr1	85522933	85523212
chr1	85525865	85526087
chr1	85549665	85549940
chr1	85550530	85550750
chr1	85551719	85551983
chr1	85555339	85555649
chr1	85562661	85562861
chr1	85563113	85563313
chr1	85584949	85585241
chr1	85585603	85585803
chr1	85600777	85601054
chr1	85604198	85604583
chr1	85624451	85625675
chr1	85657599	85657921
chr1	85703313	85704032
chr1	85735735	85736075
chr1	85793241	85794202
chr1	85853354	85853660
chr1	85894366	85894840
chr1	85895411	85895803
chr1	85908767	85909215
chr1	85958276	85958632
chr1	85962130	85962387
chr1	85989089	85989473
chr1	85989897	85990498
chr1	86007577	86008180
chr1	86059387	86059770
chr1	86064215	86065014
chr1	86114213	86114486
chr1	86143055	86143588
chr1	86154472	86154981
chr1	86178903	86179201
chr1	86358726	86359874
chr1	86397590	86398003
chr1	86406998	86407222
chr1	86421025	86421391
chr1	86434166	86435024
chr1	86440548	86440840
chr1	86441945	86443055
chr1	86464581	86465217
chr1	86470261	86471215
chr1	86472152	86472564
chr1	86487179	86488046
chr1	86503849	86504771
chr1	86509493	86509790
chr1	86525197	86525801
chr1	86525970	86526888
chr1	86528072	86528466
chr1	86582115	86583009
chr1	86703509	86704147
chr1	86858821	86859277
chr1	87205186	87205409
chr1	87213689	87214611
chr1	87326614	87327612
chr1	87620263	87620683
chr1	87626327	87626836
chr1	87650681	87651267
chr1	87652286	87652645
chr1	87755608	87756364
chr1	87846897	87847097
chr1	87852944	87853772
chr1	87879828	87880037
chr1	87900839	87901442
chr1	88008122	88008592
chr1	88205638	88205859
chr1	88277183	88277853
chr1	88701664	88702626
chr1	88745278	88746583
chr1	88756749	88756949
chr1	88861330	88861750
chr1	88917480	88917962
chr1	88994720	88995497
chr1	89015426	89015753
chr1	89041281	89041664
chr1	89062959	89063540
chr1	89069779	89070655
chr1	89092452	89093194
chr1	89102783	89103069
chr1	89104292	89104662
chr1	89124024	89124408
chr1	89133297	89133846
chr1	89136114	89136599
chr1	89140144	89140584
chr1	89183295	89183936
chr1	89189183	89189421
chr1	89190546	89190972
chr1	89191138	89191715
chr1	89322619	89323190
chr1	89424630	89424892
chr1	89454375	89455133
chr1	89467596	89468119
chr1	89513699	89514263
chr1	89580067	89580422
chr1	89643995	89644525
chr1	89722130	89722369
chr1	89730722	89731180
chr1	89838658	89838923
chr1	89860120	89860710
chr1	89876503	89877197
chr1	89892906	89893134
chr1	89931115	89931330
chr1	89940386	89940649
chr1	89968224	89968485
chr1	89999737	90000258
chr1	90000989	90002290
chr1	90051900	90052100
chr1	90126692	90127533
chr1	90153279	90153721
chr1	90161562	90162835
chr1	90202193	90202879
chr1	90203758	90204179
chr1	90206867	90207980
chr1	90225583	90225857
chr1	90490247	90490775
chr1	90497565	90497969
chr1	90599224	90599631
chr1	90603138	90603787
chr1	90896608	90897091
chr1	90900415	90900894
chr1	90906477	90906689
chr1	90914854	90915700
chr1	90927207	90927798
chr1	90953569	90954427
chr1	90973288	90973592
chr1	90998633	90999079
chr1	91013851	91014310
chr1	91023970	91024525
chr1	91052697	91053597
chr1	91062377	91062869
chr1	91080262	91080792
chr1	91249927	91250748
chr1	91297969	91298620
chr1	91398434	91399173
chr1	91412945	91413569
chr1	91436109	91437058
chr1	91459024	91459862
chr1	91483358	91483568
chr1	91494427	91494942
chr1	91540160	91540995
chr1	91577886	91578536
chr1	91770393	91770657
chr1	91781208	91781587
chr1	92137233	92137466
chr1	92180023	92181100
chr1	92473474	92474326
chr1	92641781	92642139
chr1	92906744	92907625
chr1	92910621	92911216
chr1	92934150	92934952
chr1	92956777	92956980
chr1	92981123	92981399
chr1	93176589	93176789
chr1	93210114	93210718
chr1	93211482	93212046
chr1	93235545	93236538
chr1	93246052	93246329
chr1	93289704	93289954
chr1	93305669	93306067
chr1	93342569	93343912
chr1	93444858	93445864
chr1	93478089	93479331
chr1	93511556	93512344
chr1	93635120	93636129
chr1	93667868	93668391
chr1	93668667	93669056
chr1	93678523	93678723
chr1	93679906	93680727
chr1	93685425	93685882
chr1	93686793	93687294
chr1	93693570	93693833
chr1	93694886	93695382
chr1	93705562	93705833
chr1	93754361	93755366
chr1	93801691	93802163
chr1	93803582	93804499
chr1	93818598	93819094
chr1	93824931	93825742
chr1	93881636	93882126
chr1	93948964	93949463
chr1	94034978	94035704
chr1	94079166	94079428
chr1	94469820	94470132
chr1	95313352	95314356
chr1	95450969	95451283
chr1	95451841	95452143
chr1	95454181	95454801
chr1	95665911	95666516
chr1	95667334	95667883
chr1	95668485	95668747
chr1	95735506	95735772
chr1	95754044	95754542
chr1	95762272	95762664
chr1	96301177	96301674
chr1	97660746	97662259
chr1	97769746	97770662
chr1	97918341	97918927
chr1	97976808	97977248
chr1	98094947	98095878
chr1	100180027	100180472
chr1	100635921	100636339
chr1	100636357	100636566
chr1	100738792	100739043
chr1	100754884	100755167
chr1	101756583	101756811
chr1	102628060	102628414
chr1	104279925	104280176
chr1	104738942	104739142
chr1	105152317	105152661
chr1	105199088	105199799
chr1	105233186	105233916
chr1	105312311	105312516
chr1	105356425	105357070
chr1	105663311	105664288
chr1	105780446	105780901
chr1	105990065	105991077
chr1	105993837	105994136
chr1	106077045	106077689
chr1	106171224	106172264
chr1	106316755	106317189
chr1	106362938	106363148
chr1	106395575	106395775
chr1	106511630	106511830
chr1	106549008	106549443
chr1	106565930	106566685
chr1	106713862	106714719
chr1	106752079	106752353
chr1	106759280	106760117
chr1	106796159	106796934
chr1	107823814	107824014
chr1	111864349	111865222
chr1	112838206	112838428
chr1	113189725	113189925
chr1	113904015	113904358
chr1	114182785	114183123
chr1	114183308	114183927
chr1	114558310	114558510
chr1	116276716	116277379
chr1	116862043	116862278
chr1	117253934	117254388
chr1	118128293	118128514
chr1	118310987	118311663
chr1	118321595	118322200
chr1	118388734	118389915
chr1	118453554	118453973
chr1	118458889	118459912
chr1	118627694	118628045
chr1	118648052	118648288
chr1	119047941	119048213
chr1	119087587	119087789
chr1	119143662	119144475
chr1	119152485	119152690
chr1	119209553	119210238
chr1	119234126	119234801
chr1	119420997	119421369
chr1	119492120	119492500
chr1	119504421	119505209
chr1	119508580	119508945
chr1	119525816	119526566
chr1	119648826	119649118
chr1	119744681	119744897
chr1	119836997	119837923
chr1	119881081	119881291
chr1	119912967	119913398
chr1	120033119	120033378
chr1	120072960	120073338
chr1	120073603	120074194
chr1	120120642	120121443
chr1	120245610	120245842
chr1	120253592	120254289
chr1	120264898	120265639
chr1	120280059	120280470
chr1	120357323	120357793
chr1	120574755	120574979
chr1	121203198	121203627
chr1	121203691	121204485
chr1	121204794	121205000
chr1	121327618	121328251
chr1	121430885	121431417
chr1	121440918	121441228
chr1	121567600	121568346
chr1	122328303	122328694
chr1	122357037	122357348
chr1	122773128	122773378
chr1	123585206	123585406
chr1	123990274	123990566
chr1	125362287	125362838
chr1	125434647	125434847
chr1	125435188	125436169
chr1	125519150	125519631
chr1	125525991	125526531
chr1	125560236	125561582
chr1	125568058	125568777
chr1	125911792	125912492
chr1	126393741	126394018
chr1	126403962	126404273
chr1	126444014	126444351
chr1	126461587	126462356
chr1	126593217	126593417
chr1	126737651	126738286
chr1	126752082	126752871
chr1	127029909	127030122
chr1	127204794	127205418
chr1	127239845	127240329
chr1	127494488	127494717
chr1	127569705	127569925
chr1	127773742	127774618
chr1	127868560	127869237
chr1	128066289	128066510
chr1	128102362	128103683
chr1	128243904	128244694
chr1	128359281	128359971
chr1	128416774	128417615
chr1	128440293	128441039
chr1	128456912	128457668
chr1	128472635	128472908
chr1	128574947	128575185
chr1	128592129	128592714
chr1	128593045	128593440
chr1	128701324	128701612
chr1	128705166	128705383
chr1	128832648	128832909
chr1	129447031	129447285
chr1	129495976	129496506
chr1	130462308	130463123
chr1	130550375	130551636
chr1	130601015	130601331
chr1	130684001	130684216
chr1	130715501	130716194
chr1	130717088	130717808
chr1	130741322	130741535
chr1	130993182	130993424
chr1	131089858	131090129
chr1	131097448	131098063
chr1	131137932	131138538
chr1	131152972	131153379
chr1	131161196	131161396
chr1	131245005	131245438
chr1	131345405	131345840
chr1	131450500	131451243
chr1	131478795	131479137
chr1	131526850	131528056
chr1	131535990	131536295
chr1	131573727	131574125
chr1	131658095	131658299
chr1	131827546	131828367
chr1	131867085	131867586
chr1	131910165	131911348
chr1	132007255	132008431
chr1	132040160	132040797
chr1	132046408	132046704
chr1	132095626	132095967
chr1	132315850	132316322
chr1	132322744	132323352
chr1	132333697	132334001
chr1	132335229	132335918
chr1	132341770	132342134
chr1	132367696	132367911
chr1	132391575	132391897
chr1	132417244	132418087
chr1	132436971	132437230
chr1	132476959	132477625
chr1	132791075	132791372
chr1	133025037	133025843
chr1	133033490	133034331
chr1	133045798	133046613
chr1	133073356	133073701
chr1	133084122	133084461
chr1	133130750	133131765
chr1	133229029	133229443
chr1	133237138	133237425
chr1	133363280	133363931
chr1	133367575	133367939
chr1	133397480	133398293
chr1	133400248	133400764
chr1	133406882	133407105
chr1	133407302	133407824
chr1	133411568	133411793
chr1	133412918	133413319
chr1	133417424	133417634
chr1	133418178	133418657
chr1	133422610	133422961
chr1	133423692	133423933
chr1	133424168	133424456
chr1	133448176	133448891
chr1	133493045	133493912
chr1	133594884	133595148
chr1	133595258	133595512
chr1	133609824	133610576
chr1	133660817	133661601
chr1	133917595	133917970
chr1	133961672	133962244
chr1	134055092	134055367
chr1	134058905	134059184
chr1	134060681	134061463
chr1	134078878	134079605
chr1	134079843	134080160
chr1	134092738	134093704
chr1	134098841	134099698
chr1	134106806	134107036
chr1	134210216	134210513
chr1	134222657	134222857
chr1	134292119	134292380
chr1	134292497	134292697
chr1	134344707	134344909
chr1	134361596	134362204
chr1	134405605	134406365
chr1	134415128	134415910
chr1	134455173	134455865
chr1	134494355	134495150
chr1	134556645	134557292
chr1	134560010	134560374
chr1	134735829	134736255
chr1	134955565	134956249
chr1	134962248	134962773
chr1	135146557	135147063
chr1	135147108	135147759
chr1	135154507	135154707
chr1	135198950	135199775
chr1	135230227	135230530
chr1	135280721	135281017
chr1	135283902	135284303
chr1	135286252	135286698
chr1	135313442	135314052
chr1	135347513	135347760
chr1	135368220	135368544
chr1	135368991	135369383
chr1	135410986	135411473
chr1	135430163	135430744
chr1	135434976	135435369
chr1	135548868	135549189
chr1	135607229	135607585
chr1	135631319	135632030
chr1	135670390	135670693
chr1	135673386	135673755
chr1	135675677	135675988
chr1	135678113	135678313
chr1	135686842	135687093
chr1	135687803	135688860
chr1	135699173	135699674
chr1	135719584	135719877
chr1	135728834	135729639
chr1	135752806	135753306
chr1	135755461	135755735
chr1	135765956	135766236
chr1	135781336	135781561
chr1	135782898	135783130
chr1	136007902	136008247
chr1	136017772	136018321
chr1	136131084	136131553
chr1	136131807	136132007
chr1	136178639	136179100
chr1	136325908	136326303
chr1	136345533	136346412
chr1	136364792	136365123
chr1	136414827	136415776
chr1	136466033	136466575
chr1	136525847	136526123
chr1	136534947	136535153
chr1	136624521	136625450
chr1	136694932	136695421
chr1	136695996	136696591
chr1	136782135	136782656
chr1	136784281	136784570
chr1	136824111	136824406
chr1	136948831	136949245
chr1	137332080	137332292
chr1	137620669	137621111
chr1	137644592	137645038
chr1	137649917	137650517
chr1	137656821	137657445
chr1	137898263	137898729
chr1	137900131	137900559
chr1	137923726	137924136
chr1	138039191	138039573
chr1	138044609	138044827
chr1	138348524	138348819
chr1	138571057	138571547
chr1	138590524	138591165
chr1	138617991	138618290
chr1	138619070	138619920
chr1	138856253	138857027
chr1	138928820	138929119
chr1	138963329	138964114
chr1	138982115	138982632
chr1	139421832	139422796
chr1	139454358	139455086
chr1	140148077	140148277
chr1	140183210	140183639
chr1	140245470	140245821
chr1	140378760	140379266
chr1	140430389	140430887
chr1	140658220	140658426
chr1	140965210	140965482
chr1	143702360	143703230
chr1	143739268	143740009
chr1	143776697	143777680
chr1	143813984	143814247
chr1	144003949	144004591
chr1	144224919	144225559
chr1	146724941	146725151
chr1	148080823	148081023
chr1	148081628	148082079
chr1	149856797	149857179
chr1	149862671	149863411
chr1	150006884	150007645
chr1	150015167	150015583
chr1	150212500	150213003
chr1	150233232	150233465
chr1	150392591	150393762
chr1	150975842	150976700
chr1	150981398	150981732
chr1	150993183	150993893
chr1	151024811	151025854
chr1	151036414	151037019
chr1	151040832	151041572
chr1	151045955	151046369
chr1	151046406	151046685
chr1	151062133	151062855
chr1	151079049	151079249
chr1	151210712	151210923
chr1	151344137	151345488
chr1	151428029	151429135
chr1	151500141	151501319
chr1	151510826	151511203
chr1	151571208	151571676
chr1	151585721	151586031
chr1	151618891	151619091
chr1	151619253	151619963
chr1	151636868	151637215
chr1	151692963	151693234
chr1	151710764	151711033
chr1	151754856	151755751
chr1	151800696	151801147
chr1	152022486	152022686
chr1	152090150	152090553
chr1	152177485	152177766
chr1	152386297	152386842
chr1	152399810	152400408
chr1	152422957	152423298
chr1	152461640	152462266
chr1	152462335	152462719
chr1	152497605	152498148
chr1	152499494	152500207
chr1	152556264	152556964
chr1	152585447	152585923
chr1	152594777	152595039
chr1	152599330	152599750
chr1	152622820	152623113
chr1	152624795	152625417
chr1	152677537	152678276
chr1	152766110	152767052
chr1	152798232	152798479
chr1	152902349	152903523
chr1	152904587	152904826
chr1	153040145	153040364
chr1	153048097	153048473
chr1	153224273	153224872
chr1	153274731	153274952
chr1	153308829	153309343
chr1	153332403	153333580
chr1	153386710	153386966
chr1	153401825	153402121
chr1	153486780	153487896
chr1	153559891	153560271
chr1	153572114	153572927
chr1	153585626	153586101
chr1	153598848	153599066
chr1	153641717	153642261
chr1	153679200	153679523
chr1	153730412	153731168
chr1	153740103	153740521
chr1	153886099	153886616
chr1	153899584	153900632
chr1	154029430	154029983
chr1	154032624	154033065
chr1	154033948	154034619
chr1	154065756	154066278
chr1	154102813	154103444
chr1	154118671	154118898
chr1	154174450	154174957
chr1	154178463	154178889
chr1	154256914	154257114
chr1	154258531	154259020
chr1	154415971	154416205
chr1	154416257	154416621
chr1	154578595	154579238
chr1	154603395	154604313
chr1	155049006	155049282
chr1	155050231	155050581
chr1	155059507	155059871
chr1	155063972	155064617
chr1	155074851	155075271
chr1	155083028	155084078
chr1	155099072	155099933
chr1	155146672	155147010
chr1	155158387	155159324
chr1	155293504	155293797
chr1	155294277	155294552
chr1	155416832	155417702
chr1	155439747	155440120
chr1	155440174	155440382
chr1	155488977	155489296
chr1	155491234	155491698
chr1	155558082	155558544
chr1	155742348	155742579
chr1	155805667	155806099
chr1	155812480	155813251
chr1	155972805	155973799
chr1	156035514	156036784
chr1	156040689	156041015
chr1	156230690	156230972
chr1	156420562	156420995
chr1	156421010	156421292
chr1	156474007	156474580
chr1	156558375	156558982
chr1	156559071	156559312
chr1	156613966	156614531
chr1	156615356	156616041
chr1	156655153	156655551
chr1	156673978	156674537
chr1	156718461	156719346
chr1	156938894	156940001
chr1	157408285	157408622
chr1	157411973	157412860
chr1	157417685	157418456
chr1	157433301	157433865
chr1	157443088	157443956
chr1	157449707	157450548
chr1	157458236	157458708
chr1	159035035	159035241
chr1	159231706	159232742
chr1	159670858	159671249
chr1	160005463	160005768
chr1	160036747	160037621
chr1	160044163	160044780
chr1	160194839	160195573
chr1	160212323	160213461
chr1	160693091	160693421
chr1	160792228	160793236
chr1	160906007	160906973
chr1	161034320	161035320
chr1	161070323	161071218
chr1	161130957	161131712
chr1	161170774	161170976
chr1	161195605	161195806
chr1	161195906	161196334
chr1	161250830	161251408
chr1	161494202	161494771
chr1	161507537	161508112
chr1	161727459	161727688
chr1	161766644	161766963
chr1	161876445	161877446
chr1	161968899	161969434
chr1	161976462	161976662
chr1	162328867	162329069
chr1	162388482	162389215
chr1	162421918	162422441
chr1	162469669	162469869
chr1	162477289	162478271
chr1	162548330	162548855
chr1	162570247	162571125
chr1	162589504	162589862
chr1	162643906	162644156
chr1	162665190	162665390
chr1	162739890	162740790
chr1	162866385	162866689
chr1	162891906	162892123
chr1	162898202	162898845
chr1	162931367	162931961
chr1	162953079	162953369
chr1	163380078	163380476
chr1	163383675	163383950
chr1	163403451	163404143
chr1	163443914	163444170
chr1	163779336	163780077
chr1	163929576	163930414
chr1	163994409	163995202
chr1	164138708	164139153
chr1	164159023	164159354
chr1	164248500	164249401
chr1	164275417	164275888
chr1	164307101	164307891
chr1	164358038	164358785
chr1	164405269	164405886
chr1	164457820	164458638
chr1	164898857	164899336
chr1	164994209	164994423
chr1	165120403	165120620
chr1	165193905	165194811
chr1	165236494	165237438
chr1	165281749	165282061
chr1	165460240	165461437
chr1	165583646	165583875
chr1	165589051	165589995
chr1	165599065	165599410
chr1	165610475	165611062
chr1	165615541	165615741
chr1	165617152	165617542
chr1	165618381	165618692
chr1	165634022	165634905
chr1	165641538	165641757
chr1	165641794	165642950
chr1	165652477	165653146
chr1	165679647	165679875
chr1	165684064	165685178
chr1	165691591	165691971
chr1	165700993	165701562
chr1	165707667	165708361
chr1	165717606	165718244
chr1	165763518	165764121
chr1	165819268	165819468
chr1	165860287	165860730
chr1	165874592	165874949
chr1	166001879	166003648
chr1	166047612	166048356
chr1	166154202	166154502
chr1	166160679	166160955
chr1	166182899	166183366
chr1	166185037	166185868
chr1	166253874	166254401
chr1	166278857	166279074
chr1	166307409	166307712
chr1	166360233	166360522
chr1	166378679	166379799
chr1	166409239	166410125
chr1	166819563	166819845
chr1	166926157	166926357
chr1	167000517	167001241
chr1	167001438	167001731
chr1	167070463	167070734
chr1	167284690	167285305
chr1	167308287	167308935
chr1	167340171	167340611
chr1	167349709	167350555
chr1	167369994	167370224
chr1	167393672	167394519
chr1	168170481	168171252
chr1	168191992	168192849
chr1	168213895	168214488
chr1	168232494	168232807
chr1	168283414	168283645
chr1	168287959	168288417
chr1	168339745	168340416
chr1	168431984	168432734
chr1	169517484	169518390
chr1	169531191	169531979
chr1	169968947	169969631
chr1	170174609	170175466
chr1	170214874	170215571
chr1	170255551	170255913
chr1	170589381	170590020
chr1	170644381	170644584
chr1	170867451	170868037
chr1	170868556	170868845
chr1	170885282	170885583
chr1	171033824	171034098
chr1	171037938	171038757
chr1	171044349	171045137
chr1	171063828	171064831
chr1	171078108	171078332
chr1	171080286	171080617
chr1	171102039	171103167
chr1	171110993	171111614
chr1	171113796	171114350
chr1	171150262	171150812
chr1	171170020	171170275
chr1	171171002	171171785
chr1	171184294	171184740
chr1	171195800	171196491
chr1	171222308	171222953
chr1	171246927	171247711
chr1	171269958	171270690
chr1	171280958	171281875
chr1	171287479	171288206
chr1	171294486	171295087
chr1	171328795	171329880
chr1	171345344	171345911
chr1	171410893	171411833
chr1	171412124	171412350
chr1	171437196	171438000
chr1	171440311	171440749
chr1	171503061	171503889
chr1	171515142	171515664
chr1	171518332	171518532
chr1	171531015	171531286
chr1	171992908	171993470
chr1	172026620	172027594
chr1	172082380	172083118
chr1	172126477	172126886
chr1	172147786	172148593
chr1	172206240	172207102
chr1	172217187	172217470
chr1	172220311	172220967
chr1	172310002	172310433
chr1	172311416	172311834
chr1	172312000	172312637
chr1	172340905	172341142
chr1	172357192	172357890
chr1	172364781	172365111
chr1	172376109	172376966
chr1	172481901	172482355
chr1	172499805	172500434
chr1	172500672	172501478
chr1	172501707	172502273
chr1	172513116	172513317
chr1	172513926	172514314
chr1	172520653	172521252
chr1	172525354	172525700
chr1	172528770	172529038
chr1	172532469	172532883
chr1	172563008	172563553
chr1	172568101	172568301
chr1	172632424	172633377
chr1	172635048	172635680
chr1	172638887	172639124
chr1	172828855	172829430
chr1	173198128	173198390
chr1	173219844	173220136
chr1	173944505	173944705
chr1	175625140	175625948
chr1	175692359	175693228
chr1	175880388	175881040
chr1	176275148	176275393
chr1	176813585	176815043
chr1	177257479	177259125
chr1	177441579	177442743
chr1	177470157	177470439
chr1	177531715	177532229
chr1	177592306	177592810
chr1	177795928	177796974
chr1	177982963	177983789
chr1	178187244	178188104
chr1	178318091	178319298
chr1	178336326	178336996
chr1	178337536	178338114
chr1	178368767	178369527
chr1	178405539	178406687
chr1	178463783	178464036
chr1	178530640	178530840
chr1	178840367	178840587
chr1	178917434	178917634
chr1	179061875	179062132
chr1	179517689	179518213
chr1	179545962	179546844
chr1	179559213	179559857
chr1	179568829	179569152
chr1	179582174	179582429
chr1	179667961	179668657
chr1	179803063	179804089
chr1	179844915	179845195
chr1	179847801	179848317
chr1	179854235	179854848
chr1	179863404	179863921
chr1	179959466	179960513
chr1	180148116	180148543
chr1	180195740	180196414
chr1	180225871	180226127
chr1	180250060	180250342
chr1	180255892	180256671
chr1	180268626	180269082
chr1	180277331	180278056
chr1	180279664	180280134
chr1	180286185	180286900
chr1	180296115	180296435
chr1	180302509	180303180
chr1	180329348	180329548
chr1	180330325	180330674
chr1	180350738	180351079
chr1	180365147	180365504
chr1	180387307	180387917
chr1	180393810	180394341
chr1	180402502	180403014
chr1	180403641	180404385
chr1	180405462	180406004
chr1	180408766	180409243
chr1	180409866	180410115
chr1	180421986	180422426
chr1	180434237	180434447
chr1	180568548	180569396
chr1	180640986	180641515
chr1	180725669	180726503
chr1	180768280	180768800
chr1	180777664	180778461
chr1	180813187	180814384
chr1	180824628	180825162
chr1	180848153	180848421
chr1	180850427	180851289
chr1	180888514	180889013
chr1	180904035	180904587
chr1	180942064	180942992
chr1	180956939	180957486
chr1	181015498	181015894
chr1	181016482	181017064
chr1	181017150	181017709
chr1	181143853	181144727
chr1	181150823	181151099
chr1	181211178	181212781
chr1	181230718	181231087
chr1	181232655	181232962
chr1	181256768	181257112
chr1	181345275	181346045
chr1	181352309	181352879
chr1	181545542	181545756
chr1	181743361	181743561
chr1	181793522	181793952
chr1	181841762	181842843
chr1	181852438	181852928
chr1	181853080	181853425
chr1	181860532	181861191
chr1	181888819	181889167
chr1	181951467	181951676
chr1	181968559	181968799
chr1	182019382	182020405
chr1	182092438	182092810
chr1	182103241	182104005
chr1	182124503	182125417
chr1	182282081	182283002
chr1	182341071	182341824
chr1	182408637	182409614
chr1	182489786	182490351
chr1	182500170	182500681
chr1	182502742	182502942
chr1	182506297	182506960
chr1	182517099	182517779
chr1	182629754	182630005
chr1	182644406	182644610
chr1	182670438	182671117
chr1	182763837	182764313
chr1	182778517	182778771
chr1	182991024	182991356
chr1	183040767	183041412
chr1	183043494	183043753
chr1	183055549	183055904
chr1	183066927	183067475
chr1	183072228	183073000
chr1	183209226	183209442
chr1	183221314	183221671
chr1	183296889	183297441
chr1	183299055	183299667
chr1	183344970	183345793
chr1	183369143	183369937
chr1	183378168	183378973
chr1	183388670	183389203
chr1	183438910	183439421
chr1	184033454	184034633
chr1	184289698	184290280
chr1	184439262	184440097
chr1	184441021	184441602
chr1	184732501	184733081
chr1	184734944	184735733
chr1	184737957	184738193
chr1	184748528	184749278
chr1	184771663	184771891
chr1	184815079	184815754
chr1	184824353	184824928
chr1	184845455	184846203
chr1	184852107	184852664
chr1	184853305	184853887
chr1	184853959	184854167
chr1	184860239	184860838
chr1	184862713	184863002
chr1	184864186	184864898
chr1	184869974	184870558
chr1	184882550	184883280
chr1	184911720	184912224
chr1	185203720	185204446
chr1	185218033	185218260
chr1	185230670	185230999
chr1	185276974	185277419
chr1	185328759	185329591
chr1	185331991	185332358
chr1	185362625	185363478
chr1	185509115	185509375
chr1	185587599	185588095
chr1	185610665	185611125
chr1	186116900	186117529
chr1	186182702	186182956
chr1	186224315	186224595
chr1	186261305	186261884
chr1	186291137	186291380
chr1	186386469	186386822
chr1	186555568	186556280
chr1	186609896	186610295
chr1	186684007	186684413
chr1	186687330	186687530
chr1	186705102	186705724
chr1	186730925	186731316
chr1	186749047	186749681
chr1	186780860	186781179
chr1	187118113	187118652
chr1	187215171	187215990
chr1	187393636	187393836
chr1	187651859	187652078
chr1	187997574	187997974
chr1	188654306	188654709
chr1	188659221	188659500
chr1	188660465	188660744
chr1	188660867	188661281
chr1	188729249	188729514
chr1	189007312	189008189
chr1	189013289	189013517
chr1	189115901	189116454
chr1	189118600	189118924
chr1	189119133	189119392
chr1	189165281	189165561
chr1	189171252	189171642
chr1	189173103	189173315
chr1	189602161	189602672
chr1	189627896	189628298
chr1	189687936	189688473
chr1	189716421	189716667
chr1	189727353	189728566
chr1	189756529	189757072
chr1	189800383	189800684
chr1	189817208	189817408
chr1	189817943	189818163
chr1	189849570	189849962
chr1	189860671	189861377
chr1	189867149	189867924
chr1	189905804	189906049
chr1	189916894	189917156
chr1	189921125	189921645
chr1	189921769	189922614
chr1	190170517	190170879
chr1	190214778	190215114
chr1	190830572	190830835
chr1	190892522	190892753
chr1	190911439	190912124
chr1	190928311	190929191
chr1	190979231	190979525
chr1	191025890	191026664
chr1	191062756	191063337
chr1	191075246	191075833
chr1	191098214	191098541
chr1	191120836	191121250
chr1	191182980	191183906
chr1	191224013	191225069
chr1	191258896	191259711
chr1	191277747	191278072
chr1	191312538	191313013
chr1	191317673	191318269
chr1	191325642	191326364
chr1	191391408	191391609
chr1	191396521	191397864
chr1	191461830	191462605
chr1	191470673	191470981
chr1	191479861	191480636
chr1	191490412	191491023
chr1	191495018	191495690
chr1	191575312	191576249
chr1	191717813	191718603
chr1	191817883	191818085
chr1	191821148	191821702
chr1	191896819	191897414
chr1	191903559	191904281
chr1	191906058	191907069
chr1	191932225	191932660
chr1	191946242	191946778
chr1	191955034	191955728
chr1	191956142	191956783
chr1	191964202	191964543
chr1	191989962	191990414
chr1	192078509	192078725
chr1	192088152	192088400
chr1	192092257	192092845
chr1	192136517	192136982
chr1	192137509	192138561
chr1	192190605	192190812
chr1	192202337	192203008
chr1	192453945	192454226
chr1	192727098	192727299
chr1	192770487	192771039
chr1	192771089	192771289
chr1	192822554	192823112
chr1	193129810	193130501
chr1	193152899	193153156
chr1	193173116	193173987
chr1	193189028	193189724
chr1	193227718	193228017
chr1	193382479	193382774
chr1	193449540	193449750
chr1	193688270	193688809
chr1	194619455	194620569
chr1	194636041	194636243
chr1	194641673	194642383
chr1	194651853	194652797
chr1	194658323	194658990
chr1	194660466	194660825
chr1	194879233	194880126
chr1	194927698	194928411
chr1	194938543	194939256
chr1	194941594	194941794
chr1	194945492	194945789
chr1	194955706	194956070
chr1	194957294	194957494
chr1	194976170	194976730
chr1	194977975	194978560
chr1	194995082	194995681
chr1	195012554	195012892
chr1	195092051	195092607
chr1	195130916	195131742
chr1	195241473	195241952
chr1	195279127	195279383
chr1	195371627	195372059
chr10	3366401	3366704
chr10	3409768	3409998
chr10	3410232	3410757
chr10	3573062	3573467
chr10	3591575	3592404
chr10	3630693	3631175
chr10	3645936	3646633
chr10	3684584	3684784
chr10	3696679	3697454
chr10	3707576	3707923
chr10	3717713	3718723
chr10	3740180	3741440
chr10	3746824	3747450
chr10	3805221	3805674
chr10	3823822	3824257
chr10	3831918	3832511
chr10	3834714	3834977
chr10	3835686	3835919
chr10	3897981	3898406
chr10	3923398	3923650
chr10	3940952	3941775
chr10	3972892	3974104
chr10	4077614	4077889
chr10	4079295	4080414
chr10	4105619	4106382
chr10	4107559	4108299
chr10	4111729	4112158
chr10	4120696	4121303
chr10	4123448	4123815
chr10	4139275	4140064
chr10	4151535	4152693
chr10	4255033	4255271
chr10	4334106	4334801
chr10	4346825	4347135
chr10	4386583	4387693
chr10	4387835	4388182
chr10	4432065	4432936
chr10	4614312	4614563
chr10	4620895	4621359
chr10	5208044	5208718
chr10	5522844	5523300
chr10	5527618	5527943
chr10	5528380	5528597
chr10	5534113	5534760
chr10	5550390	5551112
chr10	5591893	5592356
chr10	5593450	5593849
chr10	5805373	5806313
chr10	5823606	5824634
chr10	7076231	7076431
chr10	7111485	7112065
chr10	7118246	7118869
chr10	7142184	7142568
chr10	7182579	7183387
chr10	7187997	7188319
chr10	7211422	7212674
chr10	7333383	7333713
chr10	7473511	7474020
chr10	7492393	7492602
chr10	7589509	7590242
chr10	7662882	7663744
chr10	7667346	7667765
chr10	7680851	7681938
chr10	7725696	7726336
chr10	7780490	7781197
chr10	7792580	7793206
chr10	7902680	7903097
chr10	7955633	7956876
chr10	8071877	8072210
chr10	8122041	8122453
chr10	8133302	8133900
chr10	8189226	8189689
chr10	8293386	8293743
chr10	8518562	8519094
chr10	8529299	8529499
chr10	8551493	8552344
chr10	8805385	8805879
chr10	8834914	8835390
chr10	8865923	8866820
chr10	8883759	8884038
chr10	8885712	8886665
chr10	8890541	8890857
chr10	8917370	8918064
chr10	8933556	8933968
chr10	8950481	8950933
chr10	9495141	9495851
chr10	9557307	9557828
chr10	9674640	9674889
chr10	9675130	9675488
chr10	9677009	9677243
chr10	9900742	9901476
chr10	9901609	9902320
chr10	10557871	10558427
chr10	10761273	10761603
chr10	11023398	11023757
chr10	11023984	11024221
chr10	11024913	11025113
chr10	11149058	11149843
chr10	11280562	11281683
chr10	11317931	11318664
chr10	11343230	11344030
chr10	11352699	11353030
chr10	11492021	11492344
chr10	11635756	11636276
chr10	12469217	12469651
chr10	12548727	12549009
chr10	12557764	12558030
chr10	12726242	12726584
chr10	12736957	12737724
chr10	12781554	12781754
chr10	12791882	12792432
chr10	12797715	12798134
chr10	12798209	12798609
chr10	12809630	12810178
chr10	12813239	12813938
chr10	12850823	12851402
chr10	12868041	12869639
chr10	12878647	12879055
chr10	12912296	12912662
chr10	12915791	12916137
chr10	12916276	12917029
chr10	12922442	12923135
chr10	12964169	12964712
chr10	13008008	13008781
chr10	13090609	13090960
chr10	13192653	13193409
chr10	13300268	13300468
chr10	13323965	13324516
chr10	13402051	13402278
chr10	13474138	13474481
chr10	13500879	13501340
chr10	13520399	13520627
chr10	13521904	13522155
chr10	13552813	13553369
chr10	13868621	13869228
chr10	13869741	13870032
chr10	13893036	13894150
chr10	13964462	13965275
chr10	13965459	13965946
chr10	13966844	13967127
chr10	13982746	13983425
chr10	14017796	14018211
chr10	14056800	14057607
chr10	14075851	14076145
chr10	14086247	14086540
chr10	14705119	14705774
chr10	15625453	15625738
chr10	15625955	15626272
chr10	16459083	16459297
chr10	16507686	16508151
chr10	16962427	16962886
chr10	17629764	17629985
chr10	17722245	17723809
chr10	17796080	17796703
chr10	17835453	17835984
chr10	17838628	17839181
chr10	17869981	17870319
chr10	17947239	17948445
chr10	18022288	18023383
chr10	18055185	18056315
chr10	18191689	18192087
chr10	18197354	18197554
chr10	18234691	18235532
chr10	18318338	18319466
chr10	18329782	18330077
chr10	18360106	18360629
chr10	18384659	18385270
chr10	18388783	18389421
chr10	18407406	18407902
chr10	18430136	18430664
chr10	18430933	18431367
chr10	18437572	18437840
chr10	18444420	18444664
chr10	18446404	18446905
chr10	18506373	18506929
chr10	18844733	18845442
chr10	18964738	18965164
chr10	19009456	19009673
chr10	19014941	19015934
chr10	19043946	19044243
chr10	19094364	19094589
chr10	19118821	19119197
chr10	19122248	19122574
chr10	19123817	19124151
chr10	19185980	19186322
chr10	19494443	19494708
chr10	19591523	19592391
chr10	19619789	19620096
chr10	19693138	19693418
chr10	19751776	19752062
chr10	19907242	19907830
chr10	19933669	19934670
chr10	20104337	20105148
chr10	20148683	20149572
chr10	20234410	20234864
chr10	20311836	20313217
chr10	20347392	20348056
chr10	20459717	20459993
chr10	20479321	20480068
chr10	20486472	20487299
[truncated: 27,276 more rows]

## Sheet: B) WT AP Called Peaks
chr1	3042939	3043142
chr1	3670664	3672281
chr1	3779206	3779923
chr1	4258228	4258441
chr1	4282130	4282792
chr1	4294093	4294459
chr1	4295201	4295959
chr1	4332544	4332744
chr1	4412420	4412830
chr1	4426621	4427549
chr1	4432575	4433004
chr1	4433659	4433910
chr1	4471304	4471706
chr1	4491612	4492747
chr1	4493043	4493872
chr1	4496397	4497194
chr1	4497256	4497687
chr1	4527352	4527791
chr1	4543950	4544411
chr1	4560780	4561013
chr1	4571420	4572302
chr1	4581982	4582278
chr1	4617214	4618168
chr1	4623311	4623670
chr1	4653826	4654514
chr1	4671330	4672223
chr1	4689010	4689486
chr1	4706089	4706937
chr1	4755902	4756462
chr1	4760328	4760867
chr1	4768294	4768718
chr1	4774842	4775720
chr1	4785315	4786240
chr1	4807417	4808305
chr1	4857365	4858459
chr1	5019310	5019763
chr1	5020001	5020211
chr1	5082707	5083662
chr1	5111455	5111807
chr1	6214135	6215531
chr1	7088398	7089367
chr1	7100478	7101259
chr1	7139504	7139824
chr1	7206279	7206523
chr1	7382212	7382546
chr1	7395533	7395827
chr1	7397317	7398630
chr1	9208929	9209669
chr1	9236361	9236612
chr1	9237081	9237610
chr1	9450786	9451296
chr1	9545012	9546081
chr1	9621293	9621923
chr1	9627265	9628162
chr1	9630026	9630634
chr1	9630915	9631466
chr1	9636717	9637712
chr1	9699866	9701160
chr1	9726197	9726460
chr1	9747715	9748847
chr1	9772815	9773094
chr1	9797614	9798717
chr1	9847920	9848650
chr1	9874282	9874698
chr1	9943614	9944587
chr1	9967006	9968380
chr1	10008986	10009316
chr1	10037697	10038350
chr1	10039498	10040306
chr1	10089566	10089819
chr1	10232161	10233447
chr1	10877383	10877969
chr1	10878112	10878481
chr1	10880037	10880246
chr1	10880302	10880676
chr1	10965621	10966355
chr1	10990993	10991198
chr1	10993179	10994093
chr1	10996588	10996952
chr1	11033198	11033960
chr1	11046955	11047411
chr1	11210426	11211150
chr1	12405534	12405833
chr1	12657402	12657953
chr1	12718067	12719187
chr1	12734162	12734895
chr1	12746890	12747112
chr1	12754726	12754926
chr1	12764449	12765132
chr1	12768197	12768501
chr1	12836001	12836476
chr1	12836835	12837129
chr1	12864098	12864588
chr1	12864900	12865687
chr1	12990653	12990858
chr1	12990926	12991832
chr1	12991978	12992900
chr1	13052096	13052296
chr1	13161457	13161883
chr1	13171095	13171919
chr1	13258035	13258317
chr1	13267206	13267884
chr1	13268460	13268717
chr1	13293353	13293618
chr1	13332585	13333127
chr1	13360687	13361130
chr1	13366446	13367088
chr1	13372217	13374669
chr1	13426168	13426852
chr1	13426910	13427136
chr1	13589005	13590320
chr1	13659937	13660848
chr1	13789321	13789598
chr1	14309570	14310438
chr1	14755274	14755565
chr1	15286572	15286803
chr1	15805258	15806462
chr1	16092976	16093456
chr1	16104068	16106236
chr1	16518617	16519553
chr1	16519651	16520146
chr1	16570824	16571266
chr1	16618522	16619755
chr1	16656432	16657646
chr1	16664941	16665843
chr1	16688002	16689151
chr1	16745992	16746275
chr1	17097072	17098199
chr1	18537067	18537460
chr1	19176183	19176438
chr1	20803340	20803745
chr1	20819835	20820747
chr1	20890032	20891422
chr1	20917749	20917970
chr1	20933571	20933782
chr1	20939059	20939368
chr1	20951137	20952069
chr1	20995223	20995998
chr1	20997368	20997889
chr1	20997979	20998283
chr1	21008857	21009231
chr1	21014427	21014908
chr1	21068517	21068839
chr1	21070283	21071342
chr1	21078745	21079849
chr1	21101128	21101980
chr1	21161624	21162084
chr1	21166229	21166733
chr1	21166844	21167050
chr1	21218374	21219125
chr1	21229296	21229698
chr1	21239831	21240393
chr1	21271312	21271971
chr1	21272180	21272455
chr1	22555817	22556058
chr1	22694836	22695583
chr1	22805598	22806544
chr1	23061982	23062419
chr1	23109283	23109539
chr1	23117347	23117828
chr1	23173175	23173702
chr1	23184534	23185213
chr1	23187849	23188188
chr1	23202392	23203372
chr1	23255817	23257126
chr1	23270973	23271272
chr1	23271317	23271965
chr1	23279692	23280776
chr1	23286781	23287094
chr1	23291498	23291782
chr1	23301966	23302285
chr1	23320589	23321837
chr1	23323323	23323635
chr1	23382652	23383846
chr1	23397419	23398068
chr1	23495402	23495680
chr1	23762168	23763309
chr1	23792802	23793088
chr1	23827208	23827410
chr1	23867350	23867598
chr1	23921628	23922794
chr1	24005156	24005946
chr1	24099655	24100846
chr1	24107971	24108287
chr1	24109650	24110180
chr1	24111710	24111915
chr1	24134767	24135141
chr1	24137181	24137459
chr1	24194030	24194954
chr1	24233622	24233969
chr1	24249180	24249475
chr1	24611594	24616153
chr1	24677694	24679372
chr1	24684011	24684320
chr1	24699275	24699806
chr1	26686907	26688355
chr1	28288237	28288451
chr1	30778534	30778857
chr1	30792939	30793347
chr1	30872840	30874315
chr1	30948986	30950441
chr1	31019415	31019688
chr1	31792136	31792337
chr1	31793896	31794369
chr1	32074290	32074508
chr1	32172468	32172865
chr1	33334191	33334485
chr1	33461284	33461622
chr1	33502898	33503316
chr1	33669453	33670675
chr1	33684591	33684799
chr1	33719630	33720504
chr1	33739383	33739672
chr1	33757088	33757305
chr1	33757361	33758112
chr1	33813848	33814916
chr1	33907688	33908155
chr1	34005392	34006232
chr1	34010961	34012047
chr1	34122908	34123755
chr1	34132932	34133399
chr1	34139282	34139482
chr1	34218439	34218707
chr1	34236197	34236805
chr1	34237337	34238198
chr1	34288749	34289861
chr1	34388932	34389854
chr1	34409854	34410256
chr1	34434616	34435261
chr1	34439144	34440229
chr1	34459330	34460236
chr1	34462846	34463213
chr1	34472502	34473577
chr1	34579605	34579805
chr1	34602241	34602709
chr1	34801510	34802523
chr1	34824333	34824547
chr1	34842401	34843517
chr1	34849771	34850489
chr1	34851606	34851916
chr1	34867203	34867621
chr1	36030388	36030805
chr1	36064847	36065199
chr1	36067961	36069000
chr1	36079504	36080115
chr1	36089547	36089832
chr1	36124937	36125599
chr1	36130240	36130631
chr1	36160137	36160757
chr1	36173457	36174016
chr1	36243768	36244568
chr1	36254664	36255556
chr1	36255677	36256098
chr1	36263919	36264633
chr1	36266385	36266716
chr1	36270664	36271027
chr1	36272537	36272893
chr1	36273058	36273689
chr1	36279194	36279526
chr1	36287691	36287972
chr1	36303265	36303888
chr1	36307466	36308263
chr1	36309592	36309944
chr1	36325732	36326370
chr1	36368174	36368380
chr1	36368505	36369410
chr1	36444793	36445560
chr1	36471111	36472120
chr1	36492440	36492750
chr1	36501344	36501596
chr1	36511484	36512815
chr1	36546829	36547754
chr1	36554334	36555191
chr1	36556557	36557875
chr1	36557992	36558528
chr1	36560803	36561543
chr1	36564037	36564605
chr1	36569769	36570147
chr1	36571407	36572570
chr1	36580080	36581177
chr1	36588358	36588558
chr1	36588632	36589924
chr1	36590027	36590252
chr1	36595952	36596561
chr1	36603478	36603770
chr1	36630396	36630826
chr1	36634954	36635297
chr1	36647578	36648070
chr1	36684155	36684454
chr1	36691131	36691920
chr1	36709510	36710317
chr1	36761910	36762110
chr1	36784762	36784981
chr1	36789202	36789402
chr1	36802562	36803111
chr1	36822931	36823208
chr1	36860339	36860928
chr1	36874863	36875426
chr1	36883846	36884264
chr1	36914295	36915058
chr1	36920109	36921000
chr1	36934100	36934594
chr1	36939016	36940227
chr1	36976503	36977032
chr1	36977104	36977360
chr1	36994117	36994722
chr1	36996532	36997077
chr1	37000322	37000659
chr1	37028985	37029748
chr1	37105126	37105461
chr1	37106468	37106906
chr1	37132519	37132719
chr1	37232817	37233096
chr1	37299483	37300440
chr1	37330689	37330948
chr1	37344281	37344481
chr1	37419450	37419797
chr1	37429546	37430754
chr1	37518070	37518660
chr1	37540596	37541556
chr1	37585798	37586034
chr1	37639022	37639541
chr1	37678446	37678655
chr1	37719458	37719658
chr1	37719763	37720030
chr1	37864532	37865572
chr1	37871685	37872836
chr1	37889894	37890824
chr1	37996785	37997610
chr1	37997693	37998336
chr1	38129047	38130314
chr1	38627270	38627635
chr1	38987209	38988168
chr1	39192756	39193320
chr1	39193745	39194263
chr1	39196816	39197038
chr1	39367365	39368441
chr1	39392262	39392517
chr1	39396424	39396776
chr1	39399041	39399627
chr1	39417622	39418298
chr1	39456327	39456639
chr1	39467905	39468207
chr1	39478052	39479191
chr1	39527497	39527700
chr1	39530133	39530596
chr1	39535374	39536344
chr1	39576639	39577697
chr1	39608259	39609027
chr1	39609120	39609473
chr1	39628631	39628893
chr1	39650189	39651081
chr1	39671525	39671817
chr1	39685872	39686224
chr1	39695440	39696205
chr1	39698391	39698989
chr1	39710521	39710926
chr1	39713737	39714767
chr1	39714825	39715064
chr1	39720607	39721518
chr1	39734020	39734852
chr1	39735875	39736668
chr1	39743963	39744349
chr1	39758194	39758799
chr1	39759230	39759500
chr1	39761143	39762415
chr1	39847053	39847510
chr1	39851071	39851864
chr1	39859309	39859622
chr1	39868961	39869369
chr1	39900228	39901902
chr1	39911566	39911798
chr1	39913335	39913698
chr1	39922600	39923229
chr1	39923446	39923725
chr1	39929028	39929228
chr1	39936213	39936991
chr1	39941459	39942070
chr1	39944363	39944680
chr1	39949952	39950434
chr1	39969039	39969328
chr1	39973902	39974497
chr1	39982044	39982446
chr1	40085543	40086124
chr1	40139684	40140448
chr1	40161201	40161585
chr1	40171793	40172420
chr1	40187844	40188571
chr1	40221861	40222224
chr1	40222722	40223056
chr1	40224716	40225361
chr1	40266163	40267102
chr1	40273596	40273796
chr1	40275158	40275949
chr1	40284436	40285045
chr1	40324404	40324794
chr1	40790333	40791039
chr1	40841226	40841757
chr1	41390037	41390903
chr1	42850791	42851786
chr1	42915086	42915295
chr1	42953049	42953427
chr1	43091972	43093054
chr1	43098115	43099179
chr1	43110599	43110892
chr1	43139589	43139942
chr1	43163751	43164142
chr1	43310920	43311711
chr1	43321324	43321832
chr1	43337095	43337985
chr1	43360736	43361002
chr1	43361255	43361762
chr1	43363145	43363541
chr1	43413225	43413752
chr1	43413822	43414042
chr1	43445133	43446500
chr1	43467625	43467939
chr1	43474470	43475044
chr1	43502614	43503880
chr1	43530256	43531117
chr1	43826948	43828277
chr1	43899031	43899484
chr1	43902895	43903121
chr1	43933395	43934623
chr1	43957798	43958695
chr1	44041847	44042119
chr1	44042215	44042681
chr1	44101562	44102852
chr1	44118308	44120142
chr1	44147518	44148364
chr1	44198761	44199085
chr1	44201163	44201420
chr1	44551457	44552725
chr1	44597369	44597842
chr1	44892465	44892720
chr1	45031712	45031939
chr1	45313855	45314230
chr1	45734007	45734376
chr1	45735132	45735555
chr1	45794830	45795897
chr1	45816942	45817157
chr1	45825137	45825485
chr1	45837657	45838107
chr1	45857425	45857625
chr1	45860106	45860778
chr1	45868260	45869221
chr1	45925129	45926285
chr1	46075841	46076271
chr1	46449019	46449219
chr1	46732479	46732718
chr1	46823231	46823713
chr1	46852643	46854336
chr1	50926920	50928088
chr1	50962316	50963031
chr1	51096936	51097770
chr1	51106472	51107089
chr1	51136532	51137226
chr1	51148190	51149020
chr1	51225157	51225547
chr1	51243320	51243641
chr1	51245339	51245758
chr1	51264911	51266214
chr1	51272683	51272883
chr1	51288622	51289900
chr1	51300214	51300879
chr1	51333387	51334574
chr1	51457233	51457700
chr1	51459074	51459555
chr1	51466517	51466747
chr1	51466851	51467054
chr1	51477728	51478909
chr1	51501336	51501727
chr1	51531395	51531688
chr1	51596861	51597453
chr1	51644518	51644718
chr1	51668960	51669318
chr1	51671199	51671755
chr1	51697253	51697738
chr1	51740517	51741076
chr1	51747457	51747878
chr1	51748376	51748637
chr1	51770450	51770900
chr1	51778355	51778605
chr1	51779550	51779800
chr1	51779824	51780033
chr1	51780300	51781075
chr1	51789236	51789834
chr1	51837891	51838209
chr1	51841721	51842635
chr1	51849503	51849870
chr1	51855718	51856523
chr1	51879223	51879736
chr1	51880139	51880485
chr1	51887087	51887295
chr1	51893371	51894079
chr1	51907749	51908072
chr1	51911335	51911770
chr1	51914958	51916198
chr1	51934493	51934866
chr1	51944883	51945122
chr1	52004190	52004390
chr1	52100478	52100812
chr1	52113326	52114256
chr1	52118972	52119975
chr1	52126850	52127397
chr1	52149899	52150413
chr1	52150604	52151050
chr1	52152261	52152860
chr1	52166530	52167123
chr1	52170162	52170363
chr1	52232158	52233783
chr1	52307480	52307781
chr1	52499740	52501092
chr1	52630426	52631290
chr1	52648170	52648645
chr1	52652610	52653813
chr1	52675517	52677051
chr1	52718018	52718317
chr1	52718938	52719409
chr1	52726288	52727537
chr1	52799185	52799754
chr1	52799865	52800095
chr1	52800311	52800758
chr1	52816455	52816767
chr1	52816906	52818041
chr1	52844408	52845437
chr1	52952526	52953068
chr1	53296656	53297446
chr1	53313092	53314068
chr1	53352229	53353162
chr1	53393609	53394705
chr1	53784330	53785576
chr1	53814123	53814805
chr1	53820059	53820720
chr1	53850798	53851760
chr1	53861903	53862220
chr1	53909233	53909433
chr1	53931173	53932049
chr1	53940115	53941012
chr1	53945737	53946197
chr1	53969747	53970066
chr1	53970231	53970994
chr1	53977584	53978878
chr1	53985600	53987160
chr1	53993847	53994309
chr1	53994345	53994545
chr1	54003230	54003508
chr1	54005877	54006453
chr1	54015570	54016096
chr1	54017495	54018259
chr1	54039129	54039449
chr1	54046955	54047433
chr1	54159423	54159872
chr1	54194092	54195329
chr1	54250287	54251175
chr1	54377540	54377919
chr1	54438637	54439358
chr1	54557115	54558143
chr1	54665938	54666326
chr1	54683965	54685031
chr1	54690337	54691309
chr1	54691560	54691760
chr1	54765917	54766135
chr1	54795266	54795613
chr1	54802677	54803618
chr1	54826166	54827140
chr1	54837535	54838788
chr1	54841887	54842097
chr1	54912355	54912661
chr1	54925641	54926799
chr1	54934905	54935365
chr1	55026827	55027844
chr1	55052240	55053420
chr1	55058534	55058772
chr1	55087397	55088683
chr1	55130835	55131933
chr1	55192971	55193869
chr1	55196404	55196948
chr1	55210206	55210648
chr1	55215410	55216024
chr1	55221092	55221594
chr1	55226282	55226779
chr1	55236883	55238040
chr1	55363063	55363994
chr1	55383171	55383467
chr1	55405586	55406766
chr1	55808998	55809350
chr1	55838160	55838496
chr1	55874239	55874513
chr1	56089372	56090043
chr1	56782211	56782473
chr1	56972146	56973824
chr1	56977162	56977386
chr1	57377337	57378272
chr1	57406087	57407090
chr1	57428956	57429266
chr1	57429821	57430315
chr1	57436221	57436714
chr1	57436791	57437242
chr1	57774032	57775700
chr1	57792207	57792487
chr1	57836901	57837753
chr1	57849856	57850314
chr1	57852519	57853291
chr1	57969497	57970425
chr1	57995621	57996385
chr1	58029541	58030136
chr1	58031263	58031525
chr1	58296378	58296583
chr1	58392409	58393842
chr1	58422659	58424413
chr1	58445040	58445901
chr1	58504507	58505371
chr1	58585824	58586929
chr1	58603801	58604044
chr1	58613844	58614126
chr1	58652001	58653327
chr1	58663295	58663495
chr1	58711363	58713751
chr1	58722154	58722440
chr1	58725843	58726148
chr1	58726816	58727499
chr1	58742235	58743020
chr1	58761196	58761855
chr1	58773939	58774391
chr1	58795235	58795922
chr1	58802365	58803318
chr1	58823714	58823923
chr1	58897640	58897876
chr1	58956227	58956556
chr1	58961067	58961946
chr1	58972936	58974191
chr1	59119598	59120571
chr1	59222169	59222417
chr1	59236784	59237877
chr1	59238008	59238218
chr1	59481367	59482984
chr1	59584740	59584979
chr1	59609921	59610319
chr1	59669935	59671203
chr1	59684491	59685367
chr1	59719668	59720207
chr1	59739355	59740237
chr1	59762722	59764289
chr1	59797599	59798274
chr1	59833778	59834112
chr1	59883862	59884070
chr1	59902487	59903278
chr1	59912462	59913959
chr1	59922994	59923715
chr1	60042722	60043459
chr1	60097555	60098826
chr1	60158445	60158806
chr1	60166556	60166898
chr1	60169452	60170006
chr1	60180036	60181224
chr1	60187882	60188182
chr1	60188453	60188810
chr1	60342821	60343749
chr1	60409134	60410312
chr1	60416811	60417093
chr1	60428992	60429210
chr1	60566166	60567381
chr1	60642280	60642497
chr1	60652573	60653082
chr1	60658525	60658765
chr1	60668277	60668719
chr1	60670141	60670851
chr1	60715640	60716296
chr1	60716637	60716884
chr1	60735022	60735492
chr1	60755856	60756212
chr1	60861129	60861332
chr1	60862855	60863489
chr1	60960546	60961427
chr1	61140857	61141220
chr1	61181113	61181807
chr1	61277229	61277889
chr1	61298034	61298450
chr1	61309346	61310036
chr1	61316660	61317362
chr1	61373463	61374774
chr1	61499235	61499622
chr1	61514749	61515073
chr1	61638451	61639768
chr1	61779763	61780298
chr1	61782979	61783437
chr1	61849348	61849548
chr1	61851147	61851660
chr1	61906090	61906755
chr1	62181561	62181956
chr1	62244759	62245000
chr1	62328588	62329422
chr1	62411950	62412412
chr1	62417461	62417783
chr1	62579434	62579746
chr1	62591567	62592110
chr1	62664928	62665546
chr1	62701069	62701381
chr1	62702851	62703993
chr1	62706139	62706768
chr1	62709825	62710478
chr1	62713093	62713293
chr1	62717019	62717412
chr1	62720166	62720612
chr1	62720801	62721034
chr1	62724196	62725247
chr1	62729170	62730200
chr1	62736505	62736864
chr1	62737953	62738463
chr1	62742261	62742531
chr1	62747404	62748215
chr1	62750458	62750760
chr1	62760034	62760921
chr1	62774385	62775175
chr1	62777167	62778173
chr1	62778787	62779330
chr1	62783398	62783752
chr1	62810623	62810855
chr1	62811266	62811528
chr1	62951427	62951773
chr1	62964288	62964609
chr1	62984517	62984863
chr1	63113365	63114836
chr1	63129920	63130300
chr1	63176283	63177513
chr1	63181082	63181411
chr1	63188486	63188769
chr1	63190911	63191147
chr1	63192347	63192805
chr1	63195958	63196367
chr1	63204333	63204670
chr1	63214711	63215339
chr1	63272968	63273972
chr1	63730193	63730917
chr1	63763156	63763735
chr1	63953533	63953842
chr1	63954175	63954485
chr1	63992364	63993031
chr1	63995272	63996385
chr1	64005301	64005501
chr1	64018306	64019616
chr1	64034946	64036017
chr1	64040726	64041711
chr1	64051960	64052705
chr1	64053593	64053880
chr1	64059955	64060924
chr1	64078290	64079301
chr1	64087925	64088922
chr1	64097351	64098223
chr1	64098463	64098817
chr1	64105080	64105300
chr1	64114423	64114984
chr1	64121240	64122541
chr1	64146146	64146407
chr1	64225825	64226495
chr1	64284767	64285058
chr1	64301207	64302122
chr1	64302771	64303322
chr1	64305258	64306090
chr1	64373957	64375149
chr1	64446036	64446358
chr1	64448088	64448360
chr1	64532132	64533632
chr1	64609716	64610415
chr1	64616664	64617953
chr1	64658693	64659427
chr1	64690331	64691621
chr1	64705280	64705551
chr1	64737340	64738220
chr1	64823596	64823972
chr1	64875728	64875936
chr1	64876118	64876682
chr1	64956303	64957048
chr1	64970606	64971148
chr1	65010169	65010505
chr1	65112063	65112410
chr1	65112489	65112727
chr1	65112861	65113067
chr1	65178068	65179501
chr1	65186225	65187237
chr1	65282868	65283068
chr1	65564524	65565278
chr1	66105307	66105578
chr1	66168725	66169192
chr1	66174811	66175746
chr1	66229733	66229956
chr1	66244878	66245364
chr1	66467955	66468459
chr1	66617287	66617665
chr1	66649551	66650404
chr1	66655247	66655488
chr1	66655832	66656032
chr1	66700482	66701552
chr1	66816463	66818059
chr1	66838290	66838895
chr1	66862616	66863573
chr1	67038317	67039182
chr1	67061517	67061774
chr1	67477126	67477361
chr1	69456649	69456966
chr1	69687064	69688008
chr1	71079250	71079507
chr1	71102257	71103444
chr1	71556745	71557609
chr1	71652757	71653656
chr1	71936667	71937098
chr1	72014438	72015158
chr1	72123700	72123995
chr1	72182973	72183210
chr1	72211706	72212619
chr1	72225515	72226644
chr1	72236252	72237211
chr1	72243631	72244627
chr1	72254453	72255564
chr1	72283915	72284580
chr1	72306956	72307735
chr1	72582816	72583813
chr1	72593070	72593944
chr1	72631434	72631634
chr1	72710753	72711826
chr1	72855007	72855256
chr1	72870179	72870679
chr1	72871112	72871352
chr1	72872518	72872901
chr1	72874870	72875161
chr1	73188623	73189246
chr1	73200097	73200495
chr1	73444182	73444573
chr1	73452316	73452951
chr1	73644187	73644888
chr1	73716928	73718530
chr1	73737147	73737451
chr1	73794027	73794341
chr1	73823839	73824095
chr1	73824420	73825193
chr1	73826291	73826648
chr1	73829103	73829405
chr1	73862747	73863110
chr1	73901328	73901940
chr1	73902347	73902900
chr1	73923004	73923668
chr1	73928462	73928777
chr1	73929148	73929652
chr1	73946824	73948058
chr1	73954522	73955143
chr1	73955387	73956008
chr1	73962042	73962358
chr1	73962921	73963445
chr1	73966135	73966961
chr1	73987597	73988477
chr1	73998132	73998362
chr1	73998898	73999440
chr1	74000013	74000802
chr1	74001548	74002010
chr1	74007461	74009013
chr1	74015834	74016197
chr1	74016629	74016839
chr1	74027161	74028014
chr1	74028600	74029289
chr1	74030954	74031308
chr1	74034645	74035155
chr1	74036796	74037427
chr1	74058498	74058705
chr1	74068337	74069386
chr1	74069483	74069695
chr1	74070130	74070604
chr1	74074623	74075082
chr1	74077259	74077707
chr1	74082904	74083132
chr1	74098352	74098650
chr1	74124243	74124974
chr1	74125112	74125641
chr1	74206668	74206935
chr1	74227220	74227807
chr1	74236045	74237269
chr1	74248566	74249486
chr1	74262488	74263129
chr1	74274775	74275502
chr1	74284156	74285363
chr1	74295156	74296320
chr1	74297251	74297685
chr1	74303611	74304588
chr1	74309939	74310187
chr1	74313369	74313692
chr1	74332106	74332922
chr1	74352412	74353208
chr1	74361886	74362276
chr1	74363487	74363853
chr1	74364206	74364731
chr1	74368073	74368578
chr1	74386620	74387355
chr1	74391144	74392435
chr1	74396991	74398061
chr1	74419144	74419831
chr1	74452472	74453072
chr1	74505444	74506798
chr1	74587399	74588625
chr1	74594284	74594975
chr1	74600863	74601822
chr1	74661345	74662217
chr1	74771973	74772206
chr1	74772966	74773568
chr1	74787857	74788161
chr1	74803011	74803596
chr1	74808114	74808475
chr1	74816647	74817428
chr1	74854523	74855215
chr1	74884410	74884935
chr1	74892987	74893403
chr1	74893543	74893743
chr1	74900777	74901027
chr1	74926770	74927052
chr1	74947854	74948496
chr1	74948679	74949137
chr1	74951222	74951920
chr1	74964532	74964831
chr1	75015850	75016305
chr1	75016925	75017190
chr1	75024419	75025356
chr1	75030031	75030585
chr1	75041302	75041786
chr1	75124512	75125411
chr1	75141441	75141988
chr1	75142261	75143327
chr1	75168355	75169191
chr1	75179809	75180676
chr1	75191546	75192813
chr1	75210389	75211192
chr1	75218454	75219875
chr1	75236050	75237063
chr1	75244872	75245160
chr1	75248052	75248528
chr1	75251546	75251966
chr1	75254292	75254526
chr1	75263306	75263591
chr1	75316902	75318171
chr1	75342925	75343134
chr1	75381806	75382493
chr1	75382677	75383045
chr1	75435757	75436429
chr1	75445777	75445990
chr1	75467487	75467955
chr1	75478520	75479773
chr1	75487508	75488154
chr1	75505476	75505744
chr1	75505802	75506091
chr1	75506225	75506510
chr1	75521169	75522135
chr1	75546249	75546782
chr1	75559294	75559868
chr1	75714877	75715252
chr1	76570477	76570833
chr1	77196663	77197294
chr1	77201142	77201637
chr1	77202209	77202903
chr1	77202958	77203376
chr1	77226662	77227285
chr1	77369684	77369901
chr1	77370971	77371256
chr1	77438654	77438994
chr1	77441837	77442402
chr1	77460957	77462611
chr1	77514359	77515888
chr1	77516051	77516585
chr1	78488428	78489485
chr1	78536848	78537099
chr1	78537267	78538084
chr1	78657478	78658615
chr1	78724530	78724792
chr1	79581077	79581901
chr1	79671896	79672309
chr1	79710756	79712148
chr1	79741034	79741528
chr1	79750996	79751893
chr1	79757196	79757432
chr1	79761206	79762221
chr1	79775848	79776589
chr1	79858365	79858978
chr1	80218137	80218696
chr1	80294004	80294229
chr1	80339860	80341359
chr1	80389444	80390018
chr1	80390084	80390524
chr1	80390589	80390854
chr1	80408557	80408834
chr1	82150762	82151200
chr1	82282932	82283994
chr1	82290801	82291943
chr1	82316171	82317141
chr1	82358858	82359605
chr1	82433441	82433674
chr1	82474477	82474964
chr1	82475359	82475647
chr1	82476342	82476690
chr1	82476693	82476893
chr1	82554466	82554847
chr1	82586573	82587487
chr1	82590287	82590611
chr1	82608551	82609050
chr1	82610141	82610589
chr1	82612322	82612543
chr1	82655570	82655879
chr1	82724658	82725615
chr1	82787338	82787894
chr1	82787947	82788284
chr1	82795257	82796534
chr1	82798395	82798597
chr1	82839182	82840288
chr1	82862219	82862438
chr1	82864333	82864565
chr1	82971577	82971861
chr1	82971935	82972435
chr1	82974363	82974737
chr1	82975727	82976144
chr1	82987716	82988101
chr1	82990558	82990859
chr1	83038128	83038604
chr1	83076163	83076560
chr1	83111787	83112078
chr1	83159595	83160002
chr1	83407983	83408420
chr1	83611301	83611690
chr1	83611798	83612056
chr1	83631628	83632000
chr1	83713110	83714146
chr1	83727225	83727425
chr1	84618159	84618713
chr1	84628242	84628497
chr1	84695734	84696022
chr1	84696168	84696414
chr1	84838402	84840362
chr1	84962692	84963019
chr1	84966002	84966235
chr1	84976575	84976896
chr1	84992934	84993577
chr1	84994318	84994793
chr1	84994949	84995351
chr1	85009440	85009679
chr1	85029483	85029705
chr1	85063076	85063276
chr1	85075140	85075370
chr1	85080863	85081269
chr1	85090607	85090898
chr1	85098603	85098893
chr1	85100423	85100689
chr1	85105820	85106054
chr1	85109438	85110009
chr1	85111560	85112045
chr1	85112940	85113511
chr1	85121156	85121506
chr1	85130689	85131116
chr1	85147510	85148189
chr1	85164150	85164569
chr1	85179489	85180173
chr1	85197181	85197394
chr1	85198668	85199755
chr1	85212921	85213145
chr1	85222152	85222589
chr1	85222626	85222874
chr1	85233167	85233403
chr1	85269964	85270475
chr1	85272095	85272511
chr1	85287108	85287390
chr1	85319218	85319497
chr1	85323212	85323481
chr1	85327275	85327500
chr1	85329525	85329798
chr1	85339786	85340569
chr1	85451680	85452021
chr1	85460431	85460694
chr1	85491652	85491932
chr1	85494974	85495252
chr1	85524019	85524617
chr1	85526291	85526672
chr1	85533574	85534347
chr1	85549712	85550040
chr1	85555335	85555635
chr1	85563136	85563423
chr1	85565431	85565782
chr1	85572800	85573298
chr1	85579590	85580006
chr1	85581660	85581896
chr1	85588831	85589043
chr1	85598237	85598973
chr1	85600507	85601238
chr1	85604242	85604593
chr1	85624844	85625131
chr1	85647439	85647944
chr1	85649828	85650099
chr1	85650446	85650670
chr1	85656967	85657656
chr1	85667919	85668353
chr1	85680510	85680710
chr1	85703184	85704131
chr1	85735663	85736305
chr1	85736345	85736752
chr1	85751419	85752043
chr1	85793213	85794870
chr1	85838058	85838417
chr1	85853359	85853590
chr1	85894248	85895886
chr1	85902078	85902617
chr1	85908775	85909202
chr1	86007588	86008149
chr1	86015811	86016054
chr1	86038528	86039039
chr1	86045801	86046872
chr1	86059160	86059801
chr1	86064205	86065162
chr1	86094485	86094780
chr1	86110629	86111009
chr1	86114077	86114593
chr1	86142795	86143701
chr1	86143800	86144536
chr1	86154156	86155107
chr1	86178868	86179402
chr1	86236637	86236842
chr1	86260582	86260934
chr1	86282099	86282519
chr1	86303001	86303741
chr1	86339533	86339753
chr1	86344100	86344906
chr1	86358584	86360041
chr1	86372040	86372240
chr1	86397569	86398055
chr1	86403281	86403481
chr1	86434055	86435011
chr1	86440538	86440916
chr1	86441914	86443050
chr1	86470220	86471279
chr1	86472175	86472643
chr1	86487117	86488126
chr1	86503738	86504807
chr1	86509483	86509829
chr1	86524958	86525845
chr1	86525906	86527057
chr1	86527982	86528469
chr1	86532407	86532785
chr1	86582027	86583007
chr1	86669523	86669880
chr1	86670321	86670812
chr1	86703437	86704361
chr1	87078418	87078880
chr1	87180956	87181290
chr1	87186804	87187353
chr1	87205060	87205531
chr1	87213663	87214620
chr1	87246236	87246520
chr1	87264113	87265027
chr1	87270971	87271569
chr1	87273600	87273940
chr1	87326512	87327713
chr1	87607543	87608195
chr1	87620106	87621067
chr1	87621512	87621712
chr1	87626268	87627072
chr1	87629077	87629299
chr1	87639734	87640870
chr1	87648748	87648948
chr1	87650592	87651489
chr1	87652309	87652633
chr1	87659655	87660265
chr1	87755576	87756510
chr1	87846725	87847287
chr1	87847386	87847617
chr1	87848653	87848998
chr1	87853003	87853980
chr1	87900797	87901553
chr1	88008116	88008714
chr1	88205478	88205910
chr1	88258476	88259447
chr1	88260169	88260370
chr1	88262235	88262656
chr1	88277109	88277887
chr1	88562397	88562617
chr1	88575853	88576060
chr1	88625000	88625710
chr1	88635707	88635933
chr1	88639477	88640253
chr1	88658220	88658789
chr1	88701586	88702670
chr1	88705871	88706111
chr1	88745257	88746129
chr1	88793740	88794124
chr1	89041341	89041659
chr1	89063115	89063353
chr1	89069486	89069772
chr1	89069791	89070809
chr1	89092464	89093089
chr1	89102799	89103185
chr1	89108291	89108719
chr1	89124145	89124360
chr1	89133334	89133550
chr1	89136187	89136436
chr1	89139759	89140679
chr1	89183244	89183926
chr1	89188939	89189149
chr1	89191210	89191812
chr1	89196217	89196443
chr1	89234926	89235127
chr1	89235196	89235855
chr1	89271540	89272121
chr1	89302389	89302589
chr1	89322674	89322995
chr1	89420642	89421033
chr1	89421446	89421795
chr1	89424519	89425094
chr1	89426191	89426606
chr1	89454298	89455176
chr1	89455365	89455768
chr1	89463088	89463515
chr1	89467535	89468173
chr1	89481257	89481583
chr1	89524381	89524744
chr1	89555539	89555796
chr1	89575002	89575461
chr1	89575598	89575844
chr1	89580017	89580806
chr1	89580807	89581574
chr1	89643763	89644571
chr1	89656724	89657041
chr1	89724555	89725175
chr1	89730578	89731265
chr1	89876687	89877065
chr1	89930523	89930841
chr1	89940432	89940724
chr1	89943286	89943524
chr1	90051186	90051714
chr1	90153214	90153720
chr1	90161516	90163086
chr1	90186202	90186471
chr1	90201223	90201549
chr1	90202508	90202740
chr1	90203761	90204580
chr1	90225563	90226043
chr1	90408528	90409075
chr1	90409317	90409522
chr1	90412523	90413205
chr1	90440079	90440368
chr1	90443231	90443446
chr1	90490205	90490926
chr1	90588420	90588694
chr1	90592566	90593185
chr1	90599103	90599735
chr1	90603143	90603790
chr1	90896501	90897102
chr1	90900374	90900961
chr1	90906408	90906666
chr1	90927358	90927853
chr1	90927978	90928203
chr1	90928253	90928453
chr1	90953636	90954291
chr1	90973239	90973821
chr1	90974935	90975434
chr1	90998365	90999400
chr1	91013826	91014239
chr1	91023850	91024591
chr1	91032348	91033056
chr1	91052618	91053848
chr1	91062210	91062875
chr1	91064904	91065560
chr1	91074623	91074949
chr1	91080278	91080769
chr1	91088610	91089388
chr1	91098928	91099205
chr1	91249709	91250940
chr1	91297817	91298715
chr1	91366216	91366742
chr1	91380538	91380738
chr1	91398203	91399193
chr1	91412654	91413716
chr1	91428691	91428956
chr1	91435872	91436904
chr1	91446033	91446496
chr1	91458309	91458829
chr1	91458966	91460007
chr1	91483014	91483869
chr1	91494365	91495148
chr1	91539989	91541103
chr1	91913892	91914224
chr1	91961224	91961683
chr1	91962328	91962537
chr1	92136835	92137786
chr1	92145266	92145486
chr1	92179650	92181194
chr1	92215062	92215750
chr1	92216440	92216830
chr1	92473345	92474478
chr1	92641608	92642313
chr1	92647808	92648436
chr1	92831200	92831834
chr1	92906691	92907662
chr1	92910507	92911313
chr1	92934001	92935060
chr1	92956681	92957392
chr1	92981099	92981320
chr1	93101748	93102082
chr1	93115142	93115353
chr1	93174515	93174729
chr1	93176606	93176963
chr1	93209988	93210805
chr1	93211343	93212117
chr1	93217158	93217393
chr1	93228976	93229963
chr1	93235366	93236591
chr1	93245961	93246466
chr1	93305541	93306203
chr1	93342532	93343966
chr1	93444772	93446103
chr1	93477931	93479428
chr1	93511487	93512608
chr1	93634548	93634811
chr1	93635002	93636166
chr1	93667746	93668440
chr1	93668618	93669226
chr1	93679939	93680722
chr1	93685363	93686129
chr1	93686219	93686752
chr1	93694901	93695442
chr1	93726985	93727360
chr1	93753933	93755410
chr1	93801656	93802206
chr1	93803488	93804547
chr1	93811368	93812155
chr1	93818502	93819325
chr1	93824975	93825941
chr1	93949144	93949344
chr1	94034880	94035896
chr1	94079107	94079489
chr1	94146930	94147644
chr1	94469810	94470257
chr1	94581637	94582781
chr1	95223257	95223701
chr1	95313312	95314468
chr1	95397050	95397585
chr1	95450908	95451353
chr1	95451848	95452137
chr1	95454259	95454621
chr1	95467966	95468673
chr1	95592685	95593226
chr1	95601347	95601698
chr1	95617845	95619004
chr1	95643933	95644679
chr1	95665790	95666561
chr1	95667335	95667995
chr1	95668472	95668695
chr1	95762279	95762708
chr1	96872010	96872323
chr1	97660654	97662614
chr1	97672891	97673133
chr1	97688825	97689108
chr1	97769583	97770717
chr1	97833564	97834774
chr1	97910625	97911448
chr1	97918299	97918974
chr1	97921864	97922104
chr1	97960688	97960955
chr1	97976171	97976392
chr1	97976687	97977521
chr1	97992055	97992280
chr1	98050346	98051007
chr1	98059465	98059742
chr1	98094829	98096043
chr1	99907816	99908052
chr1	100180022	100180498
chr1	100223875	100224289
chr1	100231468	100232199
chr1	100636195	100636411
chr1	100738794	100739049
chr1	102628019	102628427
chr1	104293365	104293733
chr1	104986280	104986480
chr1	105020068	105020268
chr1	105020535	105020819
chr1	105151171	105151751
chr1	105152130	105152749
chr1	105179397	105179858
chr1	105199098	105199863
chr1	105355881	105356143
chr1	105356207	105357094
chr1	105663128	105664455
chr1	105780246	105781075
chr1	105786562	105787392
chr1	105790232	105790438
chr1	105802932	105803306
chr1	105813361	105814028
chr1	105864206	105865863
chr1	105891112	105891585
chr1	105906449	105906813
chr1	105971514	105972405
chr1	105980678	105981650
chr1	105982912	105983332
chr1	105989996	105991200
chr1	105991334	105991573
chr1	105993763	105994148
chr1	106037044	106037486
chr1	106064482	106065089
chr1	106065666	106066098
chr1	106071279	106071574
chr1	106074093	106074602
chr1	106077103	106077604
chr1	106099177	106099530
chr1	106144290	106144954
chr1	106155219	106155629
chr1	106171224	106172884
chr1	106199715	106200271
chr1	106220430	106221209
chr1	106231863	106232078
chr1	106242137	106242367
chr1	106244358	106245279
chr1	106316756	106317470
chr1	106324769	106325164
chr1	106389643	106390018
chr1	106395506	106395850
chr1	106407025	106407225
chr1	106407908	106408506
chr1	106511625	106512008
chr1	106513525	106514237
chr1	106548629	106549685
chr1	106561359	106561767
chr1	106570208	106571060
chr1	106602593	106602793
chr1	106627239	106627569
chr1	106629471	106629700
chr1	106630164	106630464
chr1	106653454	106653898
chr1	106665860	106666999
chr1	106687489	106688252
chr1	106694092	106694859
chr1	106713783	106714769
chr1	106758982	106760327
chr1	106795971	106796939
chr1	106818478	106818762
chr1	108415816	108416032
chr1	110176138	110176478
chr1	110177235	110177570
chr1	111864002	111865285
chr1	113904009	113904313
chr1	114182803	114183270
chr1	114183687	114183970
chr1	118310788	118311682
chr1	118321536	118322375
chr1	118388565	118390022
chr1	118435102	118435418
chr1	118458715	118459954
chr1	118498422	118498693
chr1	118551586	118552106
chr1	118559571	118560301
chr1	118627721	118628254
chr1	118759629	118759889
chr1	119053451	119053866
chr1	119087242	119087442
chr1	119087542	119087985
chr1	119093757	119094087
chr1	119122952	119123546
chr1	119163072	119164171
chr1	119189379	119190098
chr1	119209234	119210260
chr1	119217375	119217928
chr1	119219714	119220358
chr1	119226381	119226614
chr1	119231699	119232059
chr1	119233925	119235032
chr1	119238384	119238781
chr1	119292080	119292610
chr1	119344098	119344312
chr1	119404526	119405142
chr1	119420659	119422921
chr1	119458282	119458496
chr1	119472113	119472328
chr1	119492015	119492750
chr1	119494943	119495393
chr1	119504246	119505192
chr1	119508557	119509002
chr1	119509645	119509879
chr1	119510900	119511230
chr1	119525754	119526624
chr1	119648285	119649157
chr1	119836797	119837952
chr1	119895051	119895327
chr1	119912887	119913621
chr1	120033017	120033549
chr1	120037135	120037809
chr1	120038690	120038901
chr1	120054994	120055352
chr1	120055478	120055958
chr1	120056993	120057379
chr1	120072826	120073388
chr1	120073520	120074722
chr1	120093541	120093876
chr1	120120282	120121604
chr1	120176158	120176661
chr1	120197230	120197597
chr1	120264792	120265686
chr1	120574811	120575111
chr1	120603497	120603740
chr1	121096523	121097020
chr1	121097167	121097430
chr1	121202995	121203515
chr1	121203542	121204149
chr1	121204360	121205021
chr1	121327300	121328454
chr1	121430682	121431966
chr1	121567459	121568382
chr1	122357034	122357348
chr1	122772153	122772516
chr1	123343567	123344103
chr1	125370917	125371117
chr1	125389626	125390632
chr1	125434550	125435006
chr1	125435111	125436181
chr1	125519065	125519682
chr1	125526065	125526351
chr1	125560189	125561672
chr1	125592387	125592587
chr1	125607485	125607686
chr1	125662889	125663626
chr1	125759872	125760655
chr1	125968568	125969143
chr1	125985095	125985453
chr1	126431642	126431876
chr1	126461312	126462416
chr1	126490293	126490529
chr1	126492444	126493077
chr1	126519148	126519503
chr1	126683817	126684017
chr1	126684055	126684299
chr1	126925349	126925886
chr1	126931777	126932149
chr1	126939211	126939513
chr1	126940189	126940726
chr1	127204738	127206538
chr1	127225017	127225453
chr1	127230294	127231062
chr1	127233218	127233425
chr1	127239840	127240513
chr1	127242028	127242559
chr1	127242681	127243166
chr1	127270265	127270503
chr1	127458994	127459264
chr1	127494030	127494906
chr1	127677413	127678247
chr1	127773594	127774851
chr1	127868444	127869425
chr1	127946633	127946879
chr1	127954008	127954483
chr1	127975585	127976279
chr1	128065774	128066032
chr1	128066301	128066716
chr1	128102314	128103858
chr1	128243708	128245018
chr1	128359221	128360119
chr1	128416699	128417827
chr1	128440377	128441368
chr1	128456351	128457670
chr1	128472210	128473231
chr1	128591082	128591387
chr1	128591993	128592761
chr1	128593031	128593468
chr1	128614662	128615297
chr1	128700364	128700564
chr1	128701325	128701714
chr1	128704920	128705563
chr1	128722146	128722548
chr1	128787306	128787575
chr1	128824338	128824538
chr1	128832360	128832950
chr1	130462361	130462981
chr1	130550252	130551633
chr1	130566886	130567122
chr1	130600335	130600542
chr1	130600801	130601087
chr1	130633888	130634327
chr1	130715487	130716225
chr1	130716804	130717871
chr1	130740870	130741254
chr1	130741326	130741631
chr1	130995239	130995886
chr1	131003124	131003858
chr1	131079911	131080180
chr1	131090879	131091267
chr1	131096725	131098108
chr1	131112601	131112852
chr1	131116005	131116271
chr1	131125983	131126489
chr1	131135218	131135474
chr1	131137771	131138959
chr1	131152931	131153477
chr1	131161160	131161474
chr1	131172785	131173361
chr1	131173467	131173785
chr1	131173935	131174135
chr1	131244630	131245806
chr1	131345388	131346230
chr1	131377909	131378428
chr1	131384397	131384918
chr1	131431449	131432224
chr1	131478749	131479224
chr1	131482292	131482692
chr1	131526054	131526300
chr1	131526385	131526701
chr1	131526841	131528375
chr1	131543842	131544371
chr1	131555044	131555510
chr1	131573723	131574123
chr1	131657963	131658385
chr1	131827323	131828579
chr1	131867030	131867892
chr1	131910001	131911383
chr1	131963068	131963568
chr1	131963685	131963984
chr1	131981700	131981901
chr1	132007227	132008476
chr1	132040003	132040775
chr1	132046034	132046713
chr1	132067538	132068185
chr1	132095526	132095975
chr1	132099127	132099495
chr1	132121264	132121537
chr1	132139368	132139915
chr1	132141792	132142230
chr1	132143098	132143542
chr1	132145132	132145421
chr1	132155762	132156149
chr1	132157487	132157731
chr1	132190156	132190576
chr1	132212217	132212595
chr1	132276971	132277430
chr1	132292287	132293191
chr1	132298396	132299462
chr1	132304514	132304882
chr1	132315730	132316584
chr1	132322622	132323352
chr1	132329628	132330015
chr1	132335112	132335982
chr1	132337945	132338350
chr1	132341644	132342170
chr1	132353429	132353756
chr1	132355117	132355633
chr1	132355766	132356119
chr1	132367612	132368352
chr1	132370728	132371042
chr1	132377043	132377417
chr1	132388851	132389402
chr1	132390307	132390516
chr1	132390968	132391235
chr1	132391355	132391996
chr1	132417184	132418233
chr1	132436664	132437271
chr1	132476731	132477767
chr1	132520713	132521104
chr1	132791071	132791374
chr1	133024970	133025912
chr1	133033528	133034477
chr1	133039559	133039908
chr1	133045699	133046930
chr1	133052628	133052926
chr1	133054136	133054744
chr1	133057659	133057941
chr1	133068201	133068911
chr1	133073300	133073918
chr1	133076006	133076240
chr1	133083821	133084312
chr1	133084357	133084565
chr1	133087530	133087908
chr1	133130675	133131892
chr1	133163751	133164575
chr1	133181079	133181445
chr1	133201489	133201718
chr1	133229209	133229510
chr1	133237025	133237449
chr1	133251636	133252051
chr1	133353552	133353838
chr1	133363211	133364097
chr1	133379397	133379948
chr1	133385601	133386255
chr1	133397504	133398107
chr1	133400233	133400733
chr1	133406760	133407912
chr1	133418158	133418603
chr1	133422609	133423162
chr1	133423344	133424520
chr1	133448125	133448900
chr1	133451982	133452701
chr1	133492755	133494097
chr1	133594882	133595084
chr1	133609710	133610615
chr1	133660719	133661663
chr1	133694831	133695342
chr1	133741846	133742267
chr1	133771826	133772340
chr1	133787937	133788292
chr1	133800575	133801545
chr1	133854783	133855496
chr1	133855539	133855894
chr1	133879063	133879438
chr1	133891558	133892007
chr1	133892348	133893603
chr1	133908329	133908643
chr1	133911537	133911825
chr1	133911855	133912055
chr1	133915907	133916549
chr1	133917496	133918230
chr1	133953270	133953812
chr1	133961416	133962378
chr1	134046008	134046269
chr1	134060785	134061496
chr1	134065250	134065782
chr1	134067048	134067554
chr1	134078755	134080169
chr1	134086777	134087328
chr1	134092531	134093735
chr1	134098803	134100012
chr1	134106686	134107067
chr1	134222143	134223106
chr1	134244302	134244539
chr1	134292186	134292404
chr1	134299159	134299435
chr1	134344564	134344917
chr1	134361477	134362373
chr1	134405277	134406465
chr1	134414903	134416000
chr1	134454945	134455895
chr1	134494347	134495267
chr1	134513276	134513477
chr1	134518700	134518917
chr1	134556264	134557346
chr1	134560242	134561003
chr1	134646481	134646813
chr1	134771089	134771683
chr1	134774237	134774594
chr1	134909506	134909857
chr1	134955166	134955410
chr1	134955531	134956274
chr1	134962074	134962871
chr1	134987412	134988128
chr1	135112807	135113012
chr1	135132423	135132837
chr1	135146441	135147835
chr1	135154188	135154965
chr1	135258587	135258787
chr1	135259043	135259454
chr1	135281364	135281571
chr1	135283152	135284358
chr1	135286377	135286617
chr1	135313310	135314154
chr1	135368187	135369411
chr1	135374285	135375621
chr1	135410910	135411715
chr1	135430040	135430920
chr1	135540370	135540580
chr1	135548581	135549232
chr1	135585207	135585764
chr1	135631254	135632073
chr1	135659459	135659912
chr1	135660155	135660605
chr1	135663701	135664491
chr1	135669135	135669408
chr1	135669764	135670171
chr1	135670390	135670757
chr1	135673300	135673865
chr1	135686745	135687187
chr1	135687776	135688995
chr1	135698896	135699741
chr1	135700674	135700894
chr1	135710980	135711664
chr1	135719506	135720512
chr1	135725992	135726193
chr1	135728755	135729691
chr1	135734345	135734606
chr1	135735404	135735885
chr1	135752763	135753306
chr1	135765706	135766836
chr1	135770296	135770496
chr1	135770897	135771247
chr1	135771307	135771509
chr1	135782734	135783268
chr1	135787276	135787794
chr1	135787943	135788143
chr1	135818482	135818926
chr1	136007545	136008438
chr1	136017747	136018805
chr1	136126963	136127241
chr1	136131015	136131715
chr1	136131766	136132039
chr1	136140013	136140828
chr1	136170072	136170462
chr1	136233896	136234598
chr1	136260088	136260556
chr1	136325866	136326357
chr1	136345414	136346579
chr1	136364787	136365121
chr1	136381188	136381853
chr1	136414813	136415788
chr1	136465994	136466741
chr1	136550942	136551235
chr1	136624508	136625718
chr1	136683145	136683519
chr1	136683566	136683990
chr1	136685171	136686026
chr1	136694999	136695399
chr1	136696075	136696794
chr1	136732827	136733680
chr1	136768971	136769377
chr1	136781535	136782716
chr1	136784101	136784580
chr1	136796192	136797063
chr1	136823957	136824412
chr1	136830920	136831616
chr1	136839018	136839684
chr1	136840439	136840770
chr1	136858452	136859181
chr1	136859468	136859895
chr1	136890454	136890823
chr1	136899414	136900120
chr1	136907798	136908255
chr1	136915292	136915969
chr1	136918606	136919638
chr1	136926028	136926465
chr1	136926940	136927429
chr1	136935388	136935757
chr1	136948514	136949793
chr1	137074742	137075275
chr1	137221025	137222074
chr1	137560595	137561505
chr1	137561610	137562045
chr1	137591271	137591639
chr1	137617469	137617716
chr1	137620610	137621149
chr1	137644635	137645242
chr1	137649871	137650656
chr1	137656738	137657547
chr1	137789999	137790551
chr1	137898227	137898850
chr1	137900141	137900616
chr1	137923812	137924012
chr1	138039187	138039588
chr1	138044606	138044883
chr1	138068481	138068864
chr1	138326109	138326607
chr1	138326725	138327002
chr1	138328208	138328929
chr1	138343334	138343846
chr1	138348444	138348817
chr1	138506751	138507376
chr1	138517024	138517280
chr1	138517421	138517708
chr1	138550301	138550506
chr1	138571041	138571554
chr1	138612432	138612779
chr1	138617972	138618316
chr1	138619016	138620019
chr1	138620140	138620354
chr1	138835398	138835760
chr1	138841383	138841589
chr1	138841651	138841928
chr1	138848441	138849130
chr1	138856165	138857105
chr1	138912312	138912567
chr1	138924363	138924596
chr1	138928559	138929416
chr1	138963119	138964359
chr1	138982102	138982605
chr1	138983190	138983398
chr1	138983440	138983950
chr1	138992432	138992632
chr1	139421724	139422830
chr1	139454281	139455307
chr1	140964552	140964846
chr1	142589912	142590145
chr1	143702124	143703308
chr1	143727530	143728399
chr1	143739259	143740462
chr1	143770309	143771038
chr1	143776596	143777878
chr1	143788922	143789222
chr1	143803600	143803886
chr1	143813771	143814482
chr1	143853725	143854296
chr1	143916639	143916909
chr1	143919468	143919869
chr1	143941569	143941775
chr1	144003808	144005058
chr1	144006538	144006908
chr1	146724867	146725158
chr1	149856735	149857402
chr1	149862748	149863401
chr1	149891101	149891546
chr1	150392512	150393811
chr1	150681065	150681311
chr1	150759433	150759826
chr1	150761086	150761426
chr1	150873121	150873643
chr1	150878576	150878844
chr1	150920402	150920602
chr1	150920929	150921238
chr1	150975913	150976865
chr1	150992872	150994009
chr1	151024962	151025913
chr1	151036415	151037193
chr1	151038492	151038996
chr1	151040707	151041567
chr1	151046392	151046657
chr1	151062128	151062983
chr1	151078969	151079233
chr1	151105362	151105574
chr1	151204660	151204977
chr1	151236447	151237212
chr1	151287262	151287962
chr1	151343990	151345503
chr1	151350583	151350834
chr1	151427982	151429142
chr1	151500077	151501373
chr1	151510868	151511073
chr1	151564452	151564713
chr1	151571090	151571886
chr1	151618836	151619036
chr1	151686510	151687129
chr1	151689108	151689849
chr1	151692826	151693384
chr1	151706148	151706349
chr1	151708992	151709243
chr1	151710507	151711250
chr1	151754752	151756020
chr1	151801056	151801256
chr1	151974952	151976068
chr1	151981159	151981364
chr1	151999478	152000028
chr1	152008558	152008879
chr1	152019162	152019557
chr1	152038164	152038442
chr1	152051853	152052053
chr1	152084686	152085255
chr1	152088717	152088936
chr1	152089614	152090935
chr1	152139555	152139785
chr1	152152256	152152807
chr1	152168338	152168661
chr1	152203217	152203614
chr1	152217119	152217711
chr1	152386124	152386869
chr1	152399742	152401075
chr1	152461629	152462318
chr1	152462359	152462701
chr1	152497363	152498421
chr1	152499537	152500224
chr1	152508518	152508861
chr1	152511285	152511609
chr1	152524935	152525302
chr1	152532438	152533255
chr1	152556185	152557159
chr1	152566042	152566403
chr1	152566596	152567102
chr1	152572822	152573823
chr1	152578936	152579393
chr1	152581238	152581677
chr1	152585409	152586002
chr1	152592690	152593091
chr1	152594639	152595272
chr1	152599119	152600006
chr1	152612819	152613102
chr1	152614913	152615457
chr1	152621828	152622120
chr1	152622655	152624091
chr1	152624627	152624834
chr1	152624870	152625476
chr1	152663948	152664295
chr1	152669786	152670054
chr1	152677486	152678209
chr1	152682717	152683253
chr1	152766036	152767182
chr1	152779094	152779651
chr1	152798083	152798682
chr1	152799987	152800539
chr1	152809850	152810275
chr1	152815171	152815756
chr1	152817287	152817774
chr1	152817871	152818299
chr1	152902129	152903835
chr1	152904541	152904867
chr1	153014368	153015126
chr1	153029933	153030327
chr1	153040046	153040492
chr1	153048171	153048542
chr1	153202226	153202515
chr1	153224177	153224903
chr1	153282514	153283309
chr1	153287929	153288225
chr1	153292192	153292637
chr1	153299475	153299699
chr1	153300316	153300860
chr1	153304054	153304254
chr1	153308556	153309393
chr1	153317089	153318176
chr1	153332073	153334074
chr1	153353539	153354446
chr1	153369048	153369462
chr1	153371015	153371598
chr1	153384945	153385428
[truncated: 45,775 more rows]

## Sheet: C) WT PP Called Peaks
chr1	3042697	3043213
chr1	3671531	3671814
chr1	4256554	4256826
chr1	4426839	4427125
chr1	4471334	4471629
chr1	4491853	4492310
chr1	4493097	4493863
chr1	4497241	4497586
chr1	4544095	4544410
chr1	4559599	4559799
chr1	4559881	4560091
chr1	4571470	4572230
chr1	4602486	4602692
chr1	4617450	4618131
chr1	4671636	4672067
chr1	4706236	4706608
chr1	4785387	4785901
chr1	4807436	4808251
chr1	4857384	4858174
chr1	5071923	5072321
chr1	5072519	5072936
chr1	5082936	5083536
chr1	5804434	5804683
chr1	6214221	6215328
chr1	7088442	7089321
chr1	7100636	7100874
chr1	7397565	7398574
chr1	9545036	9545942
chr1	9627512	9627865
chr1	9630046	9630661
chr1	9636713	9637664
chr1	9699946	9700935
chr1	9747882	9748814
chr1	9797772	9798569
chr1	9848056	9848514
chr1	9874202	9874743
chr1	9943789	9944375
chr1	9967525	9968253
chr1	10037798	10038322
chr1	10039507	10040279
chr1	10232237	10233378
chr1	10993289	10994101
chr1	11033438	11033817
chr1	11210676	11210971
chr1	12405424	12405935
chr1	12657351	12657931
chr1	12718138	12718807
chr1	12734338	12734712
chr1	12764618	12764818
chr1	12865138	12865510
chr1	12951960	12952491
chr1	12991035	12991317
chr1	12992118	12992400
chr1	12992605	12992824
chr1	13268505	13268705
chr1	13372302	13373599
chr1	13373999	13374339
chr1	13589219	13590290
chr1	13660051	13660827
chr1	15286544	15286753
chr1	15805284	15806348
chr1	15892596	15892796
chr1	16093076	16093452
chr1	16104274	16106098
chr1	16518667	16519480
chr1	16519660	16519948
chr1	16618676	16619633
chr1	16656485	16657588
chr1	16665021	16665603
chr1	16688600	16688844
chr1	17097421	17098154
chr1	17389732	17390052
chr1	17727111	17727805
chr1	18537624	18538335
chr1	19176177	19176438
chr1	20432479	20432725
chr1	20433081	20433286
chr1	20743840	20744311
chr1	20819842	20820627
chr1	20890235	20890962
chr1	20891022	20891314
chr1	20951150	20952009
chr1	20995415	20995672
chr1	21008914	21009114
chr1	21014547	21014856
chr1	21024705	21024988
chr1	21070593	21071260
chr1	21078880	21079814
chr1	21161739	21162072
chr1	21166245	21166687
chr1	21218438	21218932
chr1	22555819	22556050
chr1	22805687	22806162
chr1	22873798	22874255
chr1	23117497	23117772
chr1	23202517	23203297
chr1	23255885	23257011
chr1	23279758	23280253
chr1	23382807	23383686
chr1	23762613	23763203
chr1	23921676	23922662
chr1	24005326	24005888
chr1	24099735	24100801
chr1	24611602	24616151
chr1	24678113	24679312
chr1	24683978	24684320
chr1	24699399	24699753
chr1	25017951	25018151
chr1	26686420	26686639
chr1	26686845	26688376
chr1	27140056	27140280
chr1	27260882	27261082
chr1	30042034	30042257
chr1	30873085	30874249
chr1	30949061	30950382
chr1	31793832	31794417
chr1	31964680	31964908
chr1	32074303	32074560
chr1	33407496	33407897
chr1	33408541	33408741
chr1	33669556	33670564
chr1	33719711	33720319
chr1	33757618	33758010
chr1	33814106	33814751
chr1	34005768	34005984
chr1	34011012	34011882
chr1	34389231	34389661
chr1	34434758	34435235
chr1	34439184	34440203
chr1	34459428	34460011
chr1	34472544	34472902
chr1	34473018	34473337
chr1	34801608	34801999
chr1	34842511	34843269
chr1	34849803	34850320
chr1	34867275	34867487
chr1	36068027	36068765
chr1	36162740	36163071
chr1	36243886	36244522
chr1	36254732	36255523
chr1	36255755	36255992
chr1	36264175	36264441
chr1	36287339	36287982
chr1	36303321	36303863
chr1	36307502	36308086
chr1	36368543	36369389
chr1	36444865	36445524
chr1	36471264	36471927
chr1	36511502	36512649
chr1	36546935	36547629
chr1	36554559	36555002
chr1	36556543	36556944
chr1	36557207	36557799
chr1	36558133	36558426
chr1	36560975	36561350
chr1	36571526	36572063
chr1	36572217	36572504
chr1	36596128	36596432
chr1	36691260	36691865
chr1	36709575	36710256
chr1	36802530	36803126
chr1	36914490	36914964
chr1	36920166	36920723
chr1	36939074	36940164
chr1	37232793	37233278
chr1	37299562	37300397
chr1	37399867	37400067
chr1	37429606	37430404
chr1	37540647	37541388
chr1	37639261	37639461
chr1	37864601	37865545
chr1	37871819	37872539
chr1	37890025	37890711
chr1	37996826	37997543
chr1	37997912	37998287
chr1	38129144	38130291
chr1	38566633	38566833
chr1	38987258	38988136
chr1	39367584	39368223
chr1	39478094	39479168
chr1	39535445	39536308
chr1	39576675	39577656
chr1	39698442	39698672
chr1	39713821	39714676
chr1	39734386	39734590
chr1	39736049	39736656
chr1	39756385	39756587
chr1	39762079	39762342
chr1	39847109	39847309
chr1	39869177	39869462
chr1	39900261	39901414
chr1	39922702	39923223
chr1	39936264	39936852
chr1	40013365	40013607
chr1	40140009	40140237
chr1	40188138	40188338
chr1	40224797	40225115
chr1	40266264	40266897
chr1	40275258	40275732
chr1	40790392	40790877
chr1	42850871	42851642
chr1	43092109	43093028
chr1	43098324	43099100
chr1	43445352	43446441
chr1	43530456	43530693
chr1	43827230	43828263
chr1	43933440	43934449
chr1	44101940	44102800
chr1	44118470	44119137
chr1	44119218	44120091
chr1	44147524	44148317
chr1	44201163	44201419
chr1	44551480	44552363
chr1	45558235	45558464
chr1	45794896	45795851
chr1	45925416	45926219
chr1	46075844	46076262
chr1	46732480	46732718
chr1	46852676	46854303
chr1	48546199	48546399
chr1	48546478	48546828
chr1	50927134	50927684
chr1	51097335	51097572
chr1	51136872	51137127
chr1	51265049	51266190
chr1	51288657	51289429
chr1	51433529	51433759
chr1	51477941	51478810
chr1	51597060	51597261
chr1	51671196	51671712
chr1	51747536	51747764
chr1	51780300	51780787
chr1	51841993	51842214
chr1	51893600	51893841
chr1	51914979	51915429
chr1	51915525	51916149
chr1	52113477	52114106
chr1	52119170	52119854
chr1	52232391	52232670
chr1	52232722	52233762
chr1	52400365	52400815
chr1	52499792	52500966
chr1	52630433	52631240
chr1	52676244	52676730
chr1	52726351	52727516
chr1	52816480	52816767
chr1	52816969	52817953
chr1	52844563	52845350
chr1	53296730	53297466
chr1	53313310	53313993
chr1	53352264	53352957
chr1	53784685	53785503
chr1	53931331	53931901
chr1	53940142	53940648
chr1	53970656	53970856
chr1	53977968	53978744
chr1	53986365	53986576
chr1	54194240	54195327
chr1	54250449	54251090
chr1	54557448	54558109
chr1	54684319	54684689
chr1	54826249	54827090
chr1	54837730	54838188
chr1	54925791	54926644
chr1	54934968	54935193
chr1	55026912	55027830
chr1	55052310	55053356
chr1	55087376	55088648
chr1	55130899	55131882
chr1	55193164	55193801
chr1	55236922	55237603
chr1	55363083	55363898
chr1	55405620	55406298
chr1	55406491	55406779
chr1	56714726	56714960
chr1	56782262	56782467
chr1	56972254	56973642
chr1	57377363	57378210
chr1	57406285	57407046
chr1	57774462	57775639
chr1	57849971	57850326
chr1	57852660	57852969
chr1	57969625	57970397
chr1	57995702	57996346
chr1	58029561	58030096
chr1	58392592	58393748
chr1	58422970	58423239
chr1	58423373	58424255
chr1	58445228	58445748
chr1	58504584	58505282
chr1	58585978	58586743
chr1	58613845	58614088
chr1	58652590	58653153
chr1	58711477	58712123
chr1	58712228	58712959
chr1	58727026	58727434
chr1	58742524	58742823
chr1	58795289	58795625
chr1	58802367	58802876
chr1	58961318	58961705
chr1	58973032	58974157
chr1	59119612	59120562
chr1	59236792	59237513
chr1	59481634	59482328
chr1	59670099	59671167
chr1	59684760	59685335
chr1	59763101	59764091
chr1	59764704	59764949
chr1	59912490	59913528
chr1	59913617	59913921
chr1	59926390	59926681
chr1	60042784	60043163
chr1	60097903	60098828
chr1	60180131	60181103
chr1	60342886	60343729
chr1	60409209	60410236
chr1	60566267	60567328
chr1	60960332	60960635
chr1	60961108	60961308
chr1	61181197	61181462
chr1	61309574	61309816
chr1	61373548	61374699
chr1	61497742	61497979
chr1	61514376	61514652
chr1	61638679	61639536
chr1	62664854	62665365
chr1	62702960	62703802
chr1	62706195	62706676
chr1	62724344	62725242
chr1	62729532	62729780
chr1	62747668	62748165
chr1	63113549	63114813
chr1	63176406	63177465
chr1	63181123	63181347
chr1	63273073	63273769
chr1	63730496	63730743
chr1	63992626	63992865
chr1	64018655	64019345
chr1	64035219	64035434
chr1	64040849	64041454
chr1	64060189	64060484
chr1	64078285	64078828
chr1	64088276	64088606
chr1	64097733	64097989
chr1	64114561	64114932
chr1	64121492	64122505
chr1	64225985	64226549
chr1	64301378	64301603
chr1	64302749	64303146
chr1	64305291	64306023
chr1	64532318	64533589
chr1	64616829	64617941
chr1	64658984	64659236
chr1	64690489	64691614
chr1	64737402	64738171
chr1	64799293	64799520
chr1	64876337	64876537
chr1	64956527	64956804
chr1	65178127	65178654
chr1	65178819	65179503
chr1	65186283	65187132
chr1	66174922	66175690
chr1	66700594	66701304
chr1	66816811	66818023
chr1	66862689	66863539
chr1	67038539	67039264
chr1	69456645	69456962
chr1	69687135	69687912
chr1	71079250	71079507
chr1	71102310	71103387
chr1	71556757	71557503
chr1	71652810	71653626
chr1	72014565	72015003
chr1	72211832	72212499
chr1	72225649	72226372
chr1	72236361	72237026
chr1	72243643	72244481
chr1	72254570	72255096
chr1	72283969	72284536
chr1	72307246	72307763
chr1	72582943	72583618
chr1	72593287	72593951
chr1	72710849	72711666
chr1	73923198	73923422
chr1	73924921	73925126
chr1	73946915	73947170
chr1	73954578	73955143
chr1	73955514	73955931
chr1	73962988	73963496
chr1	73966211	73966858
chr1	73987627	73988425
chr1	74000009	74000663
chr1	74007707	74008152
chr1	74008316	74008947
chr1	74027402	74027974
chr1	74028737	74029237
chr1	74036891	74037281
chr1	74068718	74069122
chr1	74074792	74075088
chr1	74084212	74084412
chr1	74124272	74124805
chr1	74236220	74237233
chr1	74248809	74249203
chr1	74284505	74285202
chr1	74295264	74296174
chr1	74297374	74297574
chr1	74303739	74304400
chr1	74332192	74332866
chr1	74364346	74364587
chr1	74368162	74368362
chr1	74386677	74387247
chr1	74391284	74392168
chr1	74397154	74397926
chr1	74505443	74506567
chr1	74587464	74588518
chr1	74601006	74601606
chr1	74661516	74662196
chr1	74803149	74803421
chr1	74808241	74808450
chr1	74816823	74817264
chr1	74854720	74855108
chr1	74884289	74884878
chr1	74948095	74948470
chr1	75024900	75025152
chr1	75124584	75125389
chr1	75141488	75141968
chr1	75142333	75143256
chr1	75168407	75169169
chr1	75180077	75180614
chr1	75191580	75192349
chr1	75210439	75211052
chr1	75218652	75218961
chr1	75219159	75219621
chr1	75236108	75236950
chr1	75316913	75318128
chr1	75435859	75436103
chr1	75461812	75462050
chr1	75478573	75478935
chr1	75479039	75479782
chr1	75506216	75506416
chr1	75509583	75509813
chr1	75521294	75522069
chr1	75559609	75559809
chr1	75713691	75713955
chr1	75714326	75714748
chr1	75714939	75715139
chr1	75715146	75715426
chr1	76570433	76570856
chr1	77201159	77201498
chr1	77514552	77515407
chr1	77516110	77516560
chr1	78216938	78217481
chr1	78488536	78489392
chr1	78537484	78537979
chr1	78657509	78658518
chr1	78800475	78800710
chr1	79581416	79581682
chr1	79671840	79672304
chr1	79710871	79711673
chr1	79750149	79750349
chr1	79751113	79751432
chr1	79757052	79757567
chr1	79761443	79761928
chr1	79775821	79776495
chr1	79858300	79858943
chr1	80213878	80214136
chr1	80218213	80218655
chr1	80339906	80341335
chr1	82283002	82283757
chr1	82291418	82291839
chr1	82316190	82317008
chr1	82358958	82359477
chr1	82586737	82587250
chr1	82724694	82725289
chr1	82787447	82787842
chr1	82795618	82796489
chr1	82839217	82840268
chr1	82972130	82972395
chr1	83407999	83408434
chr1	84264477	84264677
chr1	84838492	84840319
chr1	84962660	84963040
chr1	84963677	84963942
chr1	84964040	84964240
chr1	84976605	84976818
chr1	84994309	84994795
chr1	85011867	85012067
chr1	85028697	85028912
chr1	85029423	85029792
chr1	85046271	85046613
chr1	85063159	85063359
chr1	85075082	85075351
chr1	85080864	85081249
chr1	85086312	85086530
chr1	85087568	85088021
chr1	85090344	85091102
chr1	85105422	85105704
chr1	85105804	85106196
chr1	85109836	85110078
chr1	85111542	85111823
chr1	85113158	85113414
chr1	85131014	85131286
chr1	85147522	85148343
chr1	85161530	85161839
chr1	85164278	85164506
chr1	85171097	85171306
chr1	85179599	85180169
chr1	85198712	85199368
chr1	85221427	85222058
chr1	85222230	85222532
chr1	85247576	85247886
chr1	85269974	85270546
chr1	85272159	85272468
chr1	85287543	85287751
chr1	85294895	85295166
chr1	85304583	85304855
chr1	85339760	85340392
chr1	85344926	85345227
chr1	85345377	85345586
chr1	85346275	85346505
chr1	85447677	85447907
chr1	85454147	85454398
chr1	85460385	85460669
chr1	85485946	85486165
chr1	85491486	85491835
chr1	85494872	85495193
chr1	85515230	85515497
chr1	85522873	85523332
chr1	85525907	85526113
chr1	85549790	85550044
chr1	85555332	85555659
chr1	85563078	85563414
chr1	85584953	85585190
chr1	85591487	85591836
chr1	85592622	85593162
chr1	85598513	85598964
chr1	85600755	85601116
chr1	85604204	85604592
chr1	85617436	85617873
chr1	85624577	85625243
chr1	85625358	85625653
chr1	85657678	85657906
chr1	85703259	85704094
chr1	85735701	85736178
chr1	85793259	85794100
chr1	85794191	85794462
chr1	85894366	85894839
chr1	85895377	85895801
chr1	86007898	86008105
chr1	86046180	86046446
chr1	86059315	86059781
chr1	86064268	86064995
chr1	86143065	86143522
chr1	86154533	86154990
chr1	86178886	86179161
chr1	86358704	86359954
chr1	86434193	86435001
chr1	86440544	86440818
chr1	86442029	86443017
chr1	86470471	86471244
chr1	86472175	86472542
chr1	86487161	86487997
chr1	86503790	86504732
chr1	86525213	86525545
chr1	86525901	86526866
chr1	86528065	86528307
chr1	86582109	86582995
chr1	86703430	86704086
chr1	87078474	87078715
chr1	87186971	87187306
chr1	87213696	87214577
chr1	87264626	87264908
chr1	87271130	87271357
chr1	87326609	87327547
chr1	87620232	87620945
chr1	87626347	87626827
chr1	87640336	87640626
chr1	87650728	87651041
chr1	87755704	87756411
chr1	87853018	87853755
chr1	87900868	87901421
chr1	88008165	88008409
chr1	88255075	88255375
chr1	88277143	88277843
chr1	88284385	88284594
chr1	88701640	88702608
chr1	88745299	88745626
chr1	89063087	89063433
chr1	89069859	89070784
chr1	89092470	89093004
chr1	89124104	89124343
chr1	89140147	89140535
chr1	89183486	89183873
chr1	89217390	89217590
chr1	89454395	89455083
chr1	89467618	89468045
chr1	89555358	89555568
chr1	89580419	89580982
chr1	89644047	89644536
chr1	89730645	89731076
chr1	89931225	89931436
chr1	90153381	90153655
chr1	90162306	90162532
chr1	90202423	90202741
chr1	90203841	90204060
chr1	90225638	90225940
chr1	90412521	90413117
chr1	90423976	90424452
chr1	90446186	90446422
chr1	90446950	90447164
chr1	90490247	90490858
chr1	90497545	90497991
chr1	90599136	90599683
chr1	90603220	90603702
chr1	90896698	90897065
chr1	90973314	90973535
chr1	90998603	90999079
chr1	91023920	91024522
chr1	91052667	91053544
chr1	91062318	91062805
chr1	91249930	91250871
chr1	91297880	91298620
chr1	91398449	91399121
chr1	91412779	91413556
chr1	91436275	91436543
chr1	91458360	91458736
chr1	91458972	91459848
chr1	91494435	91494871
chr1	91539963	91540986
chr1	92137285	92137524
chr1	92179804	92181099
chr1	92215338	92215607
chr1	92473474	92474335
chr1	92641801	92642137
chr1	92906769	92907159
chr1	92907260	92907610
chr1	92910564	92911254
chr1	92934150	92935043
chr1	92956731	92957078
chr1	92981074	92981328
chr1	93229274	93229474
chr1	93235455	93236516
chr1	93289752	93289964
chr1	93305751	93306011
chr1	93342583	93343275
chr1	93343383	93343964
chr1	93444814	93445959
chr1	93478026	93479420
chr1	93511509	93512485
chr1	93635114	93636141
chr1	93667830	93668051
chr1	93668103	93668306
chr1	93668733	93669122
chr1	93680095	93680650
chr1	93685430	93686039
chr1	93686388	93686630
chr1	93754275	93755376
chr1	93801705	93802146
chr1	93803606	93804487
chr1	93825030	93825742
chr1	94034929	94035695
chr1	94079157	94079371
chr1	94469816	94470183
chr1	95313379	95314361
chr1	95451857	95452145
chr1	95665892	95666479
chr1	95667363	95667887
chr1	95762348	95762624
chr1	97660721	97662297
chr1	97769650	97770627
chr1	97910986	97911230
chr1	97976814	97977435
chr1	98094895	98095989
chr1	100180027	100180471
chr1	100223950	100224150
chr1	100635899	100636262
chr1	100738792	100739049
chr1	102628091	102628414
chr1	103419241	103419465
chr1	104968501	104968716
chr1	104994015	104994243
chr1	105019974	105020221
chr1	105152204	105152508
chr1	105199219	105199820
chr1	105312343	105312628
chr1	105356243	105357066
chr1	105663193	105664245
chr1	105780472	105780986
chr1	105865028	105865305
chr1	105971623	105971960
chr1	105980775	105981572
chr1	105990034	105991179
chr1	105993865	105994122
chr1	106077124	106077601
chr1	106171246	106172259
chr1	106220593	106220793
chr1	106300064	106300465
chr1	106316821	106317311
chr1	106407951	106408364
chr1	106548988	106549585
chr1	106561496	106561696
chr1	106713884	106714739
chr1	106758987	106760040
chr1	106796121	106796928
chr1	111864338	111865207
chr1	114183115	114183330
chr1	114183495	114183975
chr1	115447952	115448159
chr1	116862249	116862463
chr1	118310913	118311651
chr1	118321600	118322159
chr1	118388734	118389890
chr1	118458978	118459891
chr1	119087585	119087787
chr1	119209582	119210223
chr1	119219738	119220316
chr1	119233960	119234949
chr1	119420765	119421389
chr1	119422253	119422453
chr1	119492149	119492571
chr1	119495044	119495276
chr1	119504285	119505201
chr1	119525796	119526689
chr1	119648427	119649173
chr1	119744621	119744821
chr1	119836998	119837947
chr1	119912899	119913519
chr1	120033105	120033379
chr1	120073627	120074329
chr1	120120341	120121443
chr1	120264907	120265556
chr1	121203102	121203463
chr1	121203676	121204295
chr1	121204689	121204900
chr1	121327310	121327537
chr1	121327599	121328221
chr1	121430687	121431801
chr1	121567546	121568157
chr1	122357041	122357348
chr1	122772095	122772313
chr1	122772417	122772819
chr1	122773211	122773680
chr1	125319108	125319334
chr1	125389958	125390246
chr1	125434715	125434950
chr1	125435119	125436091
chr1	125519221	125519435
chr1	125526059	125526560
chr1	125560234	125561640
chr1	125662960	125663525
chr1	126461521	126461774
chr1	126461800	126462042
chr1	126492599	126492812
chr1	127204754	127205389
chr1	127205919	127206443
chr1	127239913	127240376
chr1	127242717	127242952
chr1	127637945	127638279
chr1	127677675	127678167
chr1	127773742	127774744
chr1	127868559	127869278
chr1	128065772	128066192
chr1	128066272	128066834
chr1	128102374	128103778
chr1	128243735	128244744
chr1	128359283	128359981
chr1	128416770	128417763
chr1	128457182	128457415
chr1	128592169	128592642
chr1	128593263	128593533
chr1	128832713	128832913
chr1	130462380	130462896
chr1	130550431	130551199
chr1	130600244	130600513
chr1	130601048	130601327
chr1	130715501	130716138
chr1	130717232	130717779
chr1	131003362	131003722
chr1	131096796	131097029
chr1	131097078	131097363
chr1	131097411	131098056
chr1	131137889	131138659
chr1	131153016	131153385
chr1	131226443	131226657
chr1	131244616	131245504
chr1	131269821	131270021
chr1	131526996	131528056
chr1	131573724	131574113
chr1	131827328	131828501
chr1	131867117	131867541
chr1	131910194	131911299
chr1	132007229	132008431
chr1	132067774	132067981
chr1	132139581	132139890
chr1	132141898	132142098
chr1	132298632	132299099
chr1	132315833	132316314
chr1	132322711	132323150
chr1	132335267	132335927
chr1	132341756	132342154
chr1	132367657	132367926
chr1	132391508	132391971
chr1	132417239	132418119
chr1	132477305	132477530
chr1	132791074	132791377
chr1	133025033	133025564
chr1	133033819	133034077
chr1	133045849	133046349
chr1	133046387	133046666
chr1	133068418	133068622
chr1	133073217	133073922
chr1	133083805	133084005
chr1	133084206	133084472
chr1	133130749	133131778
chr1	133201478	133201864
chr1	133237108	133237441
chr1	133363280	133364031
chr1	133400181	133400767
chr1	133407367	133407801
chr1	133418256	133418599
chr1	133423996	133424380
chr1	133448215	133448966
chr1	133452322	133452528
chr1	133492683	133492964
chr1	133493147	133493816
chr1	133594931	133595148
chr1	133595269	133595507
chr1	133609874	133610576
chr1	133660918	133661603
chr1	133800757	133801253
chr1	133892510	133893362
chr1	133917675	133918099
chr1	133961533	133962255
chr1	134060812	134061364
chr1	134065337	134065621
chr1	134078821	134079544
chr1	134092775	134093729
chr1	134099050	134099683
chr1	134220938	134221138
chr1	134222255	134222931
chr1	134361570	134362231
chr1	134405625	134406422
chr1	134415130	134415933
chr1	134455096	134455845
chr1	134494371	134495290
chr1	134556348	134557300
chr1	134646594	134646794
chr1	134736020	134736338
chr1	134771437	134771692
chr1	134955527	134956239
chr1	134962270	134962776
chr1	135146544	135147003
chr1	135147102	135147759
chr1	135154513	135154721
chr1	135230259	135230556
chr1	135283566	135284257
chr1	135313457	135314054
chr1	135368322	135368534
chr1	135374905	135375324
chr1	135410977	135411529
chr1	135430047	135430700
chr1	135548694	135549148
chr1	135631218	135631978
chr1	135670470	135670679
chr1	135673519	135673763
chr1	135686841	135687141
chr1	135687823	135688690
chr1	135698979	135699732
chr1	135711161	135711456
chr1	135728922	135729598
chr1	135752876	135753291
chr1	135765909	135766470
chr1	135782888	135783229
chr1	136007867	136008228
chr1	136017827	136018170
chr1	136131116	136131532
chr1	136178720	136178975
chr1	136260671	136260871
chr1	136345503	136346412
chr1	136364806	136365119
chr1	136414870	136415776
chr1	136466044	136466613
chr1	136624524	136625421
chr1	136695092	136695342
chr1	136796430	136796978
chr1	136839311	136839571
chr1	136915367	136915798
chr1	136948648	136949257
chr1	137656869	137657075
chr1	137657079	137657279
chr1	137898317	137898737
chr1	138343375	138343829
chr1	138348400	138348853
chr1	138617980	138618290
chr1	138619064	138619947
chr1	138856218	138857027
chr1	138864017	138864217
chr1	138928806	138929213
chr1	138963235	138964116
chr1	138982310	138982510
chr1	139421841	139422723
chr1	139454464	139455242
chr1	143702370	143703289
chr1	143739277	143739887
chr1	143739949	143740434
chr1	143776669	143777654
chr1	143813971	143814274
chr1	144003901	144004626
chr1	144224929	144225413
chr1	149857000	149857200
chr1	150392602	150393657
chr1	150873331	150873531
chr1	150993162	150993676
chr1	151041105	151041478
chr1	151287398	151287927
chr1	151344026	151345475
chr1	151428050	151429125
chr1	151500179	151501291
chr1	151571281	151571751
chr1	151686793	151687011
chr1	151754856	151755811
chr1	151800912	151801281
chr1	152089695	152090623
chr1	152386365	152386820
chr1	152400033	152400317
chr1	152461769	152462243
chr1	152497621	152498353
chr1	152499665	152500187
chr1	152556240	152556997
chr1	152572893	152573281
chr1	152585503	152585939
chr1	152599290	152599540
chr1	152624828	152625428
chr1	152766066	152767158
chr1	152798153	152798572
chr1	152809898	152810211
chr1	152817988	152818198
chr1	152902255	152903521
chr1	152904582	152904798
chr1	153048135	153048536
chr1	153308833	153309192
chr1	153332340	153333913
chr1	153354064	153354309
chr1	153401852	153402123
chr1	153424992	153425323
chr1	153486867	153487872
chr1	153549655	153549855
chr1	153730716	153731039
chr1	153740157	153740416
chr1	153899637	153900558
chr1	154102940	154103140
chr1	155029191	155029417
chr1	155049006	155049271
chr1	155050258	155050581
chr1	155059341	155059871
chr1	155064044	155064561
chr1	155074908	155075177
chr1	155083118	155084006
chr1	155098841	155099917
chr1	155146686	155146949
chr1	155158404	155159306
chr1	155212604	155212804
chr1	155244044	155244418
chr1	155244452	155244793
chr1	155416853	155417681
chr1	155558047	155558640
chr1	155742297	155742812
chr1	155742833	155743033
chr1	155812412	155813335
chr1	155972695	155973801
chr1	156035504	156036770
chr1	156040687	156040990
chr1	156420562	156421165
chr1	156473912	156474582
chr1	156558424	156559459
chr1	156615333	156616049
chr1	156673884	156674727
chr1	156718451	156719301
chr1	156738816	156739035
chr1	156921757	156921957
chr1	156938761	156940062
chr1	156986290	156986490
chr1	157014790	157015299
chr1	157020960	157021361
chr1	157076318	157076622
chr1	157411822	157413053
chr1	157418093	157418369
chr1	157443330	157443787
chr1	157448498	157448894
chr1	157449615	157449847
chr1	157449954	157450525
chr1	157458346	157458708
chr1	158332316	158332597
chr1	158356159	158356484
chr1	158670252	158670454
chr1	159035046	159035256
chr1	159231766	159232723
chr1	159670748	159671477
chr1	160036926	160037232
chr1	160044163	160044775
chr1	160053970	160054448
chr1	160194825	160195575
chr1	160212331	160213466
chr1	160422022	160422270
chr1	160792240	160793236
chr1	160906002	160907101
chr1	161034283	161035314
chr1	161070326	161071189
chr1	161130992	161131672
chr1	161195605	161195954
chr1	161195971	161196334
chr1	161250631	161251471
chr1	161494392	161494699
chr1	161507498	161508095
chr1	161876341	161877440
chr1	161968782	161969432
chr1	162388694	162389152
chr1	162477283	162478263
chr1	162509445	162509649
chr1	162548321	162548899
chr1	162570235	162571119
chr1	162739915	162740808
chr1	162866417	162866618
chr1	162898511	162898842
chr1	162931549	162931847
chr1	162952994	162953380
chr1	163380079	163380510
chr1	163403397	163404110
chr1	163779343	163780032
chr1	163929577	163930372
chr1	163994468	163995180
chr1	164043520	164043974
chr1	164048084	164048284
chr1	164135412	164135649
chr1	164136030	164136279
chr1	164138693	164138896
chr1	164248505	164249449
chr1	164275464	164275770
chr1	164307127	164307885
chr1	164898920	164899374
chr1	165194041	165194689
chr1	165236507	165237425
chr1	165281664	165282567
chr1	165460153	165461468
chr1	165589062	165589839
chr1	165617158	165617570
chr1	165618120	165618328
chr1	165618383	165618656
chr1	165634031	165634910
chr1	165641840	165642769
chr1	165642836	165643230
chr1	165663388	165663598
chr1	165679651	165680229
chr1	165684407	165685176
chr1	165691626	165691900
chr1	165701264	165701507
chr1	165707953	165708244
chr1	165763521	165764313
chr1	165780460	165780799
chr1	165819301	165819511
chr1	165844747	165844992
chr1	165845042	165845292
chr1	166001817	166002089
chr1	166002120	166002396
chr1	166002428	166003646
chr1	166138061	166138481
chr1	166378800	166379862
chr1	166409151	166410127
chr1	166429741	166430308
chr1	167000475	167001663
chr1	167284445	167285332
chr1	167308277	167308943
chr1	167340166	167340606
chr1	167349742	167350523
chr1	167370006	167370316
chr1	167393692	167394530
chr1	168214274	168214480
chr1	168283515	168283715
chr1	168291318	168291571
chr1	168374965	168375202
chr1	168431948	168432716
chr1	169517479	169518390
chr1	169531284	169531928
chr1	169968875	169969555
chr1	170174530	170175476
chr1	170214825	170215564
chr1	170589396	170590076
chr1	170644272	170644739
chr1	170867557	170867952
chr1	170885024	170885540
chr1	171033853	171034053
chr1	171037983	171038753
chr1	171044346	171045107
chr1	171063932	171065169
chr1	171065633	171066040
chr1	171070422	171070623
chr1	171071768	171072131
chr1	171072364	171072893
chr1	171074340	171074572
chr1	171078018	171078298
chr1	171079391	171079823
chr1	171079935	171080409
chr1	171080863	171081075
chr1	171101908	171102890
chr1	171102923	171103215
chr1	171111027	171111325
chr1	171113770	171114369
chr1	171150268	171150827
chr1	171171126	171171531
chr1	171184460	171184708
chr1	171222302	171222962
chr1	171246998	171247722
chr1	171248633	171249112
chr1	171259025	171259278
chr1	171262653	171262969
chr1	171270123	171270727
chr1	171280958	171281813
chr1	171287562	171288185
chr1	171294494	171295106
chr1	171328856	171329818
chr1	171345372	171345894
chr1	171410939	171411802
chr1	171437281	171437958
chr1	171440385	171440664
chr1	171503076	171504170
chr1	171515147	171515669
chr1	171531389	171531788
chr1	172026522	172027570
chr1	172082397	172083148
chr1	172126573	172126939
chr1	172147830	172148448
chr1	172195751	172196243
chr1	172206140	172207165
chr1	172217169	172217450
chr1	172220374	172220884
chr1	172310148	172310444
chr1	172311445	172311710
chr1	172311981	172312652
chr1	172376123	172376987
chr1	172481656	172482358
chr1	172490325	172490680
chr1	172499960	172500387
chr1	172500755	172501487
chr1	172501719	172502246
chr1	172513055	172513311
chr1	172513926	172514338
chr1	172520871	172521426
chr1	172525317	172525705
chr1	172526687	172527130
chr1	172532672	172532882
chr1	172550556	172550956
chr1	172562938	172563490
chr1	172619308	172619564
chr1	172632423	172633398
chr1	173729052	173729257
chr1	173912790	173913295
chr1	173913391	173913609
chr1	173995232	173995491
chr1	174254646	174254879
chr1	175625118	175625986
chr1	175692199	175693236
chr1	175794525	175795268
chr1	175880396	175881029
chr1	176813417	176815045
chr1	177257295	177259116
chr1	177441594	177442829
chr1	177470110	177470655
chr1	177623375	177623784
chr1	177795898	177796984
chr1	177982963	177983875
chr1	178187206	178188150
chr1	178318109	178319380
chr1	178336246	178337401
chr1	178337531	178338089
chr1	178368788	178369547
chr1	178405587	178406758
chr1	178527864	178528203
chr1	178530502	178530814
chr1	179136506	179137214
chr1	179517735	179518205
chr1	179545942	179546887
chr1	179667900	179668719
chr1	179802955	179804112
chr1	179844906	179845217
chr1	179847830	179848164
chr1	179863446	179863812
chr1	179865472	179866042
chr1	179866528	179866852
chr1	179959471	179960518
chr1	180148095	180148503
chr1	180195765	180196394
chr1	180250076	180250391
chr1	180255835	180256565
chr1	180268731	180269102
chr1	180277471	180278014
chr1	180279754	180280006
chr1	180286271	180286853
chr1	180302586	180303176
chr1	180312855	180313280
chr1	180330387	180330659
chr1	180354056	180354598
chr1	180363959	180364405
chr1	180365157	180365498
chr1	180387367	180387941
chr1	180393836	180394335
chr1	180402471	180402951
chr1	180403585	180404204
chr1	180405649	180405957
chr1	180422044	180422272
chr1	180428854	180429069
chr1	180568642	180569410
chr1	180640754	180641902
chr1	180725757	180726538
chr1	180768274	180768814
chr1	180777641	180778603
chr1	180813215	180814389
chr1	180824775	180825009
chr1	180848200	180848433
chr1	180848486	180848823
chr1	180850433	180851316
chr1	180888394	180889056
chr1	180904050	180904591
chr1	180942092	180943019
chr1	180949344	180949781
chr1	180956920	180957533
chr1	180976271	180976474
chr1	181016513	181017016
chr1	181017219	181017673
chr1	181143852	181144467
chr1	181150820	181151279
chr1	181210997	181211197
chr1	181211251	181212480
chr1	181230856	181231208
chr1	181256778	181257145
chr1	181841791	181842806
chr1	181852436	181852716
chr1	181853058	181853556
chr1	181860530	181861113
chr1	181888862	181889169
chr1	182019431	182020621
chr1	182028524	182028768
chr1	182103360	182103880
chr1	182124490	182125412
chr1	182282101	182283035
chr1	182340955	182341808
chr1	182408660	182409647
chr1	182489781	182490427
chr1	182499567	182499865
chr1	182506587	182506975
chr1	182517170	182517864
chr1	182629622	182630005
chr1	182670476	182670912
chr1	182763915	182764133
chr1	182960183	182960397
chr1	182983025	182983342
chr1	183040850	183041414
chr1	183041724	183042009
chr1	183055500	183055746
chr1	183072469	183072895
chr1	183221200	183221653
chr1	183296919	183297401
chr1	183299060	183299672
chr1	183345008	183345798
chr1	183369170	183369922
chr1	183388691	183389164
chr1	183439068	183439402
chr1	184033431	184034653
chr1	184289677	184290407
chr1	184731825	184733089
chr1	184748577	184749151
chr1	184749764	184750005
chr1	184750181	184750641
chr1	184771681	184771881
chr1	184815069	184815818
chr1	184824393	184825052
chr1	184845410	184846307
chr1	184852082	184852657
chr1	184853340	184853933
chr1	184860265	184860714
chr1	184864280	184864808
chr1	184882647	184883287
chr1	184999528	184999728
chr1	185203728	185204527
chr1	185217920	185218167
chr1	185276832	185277404
chr1	185328826	185329565
chr1	185331987	185332333
chr1	185362640	185363535
chr1	186116795	186117497
chr1	186261339	186261894
chr1	186609908	186610273
chr1	186705208	186705827
chr1	186722053	186722290
chr1	186748998	186749554
chr1	187215171	187215858
chr1	187225854	187226395
chr1	187226495	187226704
chr1	187393389	187393968
chr1	187651781	187652113
chr1	189007175	189008074
chr1	189687936	189688491
chr1	189716073	189716792
chr1	189727374	189728657
chr1	189746294	189746513
chr1	189756724	189756924
chr1	189764293	189764678
chr1	189807130	189807343
chr1	189867069	189867898
chr1	189880049	189880512
chr1	189905908	189906275
chr1	189921756	189922574
chr1	190170439	190171086
chr1	190304126	190304326
chr1	190781023	190781686
chr1	190892533	190892770
chr1	190911431	190912172
chr1	190928326	190929157
chr1	190978834	190979534
chr1	191025794	191026753
chr1	191050884	191051085
chr1	191062661	191063267
chr1	191075285	191075819
chr1	191098110	191098623
chr1	191120836	191121222
chr1	191126074	191126281
chr1	191182980	191183923
chr1	191193634	191193834
chr1	191193981	191194190
chr1	191224089	191225104
chr1	191281026	191281226
chr1	191312537	191313012
chr1	191317639	191318351
chr1	191325640	191326565
chr1	191396504	191397848
chr1	191461919	191462127
chr1	191462251	191462560
chr1	191470602	191471050
chr1	191479897	191480516
chr1	191490496	191490806
chr1	191557189	191557435
chr1	191575147	191576271
chr1	191717808	191718698
chr1	191718931	191719194
chr1	191821147	191821687
chr1	191906134	191907021
chr1	191907376	191907775
chr1	191943792	191944039
chr1	191955158	191955730
chr1	191956271	191956558
chr1	191964245	191964546
chr1	191989994	191990417
chr1	192061760	192061990
chr1	192092210	192092847
chr1	192136540	192137065
chr1	192137520	192138567
chr1	192202126	192202953
chr1	192453940	192454226
chr1	192770483	192771188
chr1	192822520	192823042
chr1	192834668	192834994
chr1	192854823	192855218
chr1	192855276	192855629
chr1	192855669	192855889
chr1	193129869	193130646
chr1	193173244	193173962
chr1	193227718	193228018
chr1	193382479	193382731
chr1	194619495	194620261
chr1	194620558	194620760
chr1	194641889	194642260
chr1	194651831	194652573
chr1	194658356	194658864
chr1	194660376	194660825
chr1	194878449	194878782
chr1	194879336	194880143
chr1	194927961	194928274
chr1	194938569	194939250
chr1	194976148	194977126
chr1	194978101	194978498
chr1	194995055	194995639
chr1	195012508	195012926
chr1	195018041	195018440
chr1	195092026	195092636
chr1	195130923	195131692
chr1	195241478	195241956
chr1	195279131	195279382
chr1	195371627	195372058
chr10	3409840	3410851
chr10	3573071	3573445
chr10	3630674	3631197
chr10	3696912	3697311
chr10	3717930	3718732
chr10	3740175	3740981
chr10	3741052	3741433
chr10	3831965	3832431
chr10	3835583	3835820
chr10	3941338	3941688
chr10	3972908	3974085
chr10	4079261	4079563
chr10	4079607	4080351
chr10	4107536	4108283
chr10	4111729	4112126
chr10	4120670	4121118
chr10	4152320	4152652
chr10	4334204	4334856
chr10	4346921	4347135
chr10	4368854	4369063
chr10	4386583	4387869
chr10	4387928	4388177
chr10	4432103	4432911
chr10	4614317	4614559
chr10	5208259	5208729
chr10	5481181	5481748
chr10	5549992	5551027
chr10	5591609	5592399
chr10	5593394	5593851
chr10	5805331	5806309
chr10	5823616	5824636
chr10	6399412	6399612
chr10	7076221	7076480
chr10	7118313	7118818
chr10	7142102	7142650
chr10	7145735	7146157
chr10	7158715	7159048
chr10	7187892	7188197
chr10	7211383	7212504
chr10	7470163	7470386
chr10	7473519	7474032
chr10	7492430	7492707
chr10	7589565	7590366
chr10	7662729	7663751
chr10	7667321	7667811
chr10	7680846	7681783
chr10	7725664	7726259
chr10	7780412	7781165
chr10	7792585	7793121
chr10	7902571	7903097
chr10	7955680	7956856
chr10	8518370	8518691
chr10	8518754	8518975
chr10	8805324	8805874
chr10	8829130	8829343
chr10	8865999	8866718
chr10	8870305	8870732
chr10	8885730	8886569
chr10	8917489	8917863
chr10	9675131	9675475
chr10	9900504	9901514
chr10	9901677	9902299
chr10	9908113	9908644
chr10	10321143	10321424
chr10	10557809	10558427
chr10	10667420	10667643
chr10	11023539	11023817
chr10	11024090	11024658
chr10	11149053	11149897
chr10	11280546	11281714
chr10	11317888	11318655
chr10	11343249	11343986
chr10	11492027	11492340
chr10	12557765	12557986
chr10	12809625	12810101
chr10	12868066	12868781
chr10	12869029	12869670
chr10	12919281	12919588
chr10	12922513	12923296
chr10	12963958	12964778
chr10	13008069	13008784
chr10	13090448	13090942
chr10	13192675	13193379
chr10	13323955	13324503
chr10	13474313	13474601
chr10	13500910	13501444
chr10	13552876	13553485
chr10	13868627	13869220
chr10	13869777	13869977
chr10	13893074	13893879
chr10	13964471	13965230
chr10	13965549	13966013
chr10	13966897	13967165
chr10	13982718	13983469
chr10	14017817	14018206
chr10	14056883	14057582
chr10	14085201	14085412
chr10	14085918	14086571
chr10	14705026	14705763
chr10	15300119	15300689
chr10	15626614	15626879
chr10	17722126	17724129
chr10	17796101	17796611
chr10	17870030	17870257
chr10	17947212	17948463
chr10	18022271	18023357
chr10	18055210	18056279
chr10	18197199	18197559
chr10	18234669	18235643
chr10	18318304	18319515
chr10	18329672	18330093
chr10	18384800	18385180
chr10	18388766	18389203
chr10	18390043	18390314
chr10	18407442	18407858
chr10	18430149	18430602
chr10	18430911	18431377
chr10	18545748	18546202
chr10	18844988	18845285
chr10	19015014	19015934
chr10	19043997	19044250
chr10	19118913	19119113
chr10	19122227	19122559
chr10	19140846	19141046
chr10	19185980	19186436
chr10	19591448	19592396
chr10	19798346	19798546
chr10	19907217	19907817
chr10	19933655	19935001
chr10	19941142	19941515
chr10	20104346	20105057
chr10	20148664	20149531
chr10	20311845	20313182
chr10	20347390	20348049
chr10	20459713	20459994
chr10	20486455	20487279
chr10	20533858	20534328
chr10	20724915	20725242
chr10	20952046	20952936
chr10	20966221	20966482
chr10	21046162	21046378
chr10	21161003	21161203
chr10	21295760	21296417
chr10	21545500	21545783
chr10	21636737	21637072
chr10	21668825	21669365
chr10	21678737	21679595
chr10	21783494	21783952
chr10	21857654	21858178
chr10	21991493	21991814
chr10	21993829	21994889
chr10	22000539	22000951
chr10	22142272	22143279
chr10	22148776	22149237
chr10	22184584	22184866
chr10	22212306	22212647
chr10	22402705	22402917
chr10	22644892	22645476
chr10	22730858	22732058
chr10	23786873	23787748
chr10	23797088	23797322
chr10	24149030	24149748
chr10	24164591	24164929
chr10	24493394	24493841
chr10	24493943	24494348
chr10	24595253	24596009
chr10	24711633	24712360
chr10	24810681	24810928
chr10	24823649	24823923
chr10	24824042	24824290
chr10	24869637	24870351
chr10	25291000	25291608
chr10	25296659	25297366
chr10	25331442	25332220
chr10	25359372	25360544
chr10	25434362	25434690
chr10	25474686	25474938
chr10	25520531	25520746
chr10	26374025	26374481
chr10	26375105	26375329
chr10	26375943	26376177
chr10	26772225	26773265
chr10	26799570	26800186
chr10	26828416	26829154
chr10	28074424	28075303
chr10	28113912	28114411
chr10	29313018	29313690
chr10	29361406	29362471
chr10	29970866	29971134
chr10	30200126	30200791
chr10	30600233	30601049
chr10	30617990	30618726
chr10	30655682	30656145
chr10	30719021	30719221
chr10	30802611	30803552
chr10	30810207	30810603
chr10	30810824	30811257
chr10	30842580	30843353
chr10	31312778	31313795
chr10	31370172	31370372
chr10	31445750	31446120
chr10	31608679	31609939
chr10	33950941	33951414
chr10	34019184	34020082
chr10	34206466	34207550
chr10	34281865	34282845
chr10	34297260	34297860
chr10	34418161	34418873
chr10	35676594	35677218
chr10	36974043	36975299
chr10	37078390	37079013
chr10	37136890	37137568
chr10	37138829	37139097
chr10	37140849	37141514
chr10	37337404	37337633
chr10	37397352	37397552
chr10	37483655	37483877
chr10	37820358	37820620
chr10	37837790	37838025
chr10	37841819	37842252
chr10	38965053	38965702
chr10	38965890	38966098
chr10	38979708	38980030
chr10	38980899	38981355
chr10	39133780	39134327
chr10	39171209	39171490
chr10	39171721	39172053
chr10	39218123	39218870
chr10	39266610	39266810
chr10	39369431	39370701
chr10	39385878	39386589
chr10	39413174	39413498
chr10	39417706	39417980
chr10	39451075	39451529
chr10	39521847	39522097
chr10	39613053	39613542
chr10	39646652	39646856
chr10	39731186	39732935
chr10	39898810	39899402
chr10	39919899	39920192
chr10	39959775	39960488
chr10	40142107	40142507
chr10	40246685	40247247
chr10	40257457	40258266
chr10	40300805	40301087
chr10	40301235	40301724
chr10	40302076	40302595
chr10	40348608	40350173
chr10	40683154	40683792
chr10	40882985	40883204
chr10	40883250	40883951
chr10	41225938	41226143
chr10	41288850	41289055
chr10	41302747	41303483
chr10	41303744	41304057
chr10	41450109	41450701
chr10	41476142	41476751
chr10	41489992	41490757
chr10	41518628	41519956
chr10	41809571	41810740
chr10	41886978	41887833
chr10	41934692	41935326
chr10	42018179	42018596
chr10	42055307	42055540
chr10	42220566	42220766
chr10	42251332	42251546
chr10	42276552	42277049
chr10	42277519	42278458
chr10	42457729	42458205
chr10	42464181	42464651
chr10	42477945	42478802
chr10	42501702	42502696
chr10	42678694	42679393
chr10	42761206	42762236
chr10	43174419	43175089
chr10	43220998	43221800
chr10	43478853	43480191
chr10	43540433	43541237
chr10	43578424	43579657
chr10	43688947	43689981
chr10	43765315	43765650
chr10	43901461	43901974
chr10	43977426	43977654
chr10	44003452	44004149
chr10	44268141	44268783
chr10	44380684	44380892
chr10	44458467	44459091
chr10	44502864	44503271
chr10	44518655	44519120
chr10	44529216	44529918
chr10	44861350	44862450
chr10	44997518	44997736
chr10	45048648	45049054
chr10	45066876	45067623
chr10	45129192	45129392
chr10	45485805	45486190
chr10	45577648	45578506
chr10	46586149	46586384
chr10	46587269	46587469
chr10	46972994	46973407
chr10	46973440	46974451
chr10	49823755	49823955
chr10	49937401	49937601
chr10	50592219	50593177
chr10	50894399	50894990
chr10	50895056	50895256
chr10	51744281	51744551
chr10	52144385	52144636
chr10	52233250	52234006
chr10	52273107	52273375
chr10	52294068	52294499
chr10	52309198	52309805
chr10	52381661	52382648
chr10	52417239	52418151
chr10	52528675	52530079
chr10	53271259	53271464
chr10	53271471	53271678
chr10	53379260	53380200
chr10	53438374	53438725
chr10	53464045	53464510
chr10	53596400	53597837
chr10	53629320	53630378
chr10	53751049	53751529
chr10	54026683	54027090
chr10	54032491	54032691
chr10	54075197	54076159
chr10	56106513	56107246
chr10	56114931	56115626
chr10	56228504	56229356
chr10	56376994	56377443
chr10	56378615	56379276
chr10	56381747	56382109
chr10	56469033	56469348
chr10	56598167	56598573
chr10	56599288	56599504
chr10	56682933	56683280
chr10	56685924	56686354
chr10	56752181	56752381
chr10	56754678	56755181
chr10	56884930	56885272
chr10	56912844	56913044
chr10	56921150	56921704
chr10	57001436	57001639
chr10	57438058	57438317
chr10	57485943	57486963
chr10	57532033	57532768
chr10	57794512	57795346
chr10	58223059	58223497
chr10	58223856	58225614
chr10	58231194	58232757
chr10	58239089	58239734
chr10	58255228	58255883
chr10	58322811	58323885
chr10	58392974	58393468
chr10	58446367	58447526
chr10	58497663	58498431
chr10	59033460	59033790
chr10	59034041	59034727
chr10	59221192	59222277
chr10	59322969	59323916
chr10	59381683	59381903
chr10	59577886	59578417
chr10	59616004	59617015
chr10	59702263	59702975
chr10	59879296	59880250
chr10	59896857	59897092
chr10	59899583	59899851
chr10	59909297	59909923
chr10	59919467	59919927
chr10	59921134	59921390
chr10	59932484	59932934
chr10	59951528	59952447
chr10	59974096	59974730
chr10	60002541	60003376
chr10	60081591	60081872
chr10	60081939	60082154
chr10	60106694	60106927
chr10	60218796	60219227
chr10	60219321	60219521
chr10	60277454	60278234
chr10	60346714	60347008
chr10	60347045	60347347
chr10	60351789	60352268
chr10	60373800	60374570
chr10	60752440	60753096
chr10	60792725	60793275
chr10	60807934	60808175
chr10	60816905	60817235
chr10	60831127	60832047
chr10	60934367	60934756
chr10	61146200	61148067
chr10	61365994	61366194
chr10	61370369	61371053
chr10	61383114	61383674
chr10	61452423	61453123
chr10	61475510	61476211
chr10	61536055	61536751
chr10	61648357	61648999
chr10	61679967	61680750
chr10	61695150	61696067
chr10	61715067	61715665
chr10	61783214	61783534
chr10	61783698	61784070
chr10	61920450	61920769
chr10	61928795	61929675
chr10	61956449	61957132
chr10	62024232	62024432
chr10	62066239	62066439
chr10	62110812	62111209
chr10	62183040	62183407
chr10	62217098	62217554
chr10	62231030	62231525
chr10	62300019	62300705
chr10	62339365	62339708
chr10	62339918	62340814
chr10	62449459	62450134
chr10	62486350	62487390
chr10	62506153	62506587
chr10	62507699	62507899
chr10	62530016	62530708
chr10	62578075	62578712
chr10	62601907	62602551
chr10	62650807	62651830
chr10	62664929	62665604
chr10	62725830	62726272
chr10	62791777	62792683
chr10	62843774	62844091
chr10	62920214	62920944
chr10	62946760	62947330
chr10	62980000	62980776
chr10	63023178	63024509
chr10	63057400	63057628
chr10	63243543	63244501
chr10	63338326	63339478
chr10	63382537	63382996
chr10	63429412	63430360
chr10	66864500	66864794
chr10	66911227	66912087
chr10	66920048	66920304
chr10	66921265	66921926
chr10	67002640	67003078
chr10	67043156	67043356
chr10	67096153	67097432
chr10	67126356	67127589
chr10	67185486	67185986
chr10	67205207	67205459
chr10	67284805	67285749
chr10	67537293	67537979
chr10	67548561	67549655
chr10	67979290	67979869
chr10	68090588	68091105
chr10	68105227	68105697
chr10	68121967	68122218
chr10	68128412	68128815
chr10	68136510	68136974
chr10	68192938	68193290
chr10	68276329	68277280
chr10	68282768	68283483
chr10	68541565	68541920
chr10	68723659	68724128
chr10	68795442	68795889
chr10	68799923	68800127
chr10	68842323	68842672
chr10	68868975	68869243
chr10	69186350	69186557
chr10	69212489	69213506
chr10	69254259	69254876
chr10	69321283	69321567
chr10	69352478	69353230
chr10	69872154	69872753
chr10	69910486	69910970
chr10	70096607	70097457
chr10	70183197	70184182
chr10	70222267	70222551
chr10	70244897	70245464
chr10	70437325	70437636
chr10	70440684	70441050
chr10	70599320	70599761
chr10	70717074	70717341
chr10	70801080	70801283
chr10	71159001	71160048
chr10	71237634	71238400
chr10	71284797	71285475
chr10	71344559	71345147
chr10	71347475	71348356
chr10	71361912	71362157
chr10	72008003	72008204
chr10	72293268	72293512
chr10	72654443	72655191
chr10	74966815	74967519
chr10	75036904	75037435
chr10	75060326	75061100
chr10	75104529	75104768
chr10	75129392	75129689
chr10	75170256	75170871
chr10	75211787	75212598
chr10	75316961	75317225
chr10	75317277	75317670
chr10	75364366	75364664
chr10	75373885	75374177
chr10	75396947	75397285
chr10	75446121	75446799
chr10	75451417	75451617
chr10	75456105	75456357
chr10	75516980	75518142
chr10	75667426	75668210
chr10	75764077	75764590
chr10	75773176	75773692
chr10	75780801	75781266
chr10	75798453	75798653
chr10	75835422	75835725
chr10	75837187	75837713
chr10	75859620	75860449
chr10	75892975	75893620
chr10	75920994	75921894
chr10	75932218	75932663
chr10	75935658	75936037
chr10	76032177	76033036
chr10	76237382	76238282
chr10	76258061	76258292
chr10	76344785	76345693
chr10	76442174	76443120
chr10	76468734	76469085
chr10	76531019	76531872
chr10	76873897	76874245
chr10	76902602	76902952
chr10	76961644	76962401
chr10	76997775	76998227
chr10	77033762	77033990
chr10	77130615	77130913
chr10	77206518	77207052
chr10	77211065	77211789
chr10	77251744	77252312
chr10	77258789	77259733
chr10	77266282	77266644
chr10	77398042	77398408
chr10	77417597	77418657
chr10	77434049	77434419
chr10	77434428	77435170
chr10	77484260	77484666
chr10	77509747	77509947
chr10	77515485	77516030
chr10	77581446	77582083
chr10	77583730	77584398
chr10	77605915	77606815
chr10	77613348	77613867
chr10	77622007	77622615
chr10	77634811	77635274
chr10	77639006	77639219
chr10	77978158	77978969
chr10	78009174	78010021
chr10	78069055	78069983
chr10	78127054	78127606
chr10	78169430	78170159
chr10	78184870	78185380
chr10	78244118	78245209
chr10	78273037	78273265
chr10	78297623	78298521
chr10	78338174	78338489
chr10	78351979	78352640
chr10	78412607	78413256
chr10	78425424	78426047
chr10	78464466	78465474
chr10	78470883	78471387
chr10	78481955	78482264
chr10	78574107	78575302
chr10	78591425	78592203
chr10	78752695	78752903
chr10	79097229	79097897
chr10	79314355	79314555
chr10	79337120	79337454
chr10	79533639	79533898
chr10	79554656	79555300
chr10	79668986	79669884
chr10	79681538	79682486
chr10	79704144	79704858
chr10	79746383	79746751
chr10	79766604	79767766
chr10	79779928	79780906
chr10	79793456	79793814
chr10	79794456	79795187
chr10	79805728	79805969
chr10	79807798	79808347
chr10	79840718	79841224
chr10	79853924	79855222
chr10	79877821	79878021
chr10	79908251	79909047
chr10	79916747	79917221
chr10	79926675	79927270
chr10	79934276	79934771
chr10	79936935	79937518
chr10	79959757	79960439
chr10	79984182	79984419
chr10	79984761	79985329
chr10	79988500	79988726
chr10	79996292	79996666
chr10	80036790	80037212
chr10	80039593	80040012
chr10	80051794	80052005
chr10	80052102	80052318
chr10	80053274	80054066
chr10	80071016	80071865
chr10	80075188	80075682
chr10	80102508	80102872
chr10	80107652	80108023
chr10	80115222	80115955
chr10	80139003	80139243
chr10	80141255	80141604
chr10	80142119	80142502
chr10	80147746	80148544
chr10	80148692	80149717
chr10	80158492	80158706
chr10	80159658	80160390
[truncated: 21,268 more rows]

## Sheet: D) Bcat Cerebellum Called Peaks
chr1	4258236	4258512
chr1	4412298	4412847
chr1	4426570	4427328
chr1	4432477	4433017
chr1	4456687	4457190
chr1	4470725	4471905
chr1	4491994	4492459
chr1	4493034	4493893
chr1	4496381	4496700
chr1	4497342	4497594
chr1	4518192	4518788
chr1	4543835	4544863
chr1	4559911	4560230
chr1	4571350	4572349
chr1	4602069	4602862
chr1	4617363	4618116
chr1	4622413	4622774
chr1	4640836	4641395
chr1	4653710	4654607
chr1	4671239	4672209
chr1	4689179	4689385
chr1	4739182	4739959
chr1	4756180	4756439
chr1	4760266	4760887
chr1	4766748	4767033
chr1	4767783	4768022
chr1	4768412	4768612
chr1	4785387	4785947
chr1	4807483	4808279
chr1	4857367	4858432
chr1	5072133	5072988
chr1	5082772	5083628
chr1	6214175	6215402
chr1	6496577	6497171
chr1	6928677	6929306
chr1	7010261	7010476
chr1	7076325	7077111
chr1	7088404	7089353
chr1	7100458	7101077
chr1	7139375	7140072
chr1	7397304	7398527
chr1	7488235	7488435
chr1	8689082	8689399
chr1	9545049	9545946
chr1	9699996	9701162
chr1	9726159	9726512
chr1	9747867	9748923
chr1	9772823	9773083
chr1	9797722	9798706
chr1	9848011	9848688
chr1	9874223	9874696
chr1	9943653	9944506
chr1	9967335	9967552
chr1	9967860	9968349
chr1	10037770	10038388
chr1	10039536	10040264
chr1	10171141	10171342
chr1	10228891	10229196
chr1	10232194	10233472
chr1	10880014	10880319
chr1	10990980	10991303
chr1	10993070	10994088
chr1	11033073	11033961
chr1	11046870	11047590
chr1	11089454	11090091
chr1	11210477	11211178
chr1	12657344	12657926
chr1	12991020	12991352
chr1	12992103	12992555
chr1	12992643	12992908
chr1	13171145	13171548
chr1	13268391	13268717
chr1	13360716	13360992
chr1	13372300	13373627
chr1	13373902	13374303
chr1	13589172	13590280
chr1	13659850	13660812
chr1	15805291	15806502
chr1	15877018	15877506
chr1	15892651	15892949
chr1	15908652	15909028
chr1	16072546	16072777
chr1	16104079	16105973
chr1	16177551	16177905
chr1	16228027	16228816
chr1	16518724	16519501
chr1	16519639	16520082
chr1	16618574	16619709
chr1	16656468	16657610
chr1	16664987	16665702
chr1	16688073	16688974
chr1	17096858	17097060
chr1	17097140	17098201
chr1	17250787	17251069
chr1	17569937	17570773
chr1	17718520	17718802
chr1	17726970	17727979
chr1	18043535	18043735
chr1	18078830	18079127
chr1	18537205	18537532
chr1	18537703	18538215
chr1	18658956	18659156
chr1	19176176	19176439
chr1	19999089	19999289
chr1	20486336	20486553
chr1	20487147	20487347
chr1	20819865	20820712
chr1	20890259	20891536
chr1	20939093	20939366
chr1	20951162	20951974
chr1	20995296	20996011
chr1	21008876	21009191
chr1	21014465	21014915
chr1	21024759	21024959
chr1	21052191	21052558
chr1	21070617	21071038
chr1	21078751	21079850
chr1	21089600	21090013
chr1	21101117	21101558
chr1	21161722	21162077
chr1	21166198	21166738
chr1	21218425	21218978
chr1	21231804	21232341
chr1	21271324	21271829
chr1	21632687	21633047
chr1	21961790	21961990
chr1	22555813	22556016
chr1	22989878	22990294
chr1	23062036	23062245
chr1	23109100	23109619
chr1	23173085	23174014
chr1	23184690	23185151
chr1	23187792	23188535
chr1	23200387	23200930
chr1	23202392	23203287
chr1	23231460	23231964
chr1	23255807	23257082
chr1	23271026	23271988
chr1	23272124	23272421
chr1	23279750	23280414
chr1	23286717	23287089
chr1	23302420	23302658
chr1	23321139	23321981
chr1	23323382	23323618
chr1	23382708	23383717
chr1	23762185	23762533
chr1	23762789	23763191
chr1	23867470	23867696
chr1	23899080	23899487
chr1	23915554	23916292
chr1	23921655	23922762
chr1	24005144	24005903
chr1	24099670	24100841
chr1	24233519	24233983
chr1	24611610	24616145
chr1	24678067	24679391
chr1	24683989	24684322
chr1	24695648	24696155
chr1	24699197	24699740
chr1	26274623	26274829
chr1	26686070	26686642
chr1	26686854	26688388
chr1	29275994	29276356
chr1	30041968	30042399
chr1	30042955	30043208
chr1	30043293	30043493
chr1	30371185	30371486
chr1	30779682	30779917
chr1	30872918	30874325
chr1	30949001	30950441
chr1	32073559	32073789
chr1	33097927	33098304
chr1	33407644	33408076
chr1	33502953	33503282
chr1	33669448	33670615
chr1	33719693	33720425
chr1	33739399	33739613
chr1	33749487	33749716
chr1	33757402	33758084
chr1	33813920	33814773
chr1	33907476	33908260
chr1	34005219	34006462
chr1	34010979	34012098
chr1	34026534	34026881
chr1	34060433	34060921
chr1	34061065	34061441
chr1	34103545	34104118
chr1	34164699	34164901
chr1	34218381	34218668
chr1	34236260	34236794
chr1	34237706	34238200
chr1	34269015	34269905
chr1	34290299	34290561
chr1	34389234	34389730
chr1	34392455	34392740
chr1	34393046	34393407
chr1	34409820	34410212
chr1	34434710	34435177
chr1	34439199	34440204
chr1	34459468	34460017
chr1	34472541	34472856
chr1	34472896	34473349
chr1	34801547	34801876
chr1	34842392	34843470
chr1	34849784	34850366
chr1	34858631	34859057
chr1	34867210	34867592
chr1	35674098	35674349
chr1	36064815	36065236
chr1	36068052	36068753
chr1	36079595	36080076
chr1	36162756	36163006
chr1	36178140	36178642
chr1	36243864	36244572
chr1	36254698	36255550
chr1	36270456	36270971
chr1	36279322	36279526
chr1	36287369	36287677
chr1	36287750	36287956
chr1	36303278	36303896
chr1	36307492	36308243
chr1	36309536	36309971
chr1	36324069	36324298
chr1	36368417	36369382
chr1	36444830	36445554
chr1	36457321	36457847
chr1	36469823	36470422
chr1	36471207	36471912
chr1	36492471	36492776
chr1	36511394	36512619
chr1	36546847	36547615
chr1	36556491	36558484
chr1	36560924	36561226
chr1	36571551	36571983
chr1	36580475	36580960
chr1	36589195	36589910
chr1	36596082	36596454
chr1	36611468	36611820
chr1	36635006	36635275
chr1	36684200	36684446
chr1	36691198	36691890
chr1	36709532	36710314
chr1	36737446	36737646
chr1	36760445	36760749
chr1	36761415	36762119
chr1	36767258	36767899
chr1	36774091	36774633
chr1	36784553	36785127
chr1	36785315	36785574
chr1	36799119	36799551
chr1	36808721	36809300
chr1	36815234	36815598
chr1	36860317	36860868
chr1	36874949	36875149
chr1	36883822	36884222
chr1	36902417	36903280
chr1	36914376	36915034
chr1	36919836	36920895
chr1	36938993	36940178
chr1	37029123	37029557
chr1	37041986	37042455
chr1	37232907	37233188
chr1	37299566	37300442
chr1	37419461	37419804
chr1	37429652	37430727
chr1	37479110	37479389
chr1	37500795	37501354
chr1	37509988	37510750
chr1	37540638	37541522
chr1	37639198	37639474
chr1	37864572	37865550
chr1	37871809	37872670
chr1	37890008	37890781
chr1	37996815	37997568
chr1	37997837	37998238
chr1	38129071	38130294
chr1	38981689	38981889
chr1	38987249	38988143
chr1	39001262	39001462
chr1	39010626	39011021
chr1	39192680	39193117
chr1	39194085	39194285
chr1	39237391	39238361
chr1	39340692	39341017
chr1	39349058	39349460
chr1	39349477	39349792
chr1	39362155	39362954
chr1	39367553	39368398
chr1	39392235	39392508
chr1	39399048	39399738
chr1	39417662	39418223
chr1	39467703	39468102
chr1	39478041	39479185
chr1	39530325	39530533
chr1	39535400	39536310
chr1	39576561	39577726
chr1	39605747	39606250
chr1	39650814	39651067
chr1	39685871	39686183
chr1	39713820	39714761
chr1	39721031	39721231
chr1	39735611	39736613
chr1	39744114	39744314
chr1	39756361	39756587
chr1	39761472	39762416
chr1	39878009	39878319
chr1	39900280	39901611
chr1	39911638	39911852
chr1	39922652	39923251
chr1	39936254	39936894
chr1	39950113	39950383
chr1	40085780	40086111
chr1	40116487	40116747
chr1	40124204	40124766
chr1	40139575	40140481
chr1	40163280	40163878
chr1	40187828	40188503
chr1	40216378	40216969
chr1	40221842	40222223
chr1	40224697	40225274
chr1	40256820	40257361
chr1	40266290	40267113
chr1	40273604	40274002
chr1	40275209	40275906
chr1	40613783	40614112
chr1	40614441	40615524
chr1	40634591	40635650
chr1	40651059	40651936
chr1	40658030	40658349
chr1	40681000	40682247
chr1	40790335	40791049
chr1	40797404	40797604
chr1	40841410	40841702
chr1	42479799	42480943
chr1	42487727	42488395
chr1	42691306	42691528
chr1	42696444	42696754
chr1	42714549	42714869
chr1	42771797	42772452
chr1	42850866	42851734
chr1	43078975	43079175
chr1	43091980	43093079
chr1	43098185	43099130
chr1	43110617	43110835
chr1	43139642	43139940
chr1	43163686	43164234
chr1	43445126	43446446
chr1	43474361	43474742
chr1	43777582	43778988
chr1	43827226	43828231
chr1	43899101	43899302
chr1	43933422	43934498
chr1	44101957	44102835
chr1	44118482	44120077
chr1	44147522	44148359
chr1	44201168	44201419
chr1	44481699	44481908
chr1	44491357	44491685
chr1	44522243	44523244
chr1	44551480	44552811
chr1	44608227	44608437
chr1	44628860	44629321
chr1	44892362	44892931
chr1	45165704	45166135
chr1	45204918	45205517
chr1	45205769	45205969
chr1	45735147	45735367
chr1	45794790	45795831
chr1	45817010	45817210
chr1	45825191	45825479
chr1	45826892	45827586
chr1	45837649	45837993
chr1	45841966	45842166
chr1	45860267	45860748
chr1	45866677	45866985
chr1	45868387	45869205
chr1	45892698	45892943
chr1	45913141	45913716
chr1	45917138	45917419
chr1	45925288	45926464
chr1	46066937	46067158
chr1	46075841	46076269
chr1	46448995	46449236
chr1	46732480	46732718
chr1	46841572	46842129
chr1	46852656	46854394
chr1	46908317	46908576
chr1	46921551	46922199
chr1	46925568	46926578
chr1	47260291	47260728
chr1	48546013	48546461
chr1	49323034	49323234
chr1	50927255	50927555
chr1	50962344	50962903
chr1	51265057	51266296
chr1	51288614	51289807
chr1	51333758	51334470
chr1	51477883	51478882
chr1	51597053	51597316
chr1	51762005	51762461
chr1	51770053	51771025
chr1	51778284	51778611
chr1	51780300	51780834
chr1	51782233	51782508
chr1	51837917	51838200
chr1	51841974	51842708
chr1	51849211	51849978
chr1	51855496	51856524
chr1	51878610	51879004
chr1	51879235	51879863
chr1	51893517	51893866
chr1	51914958	51916186
chr1	51996748	51997483
chr1	52113425	52114107
chr1	52118955	52120041
chr1	52146629	52146844
chr1	52150567	52151045
chr1	52152357	52152784
chr1	52166563	52167130
chr1	52175195	52175740
chr1	52232303	52232661
chr1	52232709	52233718
chr1	52354143	52354613
chr1	52499768	52501070
chr1	52630462	52631278
chr1	52726336	52727499
chr1	52816407	52816805
chr1	52816901	52818018
chr1	52844530	52845381
chr1	52852502	52853141
chr1	53296652	53297456
chr1	53313246	53314036
chr1	53317580	53317836
chr1	53352268	53353016
chr1	53393618	53394474
chr1	53784322	53785508
chr1	53814124	53814752
chr1	53823793	53824081
chr1	53850859	53851190
chr1	53851404	53851709
chr1	53931416	53931644
chr1	54017836	54018036
chr1	54250376	54251099
chr1	54438689	54439160
chr1	54557255	54558147
chr1	54666044	54666322
chr1	54683746	54684822
chr1	54690347	54691045
chr1	54702825	54703300
chr1	54791434	54791873
chr1	54795146	54795606
chr1	54815239	54815490
chr1	54826601	54826908
chr1	54882340	54882613
chr1	54925808	54926694
chr1	55026854	55027859
chr1	55052183	55053362
chr1	55087417	55088649
chr1	55130855	55131913
chr1	55192946	55193778
chr1	55196623	55196925
chr1	55198500	55199214
chr1	55205925	55206174
chr1	55236908	55237764
chr1	55363092	55363984
chr1	55383203	55383455
chr1	55405593	55406494
chr1	55502486	55503315
chr1	55512826	55513415
chr1	55736430	55736685
chr1	55874242	55874447
chr1	56286444	56286786
chr1	56782213	56782440
chr1	56972300	56973798
chr1	56977183	56977414
chr1	57377358	57378289
chr1	57406149	57407079
chr1	57436443	57436701
chr1	57581568	57581786
chr1	57774844	57775251
chr1	57969653	57970397
chr1	57995692	57996361
chr1	58029539	58030154
chr1	58030210	58030890
chr1	58031266	58031489
chr1	58065364	58066000
chr1	58114075	58115005
chr1	58392578	58393808
chr1	58422804	58424271
chr1	58445055	58445832
chr1	58504584	58505299
chr1	58585964	58586889
chr1	58613845	58614049
chr1	58651899	58653137
chr1	58711363	58712173
chr1	58712207	58713060
chr1	58713120	58713416
chr1	58726962	58727499
chr1	58742415	58742853
chr1	58761478	58761782
chr1	58773404	58773619
chr1	58795251	58795878
chr1	58797360	58797711
chr1	58802359	58803477
chr1	58832085	58832549
chr1	58859878	58860152
chr1	58956206	58956537
chr1	58961075	58961877
chr1	58973039	58974191
chr1	59119612	59120535
chr1	59236825	59237864
chr1	59237977	59238265
chr1	59481594	59482615
chr1	59669970	59671198
chr1	59684505	59685333
chr1	59697713	59698091
chr1	59729961	59730616
chr1	59739362	59740453
chr1	59762709	59764058
chr1	59764724	59764935
chr1	59797548	59798619
chr1	59817770	59818041
chr1	59833657	59834258
chr1	59887023	59887369
chr1	59902589	59903225
chr1	59912459	59913959
chr1	60015965	60016785
chr1	60028690	60029349
chr1	60042763	60043345
chr1	60097556	60098778
chr1	60180064	60181169
chr1	60342922	60343729
chr1	60409159	60410231
chr1	60429008	60429208
chr1	60566166	60567381
chr1	60715889	60716173
chr1	60824643	60825461
chr1	60825683	60826108
chr1	60860706	60860924
chr1	60960556	60960865
chr1	60961148	60961420
chr1	61181150	61181389
chr1	61298054	61298304
chr1	61373455	61374605
chr1	61498438	61498649
chr1	61498915	61499632
chr1	61514720	61515222
chr1	61638459	61639587
chr1	61779907	61780190
chr1	62181468	62182171
chr1	62190266	62190980
chr1	62508029	62508457
chr1	62539827	62540149
chr1	62664942	62665176
chr1	62701125	62701370
chr1	62702969	62703809
chr1	62706537	62706994
chr1	62724333	62725034
chr1	62729114	62730063
chr1	62736529	62736766
chr1	62737969	62738440
chr1	62747585	62748220
chr1	62752981	62753681
chr1	63113429	63114863
chr1	63129945	63130234
chr1	63176367	63177416
chr1	63181075	63181411
chr1	63214824	63215323
chr1	63629961	63630996
chr1	63730206	63730829
chr1	63953519	63953915
chr1	63992538	63992899
chr1	63995914	63996150
chr1	64018406	64019662
chr1	64035038	64035728
chr1	64036971	64037432
chr1	64040849	64041452
chr1	64059982	64060508
chr1	64078377	64079318
chr1	64087817	64089205
chr1	64097470	64098109
chr1	64098188	64099146
chr1	64104638	64105057
chr1	64114530	64114929
chr1	64121428	64122543
chr1	64225772	64226495
chr1	64301459	64301974
chr1	64302762	64303306
chr1	64305371	64306044
chr1	64308122	64308455
chr1	64308725	64308935
chr1	64446080	64446358
chr1	64532113	64533507
chr1	64581681	64582096
chr1	64616824	64617936
chr1	64623722	64624089
chr1	64658902	64659251
chr1	64690489	64691616
chr1	64737253	64738340
chr1	64876378	64876578
chr1	64956476	64956975
chr1	65112096	65112337
chr1	65178068	65179487
chr1	65186236	65187108
chr1	66174893	66175685
chr1	66700579	66701361
chr1	66792638	66793322
chr1	66815949	66816341
chr1	66816797	66817927
chr1	66838538	66839021
chr1	66862608	66863570
chr1	67003425	67003881
chr1	67038501	67039083
chr1	69456650	69456963
chr1	69687123	69687954
chr1	69689104	69689322
chr1	71079256	71079501
chr1	71102334	71103407
chr1	71556782	71557609
chr1	71641047	71641490
chr1	71652684	71653870
chr1	71672163	71672743
chr1	71675519	71675737
chr1	71681278	71681798
chr1	71691541	71691846
chr1	71701428	71701745
chr1	71723426	71724421
chr1	71798762	71799037
chr1	71800685	71800896
chr1	71927530	71927964
chr1	71936449	71937438
chr1	71940911	71941474
chr1	71953229	71953710
chr1	71956977	71957520
chr1	71995345	71996358
chr1	72014538	72015015
chr1	72225713	72226686
chr1	72236335	72237223
chr1	72243590	72244542
chr1	72254544	72255568
chr1	72283963	72284540
chr1	72307255	72307732
chr1	72364812	72365100
chr1	72582908	72583718
chr1	72710820	72711779
chr1	73644463	73644688
chr1	73850450	73851028
chr1	73913033	73913393
chr1	73923156	73923628
chr1	73928544	73928908
chr1	73946886	73947117
chr1	73947630	73947969
chr1	73954546	73955120
chr1	73955375	73955910
chr1	73962935	73963500
chr1	73966253	73966787
chr1	73968824	73969460
chr1	73987522	73988433
chr1	73999481	74000736
chr1	74007579	74008234
chr1	74008284	74008941
chr1	74027250	74028084
chr1	74031097	74031362
chr1	74034671	74035201
chr1	74036700	74037358
chr1	74068476	74069503
chr1	74074539	74075158
chr1	74077354	74077701
chr1	74124361	74124915
chr1	74125154	74125381
chr1	74227438	74227638
chr1	74236056	74237229
chr1	74248753	74249221
chr1	74262460	74263017
chr1	74264352	74264711
chr1	74284330	74285200
chr1	74295261	74296188
chr1	74303604	74304555
chr1	74313355	74313723
chr1	74314725	74315152
chr1	74316231	74316642
chr1	74332220	74332912
chr1	74335019	74335323
chr1	74361889	74362139
chr1	74364268	74364714
chr1	74376248	74376713
chr1	74386611	74387357
chr1	74391245	74392414
chr1	74397014	74398050
chr1	74419093	74419923
chr1	74434381	74435041
chr1	74452603	74453061
chr1	74505490	74506489
chr1	74587612	74588507
chr1	74600969	74601770
chr1	74661387	74662218
chr1	74773079	74773465
chr1	74803065	74803436
chr1	74808130	74808460
chr1	74816640	74817432
chr1	74854682	74855069
chr1	74947943	74948475
chr1	74948726	74949178
chr1	74964492	74964977
chr1	74971463	74972148
chr1	75016927	75017180
chr1	75124519	75125409
chr1	75141488	75142007
chr1	75142220	75143286
chr1	75168427	75169177
chr1	75179882	75180639
chr1	75191580	75192394
chr1	75192540	75192752
chr1	75210425	75211170
chr1	75218557	75219050
chr1	75219113	75219522
chr1	75219589	75219874
chr1	75227566	75228052
chr1	75236073	75237109
chr1	75244952	75245183
chr1	75251550	75251959
chr1	75316897	75318171
chr1	75344767	75344998
chr1	75360139	75360339
chr1	75361760	75362011
chr1	75398820	75399046
chr1	75399874	75400196
chr1	75435723	75436287
chr1	75445778	75446045
chr1	75447688	75447888
chr1	75461647	75462006
chr1	75467662	75467899
chr1	75478585	75478887
chr1	75478945	75479719
chr1	75506304	75506606
chr1	75521279	75522118
chr1	75559364	75559815
chr1	75714439	75714692
chr1	76570392	76570956
chr1	76866243	76866999
chr1	77202050	77202897
chr1	77202968	77203418
chr1	77306640	77307870
chr1	77369318	77369948
chr1	77370836	77371278
chr1	77412311	77412778
chr1	77420001	77420702
chr1	77441939	77442347
chr1	77461628	77462579
chr1	77514369	77515392
chr1	77516122	77516542
chr1	78196596	78197369
chr1	78203635	78204010
chr1	78215739	78216174
chr1	78216494	78217775
chr1	78310020	78310760
chr1	78310821	78311559
chr1	78311562	78311825
chr1	78348705	78349726
chr1	78355018	78355660
chr1	78360314	78360796
chr1	78367659	78368241
chr1	78371688	78371937
chr1	78387967	78388439
chr1	78409531	78409806
chr1	78419705	78419905
chr1	78484328	78484717
chr1	78488560	78489472
chr1	78536844	78537097
chr1	78537316	78538033
chr1	78600831	78601256
chr1	78601982	78602366
chr1	78647406	78647636
chr1	78657489	78658559
chr1	78675052	78675515
chr1	78678516	78678833
chr1	78724573	78724862
chr1	78726538	78727255
chr1	78734467	78734927
chr1	78740447	78741126
chr1	78819659	78819893
chr1	78820954	78821511
chr1	78822084	78822382
chr1	78846582	78846791
chr1	78895503	78896320
chr1	78907950	78908492
chr1	79098524	79098724
chr1	79671849	79672318
chr1	79741059	79741344
chr1	79751112	79751450
chr1	79757201	79757401
chr1	79761266	79762078
chr1	79770944	79771278
chr1	79775854	79776502
chr1	79858159	79858943
chr1	79917521	79918146
chr1	79918658	79919211
chr1	79921863	79922133
chr1	80091491	80091705
chr1	80213462	80214259
chr1	80218008	80218733
chr1	80230754	80230955
chr1	80236864	80237445
chr1	80244203	80244493
chr1	80339979	80341356
chr1	82150767	82151209
chr1	82253859	82254064
chr1	82282982	82283724
chr1	82291064	82291839
chr1	82316177	82317112
chr1	82429075	82429513
chr1	82724658	82725469
chr1	82771112	82771887
chr1	82787381	82787877
chr1	82795545	82796505
chr1	82806430	82806921
chr1	82819237	82819548
chr1	82839050	82840255
chr1	82864166	82864998
chr1	82973795	82974805
chr1	82987829	82988931
chr1	83020061	83021211
chr1	83032547	83032950
chr1	83036861	83037227
chr1	83038028	83038670
chr1	83060666	83061042
chr1	83076188	83076472
chr1	83713342	83713647
chr1	84263621	84264735
chr1	84838563	84839082
chr1	84839126	84840204
chr1	84962615	84963140
chr1	84963352	84964368
chr1	84975818	84976805
chr1	84978995	84979263
chr1	84993359	84993581
chr1	84993970	84994877
chr1	84994980	84995236
chr1	85001291	85001739
chr1	85009884	85010143
chr1	85026329	85026529
chr1	85028772	85029040
chr1	85029472	85029898
chr1	85046272	85046892
chr1	85047000	85047217
chr1	85062012	85062422
chr1	85063065	85063638
chr1	85064108	85064468
chr1	85075066	85075381
chr1	85080771	85081406
chr1	85086294	85086553
chr1	85090295	85091098
chr1	85099106	85099306
chr1	85105773	85106296
chr1	85109439	85110091
chr1	85111492	85111823
chr1	85112802	85113545
chr1	85128433	85128684
chr1	85147495	85148261
chr1	85153612	85153813
chr1	85153928	85154129
chr1	85158573	85158785
chr1	85164193	85164573
chr1	85169087	85169314
chr1	85170958	85171295
chr1	85171923	85172124
chr1	85179591	85180166
chr1	85185536	85185804
chr1	85198309	85199625
chr1	85212941	85213141
chr1	85215131	85215336
chr1	85221134	85221383
chr1	85221983	85222643
chr1	85223396	85223599
chr1	85231234	85231477
chr1	85233172	85233372
chr1	85234551	85234783
chr1	85247595	85247876
chr1	85254626	85254925
chr1	85269936	85270749
chr1	85280360	85280668
chr1	85304483	85305015
chr1	85305446	85305646
chr1	85323227	85323510
chr1	85332426	85332741
chr1	85332949	85333233
chr1	85339831	85340538
chr1	85342231	85342544
chr1	85344785	85345684
chr1	85447508	85447903
chr1	85451651	85451914
chr1	85454155	85454429
chr1	85460271	85460685
chr1	85462945	85463286
chr1	85464631	85464900
chr1	85478952	85479604
chr1	85481444	85481845
chr1	85485844	85486206
chr1	85491610	85491916
chr1	85494930	85495202
chr1	85504054	85504285
chr1	85506460	85506783
chr1	85514870	85515699
chr1	85522864	85523269
chr1	85524866	85525066
chr1	85525633	85526316
chr1	85539359	85539574
chr1	85544926	85545352
chr1	85549623	85550063
chr1	85550434	85550757
chr1	85551840	85552076
chr1	85553285	85553489
chr1	85555283	85555804
chr1	85562496	85562879
chr1	85563212	85563434
chr1	85565316	85565943
chr1	85600357	85601233
chr1	85604198	85604603
chr1	85604922	85605391
chr1	85608872	85609092
chr1	85617642	85617884
chr1	85624436	85625766
chr1	85632398	85632695
chr1	85650481	85650772
chr1	85652062	85652494
chr1	85657527	85658106
chr1	85658245	85658474
chr1	85703254	85704069
chr1	85735698	85736137
chr1	85736459	85736759
chr1	85793214	85794372
chr1	85853359	85853825
chr1	85884648	85884908
chr1	85894363	85894992
chr1	85895101	85895301
chr1	85895372	85895862
chr1	85896846	85897095
chr1	85908745	85909338
chr1	85927443	85927941
chr1	85935563	85935811
chr1	85958350	85958550
chr1	85989172	85989389
chr1	85989957	85990437
chr1	86007530	86008185
chr1	86046209	86046431
chr1	86059166	86059773
chr1	86064200	86065014
chr1	86114219	86114490
chr1	86143033	86143555
chr1	86144240	86144455
chr1	86154356	86155092
chr1	86178874	86179240
chr1	86358720	86359908
chr1	86397537	86398089
chr1	86420977	86421553
chr1	86434081	86435016
chr1	86440538	86440850
chr1	86441895	86443080
chr1	86447855	86448253
chr1	86462183	86462492
chr1	86464300	86465175
chr1	86470332	86471230
chr1	86472133	86472600
chr1	86487174	86488114
chr1	86503839	86504845
chr1	86509405	86509836
chr1	86525211	86525795
chr1	86526044	86526866
chr1	86527994	86528473
chr1	86532423	86532697
chr1	86582134	86583017
chr1	86669559	86669795
chr1	86703442	86704306
chr1	86858773	86859317
chr1	87174409	87174611
chr1	87186937	87187275
chr1	87213681	87214623
chr1	87258451	87258846
chr1	87326614	87327622
chr1	87620129	87620772
chr1	87626305	87626869
chr1	87640344	87640837
chr1	87650571	87651156
chr1	87652405	87652613
chr1	87755618	87756479
chr1	87846828	87847130
chr1	87852888	87853948
chr1	87879785	87880045
chr1	87900873	87901572
chr1	88008144	88008681
chr1	88205560	88205865
chr1	88211819	88213030
chr1	88213793	88214540
chr1	88258871	88259347
chr1	88260102	88260518
chr1	88276867	88277887
chr1	88287118	88287365
chr1	88287686	88287887
chr1	88300663	88300995
chr1	88304290	88304557
chr1	88309511	88309927
chr1	88310430	88310634
chr1	88701655	88702656
chr1	88705840	88706091
chr1	88745272	88746523
chr1	88807102	88807347
chr1	88861273	88861799
chr1	88907281	88907672
chr1	88917485	88917931
chr1	88994745	88995465
chr1	89015366	89015811
chr1	89015873	89016213
chr1	89041349	89041656
chr1	89042140	89042434
chr1	89042964	89043265
chr1	89062926	89063569
chr1	89069535	89069740
chr1	89069874	89070732
chr1	89078963	89079629
chr1	89089844	89090273
chr1	89092417	89093188
chr1	89102136	89102556
chr1	89102756	89102956
chr1	89104002	89104734
chr1	89108613	89108992
chr1	89123948	89124498
chr1	89133314	89133692
chr1	89136080	89136716
chr1	89140144	89140535
chr1	89152457	89153107
chr1	89183130	89184006
chr1	89188818	89189504
chr1	89190551	89191853
chr1	89322629	89323356
chr1	89424508	89425008
chr1	89454290	89455174
chr1	89467501	89468087
chr1	89513699	89514367
chr1	89524446	89524649
chr1	89579981	89580738
chr1	89581329	89581529
chr1	89596233	89596677
chr1	89643763	89644549
chr1	89730655	89731087
chr1	89838243	89838470
chr1	89838564	89838907
chr1	89860101	89860861
chr1	89876483	89877172
chr1	89931113	89931376
chr1	89936039	89936266
chr1	89940408	89940727
chr1	89943263	89943493
chr1	89968243	89968474
chr1	89999745	90000277
chr1	90001050	90002409
chr1	90060662	90060899
chr1	90126685	90127492
chr1	90153193	90153732
chr1	90161698	90162817
chr1	90202176	90202776
chr1	90203786	90204227
chr1	90206743	90207982
chr1	90225705	90225939
chr1	90279119	90279634
chr1	90424061	90424290
chr1	90490247	90490785
chr1	90497526	90498045
chr1	90592919	90593170
chr1	90603029	90603797
chr1	90896682	90897096
chr1	90900403	90900953
chr1	90906406	90906733
chr1	90909004	90909430
chr1	90914812	90915703
chr1	90927166	90927768
chr1	90928553	90928848
chr1	90953698	90954310
chr1	90956743	90957016
chr1	90973319	90973594
chr1	90998620	90998873
chr1	91023972	91024356
chr1	91038077	91038348
chr1	91052667	91053737
chr1	91062318	91062868
chr1	91065080	91065440
chr1	91080235	91080792
chr1	91098983	91099197
chr1	91249873	91250876
chr1	91297883	91298671
chr1	91398258	91399175
chr1	91412661	91413628
chr1	91436144	91437041
chr1	91446033	91446635
chr1	91458970	91459887
chr1	91483357	91483659
chr1	91494411	91495115
chr1	91540154	91540992
chr1	91577882	91578505
chr1	91770313	91770780
chr1	91781318	91781548
chr1	92051545	92052048
chr1	92130500	92130835
chr1	92137279	92137485
chr1	92179719	92180029
chr1	92180071	92181098
chr1	92473442	92474389
chr1	92641772	92642312
chr1	92647838	92648097
chr1	92831564	92831811
chr1	92906746	92907639
chr1	92910611	92911230
chr1	92934029	92934963
chr1	92956765	92956984
chr1	92981048	92981398
chr1	93210130	93210756
chr1	93211492	93212172
chr1	93229180	93229542
chr1	93235469	93236598
chr1	93245986	93246549
chr1	93294663	93294908
chr1	93305526	93306094
chr1	93342633	93343937
chr1	93444796	93446026
chr1	93478051	93479343
chr1	93511508	93512608
chr1	93635060	93636200
chr1	93647996	93648443
chr1	93667798	93668395
chr1	93668620	93669273
chr1	93678482	93678752
chr1	93680073	93680732
chr1	93685442	93685989
chr1	93686219	93687276
chr1	93688302	93688599
chr1	93693508	93693813
chr1	93694942	93695273
chr1	93727006	93727315
chr1	93754307	93755455
chr1	93801729	93802194
chr1	93803548	93804487
chr1	93818571	93819185
chr1	93824984	93825811
chr1	93881598	93882209
chr1	93948920	93949559
chr1	94034926	94035698
chr1	94079107	94079467
chr1	94469808	94470240
chr1	95313220	95314413
chr1	95397205	95397536
chr1	95450974	95451241
chr1	95454171	95454999
chr1	95665845	95666546
chr1	95667350	95668024
chr1	95668414	95668784
chr1	95708958	95709328
chr1	95735465	95736044
chr1	95753904	95754671
chr1	95762280	95762673
chr1	96300972	96301708
chr1	96315764	96316015
chr1	97660702	97662297
chr1	97769640	97770666
chr1	97910994	97911195
chr1	97918370	97918965
chr1	97960457	97960947
chr1	97976687	97977498
chr1	98050674	98050890
chr1	98094849	98096001
chr1	99823976	99824228
chr1	100180020	100180485
chr1	100223895	100224213
chr1	100231516	100231824
chr1	100231869	100232137
chr1	100636190	100636390
chr1	100738799	100739043
chr1	100754942	100755352
chr1	101756397	101756935
chr1	101902239	101903076
chr1	102256100	102256530
chr1	102628015	102628420
chr1	104293297	104293745
chr1	104737336	104737590
chr1	104737883	104738102
chr1	104968499	104968701
chr1	105020636	105020950
chr1	105188953	105189190
chr1	105199235	105199900
chr1	105233130	105233914
chr1	105312168	105312651
chr1	105324460	105325022
chr1	105356178	105357203
chr1	105362798	105363048
chr1	105663188	105664248
chr1	105780297	105781029
chr1	105784682	105785601
chr1	105864727	105864974
chr1	105971607	105972207
chr1	105980868	105981077
chr1	105990043	105991192
chr1	105993854	105994156
chr1	106037091	106037315
chr1	106071301	106071572
chr1	106074161	106074504
chr1	106077165	106077553
chr1	106171209	106172314
chr1	106199769	106200075
chr1	106220506	106220979
chr1	106300135	106300337
chr1	106316629	106317445
chr1	106362800	106363407
chr1	106389656	106390060
chr1	106395570	106395850
chr1	106511594	106511908
chr1	106548990	106549697
chr1	106565681	106566717
chr1	106629499	106629710
chr1	106713712	106714849
chr1	106752074	106752497
chr1	106759037	106760347
chr1	106796143	106796937
chr1	107589868	107590093
chr1	107823814	107824108
chr1	108384456	108384977
chr1	108414623	108414982
chr1	109132519	109132753
chr1	111864004	111865225
chr1	113904017	113904218
chr1	114182656	114182880
chr1	114183421	114183704
chr1	114558329	114558563
chr1	117246034	117246359
chr1	118310828	118311668
chr1	118321529	118322353
chr1	118388425	118389874
chr1	118453552	118454007
chr1	118458854	118459868
chr1	118476952	118477208
chr1	118498387	118498675
chr1	118627746	118628201
chr1	118648053	118648419
chr1	119047941	119048153
chr1	119053435	119053758
chr1	119087565	119087906
chr1	119093784	119094068
chr1	119143547	119144493
chr1	119152293	119152704
chr1	119209537	119210177
chr1	119234109	119234894
chr1	119421073	119421335
chr1	119423604	119423868
chr1	119437376	119437782
chr1	119492050	119492802
chr1	119504276	119505182
chr1	119508490	119508974
chr1	119525641	119526578
chr1	119648336	119649163
chr1	119836949	119837947
chr1	119894889	119895359
chr1	119912886	119913519
chr1	119997369	119997570
chr1	120033066	120033486
chr1	120072896	120073355
chr1	120073420	120074329
chr1	120093394	120093866
chr1	120120350	120121564
chr1	120197235	120197499
chr1	120231420	120231727
chr1	120245643	120246011
chr1	120253578	120254161
chr1	120258831	120259081
chr1	120264797	120265662
chr1	120280018	120280574
chr1	120357302	120357892
chr1	120574821	120575115
chr1	120644428	120644752
chr1	121202820	121204943
chr1	121327348	121328426
chr1	121430697	121431878
chr1	121440851	121441286
chr1	121567557	121568367
chr1	122328308	122328719
chr1	122357035	122357344
chr1	122772147	122772573
chr1	122773040	122773253
chr1	122773261	122773578
chr1	123990267	123990628
chr1	125362430	125362722
chr1	125434547	125434899
chr1	125435177	125436195
chr1	125519149	125519659
chr1	125525990	125526559
chr1	125560190	125561645
chr1	125568047	125568844
chr1	125663041	125663536
chr1	126443893	126444429
chr1	126445398	126445603
chr1	126461604	126462432
chr1	126489989	126490201
chr1	126660422	126660983
chr1	126683784	126684130
chr1	126737583	126738460
chr1	126752151	126752664
chr1	126940156	126940727
chr1	127029922	127030152
chr1	127204790	127205532
chr1	127239918	127240332
chr1	127242809	127243135
chr1	127494088	127494390
chr1	127494439	127494871
chr1	127677873	127678075
chr1	127773691	127774741
chr1	127868534	127869327
chr1	128065363	128066147
chr1	128066326	128066888
chr1	128102333	128103688
chr1	128243850	128244951
chr1	128359226	128360115
chr1	128416715	128417614
chr1	128440383	128441180
chr1	128456856	128457693
chr1	128574972	128575326
chr1	128592176	128592781
chr1	128593189	128593472
chr1	128654476	128654807
chr1	128701361	128701642
chr1	128832306	128832914
chr1	129495947	129496521
chr1	130462184	130463158
chr1	130550293	130551721
chr1	130600616	130601115
chr1	130683816	130684241
chr1	130715502	130716242
chr1	130716933	130717866
chr1	130740944	130741672
chr1	131003344	131003713
chr1	131062904	131063141
chr1	131079882	131080115
chr1	131084302	131084581
chr1	131096749	131098067
chr1	131137958	131138575
chr1	131152931	131153438
chr1	131161093	131161468
chr1	131238868	131239230
chr1	131244995	131245486
chr1	131345370	131345922
chr1	131416982	131417355
chr1	131420713	131421042
chr1	131427231	131427655
chr1	131431573	131431807
chr1	131450390	131451212
chr1	131478767	131479217
chr1	131526841	131528028
chr1	131528220	131528430
chr1	131535786	131536259
chr1	131554989	131555487
chr1	131566149	131566382
chr1	131573723	131574113
chr1	131658097	131658358
chr1	131827379	131828592
chr1	131867018	131867834
chr1	131910129	131911298
chr1	131983010	131983367
chr1	132007227	132008466
chr1	132040137	132040777
chr1	132046432	132046693
chr1	132095584	132095878
chr1	132155855	132156096
chr1	132315831	132316605
chr1	132322696	132323389
chr1	132333612	132334023
chr1	132335263	132335944
chr1	132341659	132342175
chr1	132355875	132356118
chr1	132367406	132367918
chr1	132388861	132389153
chr1	132391501	132392014
chr1	132417203	132418180
chr1	132436705	132437188
chr1	132476748	132477696
chr1	132520776	132521057
chr1	132791071	132791377
chr1	133025016	133025937
chr1	133033403	133034490
chr1	133039531	133039748
chr1	133045798	133046851
chr1	133073206	133073591
chr1	133084272	133084473
chr1	133130751	133131887
chr1	133229039	133229439
chr1	133237129	133237334
chr1	133363213	133364006
chr1	133382174	133382374
chr1	133385583	133385879
chr1	133385911	133386623
chr1	133397420	133398272
chr1	133400283	133400773
chr1	133407286	133407855
chr1	133411528	133412015
chr1	133418118	133418660
chr1	133422514	133423159
chr1	133423678	133424536
chr1	133448115	133448985
chr1	133468779	133469118
chr1	133470693	133470974
chr1	133492755	133493965
chr1	133594465	133596167
chr1	133609727	133610589
chr1	133660775	133661664
chr1	133744608	133744956
chr1	133777673	133777918
chr1	133800837	133801226
chr1	133863376	133864074
chr1	133917586	133918167
chr1	133961712	133962255
chr1	134053322	134053544
chr1	134055103	134055444
chr1	134060650	134061539
chr1	134063831	134064103
chr1	134071371	134071861
chr1	134078808	134079624
chr1	134079695	134080170
chr1	134092728	134093740
chr1	134093940	134094286
chr1	134098841	134099901
chr1	134106740	134107063
chr1	134292133	134292469
chr1	134361555	134362355
chr1	134405257	134405461
chr1	134405486	134406451
chr1	134414945	134416000
chr1	134455092	134455880
chr1	134494337	134495267
chr1	134518698	134518959
chr1	134556428	134557304
chr1	134560000	134560460
chr1	134771331	134771719
chr1	134955580	134956268
chr1	134962248	134962890
chr1	135146553	135147812
chr1	135154436	135154872
chr1	135198956	135199754
chr1	135280728	135281040
chr1	135283294	135284301
chr1	135313379	135314164
chr1	135324710	135324917
chr1	135368068	135368597
chr1	135374905	135375545
chr1	135411024	135411745
chr1	135430107	135430913
chr1	135542741	135542994
chr1	135544807	135545079
chr1	135548835	135549156
chr1	135631290	135632116
chr1	135659383	135659991
chr1	135670407	135670743
chr1	135673457	135673842
chr1	135675539	135676118
chr1	135686818	135687071
chr1	135687762	135688697
chr1	135690668	135690951
chr1	135698984	135699761
chr1	135700693	135700895
chr1	135711171	135711469
chr1	135719511	135719939
chr1	135725939	135726269
chr1	135728903	135729676
chr1	135731943	135732201
chr1	135752791	135753317
chr1	135765934	135766355
chr1	135781300	135781546
chr1	135782764	135783401
chr1	136007747	136008236
chr1	136017802	136018385
chr1	136131024	136131849
chr1	136140033	136140613
chr1	136170139	136170455
chr1	136178625	136179121
chr1	136325901	136326294
chr1	136345427	136346412
chr1	136364798	136365119
chr1	136381188	136381501
chr1	136414853	136415781
chr1	136466053	136466622
chr1	136525038	136525245
chr1	136525458	136526121
chr1	136624504	136625689
chr1	136685431	136685650
chr1	136685733	136685978
chr1	136694936	136695495
chr1	136695951	136696742
chr1	136781761	136782796
chr1	136784131	136784832
chr1	136823971	136824514
chr1	137446501	137446807
chr1	137620680	137621213
chr1	137650000	137650451
chr1	137656766	137657513
chr1	137898264	137898841
chr1	137900144	137900639
chr1	137923675	137924136
chr1	137928024	137928224
chr1	138044563	138044888
chr1	138348518	138348817
chr1	138504383	138504586
chr1	138550270	138550608
chr1	138571026	138571832
chr1	138590495	138591307
chr1	138618001	138618287
chr1	138619020	138619942
chr1	138620091	138620352
chr1	138835437	138835681
chr1	138841700	138841902
chr1	138856187	138857028
chr1	138928702	138929274
chr1	138963122	138964343
chr1	138982102	138982734
chr1	138984014	138984509
chr1	139421779	139422796
chr1	139454328	139455345
chr1	140183169	140183684
chr1	140245493	140245929
chr1	140378770	140379182
chr1	140430467	140430883
chr1	140606912	140607360
chr1	140613013	140613436
chr1	140658155	140658526
chr1	141190000	141190206
chr1	143702128	143703299
chr1	143738891	143739103
chr1	143739209	143740298
chr1	143770361	143770997
chr1	143776687	143777770
chr1	143803584	143803794
chr1	143813972	143814273
chr1	144003845	144004650
chr1	144006652	144006898
chr1	145957922	145958410
chr1	147989016	147989252
chr1	148080753	148080953
chr1	148081711	148082052
chr1	148379442	148379760
chr1	149512227	149512432
chr1	149856735	149857159
chr1	149862659	149863438
chr1	150006888	150007693
chr1	150014909	150015705
chr1	150015755	150016036
chr1	150027052	150027609
chr1	150099373	150100394
chr1	150212363	150212988
chr1	150392596	150393757
chr1	150492795	150493184
chr1	150915074	150915274
chr1	150920885	150921227
chr1	150975771	150976810
chr1	150993033	150994026
chr1	151024736	151025833
chr1	151036483	151036973
chr1	151040842	151041485
chr1	151045802	151046676
chr1	151062111	151062892
chr1	151078970	151079292
chr1	151198958	151199158
chr1	151287496	151287867
chr1	151344072	151345496
chr1	151428038	151429135
chr1	151500095	151501385
chr1	151551255	151551891
chr1	151564448	151564708
chr1	151571198	151571864
chr1	151585499	151586232
chr1	151619344	151619944
chr1	151636574	151637329
chr1	151754883	151755761
chr1	152090134	152090611
chr1	152177310	152177835
chr1	152386251	152386869
chr1	152399749	152400421
chr1	152422967	152423351
chr1	152437348	152438123
chr1	152461590	152462792
chr1	152497620	152498052
chr1	152499699	152500191
chr1	152511256	152511623
chr1	152525093	152525303
chr1	152556235	152557001
chr1	152566719	152567023
chr1	152585415	152585951
chr1	152589175	152589615
chr1	152592749	152593063
chr1	152594809	152595109
chr1	152599387	152599856
chr1	152622806	152623093
chr1	152624595	152625482
chr1	152663912	152664315
chr1	152677607	152678218
chr1	152678514	152678774
chr1	152766101	152767179
chr1	152798156	152798527
chr1	152815246	152815619
chr1	152817976	152818275
chr1	152902290	152903532
chr1	152904558	152904852
chr1	153040095	153040436
chr1	153047991	153048544
chr1	153054037	153054349
chr1	153065809	153066020
chr1	153224271	153224815
chr1	153262509	153262921
chr1	153274657	153275084
chr1	153308992	153309197
chr1	153310271	153310569
chr1	153332078	153333643
chr1	153333807	153334040
chr1	153386756	153386997
chr1	153401854	153402066
chr1	153486830	153487937
chr1	153559646	153560398
chr1	153572015	153572928
chr1	153585775	153586155
chr1	153598832	153599128
chr1	153614584	153614856
chr1	153641403	153642460
chr1	153679147	153679647
chr1	153730420	153731239
chr1	153740117	153740524
chr1	153746787	153747065
chr1	153749254	153749784
chr1	153886155	153886498
chr1	153899488	153900691
chr1	153922527	153922965
chr1	154029370	154030059
chr1	154030583	154030905
chr1	154032607	154033063
chr1	154033955	154034613
chr1	154065583	154066526
chr1	154102791	154103400
chr1	154118095	154118454
chr1	154118493	154118974
chr1	154150370	154150598
chr1	154168238	154168471
chr1	154174430	154175043
chr1	154178334	154178935
chr1	154181020	154181287
chr1	154256818	154257141
chr1	154258528	154259047
chr1	154281551	154281754
chr1	154416036	154416490
chr1	154578617	154579229
chr1	154603299	154604215
chr1	154620049	154620417
chr1	154726658	154726858
chr1	154786312	154786599
chr1	155006605	155006929
chr1	155049000	155049344
chr1	155050249	155050574
chr1	155059388	155059873
chr1	155063960	155064774
chr1	155074781	155075313
chr1	155083110	155084095
chr1	155086935	155087185
chr1	155093519	155093859
chr1	155098494	155099930
chr1	155146300	155147047
chr1	155153424	155153647
chr1	155158397	155159429
chr1	155224208	155224510
chr1	155293504	155293911
chr1	155294201	155294601
chr1	155416700	155417707
chr1	155439687	155440066
chr1	155491151	155491817
chr1	155557896	155558662
chr1	155805509	155806105
chr1	155812412	155813435
chr1	155972831	155973877
chr1	156035509	156036811
chr1	156040699	156041020
chr1	156230688	156231025
chr1	156420573	156421314
chr1	156473998	156474582
chr1	156546998	156547417
chr1	156558380	156559479
chr1	156614072	156614574
chr1	156615354	156616015
chr1	156655096	156655620
chr1	156673629	156674661
chr1	156676239	156676486
chr1	156718334	156719344
chr1	156938905	156939105
chr1	156939503	156939844
chr1	157014703	157015272
chr1	157039118	157039460
chr1	157076952	157077410
chr1	157408415	157408629
chr1	157411766	157412974
chr1	157417810	157418452
chr1	157433244	157433802
chr1	157443040	157444086
chr1	157449711	157450553
chr1	157458323	157458748
chr1	157792525	157792840
chr1	158031497	158032289
chr1	158131325	158132576
chr1	158356060	158356577
chr1	159034935	159035278
chr1	159231711	159232813
chr1	159670857	159671272
chr1	159677108	159677351
chr1	159911154	159911354
chr1	160036887	160037708
chr1	160044095	160045034
chr1	160045137	160045338
chr1	160194819	160195566
chr1	160212237	160213471
chr1	160421469	160421721
chr1	160531471	160531737
chr1	160693092	160693408
chr1	160791948	160793233
chr1	160905976	160907159
chr1	161034239	161035329
chr1	161070309	161071244
chr1	161130928	161131725
chr1	161170763	161171061
chr1	161195531	161196392
chr1	161250522	161251569
chr1	161494343	161494688
chr1	161507516	161508119
chr1	161766638	161766972
chr1	161876303	161877463
chr1	161968783	161969557
chr1	162005135	162005427
chr1	162005469	162005669
chr1	162018445	162018645
chr1	162037934	162038199
chr1	162207286	162207513
chr1	162324418	162324805
chr1	162388371	162389248
chr1	162407041	162407395
chr1	162421690	162422594
chr1	162433871	162434121
chr1	162477250	162478294
chr1	162548248	162548961
chr1	162570186	162571227
chr1	162571448	162571694
chr1	162589436	162589868
chr1	162643710	162644185
chr1	162665168	162665368
chr1	162739866	162740799
chr1	162866285	162866769
chr1	162871530	162872345
chr1	162891713	162892308
chr1	162893144	162893407
chr1	162895979	162896180
chr1	162897895	162898916
chr1	162931374	162932250
chr1	162952953	162953445
chr1	163150531	163150731
chr1	163379955	163380554
chr1	163383644	163383957
chr1	163403393	163404130
chr1	163443896	163444250
chr1	163779287	163780061
chr1	163929527	163930371
chr1	163994453	163995384
chr1	164041037	164041579
chr1	164043452	164043975
chr1	164121765	164122168
chr1	164138588	164139158
chr1	164158926	164159420
chr1	164224717	164224937
chr1	164248485	164249463
chr1	164275396	164276001
chr1	164307069	164307907
chr1	164358008	164358708
chr1	164405339	164405886
chr1	164457915	164458944
chr1	164552808	164553064
chr1	164681588	164681908
chr1	164898849	164899246
chr1	165120398	165120673
chr1	165192227	165192430
chr1	165193824	165194893
chr1	165236425	165237423
chr1	165281695	165282191
chr1	165282411	165282637
chr1	165286085	165286620
chr1	165460022	165461444
chr1	165526882	165527128
chr1	165583572	165583931
chr1	165589005	165589999
chr1	165598987	165599393
chr1	165609492	165609988
chr1	165610434	165611139
chr1	165616744	165617004
chr1	165617103	165617565
chr1	165618266	165618719
chr1	165634027	165634939
chr1	165641454	165641767
chr1	165641853	165643037
chr1	165652430	165653083
chr1	165658659	165658968
chr1	165684040	165685180
chr1	165691483	165691977
chr1	165700551	165700807
chr1	165700958	165701413
chr1	165707594	165708376
chr1	165717648	165718210
chr1	165725992	165726263
chr1	165736150	165736491
chr1	165737350	165737863
chr1	165763523	165764325
chr1	165771438	165771919
chr1	165780604	165780846
chr1	165844585	165844925
chr1	165845007	165845302
chr1	165849047	165849271
chr1	165849518	165849720
chr1	165855930	165856130
chr1	165860177	165860786
chr1	165866571	165867338
chr1	165874174	165874490
chr1	165874550	165875008
chr1	166001820	166003634
chr1	166047594	166048712
chr1	166053140	166053717
chr1	166154201	166154517
chr1	166160668	166161006
chr1	166182960	166183381
chr1	166184988	166185894
chr1	166253874	166254667
chr1	166278563	166279323
chr1	166282593	166283116
chr1	166307309	166307942
chr1	166309212	166309544
chr1	166360213	166360503
chr1	166378786	166379890
chr1	166409143	166410257
chr1	166925876	166926669
chr1	167000450	167001595
chr1	167002509	167002749
chr1	167220601	167220871
chr1	167269944	167270694
chr1	167284382	167285335
chr1	167308245	167309061
chr1	167337485	167337743
chr1	167340049	167340640
chr1	167349682	167350566
chr1	167369911	167370275
chr1	167393682	167394548
chr1	168093122	168093393
chr1	168163505	168164079
chr1	168165325	168165525
chr1	168170460	168171260
chr1	168191998	168192892
chr1	168213650	168214661
chr1	168232269	168233082
chr1	168287863	168288661
chr1	168291265	168291608
chr1	168339698	168340407
chr1	168357004	168357541
chr1	168362441	168362864
chr1	168382649	168383152
chr1	168432146	168432843
chr1	169499169	169499594
chr1	169517543	169518334
chr1	169531269	169531997
chr1	169685254	169685640
chr1	169737442	169737648
chr1	169968884	169969565
chr1	170136454	170136682
chr1	170161898	170162377
chr1	170174519	170175518
chr1	170188601	170188870
chr1	170214782	170215641
chr1	170255374	170255919
chr1	170521567	170521767
chr1	170589413	170590095
chr1	170613296	170613496
chr1	170632465	170632665
chr1	170644269	170644654
chr1	170767015	170767355
chr1	170867272	170868010
chr1	170868522	170868896
chr1	170884920	170885630
chr1	171033809	171034130
chr1	171036979	171037186
chr1	171037925	171038770
chr1	171044252	171045156
chr1	171063840	171065003
chr1	171065326	171065540
chr1	171066605	171066845
chr1	171071749	171072030
chr1	171072290	171072559
chr1	171078035	171078286
chr1	171079298	171079656
chr1	171079915	171080250
chr1	171081774	171082041
chr1	171101803	171102066
chr1	171102133	171103221
chr1	171111004	171111802
chr1	171113807	171114398
chr1	171150252	171151205
chr1	171164335	171164554
chr1	171169964	171170389
chr1	171170997	171171896
chr1	171183627	171184059
chr1	171184249	171184986
chr1	171195871	171196518
chr1	171222303	171223091
chr1	171246917	171247832
chr1	171269937	171270818
chr1	171280879	171281929
chr1	171287430	171288202
chr1	171294278	171295125
chr1	171328712	171329805
chr1	171345322	171345888
chr1	171345976	171346176
chr1	171360695	171361014
chr1	171361201	171361421
chr1	171410872	171411876
chr1	171412106	171412337
chr1	171437264	171438007
chr1	171440319	171440705
chr1	171446872	171447176
chr1	171503056	171504219
chr1	171515103	171515792
chr1	171518299	171518499
chr1	171530215	171530429
chr1	171531175	171531877
chr1	171540825	171541034
chr1	171559034	171559512
chr1	171992881	171993480
chr1	171994924	171995269
chr1	172012055	172012357
chr1	172026557	172027739
chr1	172082320	172083177
chr1	172103640	172103991
chr1	172126336	172127077
chr1	172147812	172148751
chr1	172206193	172207204
chr1	172217129	172217503
chr1	172220309	172220925
chr1	172291606	172291897
chr1	172299595	172300007
chr1	172303027	172303260
chr1	172309723	172310006
chr1	172310059	172310483
chr1	172311365	172311960
chr1	172312021	172312561
chr1	172324767	172324988
chr1	172326183	172326456
chr1	172357209	172357863
chr1	172376104	172377208
chr1	172481862	172482349
chr1	172490282	172490712
chr1	172499684	172501517
chr1	172501707	172502210
chr1	172508345	172508545
chr1	172510503	172511028
chr1	172512966	172513321
chr1	172513886	172514441
chr1	172520467	172521267
chr1	172525251	172525760
chr1	172526494	172527074
chr1	172528726	172529052
chr1	172532403	172532968
chr1	172550565	172550953
chr1	172562705	172563572
chr1	172568086	172568580
chr1	172619291	172619586
chr1	172632410	172633387
chr1	172635201	172635613
chr1	172638904	172639295
chr1	172655331	172655692
chr1	172828811	172829542
chr1	173118885	173119338
chr1	173127764	173128144
chr1	173198066	173198381
chr1	173219759	173220165
chr1	173333306	173334065
chr1	173377583	173377795
chr1	173420368	173420728
chr1	173658050	173658252
chr1	173766910	173767274
chr1	173804945	173805162
chr1	173847501	173848059
chr1	173942652	173942918
chr1	173964475	173964770
chr1	173981113	173981559
chr1	174502692	174502929
chr1	174771949	174772198
chr1	175625063	175626234
chr1	175692275	175693309
chr1	175880377	175880956
chr1	175890389	175890668
chr1	176813392	176815045
chr1	177257236	177259144
chr1	177441489	177442807
chr1	177531790	177532266
[truncated: 33,529 more rows]

## Sheet: E) Bcat AP Called Peaks
chr1	3042939	3043178
chr1	3670849	3671199
chr1	3671462	3672047
chr1	3779262	3779877
chr1	4282163	4282681
chr1	4295232	4295962
chr1	4332525	4332729
chr1	4412386	4412835
chr1	4426636	4427522
chr1	4432522	4432973
chr1	4471032	4471834
chr1	4491604	4492300
chr1	4493084	4493873
chr1	4496402	4496643
chr1	4497258	4497691
chr1	4527396	4527738
chr1	4543787	4544451
chr1	4571455	4572328
chr1	4602411	4602709
chr1	4617238	4618135
chr1	4622483	4622779
chr1	4623349	4623641
chr1	4653891	4654384
chr1	4671318	4672211
chr1	4689094	4689411
chr1	4706096	4706788
chr1	4755919	4756495
chr1	4760421	4760867
chr1	4768342	4768706
chr1	4774844	4775638
chr1	4780169	4780369
chr1	4785343	4786040
chr1	4807468	4808264
chr1	4857365	4858445
chr1	5019306	5019516
chr1	5082733	5083678
chr1	6214212	6215372
chr1	6382818	6383120
chr1	6496532	6497129
chr1	6929008	6929217
chr1	6969804	6970072
chr1	7076559	7076983
chr1	7088422	7089354
chr1	7100404	7101105
chr1	7139498	7140041
chr1	7395479	7395905
chr1	7397530	7398608
chr1	9209030	9209607
chr1	9236377	9236577
chr1	9237142	9237762
chr1	9450852	9451385
chr1	9545029	9545921
chr1	9621389	9622069
chr1	9627267	9628114
chr1	9630048	9630542
chr1	9630968	9631388
chr1	9636713	9637655
chr1	9699900	9700954
chr1	9726178	9726384
chr1	9747775	9748811
chr1	9772804	9773100
chr1	9797713	9798622
chr1	9848029	9848576
chr1	9859110	9859310
chr1	9943653	9944454
chr1	9967184	9968375
chr1	10037745	10038348
chr1	10039507	10040288
chr1	10089604	10089844
chr1	10232218	10233403
chr1	10877453	10877782
chr1	10878151	10878516
chr1	10880416	10880669
chr1	10965843	10966156
chr1	10991030	10991230
chr1	10993194	10994099
chr1	10996597	10996884
chr1	11018873	11019160
chr1	11033198	11033965
chr1	11046925	11047583
chr1	11055618	11055911
chr1	11089455	11089920
chr1	11210488	11211082
chr1	12657434	12657911
chr1	12718090	12718885
chr1	12718924	12719185
chr1	12734178	12734991
chr1	12764467	12764876
chr1	12836066	12836266
chr1	12836836	12837134
chr1	12865030	12865633
chr1	12990957	12991617
chr1	12992114	12992900
chr1	13161443	13161697
chr1	13171117	13171812
chr1	13267220	13267867
chr1	13293272	13293735
chr1	13332722	13333075
chr1	13360707	13360965
chr1	13366466	13367033
chr1	13372238	13373617
chr1	13373701	13374596
chr1	13426388	13427103
chr1	13531617	13531827
chr1	13589106	13590257
chr1	13647932	13648265
chr1	13660027	13660912
chr1	13789276	13789548
chr1	14309592	14310438
chr1	14506508	14506819
chr1	14596108	14596308
chr1	14740143	14740394
chr1	14755149	14756015
chr1	14774055	14774486
chr1	14774660	14774989
chr1	15805291	15806459
chr1	15877272	15877498
chr1	16071957	16072181
chr1	16093051	16093267
chr1	16104103	16106168
chr1	16177498	16177990
chr1	16518617	16519513
chr1	16519656	16520081
chr1	16570803	16571344
chr1	16618591	16619650
chr1	16656456	16657647
chr1	16664998	16665689
chr1	16688026	16689129
chr1	16745966	16746275
chr1	16798374	16798588
chr1	17097262	17097462
chr1	17097466	17098206
chr1	17570263	17570690
chr1	17718481	17718787
chr1	17727164	17727597
chr1	19176181	19176439
chr1	20786968	20787324
chr1	20819842	20820734
chr1	20867599	20867915
chr1	20890108	20891347
chr1	20933552	20933805
chr1	20939074	20939377
chr1	20951162	20951914
chr1	20995229	20995968
chr1	20997438	20997902
chr1	20997974	20998270
chr1	21008931	21009197
chr1	21014460	21014967
chr1	21036006	21036206
chr1	21068516	21068832
chr1	21070259	21071332
chr1	21078829	21079850
chr1	21101119	21101624
chr1	21101724	21102053
chr1	21161693	21162089
chr1	21166237	21166761
chr1	21218414	21218992
chr1	21229418	21229711
chr1	21239739	21240320
chr1	21271300	21271971
chr1	21632735	21632935
chr1	22555806	22556057
chr1	22694905	22695384
chr1	22805712	22806412
chr1	23061959	23062327
chr1	23117539	23117739
chr1	23184577	23185174
chr1	23187943	23188291
chr1	23197170	23197633
chr1	23200488	23200795
chr1	23202503	23203349
chr1	23255855	23257119
chr1	23271024	23271224
chr1	23271374	23272020
chr1	23279712	23280512
chr1	23286745	23287089
chr1	23320598	23321128
chr1	23321225	23321839
chr1	23323343	23323636
chr1	23382698	23383729
chr1	23397444	23398040
chr1	23762233	23763332
chr1	23792817	23793087
chr1	23921655	23922713
chr1	24005189	24005903
chr1	24099699	24100823
chr1	24107903	24108324
chr1	24111746	24112032
chr1	24137252	24137452
chr1	24194269	24194622
chr1	24233493	24233981
chr1	24249185	24249431
chr1	24611586	24616146
chr1	24678074	24679369
chr1	24684066	24684306
chr1	24699243	24699727
chr1	26687005	26687680
chr1	26687998	26688328
chr1	30778640	30778857
chr1	30792967	30793347
chr1	30872959	30874249
chr1	30949050	30950441
chr1	31154044	31154299
chr1	33334151	33334412
chr1	33502948	33503251
chr1	33669442	33670651
chr1	33684538	33684798
chr1	33719643	33720504
chr1	33739398	33739619
chr1	33757405	33758083
chr1	33813876	33814865
chr1	33903657	33903946
chr1	33907485	33908271
chr1	34005501	34006208
chr1	34010955	34011965
chr1	34028868	34029068
chr1	34122884	34123755
chr1	34132962	34133174
chr1	34218374	34218690
chr1	34236245	34236794
chr1	34237457	34238200
chr1	34288929	34289860
chr1	34389033	34389854
chr1	34409800	34410206
chr1	34434630	34435240
chr1	34439184	34440204
chr1	34459403	34460066
chr1	34462858	34463189
chr1	34472441	34473475
chr1	34602321	34602703
chr1	34801536	34802316
chr1	34802357	34802588
chr1	34842406	34843457
chr1	34849783	34850325
chr1	34851615	34851918
chr1	34858793	34858993
chr1	34867206	34867621
chr1	35813643	35814043
chr1	35869608	35870041
chr1	35890558	35890975
chr1	36030452	36030652
chr1	36052660	36053218
chr1	36064824	36065215
chr1	36067992	36068811
chr1	36079517	36080076
chr1	36130349	36130621
chr1	36160119	36160671
chr1	36162791	36163076
chr1	36173582	36173878
chr1	36178334	36178717
chr1	36243868	36244558
chr1	36254666	36255540
chr1	36255694	36256177
chr1	36264015	36264638
chr1	36270735	36270964
chr1	36272540	36272885
chr1	36273106	36273705
chr1	36279251	36279528
chr1	36287477	36287700
chr1	36303262	36303900
chr1	36307476	36308276
chr1	36309543	36309962
chr1	36325774	36326361
chr1	36368480	36369380
chr1	36444799	36445555
chr1	36471188	36472060
chr1	36492457	36492827
chr1	36511526	36512600
chr1	36546867	36547650
chr1	36554387	36555156
chr1	36556546	36556932
chr1	36557122	36557854
chr1	36558105	36558508
chr1	36560803	36561444
chr1	36564107	36564618
chr1	36569755	36570161
chr1	36571451	36572567
chr1	36580074	36581078
chr1	36588702	36589469
chr1	36589529	36589898
chr1	36595920	36596492
chr1	36603512	36603712
chr1	36630322	36630726
chr1	36634886	36635287
chr1	36647578	36648174
chr1	36684155	36684427
chr1	36691191	36691908
chr1	36709532	36710335
chr1	36737376	36737614
chr1	36761441	36762054
chr1	36767369	36767684
chr1	36784626	36785046
chr1	36802730	36802930
chr1	36860364	36860951
chr1	36874960	36875328
chr1	36883885	36884085
chr1	36902403	36903033
chr1	36914401	36914999
chr1	36920002	36920892
chr1	36934198	36934447
chr1	36939065	36940204
chr1	36962196	36962523
chr1	36994153	36994732
chr1	36996574	36997051
chr1	37000313	37000664
chr1	37029044	37029737
chr1	37106678	37106906
chr1	37132425	37132730
chr1	37299516	37300440
chr1	37419444	37419792
chr1	37429602	37430747
chr1	37486592	37486800
chr1	37491798	37492062
chr1	37518138	37518645
chr1	37540644	37541438
chr1	37585747	37586021
chr1	37586134	37586418
chr1	37639019	37639476
chr1	37719788	37719997
chr1	37864568	37865545
chr1	37871817	37872647
chr1	37889941	37890758
chr1	37996791	37997580
chr1	37997861	37998327
chr1	38129085	38130313
chr1	38987249	38988145
chr1	39001251	39001459
chr1	39193814	39194052
chr1	39196771	39197072
chr1	39367462	39368416
chr1	39392232	39392527
chr1	39399092	39399680
chr1	39417615	39418257
chr1	39467710	39468114
chr1	39478066	39479173
chr1	39503112	39503559
chr1	39522574	39522777
chr1	39530216	39530540
chr1	39535376	39536333
chr1	39576686	39577726
chr1	39605772	39606216
chr1	39608519	39608990
chr1	39628687	39628907
chr1	39650747	39651092
chr1	39671471	39671849
chr1	39685854	39686315
chr1	39695724	39696248
chr1	39698402	39699099
chr1	39710602	39710932
chr1	39713751	39714729
chr1	39720407	39721307
chr1	39733974	39734842
chr1	39735850	39736675
chr1	39744041	39744342
chr1	39746372	39746972
chr1	39758228	39758647
chr1	39761217	39762416
chr1	39847074	39847457
chr1	39851058	39851562
chr1	39851635	39851835
chr1	39868023	39868233
chr1	39900287	39901874
chr1	39907073	39907410
chr1	39911579	39911836
chr1	39913359	39913614
chr1	39922611	39923174
chr1	39936201	39937003
chr1	39944445	39944666
chr1	39950135	39950484
chr1	39969040	39969387
chr1	39973959	39974299
chr1	39982019	39982370
chr1	40084501	40084722
chr1	40085721	40086131
chr1	40116447	40116770
chr1	40124311	40124548
chr1	40139720	40140503
chr1	40161245	40161572
chr1	40163313	40163871
chr1	40171821	40172420
chr1	40187834	40188525
chr1	40221842	40222221
chr1	40222703	40223017
chr1	40224780	40225279
chr1	40230410	40230714
chr1	40266206	40266958
chr1	40275179	40275918
chr1	40294845	40295119
chr1	40324450	40324828
chr1	40681471	40681671
chr1	40790335	40791033
chr1	40797396	40797608
chr1	40841296	40841716
chr1	40844779	40844979
chr1	41390087	41390860
chr1	42696484	42696842
chr1	42696903	42697143
chr1	42850810	42851769
chr1	43092099	43093065
chr1	43098296	43099130
chr1	43110511	43110895
chr1	43139623	43139957
chr1	43163785	43164085
chr1	43302831	43303174
chr1	43311334	43311643
chr1	43321360	43321844
chr1	43337245	43337839
chr1	43361193	43361706
chr1	43413180	43413761
chr1	43445153	43446407
chr1	43467603	43468093
chr1	43474493	43475057
chr1	43502696	43503620
chr1	43530168	43530979
chr1	43777703	43777957
chr1	43827008	43828246
chr1	43902994	43903289
chr1	43933417	43934571
chr1	43958295	43958696
chr1	44041924	44042124
chr1	44042195	44042525
chr1	44064691	44064891
chr1	44101821	44102789
chr1	44118350	44119118
chr1	44119217	44120111
chr1	44147528	44148364
chr1	44201167	44201419
chr1	44522476	44522949
chr1	44551453	44552831
chr1	44892454	44892663
chr1	45031652	45031953
chr1	45735175	45735507
chr1	45794880	45795894
chr1	45816936	45817240
chr1	45825196	45825472
chr1	45837657	45838137
chr1	45860362	45860812
chr1	45866698	45866952
chr1	45868416	45869114
chr1	45925260	45926228
chr1	46075964	46076206
chr1	46732480	46732724
chr1	46823200	46823664
chr1	46852651	46854323
chr1	46873752	46874081
chr1	46894504	46894757
chr1	46921634	46922015
chr1	46925622	46926466
chr1	46970509	46970779
chr1	50926993	50928056
chr1	50962324	50963000
chr1	51097332	51097575
chr1	51106552	51106902
chr1	51136698	51137198
chr1	51148495	51148823
chr1	51225220	51225420
chr1	51264934	51266214
chr1	51288626	51289576
chr1	51300207	51300854
chr1	51333646	51334500
chr1	51459074	51459467
chr1	51466555	51466755
chr1	51477874	51478885
chr1	51501444	51501669
chr1	51529754	51529954
chr1	51596991	51597321
chr1	51671210	51671769
chr1	51697334	51697715
chr1	51740665	51741038
chr1	51770221	51770963
chr1	51778362	51778655
chr1	51780300	51780912
chr1	51789251	51789808
chr1	51837865	51838140
chr1	51841981	51842646
chr1	51849391	51850029
chr1	51855335	51856516
chr1	51879305	51879674
chr1	51893386	51893979
chr1	51907804	51908028
chr1	51911335	51911731
chr1	51914956	51916200
chr1	51934438	51934968
chr1	51944892	51945114
chr1	52004188	52004409
chr1	52008388	52008721
chr1	52100532	52100833
chr1	52113380	52114113
chr1	52119006	52119866
chr1	52126831	52127481
chr1	52149961	52150376
chr1	52150640	52151031
chr1	52152307	52152815
chr1	52166511	52167071
chr1	52170170	52170394
chr1	52232263	52233765
chr1	52270316	52270586
chr1	52302679	52302895
chr1	52331534	52331741
chr1	52499776	52501050
chr1	52630429	52631301
chr1	52648174	52648472
chr1	52653152	52653777
chr1	52655338	52655577
chr1	52675620	52675857
chr1	52676206	52676648
chr1	52718138	52718338
chr1	52726388	52727540
chr1	52799201	52799758
chr1	52800351	52800792
chr1	52816557	52816777
chr1	52816969	52818030
chr1	52844462	52845328
chr1	52952639	52952981
chr1	53053225	53053425
chr1	53296709	53297443
chr1	53313227	53314030
chr1	53352236	53352998
chr1	53393589	53394623
chr1	53784566	53785518
chr1	53814173	53814704
chr1	53820261	53820538
chr1	53823779	53824106
chr1	53850894	53851741
chr1	53856773	53857095
chr1	53882603	53882819
chr1	53931149	53931970
chr1	53940095	53940971
chr1	53945788	53946197
chr1	53970247	53970958
chr1	53977787	53978835
chr1	53985609	53986013
chr1	53986208	53987192
chr1	53994023	53994256
chr1	54005900	54006181
chr1	54017563	54018212
chr1	54039208	54039408
chr1	54046988	54047254
chr1	54194187	54195253
chr1	54250388	54251107
chr1	54438637	54439174
chr1	54557229	54558124
chr1	54665982	54666488
chr1	54683757	54684844
chr1	54690340	54691077
chr1	54795144	54795615
chr1	54802771	54803552
chr1	54826170	54827084
chr1	54837595	54838760
chr1	54841887	54842087
chr1	54920158	54920379
chr1	54925685	54926783
chr1	54934889	54935366
chr1	55026842	55027854
chr1	55052293	55053394
chr1	55087417	55088642
chr1	55130850	55131915
chr1	55193099	55193812
chr1	55196441	55196982
chr1	55205805	55206249
chr1	55210239	55210651
chr1	55215384	55215967
chr1	55221487	55221695
chr1	55226516	55226720
chr1	55236909	55237894
chr1	55363176	55363984
chr1	55383179	55383455
chr1	55405577	55406636
chr1	55512879	55513135
chr1	55809015	55809351
chr1	55838204	55838461
chr1	55874223	55874524
chr1	56089368	56089970
chr1	56972210	56973641
chr1	56977176	56977429
chr1	57377337	57378250
chr1	57406140	57407062
chr1	57428831	57429249
chr1	57430113	57430319
chr1	57436302	57436835
chr1	57437068	57437279
chr1	57774445	57775544
chr1	57836779	57837738
chr1	57849885	57850309
chr1	57852546	57853251
chr1	57969580	57970408
chr1	57995677	57996395
chr1	58029524	58030124
chr1	58031245	58031450
chr1	58296360	58296623
chr1	58392577	58393796
chr1	58422818	58424297
chr1	58445050	58445814
chr1	58504526	58505328
chr1	58585885	58586888
chr1	58603765	58604084
chr1	58652038	58652370
chr1	58652441	58653311
chr1	58711364	58712173
chr1	58712216	58713396
chr1	58722195	58722559
chr1	58726861	58727557
chr1	58742293	58742942
chr1	58761222	58761899
chr1	58795246	58795846
chr1	58802349	58803324
chr1	58823599	58823987
chr1	58856912	58857170
chr1	58859694	58860283
chr1	58897606	58897876
chr1	58956226	58956527
chr1	58961048	58961893
chr1	58972941	58974183
chr1	59119623	59120571
chr1	59222131	59222372
chr1	59236786	59237560
chr1	59237614	59237836
chr1	59316700	59316962
chr1	59481407	59482362
chr1	59482393	59482608
chr1	59623390	59623678
chr1	59669957	59671247
chr1	59684502	59685381
chr1	59719950	59720212
chr1	59739524	59739969
chr1	59762945	59764069
chr1	59764716	59764928
chr1	59797595	59798308
chr1	59833795	59834072
chr1	59902493	59903228
chr1	59912464	59914038
chr1	59923006	59923694
chr1	60016389	60016660
chr1	60042732	60043488
chr1	60097616	60098845
chr1	60158464	60158760
chr1	60166583	60166832
chr1	60169550	60169986
chr1	60180076	60181163
chr1	60188453	60188747
chr1	60342856	60343749
chr1	60409165	60410286
chr1	60416744	60417200
chr1	60566219	60567339
chr1	60627531	60627737
chr1	60642281	60642490
chr1	60652592	60652941
chr1	60658517	60658791
chr1	60668259	60668735
chr1	60670251	60670847
chr1	60715778	60716281
chr1	60755858	60756222
chr1	60862837	60863522
chr1	60960578	60960782
chr1	60961164	60961370
chr1	61181024	61181693
chr1	61277259	61277883
chr1	61298065	61298337
chr1	61309397	61310023
chr1	61316694	61317221
chr1	61373508	61374688
chr1	61638514	61639536
chr1	61779781	61780298
chr1	61783056	61783427
chr1	62181705	62182042
chr1	62190354	62190771
chr1	62328783	62329162
chr1	62412124	62412327
chr1	62579509	62579716
chr1	62591576	62592102
chr1	62664949	62665353
chr1	62701069	62701372
chr1	62702851	62704010
chr1	62706173	62706857
chr1	62709999	62710323
chr1	62717053	62717400
chr1	62720156	62720528
chr1	62724326	62725225
chr1	62729407	62730087
chr1	62736507	62736886
chr1	62737928	62738470
chr1	62747441	62748225
chr1	62750468	62750728
chr1	62760078	62760857
chr1	62766817	62767164
chr1	62772048	62772259
chr1	62774342	62774820
chr1	62774856	62775106
chr1	62777237	62778010
chr1	62778811	62779273
chr1	62964365	62964571
chr1	62984495	62984772
chr1	63113371	63114834
chr1	63122120	63122324
chr1	63129917	63130301
chr1	63176377	63177502
chr1	63181085	63181411
chr1	63214746	63215269
chr1	63272981	63273680
chr1	63668842	63669042
chr1	63730152	63730886
chr1	63763226	63763585
chr1	63902325	63902763
chr1	63992486	63992942
chr1	63995725	63996260
chr1	64018528	64019618
chr1	64035006	64035939
chr1	64040782	64041539
chr1	64051763	64052710
chr1	64053716	64053952
chr1	64059975	64060804
chr1	64078280	64079166
chr1	64087936	64089025
chr1	64097540	64098071
chr1	64098246	64098930
chr1	64104716	64105123
chr1	64114423	64114972
chr1	64121313	64122518
chr1	64146117	64146357
chr1	64191573	64191777
chr1	64225791	64226479
chr1	64284685	64284900
chr1	64284920	64285143
chr1	64295406	64295703
chr1	64301239	64302068
chr1	64302793	64303323
chr1	64305289	64306050
chr1	64338616	64338955
chr1	64373987	64375126
chr1	64446080	64446375
chr1	64532290	64533640
chr1	64609703	64610398
chr1	64616749	64617935
chr1	64658657	64659454
chr1	64690416	64691562
chr1	64705398	64705598
chr1	64737374	64738181
chr1	64823646	64824149
chr1	64876252	64876672
chr1	64925757	64925957
chr1	64956362	64956992
chr1	64970647	64971173
chr1	65010153	65010511
chr1	65112068	65112362
chr1	65178077	65179496
chr1	65186253	65187103
chr1	65564518	65564729
chr1	65564732	65565172
chr1	66168739	66169308
chr1	66174813	66175746
chr1	66223224	66223707
chr1	66229702	66230031
chr1	66244725	66245349
chr1	66617157	66617768
chr1	66649559	66649958
chr1	66650000	66650373
chr1	66700574	66701457
chr1	66815946	66816341
chr1	66816806	66818033
chr1	66838290	66838881
chr1	66862636	66863573
chr1	67038382	67039106
chr1	67061518	67061789
chr1	67476954	67477368
chr1	69456645	69456966
chr1	69687134	69687943
chr1	71079254	71079501
chr1	71102281	71103414
chr1	71556760	71557591
chr1	71652714	71653749
chr1	71936481	71937383
chr1	72014485	72015152
chr1	72049680	72049904
chr1	72123720	72123995
chr1	72141930	72142157
chr1	72211746	72212551
chr1	72225673	72226473
chr1	72236290	72237195
chr1	72243645	72244613
chr1	72254501	72255413
chr1	72283963	72284567
chr1	72306980	72307761
chr1	72429173	72429492
chr1	72582908	72583696
chr1	72593099	72593897
chr1	72631109	72631825
chr1	72710790	72711788
chr1	72870172	72870602
chr1	72871111	72871327
chr1	72872533	72872819
chr1	73188735	73189193
chr1	73200079	73200541
chr1	73644274	73644774
chr1	73644993	73645340
chr1	73717149	73718567
chr1	73794082	73794449
chr1	73824394	73824692
chr1	73824758	73825164
chr1	73826374	73826647
chr1	73829052	73829365
chr1	73853459	73853659
chr1	73862836	73863080
chr1	73901361	73901897
chr1	73902455	73902841
chr1	73923070	73923658
chr1	73929119	73929733
chr1	73946845	73948150
chr1	73954522	73955157
chr1	73955391	73956003
chr1	73963072	73963431
chr1	73966210	73966949
chr1	73969013	73969281
chr1	73987558	73988451
chr1	73998991	73999415
chr1	74000104	74000759
chr1	74007518	74008989
chr1	74015832	74016172
chr1	74027264	74028008
chr1	74028618	74029243
chr1	74031079	74031326
chr1	74034643	74035142
chr1	74036854	74037423
chr1	74068508	74069389
chr1	74074685	74075079
chr1	74077397	74077702
chr1	74082906	74083163
chr1	74098601	74098838
chr1	74124228	74124921
chr1	74125318	74125569
chr1	74227325	74227719
chr1	74236091	74237235
chr1	74248556	74249220
chr1	74262651	74262870
chr1	74275272	74275496
chr1	74284306	74285248
chr1	74295232	74296188
chr1	74297303	74297623
chr1	74303688	74304582
chr1	74313375	74313680
chr1	74332184	74332918
chr1	74352537	74353172
chr1	74361886	74362307
chr1	74364202	74364676
chr1	74368147	74368550
chr1	74374980	74375336
chr1	74381444	74381897
chr1	74386633	74387352
chr1	74391252	74392421
chr1	74397010	74397962
chr1	74419233	74419826
chr1	74434522	74434980
chr1	74452496	74453060
chr1	74505442	74506762
chr1	74587464	74588559
chr1	74594409	74594984
chr1	74600897	74601804
chr1	74661375	74662202
chr1	74771644	74771886
chr1	74773080	74773563
chr1	74787868	74788159
chr1	74803084	74803554
chr1	74806655	74806889
chr1	74808099	74808467
chr1	74816700	74817491
chr1	74854651	74855215
chr1	74884414	74884890
chr1	74947891	74948495
chr1	74951698	74951900
chr1	74964599	74964813
chr1	75016909	75017123
chr1	75024511	75025301
chr1	75124514	75125409
chr1	75141390	75141971
chr1	75142270	75143327
chr1	75168406	75169185
chr1	75179912	75180683
chr1	75191569	75192419
chr1	75192547	75192799
chr1	75210401	75211115
chr1	75218493	75219870
chr1	75236061	75237072
chr1	75244938	75245166
chr1	75248037	75248516
chr1	75251488	75251947
chr1	75316932	75318177
chr1	75381834	75382429
chr1	75382787	75383060
chr1	75398813	75399115
chr1	75435690	75436283
chr1	75445759	75446059
chr1	75467663	75467949
chr1	75478532	75479733
chr1	75487613	75487872
chr1	75521245	75522102
chr1	75546346	75546777
chr1	75559379	75559859
chr1	76570492	76570711
chr1	77196754	77197202
chr1	77201155	77201835
chr1	77202167	77202844
chr1	77202983	77203293
chr1	77280692	77280941
chr1	77306704	77306904
chr1	77306965	77307193
chr1	77307383	77307583
chr1	77370994	77371202
chr1	77371332	77371532
chr1	77412348	77412548
chr1	77419862	77420115
chr1	77420237	77420807
chr1	77438556	77439015
chr1	77441826	77442315
chr1	77461302	77462599
chr1	77514431	77515520
chr1	77516062	77516591
chr1	78196626	78197298
chr1	78348888	78349632
chr1	78454654	78454909
chr1	78488464	78489394
chr1	78537313	78538050
chr1	78657489	78658556
chr1	78666015	78666352
chr1	78724466	78724789
chr1	78740742	78740942
chr1	78821152	78821352
chr1	78822041	78822369
chr1	79561284	79561485
chr1	79581230	79582049
chr1	79671840	79672067
chr1	79710703	79711817
chr1	79711905	79712129
chr1	79740935	79741461
chr1	79750988	79751759
chr1	79761266	79762166
chr1	79775852	79776593
chr1	79858350	79859003
chr1	80181133	80181333
chr1	80218035	80218797
chr1	80339894	80341354
chr1	80390204	80390422
chr1	80408565	80408843
chr1	82150757	82151209
chr1	82267432	82267885
chr1	82282949	82283777
chr1	82290801	82291987
chr1	82316197	82317129
chr1	82358851	82359569
chr1	82474492	82474869
chr1	82476334	82476650
chr1	82476730	82477123
chr1	82554458	82554673
chr1	82586587	82587458
chr1	82608435	82609079
chr1	82610125	82610541
chr1	82612261	82612543
chr1	82636383	82636606
chr1	82655494	82655996
chr1	82724658	82725326
chr1	82787373	82787870
chr1	82795267	82795543
chr1	82795613	82796464
chr1	82798341	82798667
chr1	82839183	82840286
chr1	82864212	82864642
chr1	82972070	82972429
chr1	82973830	82974291
chr1	82974337	82974765
chr1	82975793	82976066
chr1	82987719	82988120
chr1	82991012	82991218
chr1	83020392	83021071
chr1	83038088	83038603
chr1	83076235	83076596
chr1	83159595	83159795
chr1	83408162	83408410
chr1	83713106	83713899
chr1	84284374	84284756
chr1	84360186	84360386
chr1	84399559	84400220
chr1	84405617	84405879
chr1	84406789	84407346
chr1	84618089	84618660
chr1	84695730	84696041
chr1	84710152	84710460
chr1	84838470	84840281
chr1	84994367	84994746
chr1	84994984	84995423
chr1	85011844	85012044
chr1	85075073	85075273
chr1	85086325	85086542
chr1	85090563	85090999
chr1	85109495	85110145
chr1	85111614	85111814
chr1	85113240	85113518
chr1	85147509	85147847
chr1	85179650	85179850
chr1	85197184	85197452
chr1	85199414	85199629
chr1	85222353	85222569
chr1	85269974	85270392
chr1	85272187	85272432
chr1	85327294	85327555
chr1	85340052	85340400
chr1	85344926	85345140
chr1	85451802	85452002
chr1	85488968	85489193
chr1	85524117	85524446
chr1	85526181	85526694
chr1	85533625	85534066
chr1	85543822	85544035
chr1	85555273	85555499
chr1	85563197	85563397
chr1	85581639	85581916
chr1	85592991	85593225
chr1	85598573	85598972
chr1	85600521	85601228
chr1	85621986	85622186
chr1	85624799	85625275
chr1	85647557	85647922
chr1	85649736	85650126
chr1	85657111	85657567
chr1	85703222	85704166
chr1	85735595	85736165
chr1	85736457	85736746
chr1	85751425	85751897
chr1	85793206	85794825
chr1	85838030	85838434
chr1	85853344	85853686
chr1	85894228	85894909
chr1	85895214	85895910
chr1	85902101	85902579
chr1	85908699	85909328
chr1	85935575	85935775
chr1	85962228	85962452
chr1	86007631	86008167
chr1	86015811	86016047
chr1	86038597	86039045
chr1	86045841	86046687
chr1	86059183	86059781
chr1	86064205	86065090
chr1	86114170	86114657
chr1	86142956	86143646
chr1	86143782	86144457
chr1	86154337	86155092
chr1	86178868	86179380
chr1	86229323	86229818
chr1	86282099	86282510
chr1	86303041	86303665
chr1	86344339	86344834
chr1	86358630	86359936
chr1	86397499	86398109
chr1	86421102	86421422
chr1	86434116	86435014
chr1	86440538	86440895
chr1	86441929	86443048
chr1	86462330	86462535
chr1	86464943	86465143
chr1	86470327	86471264
chr1	86472175	86472555
chr1	86487176	86488126
chr1	86503737	86504855
chr1	86509492	86509772
chr1	86525198	86525555
chr1	86525960	86526873
chr1	86527996	86528429
chr1	86532394	86532790
chr1	86582077	86583039
chr1	86669467	86669846
chr1	86670406	86670815
chr1	86703515	86704249
chr1	86858773	86859260
chr1	87042211	87042427
chr1	87078372	87078572
chr1	87180810	87181215
chr1	87186766	87187349
chr1	87205079	87205418
chr1	87213672	87214620
chr1	87246238	87246446
chr1	87258475	87258888
chr1	87264004	87264504
chr1	87264738	87264983
chr1	87265769	87265980
chr1	87270967	87271537
chr1	87281587	87282389
chr1	87326571	87327666
chr1	87510120	87510590
chr1	87607441	87608171
chr1	87620092	87620948
chr1	87626287	87626991
chr1	87639743	87640890
chr1	87650554	87651391
chr1	87659355	87660119
chr1	87660767	87660986
chr1	87755585	87756529
chr1	87786204	87786405
chr1	87828218	87828582
chr1	87846690	87847336
chr1	87853018	87853819
chr1	87890951	87891424
chr1	87900838	87901478
chr1	88008118	88008686
chr1	88094455	88094667
chr1	88205422	88205973
chr1	88258540	88259483
chr1	88260187	88260400
chr1	88262203	88262654
chr1	88267843	88268063
chr1	88277048	88277887
chr1	88287648	88287900
chr1	88562296	88562676
chr1	88575904	88576104
chr1	88587384	88587849
chr1	88635571	88636075
chr1	88639452	88639740
chr1	88639940	88640227
chr1	88652708	88652991
chr1	88654687	88655208
chr1	88658210	88658853
chr1	88701630	88702641
chr1	88705845	88706080
chr1	88745265	88746391
chr1	88793752	88794279
chr1	88994830	88995298
chr1	89041279	89041650
chr1	89042748	89043151
chr1	89062995	89063461
chr1	89069611	89070773
chr1	89092497	89093191
chr1	89102745	89103064
chr1	89104027	89104798
chr1	89108344	89108550
chr1	89124102	89124404
chr1	89133291	89133802
chr1	89136117	89136529
chr1	89139799	89140000
chr1	89140035	89140669
chr1	89183253	89183945
chr1	89190560	89191797
chr1	89196200	89196416
chr1	89235034	89235760
chr1	89271545	89272134
chr1	89322681	89323004
chr1	89420646	89421044
chr1	89421527	89421727
chr1	89424510	89425050
chr1	89426183	89426609
chr1	89454348	89455159
chr1	89463181	89463511
chr1	89467566	89468103
chr1	89481200	89481626
chr1	89524347	89524757
chr1	89555105	89555853
chr1	89575127	89575796
chr1	89580022	89580303
chr1	89580457	89581024
chr1	89581279	89581479
chr1	89643775	89644563
chr1	89708556	89708757
chr1	89730593	89731231
chr1	89876672	89877004
chr1	89930148	89930348
chr1	89930828	89931051
chr1	89940368	89940712
chr1	89941971	89942357
chr1	90051278	90051638
chr1	90117254	90117556
chr1	90126833	90127407
chr1	90153216	90153769
chr1	90161582	90162953
chr1	90186185	90186597
chr1	90201228	90201622
chr1	90203655	90204290
chr1	90225548	90225966
chr1	90408428	90409025
chr1	90409288	90409561
chr1	90412533	90413177
chr1	90490164	90490867
chr1	90588411	90588620
chr1	90592578	90593191
chr1	90599127	90599714
chr1	90603172	90603806
chr1	90896626	90897007
chr1	90900390	90900934
chr1	90927317	90927698
chr1	90928652	90928852
chr1	90953713	90954286
chr1	90956666	90956947
chr1	90973299	90973667
chr1	90974912	90975351
chr1	90998368	90999490
chr1	91013786	91014224
chr1	91023876	91024581
chr1	91032363	91032909
chr1	91052605	91053803
chr1	91062220	91062863
chr1	91064955	91065459
chr1	91069711	91069911
chr1	91080239	91080881
chr1	91088715	91089255
chr1	91098839	91099278
chr1	91249888	91250898
chr1	91297861	91298692
chr1	91366203	91366665
chr1	91398267	91399161
chr1	91412647	91413596
chr1	91414163	91414364
chr1	91436034	91436916
chr1	91446054	91446482
chr1	91458304	91458812
chr1	91458996	91459927
chr1	91482477	91483029
chr1	91483317	91483652
chr1	91494363	91494932
chr1	91540232	91541072
chr1	91961268	91961695
chr1	92082800	92083042
chr1	92136946	92137682
chr1	92179667	92181186
chr1	92215035	92215750
chr1	92216181	92216594
chr1	92216652	92217017
chr1	92473443	92474411
chr1	92641646	92642227
chr1	92647789	92648127
chr1	92648153	92648388
chr1	92831442	92831811
chr1	92906698	92907662
chr1	92910545	92911299
chr1	92934078	92935042
chr1	92956649	92957231
chr1	92972985	92973253
chr1	93071336	93071816
chr1	93174515	93174715
chr1	93176577	93177090
chr1	93210049	93210756
chr1	93211372	93212086
chr1	93221400	93221724
chr1	93229078	93229918
chr1	93235369	93236571
chr1	93245861	93246625
chr1	93305534	93306121
chr1	93342553	93343156
chr1	93343377	93343932
chr1	93444763	93445953
chr1	93477931	93479423
chr1	93511500	93512546
chr1	93634545	93634747
chr1	93635030	93636163
chr1	93667785	93668446
chr1	93668575	93669280
chr1	93680090	93680695
chr1	93685345	93686092
chr1	93686489	93686709
chr1	93694910	93695457
chr1	93726980	93727349
chr1	93754230	93755394
chr1	93801672	93802176
chr1	93803505	93804518
chr1	93811426	93812001
chr1	93818585	93819222
chr1	93824980	93825957
chr1	93881650	93882131
chr1	93948948	93949441
chr1	94034870	94035949
chr1	94058433	94058634
chr1	94079038	94079467
chr1	94147012	94147559
chr1	94469808	94470248
chr1	94581669	94582660
chr1	95288044	95288263
chr1	95313325	95314423
chr1	95397206	95397562
chr1	95450871	95451335
chr1	95451868	95452068
chr1	95454184	95454699
chr1	95468052	95468645
chr1	95592680	95593153
chr1	95618014	95618514
chr1	95618608	95618939
chr1	95643903	95644692
chr1	95657244	95657634
chr1	95665803	95666530
chr1	95667350	95667918
chr1	95762279	95762933
chr1	97660675	97662343
chr1	97672904	97673113
chr1	97688838	97689108
chr1	97769605	97770672
chr1	97833773	97834252
chr1	97834391	97834658
chr1	97854249	97854595
chr1	97910670	97911396
chr1	97918291	97919051
chr1	97976674	97977496
chr1	97992067	97992279
chr1	98050411	98051090
chr1	98070892	98071181
chr1	98094893	98095972
chr1	99907643	99908061
chr1	100180027	100180466
chr1	100223878	100224183
chr1	100231440	100232195
chr1	100738804	100739049
chr1	102628104	102628412
chr1	104994111	104994456
chr1	105151420	105151750
chr1	105152123	105152701
chr1	105179433	105179800
chr1	105199131	105199835
chr1	105355943	105356147
chr1	105356262	105357049
chr1	105663132	105664268
chr1	105780389	105781082
chr1	105786677	105787358
chr1	105790214	105790493
chr1	105803070	105803274
chr1	105813368	105813953
chr1	105843510	105843893
chr1	105864257	105865754
chr1	105891103	105891384
chr1	105971487	105972343
chr1	105980734	105981657
chr1	105990043	105991177
chr1	105991358	105991566
chr1	105993779	105994157
chr1	106037091	106037337
chr1	106065673	106066096
chr1	106071319	106071574
chr1	106074250	106074536
chr1	106077133	106077669
chr1	106144547	106145027
chr1	106152908	106153227
chr1	106155270	106155514
chr1	106171222	106172523
chr1	106199757	106200287
chr1	106220411	106221098
chr1	106231318	106231667
chr1	106242106	106242475
chr1	106244561	106245128
chr1	106279864	106280142
chr1	106316725	106317391
chr1	106389665	106390032
chr1	106395508	106395860
chr1	106407918	106408453
chr1	106511620	106511927
chr1	106548696	106549680
chr1	106561121	106561785
chr1	106570266	106571027
chr1	106581824	106582213
chr1	106627142	106627627
chr1	106665996	106666927
chr1	106687847	106688093
chr1	106694164	106694814
chr1	106713862	106714759
chr1	106759010	106760193
chr1	106796126	106796939
chr1	106818464	106818664
chr1	107589855	107590163
chr1	111864048	111865245
chr1	115501062	115501293
chr1	118310822	118311663
chr1	118321541	118322308
chr1	118388723	118389919
chr1	118458835	118459927
chr1	118476966	118477220
chr1	118498371	118498675
chr1	118559623	118560273
chr1	118627732	118628215
chr1	118759599	118759829
chr1	119087577	119087886
chr1	119163126	119163867
chr1	119189342	119189911
chr1	119209426	119210209
chr1	119217389	119217732
chr1	119219714	119220358
chr1	119231758	119231982
chr1	119233919	119234989
chr1	119292079	119292580
chr1	119420674	119421901
chr1	119421988	119422659
chr1	119458321	119458521
chr1	119472062	119472262
chr1	119492025	119492718
chr1	119495014	119495405
chr1	119504260	119505182
chr1	119508500	119508925
chr1	119509643	119509858
chr1	119510876	119511218
chr1	119525777	119526610
chr1	119648291	119649151
chr1	119836958	119837952
chr1	119895015	119895251
chr1	119912886	119913484
chr1	119997225	119997461
chr1	120032995	120033440
chr1	120055004	120055319
chr1	120055505	120055814
chr1	120056983	120057434
chr1	120072850	120073295
chr1	120073511	120074544
chr1	120080807	120081015
chr1	120083271	120083523
chr1	120093561	120093917
chr1	120099525	120099854
chr1	120120280	120121546
chr1	120176256	120176473
chr1	120197222	120197576
chr1	120264804	120265667
chr1	120532544	120532790
chr1	121096575	121096963
chr1	121327466	121328436
chr1	121430653	121431968
chr1	121461922	121462294
chr1	121508904	121509122
chr1	121567556	121568357
chr1	122357037	122357344
chr1	123343633	123344092
chr1	123934411	123934611
chr1	125389651	125390616
chr1	125434559	125434911
chr1	125435187	125436121
chr1	125473243	125473563
chr1	125519290	125519507
chr1	125526014	125526369
chr1	125560203	125561649
chr1	125662979	125663651
chr1	125760016	125760531
chr1	125968697	125969061
chr1	125985157	125985357
chr1	126461358	126462401
chr1	126489844	126490208
chr1	126492569	126492991
chr1	126519092	126519524
chr1	126683728	126684323
chr1	126925490	126925897
chr1	126931783	126932239
chr1	126940205	126940655
chr1	127204752	127205644
chr1	127205999	127206582
chr1	127225021	127225526
chr1	127230338	127231028
chr1	127233195	127233580
chr1	127239856	127240534
chr1	127242202	127242439
chr1	127242687	127243141
chr1	127270203	127270667
chr1	127494000	127494200
chr1	127494259	127494851
chr1	127637904	127638235
chr1	127677660	127678067
chr1	127773734	127774845
chr1	127796434	127796869
chr1	127868564	127869416
chr1	127975565	127976064
chr1	128102324	128103800
chr1	128243747	128244899
chr1	128359271	128360023
chr1	128416715	128417622
chr1	128440418	128441097
chr1	128456147	128456638
chr1	128456869	128457562
chr1	128472501	128473158
chr1	128590784	128591283
chr1	128592031	128592777
chr1	128614839	128615298
chr1	128701399	128701671
chr1	128704953	128705568
chr1	128712816	128713326
chr1	128722030	128722566
chr1	128787306	128787521
chr1	128824278	128824478
chr1	128832315	128832940
chr1	130373461	130373957
chr1	130462383	130463063
chr1	130550230	130551370
chr1	130566868	130567068
chr1	130633869	130634326
chr1	130715485	130716220
chr1	130716898	130717885
chr1	130740859	130741508
chr1	130995152	130995387
chr1	130995421	130995917
chr1	131003199	131003866
chr1	131038194	131038404
chr1	131053207	131053581
chr1	131060345	131060625
chr1	131062811	131063027
chr1	131084301	131084651
chr1	131090816	131091225
chr1	131096759	131098085
chr1	131103768	131104087
chr1	131110759	131111129
chr1	131115976	131116272
chr1	131125987	131126553
chr1	131137798	131138618
chr1	131152951	131153446
chr1	131173049	131173354
chr1	131200160	131200386
chr1	131244807	131245767
chr1	131345372	131346015
chr1	131346073	131346273
chr1	131357863	131358068
chr1	131360927	131361194
chr1	131377938	131378497
chr1	131378932	131379435
chr1	131384403	131384814
chr1	131431548	131432224
chr1	131473816	131474035
chr1	131478772	131479217
chr1	131482315	131482610
chr1	131526413	131526654
chr1	131526982	131528063
chr1	131543843	131544343
chr1	131554991	131555485
chr1	131573735	131574113
chr1	131657980	131658428
chr1	131679642	131679982
chr1	131690498	131690871
chr1	131691269	131691788
chr1	131712356	131712588
chr1	131761435	131761691
chr1	131827332	131828564
chr1	131867028	131867829
chr1	131910155	131911408
chr1	131963098	131963558
chr1	131983008	131983218
chr1	132003959	132004159
chr1	132007245	132008476
chr1	132040097	132040743
chr1	132046069	132046735
chr1	132067641	132068124
chr1	132095531	132095996
chr1	132133594	132133859
chr1	132139340	132139970
chr1	132141792	132142139
chr1	132143102	132143527
chr1	132155812	132156149
chr1	132157473	132157714
chr1	132212363	132212587
chr1	132277111	132277376
chr1	132292341	132293112
chr1	132298399	132299374
chr1	132315781	132316356
chr1	132322743	132323265
chr1	132335180	132335971
chr1	132338002	132338316
chr1	132341664	132342157
chr1	132355107	132355336
chr1	132355386	132355603
chr1	132355788	132356167
chr1	132367621	132368295
chr1	132370722	132371137
chr1	132377070	132377318
chr1	132388853	132389321
chr1	132390324	132390582
chr1	132391359	132391996
chr1	132417191	132418092
chr1	132436624	132437302
chr1	132476860	132477651
chr1	132520754	132521218
chr1	132790982	132791379
chr1	133024982	133025897
chr1	133033403	133034287
chr1	133039523	133039961
chr1	133045709	133046945
chr1	133054432	133054642
chr1	133057555	133057951
chr1	133068252	133068838
chr1	133070232	133070464
chr1	133073282	133073927
chr1	133075843	133076340
chr1	133083965	133084232
chr1	133087662	133087937
chr1	133130699	133131892
chr1	133146073	133146284
chr1	133163809	133164437
chr1	133181056	133181319
chr1	133237073	133237456
chr1	133347901	133348112
chr1	133351801	133352107
chr1	133353624	133353824
chr1	133363218	133364062
chr1	133379385	133379744
chr1	133385590	133385813
chr1	133385969	133386542
chr1	133397576	133398171
chr1	133400169	133400800
chr1	133406815	133407051
chr1	133407297	133407899
chr1	133413007	133413213
chr1	133418111	133418613
chr1	133422639	133422971
chr1	133423555	133424496
chr1	133434519	133435008
chr1	133448193	133448869
chr1	133452087	133452494
chr1	133493083	133493945
chr1	133594654	133595704
chr1	133595733	133596086
chr1	133609736	133610589
chr1	133660764	133661652
chr1	133694817	133695260
chr1	133741902	133742310
chr1	133771879	133772305
chr1	133784792	133784992
chr1	133787848	133788048
chr1	133800652	133801462
chr1	133854787	133855272
chr1	133879099	133879415
chr1	133891539	133891951
chr1	133892436	133893597
chr1	133908434	133908634
chr1	133911552	133911792
chr1	133916047	133916430
chr1	133917501	133918222
chr1	133961438	133962294
chr1	134046017	134046286
chr1	134048873	134049082
chr1	134060760	134061487
chr1	134063348	134063677
chr1	134065201	134065769
chr1	134067048	134067575
chr1	134078812	134079629
chr1	134079849	134080140
chr1	134086862	134087358
chr1	134092706	134093735
chr1	134093938	134094161
chr1	134098822	134099892
chr1	134106699	134107016
chr1	134151787	134151987
chr1	134196334	134196761
chr1	134222255	134222984
chr1	134244251	134244531
chr1	134292102	134292372
chr1	134299060	134299456
chr1	134302734	134303046
chr1	134344566	134344883
chr1	134361554	134362242
chr1	134405303	134406455
chr1	134415120	134415969
chr1	134455033	134455880
chr1	134494369	134495267
chr1	134518658	134518942
chr1	134556259	134557304
chr1	134560031	134560712
chr1	134646393	134646683
chr1	134679495	134679740
chr1	134771096	134771694
chr1	134909600	134909852
chr1	134955563	134956258
chr1	134962178	134962844
chr1	134987555	134987943
chr1	135132432	135132785
chr1	135146477	135147833
chr1	135154428	135154942
chr1	135259158	135259426
chr1	135280746	135280954
chr1	135283151	135284308
chr1	135313390	135314119
chr1	135368203	135368812
chr1	135368835	135369057
chr1	135374774	135375580
chr1	135410928	135411692
chr1	135430031	135430816
chr1	135544830	135545091
chr1	135548595	135549171
chr1	135585197	135585406
chr1	135617365	135617716
chr1	135631234	135632008
chr1	135659387	135660002
chr1	135660142	135660506
chr1	135663791	135664498
chr1	135669823	135670151
chr1	135670402	135670794
chr1	135673352	135673858
chr1	135677738	135678125
chr1	135686772	135687176
chr1	135687845	135688952
chr1	135698986	135699921
chr1	135700716	135700916
chr1	135711035	135711637
chr1	135719497	135720341
chr1	135725986	135726261
chr1	135728865	135729705
chr1	135734340	135734566
chr1	135735397	135735832
chr1	135739457	135739785
chr1	135752771	135753306
chr1	135765722	135766759
chr1	135770956	135771236
chr1	135781319	135781618
chr1	135782794	135783264
chr1	135787255	135787830
chr1	136007668	136008391
chr1	136017810	136018368
chr1	136131017	136131638
chr1	136139992	136140705
chr1	136170081	136170410
chr1	136233970	136234465
chr1	136260310	136260787
chr1	136345474	136346437
chr1	136364792	136365114
chr1	136381186	136381395
chr1	136414814	136415787
chr1	136466014	136466706
chr1	136624514	136625674
chr1	136683091	136683461
chr1	136683520	136684044
chr1	136685204	136685679
chr1	136694938	136695494
chr1	136696177	136696729
chr1	136732963	136733682
chr1	136781636	136782711
chr1	136784174	136784579
chr1	136796319	136797065
chr1	136823951	136824542
chr1	136830943	136831540
chr1	136839051	136839665
chr1	136858570	136859171
chr1	136859531	136859834
chr1	136890539	136890826
chr1	136899493	136900139
chr1	136915292	136915914
chr1	136918659	136919463
chr1	136926070	136926433
chr1	136927019	136927446
chr1	136943648	136943869
chr1	136948556	136949794
chr1	137074747	137075274
chr1	137221062	137222070
chr1	137225560	137225832
chr1	137560644	137561329
chr1	137591350	137591661
chr1	137620681	137621105
chr1	137644547	137645261
chr1	137649951	137650515
chr1	137656793	137657530
chr1	137664955	137665352
chr1	137898239	137898847
chr1	137900170	137900564
chr1	137923819	137924121
chr1	138039122	138039651
chr1	138044519	138044881
chr1	138136417	138136760
chr1	138158984	138159270
chr1	138243961	138244232
chr1	138322726	138322956
chr1	138323127	138323438
chr1	138326168	138326607
chr1	138343352	138343933
chr1	138348487	138348817
chr1	138571031	138571796
chr1	138617970	138618327
chr1	138619048	138619958
chr1	138835341	138835722
chr1	138841718	138841918
chr1	138848564	138849163
chr1	138856194	138857046
chr1	138912178	138912555
chr1	138928639	138929375
chr1	138963131	138964315
chr1	138982143	138982599
chr1	138983574	138983783
chr1	138992545	138992745
chr1	139267896	139268102
chr1	139421795	139422780
chr1	139454320	139455221
chr1	140183201	140183459
chr1	140245623	140245823
chr1	140740121	140740396
chr1	143702317	143703287
chr1	143728024	143728393
chr1	143739240	143740494
chr1	143770388	143771046
chr1	143776648	143777700
chr1	143788936	143789238
chr1	143803564	143803929
chr1	143813805	143814434
chr1	143852276	143852559
chr1	143853732	143854334
chr1	143916630	143916901
chr1	143919437	143919710
chr1	144003895	144004686
chr1	144006600	144006898
chr1	144200566	144200780
chr1	144202923	144203220
chr1	144243581	144243782
chr1	144308316	144308544
chr1	144317552	144317949
chr1	144330334	144330694
chr1	144406704	144406965
chr1	146724893	146725158
chr1	149840910	149841346
chr1	149856624	149857300
chr1	149862763	149863243
chr1	149890968	149891541
chr1	150099635	150100135
chr1	150143637	150143912
chr1	150164816	150165285
chr1	150392589	150393757
chr1	150873126	150873631
chr1	150920857	150921237
chr1	150975839	150976863
chr1	150992996	150993971
chr1	151024965	151025833
chr1	151036435	151037064
chr1	151038528	151038952
chr1	151040837	151041470
chr1	151045893	151046730
chr1	151062054	151062898
chr1	151078963	151079288
chr1	151236612	151237047
chr1	151250750	151251188
chr1	151285183	151285464
chr1	151287441	151287993
chr1	151344021	151345511
chr1	151428050	151429104
chr1	151500108	151501354
chr1	151510831	151511203
chr1	151564438	151564694
chr1	151571012	151572097
chr1	151620695	151620985
chr1	151686702	151687120
chr1	151689071	151689459
chr1	151689582	151689886
chr1	151693047	151693251
chr1	151708914	151709294
chr1	151710442	151711283
chr1	151754833	151755825
chr1	151800375	151800586
chr1	151802768	151803057
chr1	151872953	151873277
chr1	151878309	151878919
chr1	151975078	151976052
chr1	151980151	151980435
chr1	151999518	151999949
chr1	152015659	152015920
chr1	152019178	152019547
chr1	152084649	152085263
chr1	152089759	152090836
chr1	152152541	152152754
chr1	152168387	152168587
chr1	152203126	152203608
chr1	152217196	152217759
chr1	152223731	152224078
chr1	152386249	152386878
chr1	152399759	152400531
chr1	152461630	152462296
chr1	152462378	152462731
chr1	152497533	152498364
chr1	152499503	152500197
chr1	152508567	152508826
chr1	152511219	152511620
chr1	152524923	152525312
chr1	152532614	152533105
chr1	152536477	152536868
chr1	152556142	152557138
chr1	152566110	152566370
chr1	152566565	152567042
chr1	152572809	152573417
chr1	152578926	152579312
chr1	152581244	152581593
chr1	152585427	152585984
chr1	152592688	152593108
chr1	152594656	152595144
chr1	152599272	152600005
chr1	152614985	152615584
chr1	152622669	152623173
chr1	152624787	152625529
chr1	152677533	152678208
chr1	152682840	152683071
chr1	152766073	152767154
chr1	152779122	152779562
chr1	152798078	152798589
chr1	152800002	152800444
chr1	152807733	152807948
chr1	152809839	152810207
chr1	152815206	152815684
chr1	152817422	152817774
chr1	152817851	152818210
chr1	152902125	152903531
chr1	152904509	152904841
chr1	153030037	153030237
chr1	153040051	153040438
chr1	153048182	153048505
chr1	153172549	153172844
chr1	153191526	153191765
chr1	153224271	153224906
chr1	153282642	153282923
chr1	153282986	153283195
chr1	153292256	153292592
chr1	153299480	153299795
chr1	153300343	153300858
chr1	153303622	153303910
chr1	153304884	153305084
chr1	153308725	153309404
chr1	153317263	153317884
chr1	153332079	153334067
chr1	153353549	153354413
chr1	153367933	153368434
chr1	153369034	153369431
chr1	153371013	153371398
chr1	153384955	153385428
chr1	153386647	153387058
chr1	153401793	153402126
chr1	153424895	153425518
chr1	153486782	153487931
chr1	153501677	153501910
chr1	153532134	153532598
chr1	153542959	153543358
chr1	153549546	153549899
chr1	153559714	153560265
chr1	153572173	153572965
chr1	153585698	153586169
chr1	153588006	153588287
chr1	153598834	153599165
chr1	153635111	153635927
chr1	153641387	153642398
chr1	153678912	153679982
chr1	153702910	153703110
chr1	153729801	153730206
chr1	153730405	153731223
chr1	153740063	153740527
chr1	153742875	153743149
chr1	153749162	153749934
chr1	153855935	153856344
chr1	153899523	153900685
chr1	153922521	153923145
chr1	154029374	154030050
chr1	154032588	154033107
chr1	154097741	154097946
chr1	154102750	154103558
chr1	154118017	154118282
chr1	154118652	154118980
chr1	154178358	154178942
chr1	154181020	154181240
chr1	154603616	154604098
chr1	154786174	154786662
chr1	154791344	154791784
chr1	155006562	155006924
chr1	155025858	155026058
chr1	155028697	155029442
chr1	155040337	155040710
chr1	155049003	155049522
chr1	155050204	155050613
chr1	155059370	155059971
chr1	155064033	155064864
chr1	155074813	155075318
chr1	155083046	155084032
chr1	155091377	155091752
chr1	155098425	155099934
chr1	155108578	155108778
chr1	155121853	155122594
chr1	155140132	155140421
chr1	155145548	155146014
chr1	155146425	155147058
chr1	155158385	155159364
chr1	155212614	155212907
chr1	155218242	155218483
chr1	155224125	155224517
chr1	155243890	155244803
chr1	155293505	155293826
chr1	155416753	155417700
chr1	155491174	155491591
chr1	155557986	155558695
chr1	155742004	155742996
chr1	155805340	155806100
chr1	155812366	155813427
chr1	155972797	155973920
chr1	156028307	156028772
chr1	156035492	156036805
chr1	156040666	156041028
chr1	156066213	156066471
chr1	156420556	156421298
chr1	156437403	156437603
chr1	156459787	156460003
chr1	156473928	156474651
chr1	156523916	156524181
chr1	156558372	156559503
chr1	156615318	156616046
chr1	156650716	156650916
chr1	156655170	156655468
chr1	156673936	156674984
chr1	156718332	156719351
chr1	156741973	156742200
chr1	156861727	156861996
chr1	156921506	156921967
chr1	156938667	156940099
chr1	156986038	156986658
chr1	156987605	156987880
chr1	157014696	157015397
chr1	157016678	157016992
chr1	157020870	157021423
chr1	157039019	157039573
chr1	157046772	157047196
chr1	157047729	157048126
chr1	157063728	157064162
chr1	157076098	157076633
chr1	157076804	157077453
chr1	157081372	157081662
[truncated: 43,384 more rows]

## Sheet: F) Bcat PP Called Peaks
chr1	3042750	3043174
chr1	3670799	3671109
chr1	4412305	4412847
chr1	4426655	4427459
chr1	4471202	4471711
chr1	4491790	4492259
chr1	4492977	4493875
chr1	4496361	4496883
chr1	4496973	4497612
chr1	4543796	4544563
chr1	4559665	4559865
chr1	4559990	4560288
chr1	4571336	4572330
chr1	4602228	4602839
chr1	4617271	4618151
chr1	4622489	4622733
chr1	4623175	4623550
chr1	4653723	4654555
chr1	4671318	4672183
chr1	4706267	4706623
chr1	4739407	4739803
chr1	4774946	4775609
chr1	4785240	4786232
chr1	4807441	4808284
chr1	4857356	4858478
chr1	5019331	5019531
chr1	5072086	5072384
chr1	5082705	5083625
chr1	6214190	6215532
chr1	6382818	6383021
chr1	6496624	6496871
chr1	6928667	6929242
chr1	7076457	7077021
chr1	7088413	7089367
chr1	7100403	7101074
chr1	7139552	7139869
chr1	7397364	7398539
chr1	8689277	8689500
chr1	9237076	9237671
chr1	9545038	9546087
chr1	9627311	9627827
chr1	9630127	9630430
chr1	9631032	9631284
chr1	9636816	9637549
chr1	9699930	9700949
chr1	9747797	9748859
chr1	9772844	9773087
chr1	9797762	9798654
chr1	9847932	9848641
chr1	9943668	9944455
chr1	9967729	9968358
chr1	10037770	10038390
chr1	10039523	10040282
chr1	10232146	10233401
chr1	10880061	10880261
chr1	10991005	10991311
chr1	10993206	10994099
chr1	11033163	11033938
chr1	11047211	11047414
chr1	11089554	11089846
chr1	11210430	11211288
chr1	12405433	12406141
chr1	12657354	12657931
chr1	12718088	12718863
chr1	12718923	12719218
chr1	12734245	12734918
chr1	12764507	12765088
chr1	12836095	12836306
chr1	12836865	12837065
chr1	12865057	12865587
chr1	12990935	12991393
chr1	12991557	12991769
chr1	12991906	12992883
chr1	13004902	13005168
chr1	13171117	13171867
chr1	13206888	13207103
chr1	13258041	13258296
chr1	13267486	13267768
chr1	13268439	13268724
chr1	13366548	13366997
chr1	13372263	13373755
chr1	13373874	13374590
chr1	13426471	13426732
chr1	13589023	13590305
chr1	13647931	13648222
chr1	13659879	13660816
chr1	14309692	14309943
chr1	14596028	14596262
chr1	15805293	15806457
chr1	15877073	15877531
chr1	15892478	15892935
chr1	16072532	16072797
chr1	16104272	16106013
chr1	16177605	16177981
chr1	16228298	16228736
chr1	16342897	16343097
chr1	16518627	16519471
chr1	16519689	16520100
chr1	16618514	16619697
chr1	16656437	16657618
chr1	16665012	16665654
chr1	16688067	16689074
chr1	16798290	16798583
chr1	17097230	17098188
chr1	17570234	17570714
chr1	17718544	17718861
chr1	17726961	17727862
chr1	19176187	19176439
chr1	20624490	20624809
chr1	20819831	20820719
chr1	20890115	20891445
chr1	20941138	20941557
chr1	20951178	20952001
chr1	20995338	20995977
chr1	20997453	20997960
chr1	20997997	20998263
chr1	21008935	21009160
chr1	21014465	21014944
chr1	21023184	21023456
chr1	21068525	21068817
chr1	21070426	21071181
chr1	21078751	21079849
chr1	21089609	21090035
chr1	21101351	21101565
chr1	21161713	21162073
chr1	21166265	21166709
chr1	21218415	21218995
chr1	21271520	21271720
chr1	21632739	21633002
chr1	22555816	22556067
chr1	22805948	22806348
chr1	23109136	23109541
chr1	23184583	23185133
chr1	23187899	23188292
chr1	23200407	23200851
chr1	23202503	23203356
chr1	23255863	23257051
chr1	23271334	23271888
chr1	23279727	23280512
chr1	23286759	23287029
chr1	23320735	23320950
chr1	23320966	23322080
chr1	23382666	23383734
chr1	23762324	23762684
chr1	23762762	23763153
chr1	23921647	23922722
chr1	24005167	24005865
chr1	24099680	24100809
chr1	24611618	24616154
chr1	24678079	24679372
chr1	24684016	24684321
chr1	24699283	24699708
chr1	26686372	26686586
chr1	26686914	26688383
chr1	30042040	30042279
chr1	30042700	30042900
chr1	30872842	30874306
chr1	30948967	30950441
chr1	33407433	33407633
chr1	33408490	33408939
chr1	33669537	33670622
chr1	33719688	33720502
chr1	33739397	33739598
chr1	33757395	33758134
chr1	33813887	33814751
chr1	33903619	33903909
chr1	33907466	33907788
chr1	33907841	33908215
chr1	34005522	34006258
chr1	34010961	34011747
chr1	34011816	34012062
chr1	34028768	34029036
chr1	34060520	34060784
chr1	34122997	34123655
chr1	34236186	34236793
chr1	34310652	34311153
chr1	34388918	34389950
chr1	34409923	34410200
chr1	34434680	34435210
chr1	34439189	34440184
chr1	34459345	34460017
chr1	34462846	34463116
chr1	34472507	34473368
chr1	34602418	34602632
chr1	34801540	34802275
chr1	34839246	34839553
chr1	34842497	34843522
chr1	34849816	34850375
chr1	34851615	34851897
chr1	34867273	34867623
chr1	35810689	35810890
chr1	35813669	35814034
chr1	35869693	35869938
chr1	35890468	35890969
chr1	36030388	36030731
chr1	36052590	36053222
chr1	36064793	36065242
chr1	36067994	36068930
chr1	36079630	36080075
chr1	36130343	36130543
chr1	36160163	36160656
chr1	36162647	36163159
chr1	36178255	36178604
chr1	36243807	36244596
chr1	36254657	36255551
chr1	36255686	36256095
chr1	36262113	36262514
chr1	36263980	36264623
chr1	36270646	36271071
chr1	36272610	36272818
chr1	36273183	36273694
chr1	36279305	36279533
chr1	36303236	36303888
chr1	36307502	36308280
chr1	36309117	36310039
chr1	36325792	36326252
chr1	36368417	36369374
chr1	36444872	36445536
chr1	36471194	36471927
chr1	36492416	36492804
chr1	36511512	36512523
chr1	36546864	36547629
chr1	36554469	36554961
chr1	36556504	36558028
chr1	36558073	36558484
chr1	36560846	36561351
chr1	36569774	36570047
chr1	36571396	36572550
chr1	36580385	36581034
chr1	36589495	36589867
chr1	36596074	36596448
chr1	36603394	36603769
chr1	36635012	36635224
chr1	36684139	36684441
chr1	36691207	36691907
chr1	36709299	36710332
chr1	36761614	36762035
chr1	36860404	36860928
chr1	36902525	36902887
chr1	36914416	36915046
chr1	36919825	36920946
chr1	36938957	36940204
chr1	36960814	36961086
chr1	36988258	36988629
chr1	37029191	37029536
chr1	37232843	37233188
chr1	37299549	37300432
chr1	37347359	37347725
chr1	37419493	37419740
chr1	37429525	37430749
chr1	37474728	37474997
chr1	37491727	37492063
chr1	37540644	37541552
chr1	37585843	37586514
chr1	37639202	37639402
chr1	37864558	37865541
chr1	37871762	37872540
chr1	37889925	37890776
chr1	37996819	37998261
chr1	38012218	38012470
chr1	38129088	38130302
chr1	38653289	38653495
chr1	38777438	38777935
chr1	38809041	38809386
chr1	38902630	38902835
chr1	38987257	38988158
chr1	39089869	39090131
chr1	39196843	39197043
chr1	39237540	39238116
chr1	39367584	39368432
chr1	39399155	39399683
chr1	39417639	39418282
chr1	39467833	39468100
chr1	39478061	39479163
chr1	39503015	39503560
chr1	39530333	39530533
chr1	39535405	39536321
chr1	39576445	39577761
chr1	39605776	39606176
chr1	39608555	39608978
chr1	39650592	39651057
chr1	39685867	39686183
chr1	39698457	39699011
chr1	39713742	39715041
chr1	39720672	39720941
chr1	39721110	39721460
chr1	39734106	39734940
chr1	39735419	39736632
chr1	39743950	39744342
chr1	39746406	39746854
chr1	39758439	39758647
chr1	39761226	39762347
chr1	39847065	39847456
chr1	39851117	39851493
chr1	39900252	39901773
chr1	39906998	39907400
chr1	39922642	39923240
chr1	39936209	39936922
chr1	39941874	39942075
chr1	39950132	39950332
chr1	39969083	39969309
chr1	40084566	40084770
chr1	40085823	40086046
chr1	40116561	40116785
chr1	40124477	40124710
chr1	40139629	40140437
chr1	40161250	40161497
chr1	40163549	40163749
chr1	40171838	40172311
chr1	40187848	40188434
chr1	40222718	40223125
chr1	40224784	40225299
chr1	40230393	40230669
chr1	40266156	40267030
chr1	40273626	40273868
chr1	40275189	40275932
chr1	40294824	40295172
chr1	40324538	40324837
chr1	40355948	40356283
chr1	40614916	40615123
chr1	40651184	40651593
chr1	40681272	40681902
chr1	40790373	40791049
chr1	41390131	41390776
chr1	42771858	42772195
chr1	42850885	42851769
chr1	43092093	43093073
chr1	43098288	43099171
chr1	43139721	43139932
chr1	43163779	43164110
chr1	43337208	43337875
chr1	43361399	43361611
chr1	43445134	43446506
chr1	43467721	43467938
chr1	43474379	43474924
chr1	43502787	43503351
chr1	43503397	43503674
chr1	43503711	43503972
chr1	43530247	43530581
chr1	43530624	43530954
chr1	43777576	43778199
chr1	43778397	43778881
chr1	43827008	43828246
chr1	43933437	43934567
chr1	44042258	44042493
chr1	44101816	44102826
chr1	44118460	44120090
chr1	44147517	44148485
chr1	44201167	44201418
chr1	44522549	44523110
chr1	44551470	44552802
chr1	44693246	44693520
chr1	45205153	45205389
chr1	45502390	45502595
chr1	45735173	45735375
chr1	45794829	45795874
chr1	45825219	45825422
chr1	45837732	45838029
chr1	45866722	45866952
chr1	45868367	45869099
chr1	45925220	45926380
chr1	46075842	46076236
chr1	46732479	46732724
chr1	46852666	46854425
chr1	46873497	46874152
chr1	46921692	46921956
chr1	46925588	46926538
chr1	50927104	50927651
chr1	50962395	50962641
chr1	50962707	50962929
chr1	51136821	51137143
chr1	51264932	51266334
chr1	51288618	51289962
chr1	51333722	51334324
chr1	51477867	51478913
chr1	51530167	51530367
chr1	51597046	51597321
chr1	51671229	51671746
chr1	51697232	51697640
chr1	51770251	51770985
chr1	51780232	51780907
chr1	51789279	51789710
chr1	51849434	51849950
chr1	51856098	51856376
chr1	51893615	51894016
chr1	51907811	51908090
chr1	51914976	51916166
chr1	51934521	51934945
chr1	51996722	51997264
chr1	52008447	52008732
chr1	52113373	52114106
chr1	52118962	52119779
chr1	52152183	52152810
chr1	52166640	52166996
chr1	52232246	52233742
chr1	52499768	52501022
chr1	52630457	52631305
chr1	52648257	52648459
chr1	52676196	52677051
chr1	52726327	52727516
chr1	52799459	52799674
chr1	52800375	52800590
chr1	52801686	52801956
chr1	52816402	52816840
chr1	52816897	52818055
chr1	52844462	52845378
chr1	52852736	52853267
chr1	53296651	53297449
chr1	53313221	53314028
chr1	53352251	53352982
chr1	53394096	53394446
chr1	53784494	53785518
chr1	53814200	53814709
chr1	53823718	53824060
chr1	53850929	53851294
chr1	53851359	53851707
chr1	53931250	53931945
chr1	53940134	53941000
chr1	53977833	53978858
chr1	53985754	53986043
chr1	53986217	53986869
chr1	54017544	54017744
chr1	54017838	54018054
chr1	54110948	54111182
chr1	54194238	54195268
chr1	54250407	54251107
chr1	54438866	54439175
chr1	54557140	54558087
chr1	54683687	54684799
chr1	54690342	54691020
chr1	54826238	54827157
chr1	54837604	54838736
chr1	54882891	54883094
chr1	54920148	54920421
chr1	54925584	54926755
chr1	54934937	54935303
chr1	55026843	55027849
chr1	55052284	55053370
chr1	55087351	55088653
chr1	55130844	55131925
chr1	55193219	55193793
chr1	55196452	55196894
chr1	55198659	55198981
chr1	55210356	55210556
chr1	55215469	55215788
chr1	55221439	55221713
chr1	55226422	55226713
chr1	55236912	55238040
chr1	55363344	55363950
chr1	55405620	55406418
chr1	55507117	55507351
chr1	55528812	55529155
chr1	55874233	55874433
chr1	56972227	56973816
chr1	57377356	57378264
chr1	57406132	57407057
chr1	57430083	57430308
chr1	57436979	57437288
chr1	57774162	57775603
chr1	57836830	57837253
chr1	57837304	57837509
chr1	57849925	57850305
chr1	57852552	57853281
chr1	57890342	57890638
chr1	57969536	57970449
chr1	57995665	57996361
chr1	58029550	58030912
chr1	58031308	58031508
chr1	58296446	58296657
chr1	58392441	58393827
chr1	58422902	58424260
chr1	58445052	58445800
chr1	58504542	58505288
chr1	58585969	58586899
chr1	58652011	58652369
chr1	58652448	58653289
chr1	58711366	58712144
chr1	58712210	58713430
chr1	58722113	58722680
chr1	58725845	58726057
chr1	58726955	58727626
chr1	58742234	58742909
chr1	58761328	58761889
chr1	58773949	58774255
chr1	58795245	58795931
chr1	58802358	58803335
chr1	58859732	58860286
chr1	58897639	58897867
chr1	58956257	58956578
chr1	58961076	58961877
chr1	58972987	58974187
chr1	59119609	59120556
chr1	59236790	59237530
chr1	59237599	59237848
chr1	59316121	59316393
chr1	59481477	59482598
chr1	59609889	59610210
chr1	59669968	59671167
chr1	59684586	59685290
chr1	59730136	59730451
chr1	59762715	59764264
chr1	59764715	59764993
chr1	59797586	59798374
chr1	59833795	59834059
chr1	59902610	59903273
chr1	59912472	59914062
chr1	59923036	59923646
chr1	60042832	60043199
chr1	60097555	60098811
chr1	60158553	60158766
chr1	60169565	60169888
chr1	60180011	60181223
chr1	60188453	60188653
chr1	60342896	60343778
chr1	60409146	60410286
chr1	60566204	60567370
chr1	60579861	60580121
chr1	60627458	60627662
chr1	60670524	60670794
chr1	60715745	60716276
chr1	60860685	60860891
chr1	60862858	60863419
chr1	60960457	60960886
chr1	60960938	60961373
chr1	61181227	61181514
chr1	61277281	61277735
chr1	61309410	61309959
chr1	61316689	61317204
chr1	61353524	61353881
chr1	61373473	61374698
chr1	61499159	61499359
chr1	61638442	61639576
chr1	61779813	61780265
chr1	62181729	62181957
chr1	62405180	62405382
chr1	62483210	62483410
chr1	62579173	62579534
chr1	62664926	62665523
chr1	62697082	62697282
chr1	62701120	62701358
chr1	62702857	62704018
chr1	62706185	62706667
chr1	62717114	62717459
chr1	62720239	62720519
chr1	62724319	62725185
chr1	62729414	62730048
chr1	62736490	62736884
chr1	62737983	62738262
chr1	62747447	62748203
chr1	62750466	62750746
chr1	62760099	62760519
chr1	62770787	62770990
chr1	62774375	62774703
chr1	62861643	62861901
chr1	63113364	63114849
chr1	63176353	63177431
chr1	63181096	63181405
chr1	63214789	63215261
chr1	63630353	63630929
chr1	63730163	63730871
chr1	63763371	63763664
chr1	63992554	63992917
chr1	63995887	63996159
chr1	64018413	64019652
chr1	64035089	64035817
chr1	64040694	64041496
chr1	64052393	64052677
chr1	64060164	64060569
chr1	64078298	64079185
chr1	64084707	64084981
chr1	64087934	64088987
chr1	64097511	64098955
chr1	64104828	64105063
chr1	64114458	64114973
chr1	64121467	64122530
chr1	64191591	64191791
chr1	64225763	64226519
chr1	64284771	64285239
chr1	64301273	64302064
chr1	64302789	64303305
chr1	64305290	64306043
chr1	64374115	64375162
chr1	64446055	64446320
chr1	64532162	64533586
chr1	64616659	64617940
chr1	64658718	64659358
chr1	64690480	64691630
chr1	64737273	64738166
chr1	64823603	64823835
chr1	64876239	64876630
chr1	64925703	64925957
chr1	64956441	64956914
chr1	65178068	65179582
chr1	65186246	65187033
chr1	66174883	66175723
chr1	66223275	66223720
chr1	66617169	66617626
chr1	66700594	66701457
chr1	66815963	66816303
chr1	66816454	66816703
chr1	66816793	66818090
chr1	66838612	66838852
chr1	66862635	66863568
chr1	67010608	67010863
chr1	67017496	67017824
chr1	67038368	67039082
chr1	69456651	69456961
chr1	69687098	69688053
chr1	71079247	71079494
chr1	71102302	71103377
chr1	71556772	71557585
chr1	71641037	71641388
chr1	71652664	71654005
chr1	71723869	71724162
chr1	71927505	71927705
chr1	71936461	71937441
chr1	72014505	72015122
chr1	72211760	72212515
chr1	72225649	72226526
chr1	72236335	72237151
chr1	72243634	72244605
chr1	72254562	72255553
chr1	72283942	72284515
chr1	72306983	72307190
chr1	72307217	72307751
chr1	72428587	72428835
chr1	72429259	72429464
chr1	72582792	72583691
chr1	72593065	72593918
chr1	72631482	72631692
chr1	72696254	72696562
chr1	72710921	72711818
chr1	72870220	72870515
chr1	72877895	72878120
chr1	73188639	73189144
chr1	73200097	73200588
chr1	73644359	73644696
chr1	73717407	73718215
chr1	73902482	73902688
chr1	73923111	73923631
chr1	73928424	73928752
chr1	73946874	73947208
chr1	73947462	73948136
chr1	73954542	73955205
chr1	73955369	73955918
chr1	73962057	73962257
chr1	73962899	73963495
chr1	73966145	73966938
chr1	73968810	73969473
chr1	73987525	73988557
chr1	73999061	73999415
chr1	73999688	74000714
chr1	74007411	74008978
chr1	74013648	74013899
chr1	74015815	74016139
chr1	74027259	74028072
chr1	74028743	74029191
chr1	74031036	74031362
chr1	74034643	74035098
chr1	74036837	74037342
chr1	74068499	74069280
chr1	74074623	74075139
chr1	74124322	74124847
chr1	74125133	74125595
chr1	74201021	74201375
chr1	74227367	74227715
chr1	74236051	74237279
chr1	74248580	74249240
chr1	74284256	74285238
chr1	74295200	74296178
chr1	74297305	74297640
chr1	74303653	74304580
chr1	74332202	74332904
chr1	74352527	74353077
chr1	74361945	74362238
chr1	74364389	74364625
chr1	74368253	74368661
chr1	74375073	74375380
chr1	74381402	74381984
chr1	74386639	74387367
chr1	74391275	74392414
chr1	74397002	74398081
chr1	74419182	74419802
chr1	74434507	74434998
chr1	74435625	74435890
chr1	74452607	74453052
chr1	74505475	74506507
chr1	74587480	74588617
chr1	74600872	74601802
chr1	74661413	74662211
chr1	74773079	74773466
chr1	74803099	74803401
chr1	74808156	74808466
chr1	74816638	74817335
chr1	74854699	74855130
chr1	74884459	74884837
chr1	74947974	74948416
chr1	74951620	74951916
chr1	75024743	75025218
chr1	75124511	75125399
chr1	75141446	75142035
chr1	75142260	75143311
chr1	75168376	75169173
chr1	75179894	75180656
chr1	75191573	75192451
chr1	75192545	75192785
chr1	75210425	75211132
chr1	75218436	75219042
chr1	75219090	75219562
chr1	75236073	75237109
chr1	75248101	75248517
chr1	75251465	75251912
chr1	75316907	75318131
chr1	75398746	75399008
chr1	75435838	75436135
chr1	75461694	75462023
chr1	75478530	75479732
chr1	75505711	75505944
chr1	75521293	75522118
chr1	75559529	75559838
chr1	76570452	76570890
chr1	76866590	76866807
chr1	77201268	77201566
chr1	77202274	77202844
chr1	77202899	77203378
chr1	77280719	77280955
chr1	77306753	77307317
chr1	77420391	77420610
chr1	77441913	77442335
chr1	77461335	77462540
chr1	77514431	77515645
chr1	77515718	77515977
chr1	77516049	77516580
chr1	78215917	78216117
chr1	78216511	78216756
chr1	78216969	78217603
chr1	78310882	78311263
chr1	78348796	78349708
chr1	78355144	78355592
chr1	78484338	78484787
chr1	78488499	78489468
chr1	78537379	78538058
chr1	78657529	78658526
chr1	78666015	78666254
chr1	78702916	78703243
chr1	78821229	78821436
chr1	78822072	78822298
chr1	78895836	78896047
chr1	78919653	78919857
chr1	79561234	79561523
chr1	79581311	79581785
chr1	79671849	79672049
chr1	79710853	79711800
chr1	79740954	79741466
chr1	79751048	79751747
chr1	79757126	79757634
chr1	79761272	79761979
chr1	79775854	79776569
chr1	79848791	79849030
chr1	79858276	79858870
chr1	79861322	79861895
chr1	79917576	79918111
chr1	80213146	80213418
chr1	80213590	80214172
chr1	80218051	80218722
chr1	80339963	80341318
chr1	80637227	80637594
chr1	80665217	80665513
chr1	82150794	82151203
chr1	82282918	82283750
chr1	82290971	82291829
chr1	82316169	82317138
chr1	82358849	82359493
chr1	82429161	82429449
chr1	82476784	82477062
chr1	82586776	82587050
chr1	82587083	82587373
chr1	82724673	82725476
chr1	82787388	82787870
chr1	82795271	82796543
chr1	82839181	82840286
chr1	82972041	82972380
chr1	82973831	82974802
chr1	82987903	82988131
chr1	82988548	82988869
chr1	83020156	83021210
chr1	83038081	83038625
chr1	83713331	83713644
chr1	84284362	84284937
chr1	84350294	84350536
chr1	84363273	84363477
chr1	84399656	84399886
chr1	84405922	84406122
chr1	84406892	84407481
chr1	84838572	84840262
chr1	84962626	84963122
chr1	84964096	84964304
chr1	84965701	84966275
chr1	84975820	84976286
chr1	84976443	84976775
chr1	84994290	84994810
chr1	85001326	85001702
chr1	85026257	85026603
chr1	85029132	85029564
chr1	85040418	85040672
chr1	85063073	85063546
chr1	85074961	85075261
chr1	85080763	85081278
chr1	85090370	85091000
chr1	85109467	85109702
chr1	85111474	85112270
chr1	85113125	85113475
chr1	85147548	85148202
chr1	85161542	85161870
chr1	85164249	85164573
chr1	85171016	85171216
chr1	85179641	85180159
chr1	85198262	85199405
chr1	85221581	85221781
chr1	85222391	85222637
chr1	85233146	85233387
chr1	85236301	85236501
chr1	85270002	85270462
chr1	85285398	85285757
chr1	85308656	85308927
chr1	85339850	85340392
chr1	85342258	85342572
chr1	85344735	85345242
chr1	85346226	85346630
chr1	85454103	85454440
chr1	85479130	85479516
chr1	85481431	85481788
chr1	85491545	85491844
chr1	85494966	85495205
chr1	85515188	85515669
chr1	85522913	85523340
chr1	85525665	85526051
chr1	85544812	85545416
chr1	85555313	85555562
chr1	85563097	85563366
chr1	85565291	85565928
chr1	85598362	85598987
chr1	85600648	85601107
chr1	85604202	85604542
chr1	85604897	85605360
chr1	85608881	85609093
chr1	85624847	85625613
chr1	85661948	85662148
chr1	85703259	85704159
chr1	85735630	85736253
chr1	85736381	85736748
chr1	85751479	85751809
chr1	85793206	85794752
chr1	85838100	85838399
chr1	85853388	85853684
chr1	85894366	85895963
chr1	85902231	85902473
chr1	85908752	85909328
chr1	85977773	85978058
chr1	86007556	86008177
chr1	86046064	86046451
chr1	86059207	86059771
chr1	86064200	86065157
chr1	86114270	86114481
chr1	86143053	86143652
chr1	86144112	86144391
chr1	86154104	86154990
chr1	86178873	86179245
chr1	86214267	86214648
chr1	86229331	86229819
chr1	86263525	86263816
chr1	86303104	86303335
chr1	86358679	86359885
chr1	86397722	86398003
chr1	86421085	86421346
chr1	86434083	86435047
chr1	86440549	86440856
chr1	86441635	86443066
chr1	86462142	86462489
chr1	86464580	86465167
chr1	86470332	86471280
chr1	86472140	86472590
chr1	86472652	86472891
chr1	86487171	86488077
chr1	86503765	86504825
chr1	86509483	86509806
chr1	86525213	86525545
chr1	86525842	86526890
chr1	86528064	86528397
chr1	86532323	86532779
chr1	86582083	86583002
chr1	86670485	86670687
chr1	86703582	86704250
chr1	86858773	86859277
chr1	87078314	87078781
chr1	87181061	87181290
chr1	87186880	87187261
chr1	87213679	87214615
chr1	87258466	87258911
chr1	87264062	87264487
chr1	87264785	87264985
chr1	87265274	87265488
chr1	87271000	87271339
chr1	87272423	87272790
chr1	87273342	87274068
chr1	87281582	87282390
chr1	87291463	87291692
chr1	87326609	87327627
chr1	87607508	87608166
chr1	87620137	87621000
chr1	87626316	87626865
chr1	87637548	87637768
chr1	87639839	87640885
chr1	87650660	87651470
chr1	87652371	87652622
chr1	87659328	87659608
chr1	87659761	87660068
chr1	87660749	87661107
chr1	87755575	87756510
chr1	87785811	87786011
chr1	87792830	87793056
chr1	87813739	87813940
chr1	87828194	87828578
chr1	87846842	87847166
chr1	87852929	87853959
chr1	87900862	87901590
chr1	88008132	88008675
chr1	88094291	88094727
chr1	88094934	88095208
chr1	88150300	88150551
chr1	88205559	88205858
chr1	88211921	88212229
chr1	88213763	88214192
chr1	88258920	88259430
chr1	88277043	88277903
chr1	88331230	88331598
chr1	88562410	88562610
chr1	88587206	88587890
chr1	88635582	88636034
chr1	88652591	88653016
chr1	88654707	88655104
chr1	88658211	88658802
chr1	88701497	88702649
chr1	88705850	88706087
chr1	88745284	88746439
chr1	88756759	88756959
chr1	88994818	88995451
chr1	89015527	89015736
chr1	89015910	89016158
chr1	89041281	89041606
chr1	89062974	89063537
chr1	89069480	89070808
chr1	89078979	89079179
chr1	89088203	89088427
chr1	89092402	89093094
chr1	89102825	89103060
chr1	89103988	89104834
chr1	89124083	89124448
chr1	89131798	89132105
chr1	89133316	89133704
chr1	89136124	89136609
chr1	89139766	89140647
chr1	89152763	89152987
chr1	89183223	89183916
chr1	89190536	89190949
chr1	89191112	89191807
chr1	89235391	89235746
chr1	89271713	89272011
chr1	89322700	89323340
chr1	89421459	89421659
chr1	89424502	89425002
chr1	89426181	89426543
chr1	89454290	89455178
chr1	89455400	89455653
chr1	89467525	89468113
chr1	89524453	89524738
chr1	89555381	89555753
chr1	89575094	89575386
chr1	89580047	89580812
chr1	89580924	89581264
chr1	89643765	89644553
chr1	89730602	89731227
chr1	89876521	89877130
chr1	90051357	90051658
chr1	90051891	90052100
chr1	90126786	90127505
chr1	90153206	90153720
chr1	90161632	90162187
chr1	90162281	90162683
chr1	90203779	90204201
chr1	90225563	90226010
chr1	90412454	90413225
chr1	90423932	90424675
chr1	90446459	90446854
chr1	90490229	90490826
chr1	90497481	90498048
chr1	90592606	90592863
chr1	90592907	90593170
chr1	90599120	90599756
chr1	90603171	90603668
chr1	90896624	90897091
chr1	90900303	90900913
chr1	90914978	90915197
chr1	90927353	90927710
chr1	90928656	90928861
chr1	90953698	90954309
chr1	90973284	90973587
chr1	90974885	90975438
chr1	90980895	90981096
chr1	90998360	90999125
chr1	91013736	91014288
chr1	91015565	91015904
chr1	91017254	91017611
chr1	91023755	91024576
chr1	91052667	91053858
chr1	91062284	91062881
chr1	91064947	91065501
chr1	91074617	91074964
chr1	91080230	91080862
chr1	91088628	91089231
chr1	91095329	91095557
chr1	91098788	91099190
chr1	91187486	91187696
chr1	91249906	91250919
chr1	91297831	91298685
chr1	91398272	91399159
chr1	91412901	91413767
chr1	91436134	91436975
chr1	91446110	91446568
chr1	91458412	91458803
chr1	91459015	91459881
chr1	91483347	91483557
chr1	91494412	91494836
chr1	91540245	91540995
chr1	91961263	91961530
chr1	91962378	91962587
chr1	92052285	92052573
chr1	92082757	92083102
chr1	92136845	92137715
chr1	92179782	92181195
chr1	92215121	92215741
chr1	92216296	92216621
chr1	92216658	92217051
chr1	92473442	92474421
chr1	92641772	92642219
chr1	92647766	92648134
chr1	92906698	92907630
chr1	92910611	92911223
chr1	92934069	92934982
chr1	92956687	92957065
chr1	92972044	92972344
chr1	92972916	92973204
chr1	92981020	92981394
chr1	93069492	93069742
chr1	93071344	93071822
chr1	93210122	93210659
chr1	93211534	93212084
chr1	93229131	93229894
chr1	93235444	93236546
chr1	93245925	93246450
chr1	93289722	93289942
chr1	93305603	93306098
chr1	93342581	93343878
chr1	93444766	93446061
chr1	93477981	93479412
chr1	93511482	93512601
chr1	93634562	93634801
chr1	93635024	93636161
chr1	93667785	93668395
chr1	93668488	93669226
chr1	93680003	93680683
chr1	93685372	93686089
chr1	93686413	93686770
chr1	93694930	93695288
chr1	93727068	93727316
chr1	93753945	93755417
chr1	93801682	93802160
chr1	93803479	93804499
chr1	93818850	93819071
chr1	93825005	93825742
chr1	93881726	93882073
chr1	93949043	93949394
chr1	94034899	94035991
chr1	94079114	94079408
chr1	94469810	94470236
chr1	95313279	95314451
chr1	95450918	95451327
chr1	95451868	95452068
chr1	95618199	95618409
chr1	95657277	95657534
chr1	95665815	95666498
chr1	95667352	95668136
chr1	95762295	95762623
chr1	97660680	97662331
chr1	97769657	97770672
chr1	97854218	97854544
chr1	97910700	97911401
chr1	97918518	97919043
chr1	97976688	97977498
chr1	98050481	98050962
chr1	98094750	98095989
chr1	98131357	98131741
chr1	100180027	100180466
chr1	100223911	100224150
chr1	100231476	100232126
chr1	100738798	100739044
chr1	101902166	101902395
chr1	102628106	102628410
chr1	104293546	104293768
chr1	104994042	104994242
chr1	105151461	105151766
chr1	105152317	105152691
chr1	105199120	105199820
chr1	105312154	105312660
chr1	105324643	105324988
chr1	105355943	105357095
chr1	105663128	105664239
chr1	105780429	105780856
chr1	105787098	105787313
chr1	105790217	105790441
chr1	105801242	105801534
chr1	105843517	105843717
chr1	105864545	105865421
chr1	105971541	105972264
chr1	105980734	105981617
chr1	105982955	105983254
chr1	105990053	105991189
chr1	105991332	105991605
chr1	105993857	105994142
chr1	106043070	106043390
chr1	106043513	106043746
chr1	106074202	106074547
chr1	106076974	106077551
chr1	106162674	106162874
chr1	106171224	106172879
chr1	106199759	106200128
chr1	106220449	106221191
chr1	106231353	106231583
chr1	106316629	106317401
chr1	106395516	106395786
chr1	106407931	106408551
chr1	106511630	106511918
chr1	106548717	106549684
chr1	106561173	106561727
chr1	106570519	106570875
chr1	106570917	106571157
chr1	106581920	106582158
chr1	106627142	106627623
chr1	106687775	106688080
chr1	106713738	106714856
chr1	106752188	106752390
chr1	106759001	106760381
chr1	106796133	106796929
chr1	106815380	106815667
chr1	107589895	107590163
chr1	110171650	110171862
chr1	111864048	111865202
chr1	114558329	114558529
chr1	118310851	118311685
chr1	118321576	118322273
chr1	118388599	118389873
chr1	118453676	118453939
chr1	118458845	118459888
chr1	118627771	118628040
chr1	119087591	119087854
chr1	119163200	119163623
chr1	119209515	119210319
chr1	119219689	119220353
chr1	119233924	119235013
chr1	119295169	119295471
chr1	119420722	119421402
chr1	119421591	119421965
chr1	119422100	119422506
chr1	119423654	119423865
chr1	119445394	119445858
chr1	119492037	119492762
chr1	119495029	119495319
chr1	119504170	119505187
chr1	119508484	119508970
chr1	119510948	119511176
chr1	119525757	119526610
chr1	119534456	119534709
chr1	119648296	119649168
chr1	119836949	119837931
chr1	119912939	119913480
chr1	120033110	120033436
chr1	120055490	120055814
chr1	120057188	120057446
chr1	120072911	120073343
chr1	120073581	120074337
chr1	120080749	120081047
chr1	120083305	120083538
chr1	120099488	120099849
chr1	120120341	120121602
chr1	120197245	120197480
chr1	120202603	120202875
chr1	120264818	120265643
chr1	120357407	120357701
chr1	120532558	120532759
chr1	121202860	121204265
chr1	121204780	121205033
chr1	121327592	121328494
chr1	121430683	121431799
chr1	121462058	121462263
chr1	121462675	121462984
chr1	121508797	121509048
chr1	121509147	121509348
chr1	121567568	121568217
chr1	122357072	122357337
chr1	122772241	122772516
chr1	125389729	125390571
chr1	125434518	125436139
chr1	125473339	125473648
chr1	125519348	125519670
chr1	125525992	125526436
chr1	125560169	125561677
chr1	125568039	125568861
chr1	125662950	125663641
chr1	125760233	125760460
chr1	126461485	126462371
chr1	126490003	126490203
chr1	126593159	126593403
chr1	126683657	126684538
chr1	126737738	126738402
chr1	126752214	126752691
chr1	126925299	126926038
chr1	126940206	126940468
chr1	127204770	127205653
chr1	127206013	127206528
chr1	127230494	127230895
chr1	127233225	127233619
chr1	127239743	127240439
chr1	127242650	127243142
chr1	127257146	127257403
chr1	127270286	127270783
chr1	127424991	127425329
chr1	127494070	127494376
chr1	127619082	127619319
chr1	127637988	127638188
chr1	127677327	127677536
chr1	127677675	127678247
chr1	127678401	127678614
chr1	127773693	127774890
chr1	127796415	127796968
chr1	127868557	127869343
chr1	128065107	128065542
chr1	128102387	128103839
chr1	128243802	128244985
chr1	128359228	128359986
chr1	128416636	128417614
chr1	128440423	128441144
chr1	128456904	128457727
chr1	128472416	128473047
chr1	128590798	128591453
chr1	128592111	128592781
chr1	128592963	128593415
chr1	128701329	128701712
chr1	128704872	128705574
chr1	128707773	128708012
chr1	128712529	128713293
chr1	128721931	128722556
chr1	128724536	128724739
chr1	128832621	128832925
chr1	130373510	130374009
chr1	130462258	130463147
chr1	130550256	130551725
chr1	130715490	130716225
chr1	130716884	130717885
chr1	130740866	130741601
chr1	130995253	130995858
chr1	131003211	131003841
chr1	131053266	131053494
chr1	131060343	131060676
chr1	131084312	131084634
chr1	131090369	131090578
chr1	131096717	131098081
chr1	131103752	131104106
chr1	131110579	131111224
chr1	131126116	131126711
chr1	131137892	131138939
chr1	131152964	131153462
chr1	131161117	131161319
chr1	131173027	131173326
chr1	131200053	131200442
chr1	131226739	131226988
chr1	131238884	131239254
chr1	131244862	131245566
chr1	131345356	131345932
chr1	131360881	131361272
chr1	131377943	131378393
chr1	131378857	131379124
chr1	131384390	131384826
chr1	131431935	131432181
chr1	131450834	131451034
chr1	131478777	131479189
chr1	131526846	131528038
chr1	131535953	131536160
chr1	131555188	131555464
chr1	131657978	131658371
chr1	131672414	131672766
chr1	131679413	131680070
chr1	131690520	131690871
chr1	131691132	131691799
chr1	131760148	131760398
chr1	131827323	131828609
chr1	131867028	131867860
chr1	131910162	131911467
chr1	131963219	131963419
chr1	132007253	132008467
chr1	132040099	132040790
chr1	132095622	132095878
chr1	132133575	132133895
chr1	132139390	132139910
chr1	132141930	132142130
chr1	132143102	132143502
chr1	132155805	132156138
chr1	132157483	132157724
chr1	132292388	132292849
chr1	132298526	132298735
chr1	132298808	132299346
chr1	132315816	132316387
chr1	132318513	132318850
chr1	132322696	132323312
chr1	132335160	132335957
chr1	132341644	132342150
chr1	132346278	132346576
chr1	132355891	132356148
chr1	132367625	132368265
chr1	132370730	132371193
chr1	132377073	132377309
chr1	132388749	132389317
chr1	132390255	132390543
chr1	132391362	132391969
chr1	132417191	132418259
chr1	132436570	132437515
chr1	132476918	132477668
chr1	132791071	132791377
chr1	133025010	133026037
chr1	133033398	133034519
chr1	133039532	133039801
chr1	133045725	133046901
chr1	133057422	133057999
chr1	133068159	133068677
chr1	133073199	133074014
chr1	133083530	133084530
chr1	133130726	133131897
chr1	133181079	133181454
chr1	133201045	133201245
chr1	133201336	133201910
chr1	133229063	133229439
chr1	133236888	133237471
chr1	133251696	133252027
chr1	133347773	133348103
chr1	133363285	133364055
chr1	133379481	133379736
chr1	133385789	133386531
chr1	133397545	133398177
chr1	133400179	133400869
chr1	133406733	133407891
chr1	133411539	133411759
chr1	133418174	133418599
chr1	133422624	133423080
chr1	133423418	133424502
chr1	133434655	133434987
chr1	133448110	133448873
chr1	133492585	133493995
chr1	133594455	133596152
chr1	133609741	133610586
chr1	133660665	133661662
chr1	133741611	133742249
chr1	133771897	133772286
chr1	133793695	133793983
chr1	133800609	133801481
chr1	133856197	133856397
chr1	133863520	133864075
chr1	133879164	133879431
chr1	133891547	133891917
chr1	133892444	133893566
chr1	133915985	133916583
chr1	133917619	133918214
chr1	133921584	133921998
chr1	133961438	133962359
chr1	134060766	134061496
chr1	134063333	134063751
chr1	134065206	134065692
chr1	134067144	134067571
chr1	134071549	134071896
chr1	134078836	134079610
chr1	134079857	134080154
chr1	134086806	134087293
chr1	134092706	134093750
chr1	134093859	134094307
chr1	134098815	134099817
chr1	134106810	134107091
chr1	134196404	134196714
chr1	134222217	134222993
chr1	134244231	134244518
chr1	134292149	134292474
chr1	134302727	134303039
chr1	134304693	134304924
chr1	134361426	134362225
chr1	134405491	134406470
chr1	134414948	134415972
chr1	134455061	134455874
chr1	134494348	134495254
chr1	134518693	134518928
chr1	134556314	134557290
chr1	134560019	134560596
chr1	134646285	134646527
chr1	134679474	134679865
chr1	134771235	134771779
chr1	134803693	134804113
chr1	134955498	134956255
chr1	134962212	134962864
chr1	134987591	134987801
chr1	135131112	135131442
chr1	135132532	135132759
chr1	135146544	135147759
chr1	135154443	135154885
chr1	135159256	135159489
chr1	135230294	135230494
chr1	135259076	135259333
chr1	135280745	135280956
chr1	135282624	135282868
chr1	135283148	135283782
chr1	135283887	135284281
chr1	135286359	135286581
chr1	135313374	135314054
chr1	135368212	135368780
chr1	135368928	135369310
chr1	135374780	135375600
chr1	135410918	135411778
chr1	135429964	135430941
chr1	135466943	135467278
chr1	135517075	135517275
chr1	135534748	135535097
chr1	135535292	135535529
chr1	135544808	135545026
chr1	135548622	135549274
chr1	135619882	135620209
chr1	135631228	135632090
chr1	135659265	135660003
chr1	135660146	135660512
chr1	135663902	135664358
chr1	135669870	135670187
chr1	135670376	135670741
chr1	135673412	135673871
chr1	135686790	135687233
chr1	135687773	135688970
chr1	135690670	135691036
chr1	135698961	135699878
chr1	135711073	135711603
chr1	135719568	135719870
chr1	135720012	135720264
chr1	135725924	135726290
chr1	135728899	135729691
chr1	135739364	135739817
chr1	135752810	135753300
chr1	135765721	135766288
chr1	135766376	135766766
chr1	135770898	135771509
chr1	135781300	135781536
chr1	135782744	135783399
chr1	135812698	135813008
chr1	135852398	135852665
chr1	136007601	136008269
chr1	136017812	136018354
chr1	136030240	136030478
chr1	136131001	136131622
chr1	136139989	136140644
chr1	136141439	136141799
chr1	136170139	136170467
chr1	136178596	136179143
chr1	136325953	136326239
chr1	136345259	136346474
chr1	136381100	136381774
chr1	136414824	136415776
chr1	136466059	136466664
chr1	136624508	136625668
chr1	136683700	136684100
chr1	136685137	136685688
chr1	136685777	136686025
chr1	136694936	136695429
chr1	136696200	136696704
chr1	136733124	136733491
chr1	136781583	136782686
chr1	136784174	136784542
chr1	136796353	136797040
chr1	136824000	136824412
chr1	136831002	136831384
chr1	136839219	136839558
chr1	136858580	136859045
chr1	136859538	136859782
chr1	136915355	136916027
chr1	136918706	136919214
chr1	136943918	136944142
chr1	136948524	136949348
chr1	136949385	136949724
chr1	137221209	137221447
chr1	137560675	137561271
chr1	137591338	137591661
chr1	137620707	137620950
chr1	137644788	137645248
chr1	137650056	137650437
chr1	137656793	137657523
chr1	137898278	137898835
chr1	137900153	137900639
chr1	138039126	138039609
chr1	138136471	138136751
chr1	138159014	138159216
chr1	138162698	138163012
chr1	138192050	138192397
chr1	138261572	138261887
chr1	138322717	138322934
chr1	138323119	138323458
chr1	138326215	138326749
chr1	138328318	138328530
chr1	138343278	138343883
chr1	138348443	138348829
chr1	138506942	138507284
chr1	138517419	138517695
chr1	138550305	138550544
chr1	138571040	138571706
chr1	138617976	138618290
chr1	138619083	138619958
chr1	138620096	138620352
chr1	138841717	138841917
chr1	138848661	138848922
chr1	138856187	138857027
chr1	138928587	138929353
chr1	138963122	138964379
chr1	138982116	138982718
chr1	138984138	138984454
chr1	138992502	138992972
chr1	139421647	139422750
chr1	139454369	139455257
chr1	143702161	143703287
chr1	143739227	143740421
chr1	143770396	143771027
chr1	143776600	143777961
chr1	143813971	143814289
chr1	143916613	143916885
chr1	143918989	143919605
chr1	144003841	144004678
chr1	144004757	144005031
chr1	144006634	144006889
chr1	144200576	144200836
chr1	144202963	144203277
chr1	144243343	144243549
chr1	144243624	144243862
chr1	144249025	144249346
chr1	149840883	149841204
chr1	149856819	149857089
chr1	150099611	150100168
chr1	150143705	150143905
chr1	150164718	150165263
chr1	150392599	150393771
chr1	150759523	150759941
chr1	150873196	150873636
chr1	150975839	150976798
chr1	150992925	150993960
chr1	151024719	151025823
chr1	151036444	151037063
chr1	151038679	151038934
chr1	151040700	151041502
chr1	151045855	151046262
chr1	151062142	151063016
chr1	151079030	151079239
chr1	151236517	151236980
chr1	151250702	151251188
chr1	151285167	151285513
chr1	151287262	151287966
chr1	151338348	151338548
chr1	151343966	151345479
chr1	151428005	151429146
chr1	151500089	151501373
chr1	151571215	151571801
chr1	151620675	151621029
chr1	151686620	151687110
chr1	151689134	151689396
chr1	151689581	151689818
chr1	151710949	151711155
chr1	151754847	151755791
chr1	151802810	151803155
chr1	151947836	151948055
chr1	151957691	151957971
chr1	151980142	151980354
chr1	151980643	151980845
chr1	152019279	152019479
chr1	152084714	152084972
chr1	152089612	152090749
chr1	152386186	152386847
chr1	152399749	152400558
chr1	152422959	152423329
chr1	152424713	152425147
chr1	152461590	152462262
chr1	152462332	152462780
chr1	152468319	152468654
chr1	152497319	152498353
chr1	152499619	152500202
chr1	152511281	152511602
chr1	152524948	152525305
chr1	152528833	152529131
chr1	152536457	152536934
chr1	152556124	152557162
chr1	152566637	152567047
chr1	152572825	152573414
chr1	152579069	152579315
chr1	152581177	152581602
chr1	152585457	152585990
chr1	152592676	152593110
chr1	152594744	152595094
chr1	152599326	152600013
chr1	152612654	152613095
chr1	152622759	152623189
chr1	152624596	152625483
chr1	152677577	152678195
chr1	152766091	152767199
chr1	152779120	152779332
chr1	152798080	152798710
chr1	152800017	152800224
chr1	152807618	152808030
chr1	152809883	152810203
chr1	152817936	152818215
chr1	152902282	152903523
chr1	152903641	152903841
chr1	152904565	152904863
chr1	153014523	153015171
chr1	153040116	153040494
chr1	153048102	153048504
chr1	153191408	153191608
chr1	153224273	153224902
chr1	153299477	153299725
chr1	153308572	153309319
chr1	153332072	153334052
chr1	153354070	153354387
chr1	153369033	153369252
chr1	153371070	153371416
chr1	153385039	153385423
chr1	153386721	153387054
chr1	153401855	153402087
chr1	153414237	153414718
chr1	153424915	153425283
chr1	153486791	153487967
chr1	153501650	153501956
chr1	153502137	153502337
chr1	153532264	153532511
chr1	153535654	153535963
chr1	153543054	153543273
chr1	153549623	153549877
chr1	153559310	153559579
chr1	153559980	153560241
chr1	153572198	153572811
chr1	153585740	153586103
chr1	153587928	153588206
chr1	153598803	153599136
chr1	153635156	153635934
chr1	153641436	153642520
chr1	153679175	153679953
chr1	153702813	153703209
chr1	153729900	153730175
chr1	153730433	153731241
chr1	153740126	153740481
chr1	153742832	153743129
chr1	153749140	153749907
chr1	153751765	153752097
chr1	153803627	153803842
chr1	153855869	153856275
chr1	153886140	153886510
chr1	153899525	153900667
chr1	154029389	154030050
chr1	154032518	154033076
chr1	154097722	154097980
chr1	154102760	154103865
chr1	154118685	154118904
chr1	154175461	154175661
chr1	154178449	154178844
chr1	154181028	154181236
chr1	154258637	154258979
chr1	154603595	154604089
chr1	154786300	154786536
chr1	154791361	154791621
chr1	155006591	155006844
chr1	155028716	155029396
chr1	155040322	155040655
chr1	155049062	155049489
chr1	155050169	155050676
chr1	155051189	155051389
chr1	155059398	155059955
chr1	155063987	155064769
chr1	155065346	155065616
chr1	155074869	155075236
chr1	155082972	155084050
chr1	155091435	155091740
chr1	155093462	155093813
chr1	155098616	155099069
chr1	155099100	155099921
chr1	155108516	155108837
chr1	155122065	155122284
chr1	155145534	155146188
chr1	155146315	155147015
chr1	155158385	155159488
chr1	155212570	155213301
chr1	155224061	155224498
chr1	155243886	155244716
chr1	155293592	155293834
chr1	155416702	155417697
chr1	155491153	155491669
chr1	155557989	155558835
chr1	155805573	155806069
chr1	155812298	155813449
chr1	155972729	155973882
chr1	156028306	156028730
chr1	156035476	156036813
chr1	156040701	156041019
chr1	156420564	156421295
chr1	156473924	156474584
chr1	156558385	156559549
chr1	156614197	156614493
chr1	156615323	156616059
chr1	156655138	156655537
chr1	156659903	156660121
chr1	156673338	156674979
chr1	156680747	156681165
chr1	156718320	156719361
chr1	156921665	156921898
chr1	156938718	156940145
chr1	156986025	156986771
chr1	156987630	156988023
chr1	156997903	156998175
chr1	157014642	157015377
chr1	157020870	157021391
chr1	157038980	157039673
chr1	157046826	157047176
chr1	157076317	157076583
chr1	157076963	157077416
chr1	157092659	157092866
chr1	157101075	157101452
chr1	157141185	157141479
chr1	157232428	157232694
chr1	157380846	157381053
chr1	157411723	157412906
chr1	157417640	157418447
chr1	157443142	157443865
chr1	157448503	157448849
chr1	157449618	157449881
chr1	157449957	157450535
chr1	157458221	157458886
chr1	158356069	158356482
chr1	159231723	159232809
chr1	159595798	159596050
chr1	159670724	159671569
chr1	159928937	159929240
chr1	160036822	160037714
chr1	160044076	160044988
chr1	160053939	160054374
chr1	160169577	160169791
chr1	160194807	160195565
chr1	160212138	160213478
chr1	160693139	160693421
chr1	160791986	160793244
chr1	160905975	160907173
chr1	161034239	161035321
chr1	161070309	161071243
chr1	161130974	161131690
chr1	161170738	161171061
chr1	161195532	161196399
chr1	161250509	161251657
chr1	161494298	161494782
chr1	161507462	161508122
chr1	161607465	161607882
chr1	161734718	161735277
chr1	161766628	161766953
chr1	161876224	161877446
chr1	161968655	161969542
chr1	161976444	161976665
chr1	161999860	162000198
chr1	162005130	162005704
chr1	162207240	162207564
chr1	162388412	162389236
chr1	162433814	162434157
chr1	162453624	162453884
chr1	162469756	162470100
chr1	162477246	162478282
chr1	162509361	162509685
chr1	162548058	162548932
chr1	162570183	162571359
chr1	162571404	162571668
chr1	162589472	162589792
chr1	162635703	162635926
chr1	162643760	162644234
chr1	162665206	162665442
chr1	162739876	162740807
chr1	162866075	162866756
chr1	162871540	162872019
chr1	162872058	162872360
chr1	162895970	162896306
chr1	162898072	162898856
chr1	162931398	162932028
chr1	162952990	162953479
chr1	163150487	163150788
chr1	163312031	163312684
chr1	163379924	163380552
chr1	163383624	163383949
chr1	163403347	163404116
chr1	163443795	163444443
chr1	163779292	163780068
chr1	163929536	163930660
chr1	163994467	163995382
chr1	163995428	163995628
chr1	164041162	164041628
chr1	164043388	164044029
chr1	164096858	164097236
chr1	164115013	164115274
chr1	164135270	164135787
chr1	164138684	164139117
chr1	164144684	164144965
chr1	164248500	164249463
chr1	164275421	164275933
chr1	164307043	164307907
chr1	164358136	164358612
chr1	164405365	164405833
chr1	164457935	164458223
chr1	164458273	164458668
chr1	164552584	164553075
chr1	164628821	164629136
chr1	164888556	164888975
chr1	164898823	164899427
chr1	165120398	165120675
chr1	165192204	165192466
chr1	165193786	165194759
chr1	165236400	165237448
chr1	165281682	165282227
chr1	165282423	165282715
chr1	165320607	165320866
chr1	165460234	165461458
chr1	165583587	165583883
chr1	165588793	165589950
chr1	165598988	165599452
chr1	165609511	165609989
chr1	165610612	165610934
chr1	165615600	165615859
chr1	165617092	165617605
chr1	165618107	165618714
chr1	165626477	165626730
chr1	165633983	165634907
chr1	165641522	165641756
chr1	165641858	165643313
chr1	165652473	165652942
chr1	165653550	165653858
chr1	165663004	165663206
chr1	165663248	165663566
chr1	165669073	165669284
chr1	165675118	165675545
chr1	165684277	165685227
chr1	165691453	165691975
chr1	165700428	165700636
chr1	165700907	165701568
chr1	165705478	165705678
chr1	165707653	165708361
chr1	165717621	165718268
chr1	165736201	165736421
chr1	165763511	165764358
chr1	165771597	165771922
chr1	165780298	165780810
chr1	165819258	165819476
chr1	165844482	165845728
chr1	165848928	165849314
chr1	165855807	165856339
chr1	165860377	165860725
chr1	166001539	166003638
chr1	166047645	166048200
chr1	166048240	166048440
chr1	166137544	166137919
chr1	166138101	166138658
chr1	166153436	166153655
chr1	166154233	166154508
chr1	166160694	166160898
chr1	166182939	166183281
chr1	166185258	166185882
chr1	166253923	166254362
chr1	166339256	166339461
chr1	166360234	166360486
chr1	166378778	166380223
chr1	166409138	166410180
chr1	166429709	166430324
chr1	166787981	166788290
chr1	166807386	166807824
chr1	167000476	167001152
chr1	167001195	167001596
chr1	167002369	167002803
chr1	167070375	167070673
chr1	167220575	167220831
chr1	167269910	167270344
chr1	167270430	167270665
chr1	167284144	167285329
chr1	167308276	167309016
chr1	167331173	167331385
chr1	167337260	167338067
chr1	167339389	167339656
chr1	167340168	167340601
chr1	167349703	167350578
chr1	167369898	167370255
chr1	167393692	167394552
chr1	167645041	167645269
chr1	167649080	167649581
chr1	168192001	168192509
chr1	168192628	168192872
chr1	168214194	168214589
chr1	168214630	168215058
chr1	168232489	168232768
chr1	168283426	168283715
chr1	168283826	168284071
chr1	168288010	168288476
chr1	168291228	168291615
chr1	168339751	168340083
chr1	168357248	168357456
chr1	168362437	168362888
chr1	168374928	168375265
chr1	168390699	168390954
chr1	168431995	168432817
chr1	169099312	169099522
chr1	169152854	169153290
chr1	169499125	169499343
chr1	169517477	169518385
chr1	169531273	169532005
chr1	169968875	169969729
chr1	170136444	170136746
chr1	170174495	170175508
chr1	170188568	170188958
chr1	170214763	170215571
chr1	170255465	170255918
chr1	170277090	170277415
chr1	170346367	170346659
chr1	170387280	170387851
chr1	170443989	170444661
chr1	170478143	170478508
chr1	170479279	170479749
chr1	170480836	170481231
chr1	170554929	170555239
chr1	170560975	170561231
chr1	170589338	170590100
chr1	170613296	170613496
chr1	170644206	170644722
chr1	170709573	170709894
chr1	170845969	170846228
chr1	170853657	170853952
chr1	170867270	170868016
chr1	170868522	170868939
chr1	170884908	170885659
chr1	170896989	170897295
chr1	170898420	170898717
chr1	170996879	170997079
chr1	170997837	170998037
chr1	170998148	170998807
chr1	171037928	171038753
chr1	171044251	171045156
chr1	171063888	171065186
chr1	171065316	171065520
chr1	171070322	171070711
chr1	171071696	171072116
chr1	171072196	171072820
chr1	171077910	171078313
chr1	171079305	171079709
chr1	171079910	171080298
chr1	171080564	171080764
chr1	171101794	171103184
chr1	171111022	171111770
chr1	171113768	171114415
chr1	171129399	171129659
chr1	171150252	171151035
chr1	171171024	171171926
chr1	171176680	171177088
chr1	171183717	171184125
chr1	171184309	171184943
chr1	171195483	171195721
chr1	171195796	171196491
chr1	171222302	171223039
chr1	171231985	171232263
chr1	171234219	171234502
chr1	171234620	171234853
chr1	171246971	171247886
chr1	171248551	171249147
chr1	171262523	171263592
chr1	171263813	171264027
chr1	171269953	171270806
chr1	171272076	171272419
chr1	171280858	171281915
chr1	171287484	171288150
chr1	171294321	171295219
chr1	171328708	171330003
chr1	171345322	171346007
chr1	171346122	171346331
chr1	171380041	171380256
chr1	171388800	171389219
chr1	171390187	171390408
chr1	171410879	171411885
chr1	171412010	171412387
chr1	171437281	171437979
chr1	171440322	171440669
[truncated: 38,000 more rows]

## Sheet: G) WT Cbl diff peaks union
chr3	73673128	73673914
chr3	138715263	138716271
chr4	11609680	11610526
chr3	107923336	107923920
chr13	30893973	30894714
chr9	90047929	90048781
chr10	60101621	60102730
chr1	90126692	90127533
chr17	84602936	84604003
chr7	30969057	30969679
chr19	32254149	32255266
chr4	119043891	119044870
chr1	78348837	78349688
chr4	73044328	73045125
chr13	99254005	99255499
chr13	3768416	3769240
chr16	32512908	32513932
chr13	41828358	41829648
chr1	40634708	40635646
chr7	67886996	67887979
chr1	40614441	40615451
chr13	26700602	26701871
chr14	11702698	11703628
chr7	65516775	65517742
chr4	89431243	89432030
chr5	17496390	17497263
chr10	100164416	100165200
chr5	36519508	36520329
chr2	132696662	132697584
chr4	73047675	73048413
chr13	103129141	103129918
chr13	31369656	31370512
chr10	79701352	79702040
chr13	93686992	93687884
chr1	83020089	83021159
chr2	122617062	122617919
chr6	141523525	141524788
chrX	114336027	114336807
chr5	143586325	143587061
chr7	46013056	46013972
chr7	118571994	118572624
chr3	98266989	98267696
chr3	61188360	61189337
chr1	46925543	46926491
chr13	100548157	100548820
chr2	65293993	65294687
chr5	73752108	73753011
chr6	8467272	8468279
chr4	107806094	107806709
chr13	47242718	47243714
chr9	72084126	72084815
chr16	32538047	32538725
chr14	101815889	101816805
chr12	76950003	76950756
chr6	107851839	107852581
chr1	191903559	191904281
chr3	104573224	104574157
chr16	6889079	6889786
chr6	143315660	143316433
chr5	150389933	150390759
chr18	54071992	54072839
chr4	119008429	119008965
chr9	50721045	50721596
chr12	32756350	32757278
chr1	46921601	46922154
chr13	111946758	111947272
chr13	100516166	100517046
chr6	36800412	36800985
chr10	79697925	79698388
chr2	139777807	139778594
chr1	90000989	90002290
chr5	135527600	135528501
chr11	32138092	32139008
chr6	101217730	101218227
chr4	122983461	122984163
chr17	31912099	31913009
chr18	74354914	74355558
chr5	119448489	119449796
chr13	31974432	31975421
chr5	148392684	148393392
chr9	51078899	51079394
chr5	81275253	81275994
chrX	58038106	58039086
chr14	60984773	60985457
chr6	85849155	85849895
chr17	28237407	28238155
chr2	102044173	102044911
chr3	138722079	138722779
chr10	104705159	104706116
chr7	79299402	79300152
chr18	34743102	34743867
chr14	61012333	61012972
chrX	58030172	58030943
chr4	154180906	154181591
chr6	141827339	141828274
chr3	9101198	9101769
chr3	123053150	123053931
chrX	130557193	130557665
chr4	119039628	119040510
chr17	61534605	61535363
chr12	108698718	108699441
chr11	120695143	120696141
chrX	101077946	101078635
chr19	26867024	26867927
chr7	40773443	40774379
chr4	119021629	119022406
chrX	58092684	58094060
chr11	53462443	53463110
chr8	121921925	121922919
chr8	87831441	87832280
chr19	20566153	20566872
chr13	97579900	97580889
chr7	67884238	67884936
chr7	140356199	140357125
chr5	76859294	76860082
chr2	137204289	137204968
chr4	130102013	130102786
chr7	109467753	109468758
chr14	122874441	122875385
chr11	76412994	76413846
chr12	87341312	87341848
chr16	95222033	95222751
chr3	131486166	131486541
chr6	117437651	117438466
chr17	61525537	61526095
chr4	43747983	43748588
chr11	36333892	36334669
chr5	150384682	150385544
chr8	124390295	124390865
chr6	66412971	66413368
chr4	23349809	23350561
chr4	48589772	48590307
chr2	10255663	10256438
chr2	57243883	57244459
chr18	12006555	12007135
chr1	7076432	7077073
chr6	117625577	117626244
chr6	29513228	29513938
chr6	117433992	117434639
chr9	53786514	53787413
chr9	98432971	98433564
chr17	43827258	43827748
chr4	31654881	31655640
chr1	189115901	189116454
chr1	150006884	150007645
chr1	71723701	71724318
chr6	119418535	119419528
chr16	52336023	52336673
chr17	34773859	34774504
chr14	97588063	97588749
chr7	67847476	67848170
chr3	79039571	79040315
chr8	13986547	13987493
chr6	141826106	141826518
chr6	40464300	40465028
chr3	104582391	104583778
chr2	101769264	101769964
chr2	80300525	80301261
chr7	18883943	18884932
chr11	102865036	102865795
chr2	135868595	135869302
chr2	125598255	125598905
chr13	30824672	30825370
chr9	123850030	123850702
chr16	23272440	23273186
chr6	91721114	91721926
chr7	6258757	6259433
chr5	44081112	44081636
chrX	58094409	58094918
chr5	138474326	138475079
chr4	88135875	88136781
chr16	23332020	23333208
chr1	89999737	90000258
chr9	86377062	86377786
chr3	30244312	30245064
chr10	8551493	8552344
chr15	61552893	61553574
chr10	78452439	78453146
chr7	25530635	25531287
chr2	90532036	90532664
chr4	107733577	107734327
chr16	38032718	38033307
chr5	34998575	34999194
chr17	3249232	3250404
chr10	122656544	122657200
chr13	93545822	93546612
chr2	71770385	71770942
chr18	12834078	12834848
chr3	107862261	107862978
chr12	34472054	34472912
chr3	123905939	123906867
chr13	93912231	93912879
chr15	8761677	8762188
chr4	141436017	141436418
chr6	36797209	36797685
chr6	66414057	66415100
chr3	145798661	145799265
chr10	12916276	12917029
chr10	79699782	79700196
chr4	122955159	122956155
chr6	141888752	141889537
chr1	40651084	40651742
chr17	84890702	84891274
chr14	58607881	58608560
chr13	44208983	44209698
chr4	151377621	151378319
chr14	122901846	122902606
chr2	6164152	6165221
chr8	27166286	27166953
chr4	119009751	119010340
chr7	135302668	135303404
chr3	69536063	69536762
chr1	39362231	39362940
chr5	119587218	119587767
chr10	106417188	106417708
chr5	139033634	139034289
chr18	12285656	12286547
chr7	65577027	65577540
chr14	122851563	122852419
chr18	55695090	55695788
chr6	142030813	142031512
chr2	101766613	101767218
chr8	87156622	87157303
chr17	3054613	3055250
chr7	119898439	119898835
chr9	107651434	107652195
chr4	107974809	107975578
chr2	13767501	13768483
chr5	17116080	17116463
chr14	101532131	101533067
chr13	96500794	96501350
chr9	120769699	120770531
chr13	34712720	34713282
chr8	68420269	68420983
chr4	32183634	32184178
chr3	115737604	115738304
chr7	140756233	140756841
chr7	79316017	79316833
chr7	79300379	79301201
chr7	37361673	37362378
chr10	84416552	84417304
chr3	107616377	107616936
chr2	132692375	132692857
chr19	53890665	53891396
chr18	62755761	62756701
chr6	125529348	125530113
chr6	128596968	128598026
chr2	132595268	132596353
chr5	20315659	20316500
chr3	131339252	131339782
chr5	67799787	67800117
chr1	154603395	154604313
chr2	167378948	167379636
chr8	121913377	121914674
chr15	55413345	55413981
chr2	90547277	90547979
chr8	91576517	91577199
chr11	101360304	101361193
chr11	97000633	97001302
chr11	22880245	22880978
chr10	63179236	63179966
chr2	56119471	56120705
chr4	75579984	75580899
chr3	48589719	48590288
chr5	72828182	72828694
chr9	123833047	123833804
chr9	59938510	59938842
chr9	106258874	106259423
chr3	131085723	131086418
chr2	169288888	169289476
chr8	68983426	68984149
chr2	65193138	65193800
chr11	84956154	84956817
chr12	4523216	4523865
chrX	24008155	24008608
chr11	11889269	11890645
chr8	94682530	94683169
chr18	4769174	4769683
chr1	79918683	79919253
chr11	98497326	98497979
chr17	25163946	25164631
chr11	120706953	120707715
chr2	77168026	77168435
chr14	97618835	97619363
chr5	17453853	17454530
chr4	86721696	86722490
chr19	55350553	55351329
chr13	100565449	100566228
chr18	6275497	6276041
chr9	14058450	14059761
chr17	84581781	84582470
chr16	42570250	42570930
chr4	154348005	154348895
chr5	139442305	139443158
chr11	109070345	109071012
chr4	89446902	89447471
chr13	31206041	31206763
chr4	62366189	62366609
chr10	75241121	75241834
chr9	106250109	106250726
chr17	84045570	84046239
chr7	65455625	65456385
chr12	94674925	94675771
chr7	58721250	58722352
chr1	168170481	168171252
chr6	117713294	117713950
chr1	166185037	166185868
chr13	39950184	39950749
chr7	90218024	90218544
chr1	79917508	79918215
chr14	40486225	40487089
chr1	88994720	88995497
chr13	99182134	99183005
chr2	72416452	72417044
chr15	25555876	25556409
chr10	110822262	110822995
chr5	8590281	8590889
chr5	150378856	150379728
chr8	125177723	125178262
chr1	60028719	60029322
chr2	37847928	37848682
chr4	119094881	119095798
chr6	91714953	91715439
chr4	89445072	89445690
chr2	17723193	17723967
chr3	130832997	130833914
chr2	173304903	173305491
chr9	32607163	32607687
chr7	133317128	133317609
chr7	67910475	67911776
chr4	128428731	128429629
chr4	123619131	123619615
chr1	89062959	89063540
chr13	34734624	34735312
chr4	122981881	122982234
chr17	84048533	84049018
chr16	15587483	15588203
chr10	53100723	53101459
chr19	28886950	28887737
chr13	100577564	100578261
chr8	46394629	46395297
chrX	157817411	157817965
chr14	12107371	12107857
chr6	36808339	36808774
chr6	99492783	99493296
chr1	39237562	39238154
chr9	110685601	110686022
chr3	116614335	116615313
chr15	39018545	39019315
chr5	95976425	95977114
chr15	5808098	5808773
chr3	138789031	138789601
chr17	27337071	27337788
chr18	49628822	49629414
chr3	30246036	30246496
chr7	58684165	58684881
chr10	96988230	96988733
chr14	25063106	25063763
chr8	115448257	115448966
chr3	107290356	107291395
chr12	77197030	77197731
chr17	29450895	29451722
chr2	132691713	132692093
chr3	8987154	8987745
chr18	37859977	37860612
chr6	66360809	66361961
chr7	101628268	101629028
chr4	89421749	89422482
chr16	23184626	23185537
chr3	29751344	29751766
chr2	93439639	93440245
chr4	88236880	88237341
chr11	76699511	76700052
chr5	35024362	35024867
chr13	38695584	38696426
chr1	74971564	74972167
chr15	5980774	5981413
chr9	115214179	115214997
chr6	117661332	117661890
chr15	51853936	51854667
chr5	119438359	119438941
chr14	28376719	28377831
chr5	64414338	64414851
chr4	107783461	107784162
chrX	162727316	162727816
chr16	96376295	96376746
chr2	33279760	33280152
chr7	102967095	102967835
chr2	135875507	135875999
chr11	30521670	30522611
chr4	118979028	118979700
chr13	41670151	41671142
chr12	108702182	108702580
chr6	147814104	147814765
chr16	33593859	33594842
chrX	103776237	103776830
chr2	27200355	27200965
chr1	120280059	120280470
chr1	71995599	71996208
chr2	84302039	84302747
chr11	69503813	69504353
chr13	31458850	31459350
chr5	96253796	96254437
chr7	122287158	122287725
chr13	20372256	20373229
chr4	48588664	48589035
chr11	11844283	11845031
chr2	77175948	77176867
chr12	40026888	40027711
chr1	184439262	184440097
chr1	74434427	74435004
chr3	145800093	145800605
chr10	69224225	69224832
chr12	4526802	4527420
chr16	6896069	6896698
chr19	57090112	57090777
chr3	117038329	117038980
chr4	130889828	130890810
chr17	23681795	23682497
chr18	13347654	13348467
chr13	30891195	30891522
chr1	89860120	89860710
chr5	108002687	108003220
chr13	3866054	3866854
chr9	62016135	62016753
chr13	5898960	5899839
chr2	102138293	102138700
chr12	95395074	95395742
chr9	32561132	32561975
chr5	123650503	123651103
chr10	116211988	116212506
chr5	45483537	45484144
chr1	154258531	154259020
chr1	17727126	17727798
chr14	7953937	7954566
chr9	48303564	48304080
chr9	89997266	89997738
chr17	83962675	83963244
chr1	15908637	15909107
chr9	47507897	47508711
chr9	41937866	41938393
chr5	66723815	66724412
chr9	32555160	32555850
chr7	101624654	101625388
chr5	20286069	20286845
chr4	135291949	135293112
chr4	116128961	116129770
chr1	96301177	96301674
chr12	69643911	69644402
chr4	139631103	139631836
chr17	32341024	32341496
chr4	43919621	43920131
chr13	30165888	30167025
chr2	139753453	139754244
chr6	81683077	81683560
chr12	85784854	85785475
chr15	38374695	38375252
chr11	76546752	76547442
chr1	77306629	77307600
chr7	40502065	40502490
chr5	150316023	150316688
chr6	128014036	128014561
chr14	122920070	122920553
chr3	95292336	95292889
chr5	17321638	17322253
chr13	19357210	19357738
chr13	37562441	37563048
chr5	44086806	44087565
chr9	110697257	110697897
chr7	130976285	130976619
chr12	108699573	108699967
chr13	84612424	84613177
chrX	53391202	53391690
chr14	65105324	65106071
chr12	77780865	77781726
chr2	157382865	157383412
chr3	75924495	75925023
chr11	112620853	112621362
chr2	132695695	132696125
chr2	79608491	79608950
chr12	31621502	31621924
chr9	57980439	57981026
chr13	46979709	46980279
chr2	77148964	77149906
chr6	120644232	120644810
chr5	115161039	115161547
chr5	96196427	96197208
chr9	110058836	110059369
chr11	96775104	96775402
chr12	85767579	85768251
chr4	42729526	42730317
chr5	35006423	35006981
chr2	4285717	4286124
chr1	73968833	73969496
chr3	8988508	8989114
chr7	110680902	110681488
chr5	147848862	147849907
chr16	9362135	9363251
chr5	32412498	32413533
chr2	165133454	165133976
chr19	45790565	45791173
chr12	42181629	42182083
chr1	36767277	36767815
chr2	84445253	84445834
chr2	65330639	65331695
chr7	66409025	66409631
chr12	4007168	4008219
chr16	90625466	90626200
chr3	21166030	21166588
chr2	132681023	132681653
chr6	86233791	86234365
chr17	26970178	26970768
chr6	117347217	117347777
chr17	7713092	7713727
chr16	32567162	32567788
chr16	63752928	63753408
chr8	75247237	75247777
chr5	20559330	20559824
chr10	107143848	107144528
chr2	112676568	112677121
chr5	74062243	74062544
chr11	108936204	108936848
chr5	141542888	141543335
chr8	13515949	13516533
chr7	128591364	128591935
chr13	4055480	4056010
chr2	24830436	24830972
chr4	135498109	135498540
chr13	42585333	42586122
chr5	83354835	83355261
chr16	84985854	84986626
chr18	65554889	65555503
chr12	55496281	55496624
chr10	104805739	104806040
chr15	74212339	74212804
chr5	150513987	150514885
chr6	36793441	36794138
chr1	39605662	39606195
chr19	18758875	18759503
chr6	141495587	141496156
chr9	106235920	106236640
chr15	39011514	39011966
chr1	44522455	44523199
chrX	76010568	76011023
chr2	71765932	71766409
chr1	153572114	153572927
chr15	3452254	3452800
chr1	105233186	105233916
chr8	4369848	4370499
chr2	23368371	23368765
chr2	180234761	180235365
chr5	141525073	141525513
chr5	8481110	8481629
chr9	35236060	35236484
chr17	31734549	31735092
chr12	69032610	69033161
chr10	4139275	4140064
chr4	142633642	142634474
chr16	31314677	31315171
chr15	54809284	54810052
chr6	117606862	117607452
chr11	110999734	111000654
chr14	118736954	118737828
chr12	15746783	15747498
chr10	59957190	59958090
chr4	119045592	119046137
chr13	51491989	51492838
chr13	42905476	42906167
chr6	51510780	51511445
chr6	5707875	5708253
chr16	18744599	18745173
chr12	116315274	116315990
chr19	32281798	32282666
chr2	10159744	10160478
chr18	4737619	4738520
chr3	107637644	107638247
chr14	101553031	101553625
chr9	46703222	46703835
chr15	38938310	38939141
chr6	148054755	148055359
chr2	132639188	132639898
chr11	120686615	120687265
chr16	9364204	9364517
chr4	141439163	141439769
chr14	11665005	11665486
chr15	85724434	85725124
chr1	55198575	55199177
chr7	108942989	108943494
chr16	95864088	95864761
chr1	120357323	120357793
chr2	102183771	102184078
chr5	76058068	76058489
chr14	75895149	75895985
chr1	82988469	82988901
chr14	101513026	101513533
chr9	29433743	29434434
chr3	154173567	154174066
chr5	128576104	128576796
chr3	78927960	78928338
chr2	139657063	139657874
chr1	71672152	71672717
chr8	27068307	27068940
chr9	51213169	51214095
chr4	98806243	98806857
chr7	84361139	84361622
chr10	3591575	3592404
chr16	9165909	9166464
chr1	51770147	51771005
chr13	71144439	71144919
chr7	58626404	58627112
chr4	107753254	107753529
chr14	65091489	65092126
chr18	47192534	47193076
chr9	53794467	53795000
chr11	116754080	116754534
chr12	35837005	35837449
chr1	186555568	186556280
chr9	40422513	40423116
chr4	31412941	31413615
chr8	127335382	127335650
chr1	42479822	42481059
chr9	35238877	35239506
chr2	163696663	163697105
chr14	61056504	61056944
chr1	189860671	189861377
chr18	44977272	44977684
chr10	40499734	40500254
chr10	130547206	130547784
chr1	157433301	157433865
chr7	118461478	118462276
chr4	119076907	119077596
chr2	73366281	73366660
chr19	57028424	57029192
chr5	17574033	17575043
chr8	45636204	45636912
chr5	45482640	45482903
chr11	108980416	108981012
chr4	109052584	109052975
chrX	8260720	8261006
chr14	101542403	101543073
chr7	67730304	67731074
chr6	85839942	85840406
chr1	184862713	184863002
chr15	30732223	30732739
chr11	89459254	89460293
chr6	141848019	141848424
chrX	7693868	7694177
chr4	89469836	89470243
chr4	32179692	32180138
chr1	164358038	164358785
chr5	32352227	32353167
chr19	57098018	57099198
chr1	34268924	34269713
chr5	118980859	118981590
chr1	55502606	55503238
chr18	62768762	62769505
chrX	166773379	166773875
chr17	32121805	32122951
chr10	31416795	31417241
chr8	62284195	62285083
chr16	30826201	30826760
chr16	16011458	16012067
chr5	138801519	138802046
chr2	76128167	76128951
chr4	135642799	135643339
chr2	25266209	25267034
chr6	13830728	13831145
chr10	78460646	78460977
chr10	111335776	111336523
chr8	61304930	61305336
chr10	25111644	25112110
chr9	106320545	106320947
chr15	5933292	5933959
chr9	44468038	44468615
chr12	116323101	116323694
chr8	104000082	104000570
chr4	122913971	122914639
chr3	30480500	30481196
chr13	63321679	63322139
chr3	131469438	131470018
chr6	145613951	145614649
chr6	141845770	141846350
chr18	62762940	62763228
chr5	139428015	139428418
chr19	4515700	4516266
chr11	86646425	86646900
chr9	115157806	115158343
chr9	58690925	58691431
chr5	96009881	96010329
chr8	111582266	111582862
chr1	154029430	154029983
chr1	126752082	126752871
chr8	9435018	9435547
chr13	60627785	60628241
chr13	102896110	102896718
chr17	47319159	47319536
chr1	82771183	82771849
chr5	150166900	150167702
chr6	85894759	85895556
chr3	149216748	149217275
chr2	101722866	101723404
chr5	64364436	64364942
chr11	109126397	109127038
chr15	25736520	25736926
chr8	128562442	128563327
chr13	3749548	3750182
chr9	65790109	65790602
chr8	37019655	37019907
chr3	65355456	65355942
chr9	57930098	57930726
chr6	146769933	146770682
chr9	107664974	107665504
chr11	111227874	111228410
chr15	83256354	83256887
chr12	66355417	66355785
chr13	26592379	26593012
chr13	111903372	111903927
chr12	35283922	35284434
chr1	42771827	42772443
chr11	108933811	108934265
chr8	125176422	125176731
chr16	43093676	43094127
chr2	72009898	72010579
chr2	84249877	84250550
chr10	23080803	23081633
chr4	49478526	49479017
chr18	46772865	46773454
chr9	114391498	114392057
chr4	139641783	139642412
chr17	32024599	32025258
chr11	22964350	22964887
chr5	112525410	112526008
chr11	61601049	61601917
chrX	57997896	57998242
chr7	65418493	65419397
chr6	141856002	141856495
chr2	14939801	14940257
chr6	73072191	73072711
chr7	44916114	44916697
chr9	63074539	63075521
chr17	66301166	66301679
chr6	17172948	17173435
chr12	85969496	85970181
chr10	125725350	125726200
chr5	148388275	148388595
chr8	36636831	36637421
chr15	31187273	31187849
chr12	45076455	45076956
chrX	8257663	8258393
chr4	141432787	141433546
chr5	128904733	128905204
chr7	135291343	135292194
chr15	84267691	84268252
chrX	57924254	57924562
chr17	87170246	87170829
chr17	3574577	3574934
chr14	104499318	104499800
chr11	55226637	55227460
chr19	24183666	24184345
chr11	3292824	3293270
chr16	96347786	96348495
chr7	65509149	65509731
chrX	17511931	17512743
chr11	46710206	46710670
chr1	165874592	165874949
chr8	41116164	41116534
chr11	94070322	94070897
chr6	126181985	126182720
chr1	39348997	39349786
chr11	60976736	60977441
chr3	122942332	122942801
chr16	30501704	30502301
chr12	112559153	112559746
chr5	28797218	28797540
chr10	70547161	70547646
chr9	110685080	110685506
chr5	147813813	147814367
chr11	98446257	98446983
chr10	70483784	70484270
chr5	151057775	151058131
chr8	27059492	27060308
chr15	98160907	98161469
chr6	122333172	122333957
chr12	32665888	32666676
chr10	70386839	70387470
chr18	12823956	12824429
chr3	135513748	135514572
chr9	107959842	107960329
chr2	17671495	17672073
chr6	88511526	88512081
chr10	38852232	38852680
chr2	3948125	3948641
chr6	90429748	90430278
chr1	91577886	91578536
chr9	71666411	71666823
chr5	31451325	31451847
chr13	6626376	6627017
chr9	71754002	71754348
chr14	70260602	70261283
chr7	64050269	64050631
chr13	9139996	9140584
chr13	4082836	4083477
chr17	80663417	80663958
chr12	34803485	34804103
chr18	62049886	62050354
chr1	42487711	42488359
chr9	58136481	58136769
chr5	81271141	81271421
chr8	45486265	45486615
chr10	67287842	67288349
chr11	101801353	101801793
chr14	25268009	25268721
chr6	117613954	117614435
chr18	39163459	39163923
chr9	67534292	67534890
chr4	35115995	35116436
chr9	71648214	71648975
chr5	96175970	96176636
chr10	8133302	8133900
chr12	36684264	36684916
chr14	28507550	28507892
chr5	150332655	150333091
chr3	52376940	52377536
chr6	116583930	116584478
chr11	108910457	108911333
chr11	75930924	75931679
chr1	24695741	24696073
chr12	16731062	16731630
chr16	80951338	80951744
chr10	9495141	9495851
chr6	36842387	36842811
chr13	111911758	111912382
chr17	9927499	9928179
chr8	127103100	127103686
chr3	35637115	35637416
chr14	12062419	12063179
chr11	98450438	98450837
chr9	61985432	61986107
chr11	88689896	88690566
chr4	42835230	42835928
chr1	78895621	78896325
chr2	59469642	59470291
chr4	119141182	119141618
chr2	6256163	6257114
chr1	85989897	85990498
chr6	37618781	37619520
chr19	8590922	8591640
chr13	108239995	108240390
chr11	109199610	109200202
chr13	102790458	102791133
chr14	76670997	76671516
chr14	21636706	21637507
chr7	118827904	118828598
chr6	145552899	145553608
chr10	18446404	18446905
chr10	69265392	69266025
chr13	97524719	97525320
chr10	116253932	116254529
chr12	55376677	55377545
chr8	15017979	15019161
chr18	75322113	75322616
chr3	122676194	122676629
chr6	88227558	88228000
chr2	153077460	153077948
chr10	86935709	86936586
chr5	144869506	144870156
chr6	147911350	147912095
chr18	38148449	38149209
chr12	69556168	69556628
chr5	149873657	149874156
chr6	125433708	125434126
chr16	85745900	85746491
chr2	110316101	110316611
chr17	47773446	47773929
chr8	119661781	119662407
chr13	21293594	21293883
chr15	84712530	84713213
chr1	78821025	78821443
chr4	8113256	8114183
chr8	107129285	107130057
chr6	118225256	118225748
chr16	56880861	56881244
chrX	135902848	135903463
chr10	100076340	100076765
chr5	9124133	9124791
chr15	39425904	39426439
chr3	53656868	53657636
chr11	69451792	69452662
chr5	134436846	134437271
chr14	8309606	8310309
chr17	79771797	79772358
chr8	9441382	9441982
chr6	145604547	145605228
chr8	94674204	94674789
chr3	107807356	107807954
chr13	20228316	20228898
chr1	154174450	154174957
chr15	25558125	25558604
chr13	19545324	19546066
chr8	88495124	88495651
chr19	32114439	32114797
chrX	133693060	133693753
chr14	46060936	46061291
chr5	81268915	81269738
chr9	66091412	66091863
chr18	61776658	61777129
chr10	12915791	12916137
chr15	12313143	12313744
chr5	130120802	130121321
chr17	27953914	27954323
chr4	89348771	89349372
chr5	63970275	63970762
chr11	3302695	3303260
chr4	53323748	53324410
chr18	54061942	54062415
chr12	39958305	39958696
chr7	99410146	99410720
chr11	74107324	74107838
chr11	62826143	62826707
chr8	35655454	35655938
chr18	49550805	49551316
chr18	39693170	39693685
chr13	100495305	100495765
chr13	113421200	113421806
chr13	97260581	97261228
chr1	154033948	154034619
chr6	71989904	71990386
chr17	65663589	65664083
chr1	80213755	80214226
chr3	8642961	8643705
chr1	125568058	125568777
chr13	29277893	29278466
chr10	111853337	111853761
chr1	36902590	36903167
chr17	51129168	51129518
chr4	137800231	137800682
chr14	27067910	27068381
chr14	121137082	121137585
chr2	30215321	30215899
chr1	122328303	122328694
chr1	129495976	129496506
chrX	167101823	167102379
chr3	148387536	148387933
chr1	40681030	40681978
chr11	116721803	116722267
chr8	124375121	124375540
chr6	147944735	147945406
chr6	17241061	17241653
chr2	112709399	112709722
chr12	85385912	85386255
chr18	6281931	6282754
chrX	58255902	58256769
chr19	40425353	40425846
chr5	46158979	46159305
chr18	66477723	66478307
chr9	86447283	86447920
chr11	84121090	84121945
chr6	117408094	117408493
chr2	131847379	131848030
chr17	86601887	86602392
chr6	29193874	29194466
chr19	53809268	53809945
chr13	113325778	113326364
chr13	43265211	43265705
chr8	126610583	126611087
chr6	85402508	85402995
chr1	131450500	131451243
chr4	63916348	63916776
chr2	131480588	131481056
chr4	129397021	129397290
chr3	131137121	131137556
chr12	113132566	113133428
chr13	52222137	52223313
chr9	71746459	71747164
chr2	131500720	131501111
chr17	43035868	43036413
chr9	120854166	120854925
chr12	69455593	69455917
chr7	118889028	118889467
chr18	57405103	57405694
chr18	46794328	46794920
chr4	94765177	94765574
chr9	90136041	90136602
chr17	79781664	79782128
chr5	23253007	23253503
chr14	20599682	20600089
chr3	98280223	98280575
chr18	10866184	10866976
chr6	31596474	31597208
chr1	162589504	162589862
chr18	42585613	42586130
chr3	146875922	146876311
chr15	94248301	94248744
chr6	90941210	90941633
chr4	11599515	11599863
chr1	135198950	135199775
chr1	118453554	118453973
chr1	82973750	82974905
chr3	30203576	30204329
chr5	150213697	150214073
chr9	41359309	41359690
chr1	162421918	162422441
chr12	15749842	15750230
chr13	108262687	108263508
chrX	52971192	52971836
chr7	119926425	119926836
chr1	136178639	136179100
chr16	43577271	43577874
chr10	96948801	96949412
chr9	105838737	105839134
chr14	27350997	27352090
chr10	100065901	100066657
chr9	115260068	115260781
chr1	17570114	17570734
chr7	40390970	40391454
chr5	81520024	81520309
chr6	58623118	58623789
chr12	80324819	80325600
chr1	90202193	90202879
chr3	28371667	28371983
chr16	87783386	87783949
chr10	94574796	94575302
chrX	20934297	20934584
chr6	39347926	39348481
chr11	116705394	116705820
chr10	75258138	75258576
chr9	70987191	70987809
chr13	15395280	15395675
chr6	91737840	91738628
chr9	41326640	41327285
chr9	21455340	21455935
chr13	3805090	3805675
chr8	70593036	70593576
chr4	151422383	151422930
chr6	125430438	125431181
chr12	77193255	77193709
chr1	4470753	4471859
chr5	44055937	44056367
chr5	123675237	123675569
chr15	3054828	3055433
chr11	30289915	30290440
chr2	105608731	105609152
chr8	121052413	121052861
chr8	3225103	3226062
chr18	38494555	38495183
chr6	4065333	4065677
chr4	141295777	141296255
chr8	120977017	120977649
chr16	34493747	34494377
chr17	26641052	26641572
chr4	150259931	150260503
chr1	186261305	186261884
chr3	27228187	27228998
chr9	110423511	110423894
chr13	99244685	99245287
chr17	29072805	29073475
chr5	122479172	122479630
chr17	67698641	67698944
chr1	78355140	78355566
chr17	86595613	86595985
chr14	65098910	65099536
chr5	150214164	150214592
chr15	77922413	77923120
chr3	138645166	138645899
chr16	18720253	18721374
chr12	79661153	79661813
chr18	64790551	64790980
chr5	143992526	143993046
chr14	51069121	51069328
chr19	32029745	32030300
chr1	150015167	150015583
chr2	155991673	155992362
chr8	103895647	103896125
chr4	149832513	149832881
chr9	13910055	13910733
chr10	44607380	44608040
chr15	30649975	30650433
chr4	156188670	156189309
chr5	139433818	139434404
chr2	79601578	79602187
chr12	34797241	34797971
chr5	36807021	36807534
chr4	154336484	154337248
chr10	105144284	105144809
chr2	110311513	110311999
chr5	122516172	122516756
chr16	13748789	13749309
chr5	119052291	119052988
chr1	78602019	78602401
chr8	104007305	104007542
chr3	51360139	51360573
chr7	88289808	88290277
chr1	126737651	126738286
chr10	102511549	102512485
chr7	16808743	16809138
chr9	99021025	99021593
chr5	115145153	115146027
chr1	11089455	11090040
chr6	51393161	51393922
chr3	104568473	104568826
chr16	9092206	9093096
chr13	40950730	40951166
chr11	30275175	30276013
chr18	45003921	45004264
chr3	116104904	116105184
chr14	118764105	118764391
chr13	99174732	99175704
chr17	31232108	31232747
chr11	88634642	88634947
chr3	131199644	131200503
chr6	100216949	100217244
chr4	137744544	137744890
chr8	46421452	46421917
chr4	57834047	57834759
chr4	43340081	43340418
chr3	107514441	107514967
chr6	71504056	71504564
chr5	46072998	46073611
chr19	53111991	53112354
chr12	104845656	104846276
chrX	140513184	140513857
chr5	102977210	102977523
chr6	126172103	126172424
chrX	16741649	16742245
chr16	58413839	58414396
chr15	101107885	101108326
chr4	108335362	108335837
chr13	53178602	53178954
chr7	135139198	135139600
chr10	88252343	88252735
chr6	145578282	145579192
chr8	75172802	75173366
chr6	39445940	39446531
chr9	43139992	43140458
chr3	130902271	130902731
chr14	14062919	14063277
chr4	55622976	55623791
chr4	120616703	120617079
chr14	49155525	49155939
chr5	140739868	140740321
chr2	58516747	58517347
chr11	120889236	120889624
chr12	8884831	8885730
chr14	122474051	122476420
chr14	122453761	122454290
chr17	28211842	28212431
chr11	120158661	120159273
chr15	98998073	98998886
chr4	72122250	72123046
chr4	55689448	55689984
chr3	138881965	138882298
chr10	43037235	43037643
chr14	98169545	98170148
chr19	11804221	11804837
chr7	58661106	58661490
chr5	33580291	33580710
chr17	87178934	87179527
chr5	30969333	30969901
chr10	76067768	76068171
chr10	70814310	70814638
chr8	78719677	78720483
chr7	128668718	128669184
chr6	117460247	117460612
chr14	46923623	46924387
chr7	58711282	58712291
chr8	125337505	125337914
chr11	8214390	8214816
chr11	94872880	94873395
chrX	159710345	159710567
chr6	91694633	91695131
chr8	88580658	88581141
chr6	84310809	84311193
chr11	76497638	76498137
chr5	150232168	150232692
chr1	89190546	89190972
chr1	36469789	36470447
chr5	65005932	65006658
chr2	146094057	146094467
chr7	64005107	64005516
chr15	99867530	99868066
chr2	30753230	30753592
chr18	69446257	69446925
chr7	34298819	34299413
chr5	144479648	144480253
chr9	92603479	92603885
chr17	9975973	9976835
chr4	48561572	48562029
chr11	94873630	94874041
chr4	46858763	46859250
chr15	78267695	78268175
chr11	118467527	118467925
chr8	4507487	4507909
chr10	70484888	70485581
chr18	47577427	47578245
chr13	93036159	93036636
chr14	45503817	45504330
chr3	21530683	21531367
chr3	89672914	89673371
chr5	144457611	144457955
chr6	85029577	85030317
chr2	34874082	34874568
chr2	17683698	17684357
chr11	5411586	5412062
chr1	71681337	71681776
chr5	150337823	150338252
chr10	70494232	70495053
chr6	117168184	117168834
chr6	129179350	129180046
chr10	102656843	102657254
chr3	148899347	148899948
chr2	174774519	174774876
chr11	98298841	98299169
chr2	102142125	102142640
chr3	154696436	154696868
chr5	24816959	24817552
chr2	157418696	157419090
chr4	128980175	128980864
chr5	72732096	72732393
chr18	62025972	62026469
chr3	89124059	89124643
chr5	39437501	39438530
chr3	116954261	116954802
chr19	53051992	53052789
chr2	163091944	163092437
chr13	84571370	84571751
chr7	128592181	128592735
chr7	109276537	109277044
chr3	101130558	101131025
chr16	90623986	90624642
chr4	35068795	35069216
chr5	64739209	64740230
chr11	84968307	84969441
chr7	99409542	99409932
chr18	58466466	58467046
chr6	71106392	71107016
chr5	139337858	139338322
chr12	76923024	76923780
chr8	27174230	27174932
chr14	70043994	70044464
chr6	114901276	114902137
chr7	68696876	68697471
chr13	31619763	31620673
chr4	48627814	48628396
chr5	25526201	25526430
chr7	64042846	64043622
chr18	64959855	64960399
chr14	57716531	57717147
chr2	75643063	75643647
chr16	13401529	13402124
chr8	70574859	70575556
chr12	105517024	105517535
chr13	111954236	111954964
chr19	24671481	24672098
chr13	94065668	94066131
chr18	12819093	12819647
chr5	81019529	81020222
chr8	27159109	27159535
chr6	118205230	118205637
chr14	67017784	67018169
chr5	5380933	5381676
chr13	63072394	63072719
chr1	55512841	55513398
chrX	103819321	103819685
chr9	71753671	71753954
chr10	12791882	12792432
chr1	71652682	71653800
chr5	72855663	72856298
chr17	31335517	31336279
chr17	67569390	67570213
chr4	109150161	109150544
chr1	95754044	95754542
chr3	51634385	51634895
chr13	94833216	94833602
chr4	55670287	55670774
chr2	25048531	25049252
chrX	94138223	94138656
chr5	147037136	147037732
chr6	119662984	119663569
chr16	13883151	13883775
chr15	59130812	59131439
chr8	88570674	88570962
chr9	71873939	71874749
chr2	140819454	140820219
chr5	21672914	21673666
chr17	47182027	47182686
chr2	17631738	17632288
chr14	61046168	61046797
chr13	100507038	100507488
chr17	29399266	29399550
chr1	4739402	4739897
chr1	36774146	36774474
chr3	89896537	89896881
chr9	31320598	31321114
chr3	131056980	131057665
chr13	55810335	55810897
chr12	112456042	112456870
chr15	25449065	25449715
chr8	88578908	88579195
chr10	70462019	70462402
chr2	131828207	131828948
chr16	57915360	57915910
chr14	104796474	104797177
chr4	148089226	148089524
chr10	42454315	42454622
chr1	120253592	120254289
chr8	88524912	88525210
chr5	64319568	64319896
chr11	58897444	58897927
chr14	32168761	32169187
chr9	107267863	107268092
chr9	45958869	45959261
chr13	94072794	94073374
chr14	121362733	121363208
chr1	78216613	78217699
chr9	121337547	121338083
chr14	67135137	67136080
chr3	130899810	130900387
chr13	51480416	51480995
chr7	40884813	40885379
chrX	6490475	6490821
chr4	83256793	83257268
chr16	23270538	23270803
chr6	144890162	144890601
chr12	41838229	41838931
chr6	76387677	76388105
chr18	62775805	62776249
chr17	26616602	26617234
chr9	32612893	32613658
chr14	76622526	76623505
chr1	153886099	153886616
chr16	18761733	18762157
chr8	12502287	12502686
chr10	43002245	43002699
chr1	188729249	188729514
chr4	117342509	117343292
chr12	112120994	112121560
chr13	53205120	53205486
chr18	66448925	66449457
chr1	77420322	77420591
chr1	89513699	89514263
chrX	48242873	48243371
chr5	119055345	119055905
chr7	81273744	81274407
chr10	40491901	40492199
chr3	37676083	37676562
chr13	31557830	31558656
chr2	6294964	6295837
chr5	123874000	123874485
chr13	59499860	59500450
chr1	34103527	34104070
chr4	89505440	89505884
chr13	94221909	94222290
chr13	110725836	110726169
chr12	77060107	77061673
chr15	36446156	36446642
chr16	44542123	44542795
chr14	61037713	61038259
chr16	20413987	20414399
chr19	46908636	46909547
chr16	33321210	33321650
chr1	4543850	4544570
chr18	84274686	84275293
chr9	62036453	62036975
chr2	48776096	48776623
chr11	52273047	52273690
chr3	8510994	8511665
chr12	79936434	79937359
chr12	108237496	108237961
chr6	100150824	100151175
chr13	31917575	31917953
chr13	98120328	98120902
chr19	23170480	23170913
chr13	31915726	31916149
chr2	6279503	6280223
chr3	146418908	146419493
chr4	116659459	116660050
chr13	114303215	114303844
chr9	75523608	75524051
chr17	9949043	9949714
chr10	58673267	58673849
chr1	4602336	4602849
chr1	88917480	88917962
chr15	61532050	61532462
chr7	139787361	139787727
chr3	133533917	133534500
chr7	88296820	88297317
chr13	51569321	51569701
chr12	39920318	39921044
chr1	54702877	54703278
chr14	118641455	118641827
chr2	178454770	178455397
chr11	103419094	103419660
chr5	142457278	142457829
chr5	44101375	44102112
chr12	80001736	80002161
chr5	114365073	114365730
chr6	101215408	101215791
chr11	117557383	117558298
chr4	151538677	151539120
chr17	31782242	31782632
chr14	27066180	27066640
chr4	89427993	89428246
chr1	126403962	126404273
chr4	88245250	88245892
chr2	65123737	65124191
chr8	47556375	47556837
chr5	150223559	150223914
chr16	14180337	14180661
chr6	36778016	36778255
chr15	12237903	12238647
chr7	99699072	99699580
chr7	73666862	73667683
chr6	70921204	70921599
chr1	168191992	168192849
chr9	48655652	48656617
chr16	85146639	85146995
chr19	34788930	34789367
chr7	109507063	109507636
chr12	51981718	51981991
chr10	4151535	4152693
chr7	18746418	18746988
chr10	40511238	40511733
chr9	95113214	95114130
chr19	5582021	5582432
chr2	174768794	174769761
chr3	145787157	145787711
chr12	100328404	100329052
chr6	141876788	141877242
chr9	7769114	7769433
chr1	76866338	76866957
chr8	125540654	125541184
chr15	32232671	32233184
chr13	58622647	58623005
chr13	32974991	32975549
chr6	85443009	85443343
chr8	120423635	120423881
chr2	132689715	132690001
chr8	33836795	33837225
chr3	79983918	79984222
chr4	111440215	111440798
chr2	145676177	145676965
chr18	38153369	38154056
chr2	134856287	134857132
chr15	38987150	38987570
chr1	140183210	140183639
chr1	166182899	166183366
chr14	101822901	101823413
chr1	179854235	179854848
chr4	119096380	119096729
chr6	141993359	141993871
chrX	53606240	53606663
chr9	22640768	22641141
chr18	80644116	80644432
chr19	34327889	34328687
chr8	45521786	45522105
chr9	37083528	37083825
chr5	69663908	69664410
chr1	180824628	180825162
chr9	110672906	110673862
chr1	189627896	189628298
chr1	40658040	40658316
chr3	79984552	79984916
chr5	140556884	140557266
chr8	88571150	88571765
chr3	154215008	154215574
chr19	20601768	20602189
chr2	165073962	165074788
chr4	119071425	119072048
chr14	12070866	12071256
chr4	122960976	122961460
chr3	8963953	8964553
chr10	95336747	95337336
chr5	142926391	142926742
chr6	90757382	90757911
chr16	91427434	91427805
chr19	25395000	25395548
chr1	194927698	194928411
chr9	90207870	90208135
chr1	74316295	74316606
chr14	53078362	53078876
chr12	76931777	76932632
chrX	140535511	140535971
chr3	131221220	131222107
chr7	130657697	130658318
chr9	106231010	106231574
chr17	15290085	15290818
chr2	114797424	114797774
chr19	9940980	9941301
chr15	101233309	101234200
chr15	25563569	25564148
chr18	57411001	57411504
chr9	70318580	70318957
chr14	40449561	40450023
chr11	112998715	112999335
chr19	24672286	24673164
chr18	80240280	80240690
chr2	135571248	135572115
chr12	117450059	117450782
chr6	134574915	134575898
chr19	9039849	9040166
chr18	80245344	80245629
chr5	137268310	137269036
chr7	99384062	99384697
chr4	114677002	114677371
chr11	114639638	114640173
chr2	49385584	49386256
chr12	112178985	112179428
chr12	80318925	80319438
chr19	53821253	53821670
chr12	107930793	107931382
chr6	145568690	145569121
chr15	25580442	25581350
chr1	86007577	86008180
chr9	53771292	53772002
chr4	107811726	107812046
chr9	63971527	63972008
chr9	13876743	13876976
chr15	39019463	39019765
chr8	94089758	94090076
chr3	30546786	30547464
chr5	131515783	131516409
chr18	66470683	66471692
chr7	27153141	27153795
chr2	79566256	79566914
chr10	21571438	21571743
chr1	58114097	58114458
chr1	165610475	165611062
chr1	152422957	152423298
chr17	65760820	65761189
chr17	27123902	27124294
chr1	106565930	106566685
chr16	86883752	86884313
chr4	138755298	138755766
chr2	71938752	71939442
chr13	30858387	30858838
chr14	122432329	122432746
chr2	104121860	104122285
chr6	124671674	124672157
chr16	59545378	59545749
chr1	71936499	71937424
chr2	106863060	106863495
chr11	36364375	36365018
chr3	134369166	134369517
chr11	32838594	32838926
chr14	70121513	70122049
chr6	146656192	146656568
chr4	118999722	119000505
chr14	118667494	118667929
chr11	53821581	53821848
chr16	38654229	38654700
chr6	72276873	72277972
chr3	58882866	58883392
chr11	116706542	116706869
chr10	41475048	41475422
chr5	17419271	17419538
chr8	93571565	93572019
chr1	116276716	116277379
chr15	39031987	39032398
chr8	57498755	57499199
chr14	121825525	121825909
chr5	114653722	114654238
chr11	88660591	88661637
chr17	33513160	33513418
chr5	118052116	118052367
chr3	131105803	131106732
chr17	87172049	87172310
chr14	122463894	122465251
chr5	33358487	33358869
chr15	96547977	96548387
chr19	32884295	32884578
chr7	97735883	97736380
chr15	100119274	100119710
chr14	78755354	78755589
chr2	90651825	90652635
chr12	99377514	99377829
chr1	133397480	133398293
chr3	35725140	35725352
chr4	135579626	135580038
chr16	10629048	10629452
chr7	55999066	55999272
chr15	10746590	10747005
chr14	121826042	121826379
chr12	45012116	45012758
chr11	63124014	63124608
chr9	31108443	31108882
chr4	118997183	118997468
chr6	137541256	137541634
chr11	76326678	76327099
chr13	104616324	104616742
chr9	50882146	50882697
chr3	137281126	137281362
chr2	29666667	29667006
chr12	16011778	16012569
chr4	100811222	100811683
chr8	111648945	111649240
chr14	122490517	122491321
chr8	25710624	25710996
chr6	53862809	53863436
chr8	67947072	67947551
chr17	33828373	33829512
chr5	35741361	35741825
chr9	60649606	60650097
chr5	137122648	137123386
chr7	29424660	29425136
chr9	120350223	120350894
chr4	118961055	118961864
chr6	48546776	48547285
chr5	44050154	44050665
chr2	181470265	181470713
chr14	69103496	69103914
chr6	89336367	89336861
chr11	85895026	85895606
chr15	3128080	3128647
chr16	11073486	11073810
chr19	9946740	9947486
chr14	12136512	12136979
chr2	71865847	71866621
chr19	53690922	53691312
chr3	146848128	146848646
chr19	56990423	56990975
chr2	65182583	65183246
chr6	53883097	53883503
chr8	34904116	34904434
chr1	78409466	78409874
chr13	113514971	113515563
chr10	105534856	105535163
chr8	12499768	12500069
chr3	69556069	69556569
chr7	93067491	93067807
chr9	50442700	50443020
chr19	40662669	40663208
chr8	125197360	125198064
chr7	144977234	144977551
chr4	100795499	100795745
chr11	32423081	32423611
chr12	55385859	55386302
chr18	75566282	75566926
chr17	66364517	66365561
chr9	70847724	70848761
chr13	31955867	31956516
chr2	139723290	139723740
chr2	17742152	17742853
chr6	66217639	66218102
chr18	62940674	62941029
chr4	135002397	135002894
chr11	84957642	84957933
chr8	120188349	120188986
chr2	132675871	132676325
chr14	101055830	101056288
chr5	108015387	108015913
chr8	35654429	35655178
chr4	133169498	133169981
chr2	132720995	132721670
chr8	77310115	77310490
chr10	118418990	118419485
chr8	45661579	45662072
chr12	34249191	34249960
chr6	146170657	146171136
chr7	89483796	89484457
chr16	13353921	13354300
chr9	61655352	61655897
chr14	79227941	79228583
chr2	134965219	134965591
chr14	60273382	60274071
chr8	114801534	114802132
chr11	90182410	90182817
chr4	154826207	154826763
chr5	17498043	17498294
chr11	33587053	33587432
chr1	166253874	166254401
chr1	182500170	182500681
chr9	83556773	83557221
chr4	111451380	111451994
chr15	50703864	50704274
chr14	34223433	34223844
chr12	80379783	80380224
chr16	38592005	38592534
chr5	73729297	73730080
chr11	120216962	120217365
chr14	74553308	74554065
chr18	7610545	7610913
chr2	46443600	46444180
chr10	116220458	116221465
chr1	90206867	90207980
chr12	100242396	100242711
chr11	68342041	68342292
chr7	65519818	65520526
chr5	4326402	4327033
chr8	64675095	64675454
chr16	30669953	30670341
chr5	151154686	151155174
chr12	112449155	112450307
chr1	193189028	193189724
chr19	8678992	8679923
chr17	83935226	83935593
chr16	5221956	5222578
chr1	86421025	86421391
chr7	25432994	25433589
chr4	55661954	55662357
chr4	100291094	100291645
chr14	20607573	20608079
chr6	91076109	91076738
chr11	99127859	99128520
chr10	42299992	42301011
chr10	75129229	75129744
chr1	172357192	172357898
chr14	97879509	97879999
chr8	120998869	120999415
chr5	116420665	116421268
chr4	88238442	88238736
chr11	59952951	59953505
chr11	94175689	94176068
chr5	135695213	135695718
chr1	153585626	153586101
chr6	81978120	81978500
chr19	56929315	56929713
chr14	25068418	25068825
chr14	7809459	7810002
chr9	63074050	63074416
chr6	117778090	117778994
chr1	150981398	150981732
chr7	113147529	113148036
chr16	29837223	29837617
chr1	23200385	23200982
chr10	81009568	81009782
chr10	80971730	80972017
chr16	94302603	94303175
chr12	39952908	39953158
chr17	89934095	89934358
chr8	105943304	105943687
chr13	3726286	3726827
chr18	49643103	49644019
chr4	42734515	42735422
chr3	78987821	78988630
chr6	147539028	147539559
chr10	59978820	59979507
chr5	151202995	151203477
chr8	105495427	105495912
chr1	23231571	23231806
chr11	86828217	86828949
chr7	46030110	46030497
chr6	141485211	141486210
chr4	63862089	63862442
chr14	70246594	70246961
chr7	100431130	100431507
chr5	36563879	36564309
chr13	94027418	94027764
chr19	53021884	53022541
chr17	46667688	46668146
chr4	150226752	150227466
chr5	120574551	120575138
chr3	30498393	30499030
chr7	144973432	144973847
chr5	29388048	29388622
chr5	96890240	96890766
chr2	137098390	137099025
chr2	128272679	128273174
chr13	47277482	47277950
chr11	94183486	94184175
chr10	128504433	128505312
chr11	45795457	45796252
chr1	186182702	186182956
chr17	43368055	43368699
chr5	64410426	64410973
chr2	122081796	122082424
chr13	49353483	49353848
chr17	47439515	47439777
chr5	47982858	47983443
chr5	76040167	76041156
chr5	53950151	53950567
chr5	23291564	23292105
chr4	156077627	156078188
chrX	36146601	36147170
chr5	32183223	32183660
chr15	61365567	61366036
chr1	184869974	184870558
chr11	59707434	59708372
chr15	75048573	75049331
chr4	109079610	109080130
chr14	64050428	64051305
chr8	67967614	67968467
chr7	132615279	132615688
chr17	86733657	86734021
chr17	56030066	56030607
chr14	122465432	122465670
chr9	26806134	26806780
chr17	28217529	28218545
chr14	22589587	22589972
chr5	15061895	15062410
chr5	134897579	134897937
chr10	93293518	93294157
chr4	156133205	156133853
chr4	88218385	88218771
chr18	9377188	9377847
chr3	89336492	89336789
chr8	122223966	122224545
chr2	6162605	6163095
chr3	153710622	153711369
chr9	115163092	115163347
chr4	55672178	55672847
chr16	34909295	34909883
chr14	121660835	121661287
chr6	73070531	73071262
chr2	127609885	127610730
chr17	87877248	87878111
chr6	117660673	117661017
chr13	41647601	41647828
chr7	99692350	99692805
chr11	76357294	76357950
chr13	7451547	7452002
chr9	29411340	29412057
chr9	122091511	122092249
chr9	115680637	115681530
chr1	36761465	36762110
chr2	135559202	135559717
chr5	150839947	150840546
chr9	120360371	120361197
chr12	117509879	117510281
chr6	114820036	114820458
chr12	24633721	24634735
chr13	30136207	30136801
chr16	10332713	10333251
chr17	31920471	31921211
chr15	67102193	67103597
chr8	18662874	18663405
chr9	110665969	110666311
chr18	57981585	57981898
chr3	53580526	53581423
chr13	113354832	113355477
chr10	60397875	60398379
chr6	71979838	71980805
chr6	100195164	100196484
chr16	91441069	91441987
chr12	99341905	99342596
chr11	75976721	75977168
chr10	70250781	70251382
chr4	62660991	62661650
chr8	46875889	46876542
chr15	61481914	61482291
chr9	64055206	64055587
chr3	131803692	131804289
chr16	85964584	85965376
chr5	5342449	5343017
chr7	112763433	112764121
chr16	44704447	44704891
chr9	110439882	110440595
chr11	5255490	5255824
chr11	98448441	98448848
chrX	152710600	152711279
chr16	13232718	13233867
chr1	77412432	77412693
chr3	130883846	130884858
chr19	24850181	24850889
chr3	98280886	98281428
chr15	3250762	3251553
chr7	90312262	90312888
chr12	80821148	80821992
chr5	66895306	66896447
chr16	38744135	38744622
chr13	44222367	44222759
chr3	7785620	7786217
chrX	9205104	9205479
chr9	69301808	69302225
chr7	19182342	19182655
chr11	116694465	116695009
chr2	90635093	90635637
chr19	24253731	24254490
chr12	110552186	110552505
chr13	43193256	43193672
chr1	183378168	183378973
chr8	47439215	47439663
chr13	112050773	112051414
chr16	32523952	32524245
chr9	120339998	120340298
chr2	6273373	6274300
chr13	31664985	31665553
chr13	100552157	100552980
chr8	121082978	121084599
chr1	83038039	83038964
chr4	46276854	46277598
chr1	89015426	89015753
chr2	73048583	73049049
chr18	20968912	20970330
chr5	72224524	72225340
chr6	99081238	99081618
chr10	42888193	42888717
chr17	57574077	57574447
chr10	128039236	128039510
chr10	3645936	3646633
chr4	56939165	56939773
chr1	171195800	171196491
chr17	27348857	27349149
chr2	174636570	174637317
chr5	148509299	148509630
chr1	6496632	6497095
chr2	132715355	132715881
chr3	151390662	151391291
chr2	85281035	85281401
chr1	154065756	154066278
chr19	57100985	57101556
chr15	75055019	75055927
chr18	12861644	12862948
chr10	38850134	38850362
chr11	40747524	40747956
chr5	151023331	151023922
chr2	152727848	152728570
chr9	120303427	120304283
chr15	59174298	59175028
chr13	110694898	110695237
chr8	11316080	11316549
chr5	139220433	139221000
chr1	166047612	166048356
chr11	101230779	101231813
chr6	90764054	90764593
chr7	109799181	109799499
chr13	63301793	63302460
chr14	11781198	11781518
chr10	94703346	94703884
chr7	27334421	27334939
chr3	96084304	96084653
chr8	70005006	70005794
chr11	58181185	58181819
chr19	38026254	38027316
chr1	182103241	182104005
chr10	99697458	99697969
chr18	36395690	36396561
chr7	134823970	134824325
chr16	23164396	23164971
chr16	84982697	84982942
chr19	61158221	61158861
chr1	191956142	191956809
chr6	85856276	85856512
chr1	106752079	106752353
chr13	51573914	51574412
chr17	15299599	15300294
chr6	72948021	72948380
chr5	148956963	148957596
chr3	133517368	133517727
chr9	121335534	121336032
chr4	59717387	59717731
chr16	18704078	18705899
chrX	6317727	6318162
chr15	32244366	32245196
chr11	73171658	73172182
chr2	85196593	85197227
chr11	86578748	86579406
chr10	79932611	79933140
chr18	62147989	62148297
chr3	116398975	116399224
chr13	31625180	31626449
chr7	144907819	144908136
chr6	52485985	52487104
chr13	92609432	92610313
chr5	103814258	103814858
chr4	141565087	141565838
chr14	66324805	66325357
chr8	119663347	119663947
chr5	66855573	66856241
chr1	80218037	80218729
chr4	151539883	151540213
chr8	80895025	80896044
chr2	132607622	132608131
chr18	4522478	4523734
chr5	64326351	64327045
chr14	121659926	121660801
chr9	51285963	51286709
chr14	98167735	98168599
chr9	29412314	29412629
chr19	37543552	37544320
chr11	119720530	119721082
chr14	21852527	21852825
chr2	79765111	79765362
chr2	60774565	60774894
chr9	96134984	96135206
chr8	107136025	107136490
chr3	62447077	62447540
chr6	90463464	90463929
chr15	100076630	100077344
chr13	31292706	31293253
chr4	152097934	152098647
chr2	27167966	27168293
chr16	44671197	44671877
chr4	97910828	97911244
chr11	88820698	88821564
chr7	79771752	79772128
chr18	62759064	62759562
chr7	88277683	88278549
chr8	119669261	119669760
chr8	46888432	46889101
chr12	86879456	86879908
chr8	70561767	70562419
chr13	102871245	102871890
chr2	131499247	131499801
chr7	122559037	122559344
chr5	134315679	134315929
chr19	55806428	55807364
chr16	38675747	38676294
chr11	63956908	63957606
chr7	49093529	49094055
chr4	48682042	48682635
[truncated: 5,813 more rows]

## Sheet: H) WT AP diff peaks union
chr13	106759949	106761313
chr6	142539823	142540682
chr3	158140357	158141359
chr6	142538228	142538961
chr9	16114161	16115581
chr13	82257837	82259273
chr11	7863445	7864472
chr13	112753311	112754248
chrX	20160213	20161232
chr2	84019623	84020461
chr10	56752020	56752575
chr11	22584240	22585192
chr18	52753696	52754495
chr1	119219714	119220358
chr1	179136358	179137341
chr6	8173639	8174662
chr3	102365977	102366712
chrX	164899515	164900522
chr6	142558669	142559757
chr9	107695322	107696438
chr7	70505252	70506437
chr2	114812095	114813353
chr19	21767405	21768168
chr1	9627265	9628162
chr12	54460029	54460749
chr13	45274208	45275562
chr2	85145397	85146448
chr11	59991247	59992117
chr11	34975655	34976629
chr9	22800317	22801279
chr7	19466635	19467222
chr8	77451365	77452400
chr12	35459220	35460181
chr11	67454495	67455618
chr13	99852909	99853938
chr1	73716928	73718530
chr7	74524139	74525082
chr11	19020303	19020883
chr9	83246857	83247624
chr1	180949081	180950001
chr2	141288189	141289401
chr6	72390954	72391789
chr2	115399851	115400693
chr7	92950619	92951420
chr2	163575087	163576047
chr1	169152267	169153311
chr9	57420490	57422049
chr9	97055776	97056932
chr18	52749627	52750602
chr19	21456389	21457947
chr2	6226184	6227343
chr14	16574900	16575943
chr19	53436966	53438190
chr16	26002968	26004041
chr11	34977788	34978322
chr16	77504415	77504884
chr15	60892520	60893609
chr19	21820109	21820901
chr19	27147227	27147856
chr11	110551199	110552090
chr2	12023240	12024361
chr8	8997606	8998039
chr1	36571407	36572570
chr13	107568456	107569353
chr5	99380039	99381271
chr6	56709994	56710509
chr10	110000618	110001417
chr9	37433553	37434461
chr3	86774447	86775394
chr1	64373957	64375149
chr4	153217299	153218166
chr11	62929630	62930350
chr7	71602665	71603824
chr8	80776300	80776952
chr9	90183959	90184983
chr9	53320958	53322047
chr9	44691522	44692716
chr13	95638745	95640128
chr3	37595357	37596560
chr18	65265185	65266057
chr13	10109398	10110306
chr15	7207943	7208796
chr15	10683113	10684035
chr16	59492849	59493814
chr18	80682636	80683299
chr8	108595640	108596574
chr11	19018769	19019258
chr9	21324181	21324775
chr11	49195500	49196502
chr5	98076459	98077268
chr1	193261875	193262713
chr10	106504395	106505428
chr6	21916460	21917350
chr1	136796192	136797063
chr2	93131849	93132719
chr3	21842982	21843868
chr10	68472651	68473283
chr3	10095092	10095664
chr5	12944126	12945075
chr3	19566730	19567557
chr13	112759827	112760966
chr11	71817160	71818664
chr18	82704564	82705578
chr12	35736161	35737051
chr14	20094967	20095408
chr6	17055457	17056450
chr10	99457886	99458550
chr10	107751918	107753015
chr15	58164749	58165718
chr13	76531705	76532607
chr17	50643318	50644582
chr8	86577842	86578615
chr3	129289390	129290282
chr1	170560594	170561590
chr3	130180140	130181398
chr4	129578279	129579040
chr8	7858878	7859894
chr4	55077046	55077939
chr2	61110482	61111367
chr8	92357417	92358188
chr2	37351189	37352225
chr19	21814372	21814986
chr3	10205604	10206228
chr7	19477551	19478542
chr7	31161886	31162869
chr2	171632975	171633928
chr2	169213114	169213996
chrX	106742112	106743023
chr5	92386639	92387974
chr5	30047338	30048656
chr16	44658262	44659099
chr10	39176632	39177527
chr2	116071538	116072302
chr6	127266072	127266804
chr3	83862507	83863530
chr4	94476540	94477619
chr12	81690641	81691799
chr3	86786344	86787404
chr7	105170753	105171368
chr2	135274726	135275699
chr15	64377488	64377964
chr9	107696710	107697553
chr2	116065525	116066021
chr3	152149171	152150013
chr13	102645949	102647049
chr9	92174229	92174925
chr10	37837473	37838104
chr7	105767643	105768696
chr9	90198211	90199335
chr17	78444033	78445495
chr17	34654983	34656133
chr9	46479945	46480761
chr2	19703686	19704778
chr11	4974356	4975374
chr14	78383099	78383972
chr5	63951244	63952115
chr5	75814135	75815023
chr8	71516756	71517492
chr4	105312631	105313895
chr8	92717298	92718470
chr19	21912856	21913692
chr3	37875328	37876485
chr10	25331320	25332340
chr12	54187542	54188502
chr14	15524120	15525016
chr10	68090530	68091557
chr5	39714902	39715915
chr3	28467706	28468403
chr6	34610176	34611116
chr7	110698168	110699235
chr19	31529594	31530299
chr8	11271780	11272750
chr14	79574310	79574889
chr11	117952222	117952764
chr7	19495492	19496649
chr12	94190565	94191424
chr1	179865443	179866149
chr5	43880387	43881145
chr10	37140780	37141587
chr18	83740317	83741041
chr7	19744470	19745334
chr7	110701999	110702833
chr10	26575521	26576530
chr9	94992984	94993885
chr1	175794514	175795385
chr7	142397919	142398684
chr10	107725435	107726425
chr2	6470930	6471695
chr2	117017766	117018317
chr2	38522157	38523005
chr9	23031967	23032780
chr1	4706089	4706937
chr14	20105668	20107065
chr4	47136454	47137233
chr18	43359769	43361079
chr6	115462887	115463675
chr9	35038873	35039840
chr2	84916623	84917554
chr10	99169244	99170052
chr4	120011624	120012488
chr2	167774856	167775661
chr8	8819009	8820088
chr10	3633735	3634643
chr12	94478822	94479955
chr2	61061926	61062846
chr18	60866725	60867656
chr3	105891719	105892643
chr14	55724319	55725145
chr5	7955234	7956138
chr9	32906104	32906928
chr6	53963910	53964640
chr9	97017931	97019257
chr2	167117863	167118800
chr11	49734446	49735441
chr14	55336649	55337529
chr19	21737283	21738435
chr10	98683583	98684678
chr4	129575121	129575577
chr10	95677335	95678219
chr6	31097304	31097899
chr18	60605962	60606694
chr2	117018356	117019509
chr9	23029979	23030857
chr7	35220528	35221610
chr10	99171936	99172748
chr13	108187793	108188593
chr5	12507099	12508045
chr9	67813685	67814249
chr12	98714572	98715576
chr4	47139075	47140010
chr5	7660585	7661368
chr3	150970196	150971198
chr17	75819529	75820597
chr17	62900392	62901307
chr10	37447206	37448261
chr14	102806063	102807179
chr8	7964591	7965465
chr17	5794201	5795072
chr10	37400235	37400884
chr13	112810423	112811318
chr1	54837535	54838788
chr8	117364576	117365204
chr12	55466110	55466675
chr16	26064807	26065481
chr8	11252083	11252918
chr12	32434722	32435714
chr7	89710697	89711260
chr2	105108622	105109330
chr11	104630094	104630767
chrX	77855365	77856115
chr5	149588807	149589835
chr11	70305916	70306682
chr2	115402054	115402652
chr5	21144317	21145057
chr10	61928679	61929786
chrX	169106140	169106775
chr15	34215543	34216059
chr2	115776655	115777430
chr16	31233241	31234450
chr4	119178290	119178790
chr8	14907723	14908398
chr8	71498717	71499338
chr5	110181679	110182420
chr6	129235437	129236530
chr12	111461228	111461982
chr12	69760808	69762349
chr1	165682299	165682865
chr4	86396536	86397480
chr17	75073677	75074382
chr11	116016322	116016792
chr10	107930235	107931504
chr9	34379733	34380616
chr9	57425128	57425631
chr2	101827185	101828819
chr9	83969019	83969891
chr18	38906158	38906972
chr7	126096397	126097100
chr13	48317078	48317867
chr2	121578948	121579684
chr6	142571109	142571757
chr8	41006639	41007278
chr5	139014833	139015595
chr3	117507727	117508678
chr14	84446986	84447394
chr10	111102050	111102782
chr7	71936339	71937344
chr18	43522739	43523695
chr3	129295797	129296382
chr13	56647617	56648846
chr19	12585097	12585982
chr7	19501056	19502132
chr2	76695055	76695761
chr10	86992188	86993222
chr14	31172402	31173490
chr19	47886609	47887075
chr12	17440047	17440875
chr13	112775781	112776320
chr12	111599390	111600208
chr8	36168066	36169069
chr11	106564081	106564831
chr5	124240955	124241731
chr2	11530058	11530625
chr3	38174568	38175375
chr10	96257794	96258687
chr7	73656874	73658011
chr10	86123045	86123719
chr11	117955542	117956122
chr10	68090039	68090481
chr4	59238622	59239844
chrX	10871530	10872197
chrX	99292597	99293331
chr18	38616974	38617949
chr17	83273606	83274550
chr3	122033030	122033867
chr7	19467590	19467892
chr2	19142384	19143098
chr7	19462575	19463396
chr8	120004031	120004843
chr18	43374448	43375059
chr9	67810631	67811625
chr10	21400052	21400867
chr13	83341425	83342091
chr10	71355795	71356548
chr8	116096412	116097205
chr16	38304631	38305328
chr8	26350402	26351235
chr2	167919877	167920544
chr10	17428275	17428856
chr19	24994852	24995346
chr6	39059339	39060437
chr9	105662590	105663444
chr6	48681502	48682635
chr1	72872518	72872901
chr4	129572251	129573198
chr1	9636717	9637712
chr3	37934586	37935718
chr5	12383039	12384263
chr1	53940115	53941012
chr4	120032046	120033253
chr13	48323948	48324790
chr19	21819651	21820046
chr14	55088865	55089732
chr13	53067756	53068496
chr12	100785272	100785956
chr5	99386961	99387893
chr12	111442112	111442955
chr19	21127129	21128074
chr13	36695646	36696737
chr9	90196946	90197811
chr16	49800113	49800762
chr6	3973492	3974099
chr6	84019874	84020760
chr8	117362225	117362934
chr16	75908912	75909575
chr19	30842845	30843772
chr9	46196605	46197409
chr15	102132963	102133630
chr19	21918886	21919917
chr4	129496405	129497150
chr14	103919187	103919856
chr1	184743437	184743963
chr10	86273082	86274332
chr9	37433048	37433465
chr4	9453064	9453665
chr5	57714634	57715545
chr15	12211453	12212078
chr3	84467270	84468237
chr8	3311234	3312044
chr13	110563902	110564521
chr8	123131108	123131835
chr7	74458544	74460112
chr5	57715594	57716232
chr18	80684115	80684938
chr3	62374373	62375467
chr4	62596035	62596910
chr2	21269723	21270568
chr13	107493601	107494396
chr7	105227769	105228820
chr11	22587736	22588007
chr11	85832064	85833526
chr17	8116120	8117025
chr2	152652779	152653498
chr13	81208019	81208760
chr14	16597738	16598674
chr3	10012155	10013300
chr4	131743683	131745225
chr12	54448167	54448780
chr5	134680130	134680793
chr7	74683783	74684481
chr15	27791604	27792152
chr19	29238102	29239039
chr11	105364018	105365175
chr5	23908096	23908658
chr19	21573428	21574197
chr9	95185706	95186364
chr13	24620115	24620971
chr19	21106092	21107082
chr5	76928880	76929769
chr4	107055752	107056610
chr19	57301823	57302540
chr9	52172281	52172899
chr7	139369539	139370340
chr8	64205305	64207072
chr6	6778850	6779681
chr7	89835491	89836215
chr14	101625273	101626111
chr18	60623692	60624826
chr2	153597453	153598226
chr2	169826255	169827270
chr7	31168253	31169087
chr18	54591753	54592581
chr18	70623797	70624508
chr18	57747074	57748114
chr17	78351729	78352442
chr12	38931526	38932169
chrX	138117457	138117906
chr1	74028600	74029289
chr16	74411043	74412248
chr18	43403111	43403778
chr6	88794562	88795127
chr5	115529794	115530872
chr6	88809185	88810050
chr3	19630126	19630407
chr11	44519923	44520797
chr4	148676016	148677168
chr12	87056800	87057751
chr7	110876836	110877472
chr19	17294109	17294669
chr8	111820625	111821565
chr10	118862096	118862994
chr3	126335287	126336037
chr3	83841013	83841990
chr11	62885209	62886005
chr13	70649653	70650483
chr3	84259248	84260256
chr5	12936827	12937813
chr16	57579993	57580536
chr14	19976540	19977570
chr17	75781609	75782312
chr8	36567756	36568423
chr8	128663009	128663582
chr1	23397419	23398068
chr7	68692269	68693265
chr12	38806794	38807488
chr18	33907908	33908625
chr8	108650567	108651367
chr13	92134823	92135181
chr16	50593288	50593989
chr18	43514865	43515725
chr10	95707876	95708813
chr12	35975332	35976283
chr3	137150251	137151073
chr2	84666059	84666642
chr5	90771872	90772962
chr6	61430636	61431948
chr13	99201762	99202985
chr16	49953617	49954404
chr7	19464755	19465106
chr2	61271090	61272325
chr6	54203251	54204423
chr5	118513760	118514644
chr10	66864162	66864976
chr3	147878591	147879329
chr18	4336188	4336955
chr9	32292346	32293234
chrX	152172385	152173049
chr7	45605587	45606548
chr2	11171982	11172940
chr18	60632472	60633421
chr5	92374660	92375182
chr7	19472165	19473185
chr17	14397254	14397966
chr15	12490485	12491617
chr4	129256384	129257158
chr7	139363916	139364686
chr4	137470851	137471502
chr8	70684010	70684875
chr15	66507788	66508525
chr18	38928716	38929928
chr11	52163711	52164485
chr12	105000764	105001650
chr11	106674380	106675699
chr3	18054308	18056088
chr9	116156481	116157001
chr18	70643399	70645202
chr4	94752391	94753099
chr14	27177974	27178907
chr8	79389045	79389744
chrX	48453562	48454839
chr3	158176774	158177439
chr4	129513006	129514725
chr1	93228976	93229963
chr9	14574596	14575580
chr18	73846555	73847259
chr2	152636255	152637379
chr13	99410366	99411334
chr14	54103941	54104757
chr17	83315256	83315961
chr10	54058839	54059810
chr5	136235125	136235583
chr13	109643166	109643825
chr14	103929130	103929964
chr11	19019347	19020076
chr2	121587991	121589090
chr17	78407536	78408043
chr8	117297977	117299014
chr5	54019362	54020268
chr17	10000789	10001727
chr1	119217375	119217928
chr3	115641355	115642526
chr19	32325112	32325833
chr1	87639734	87640870
chr5	100221031	100221704
chr2	93961406	93962499
chr2	166250632	166252070
chr10	122894520	122895929
chr17	23776973	23777672
chr12	85522576	85523652
chr2	160621239	160622318
chr19	21051016	21051825
chr11	49105482	49106274
chr13	15462764	15464075
chr15	13409981	13410639
chr4	105223727	105224450
chr4	149799806	149800523
chr19	21833437	21834170
chr5	104374050	104374957
chr3	158137756	158138191
chr6	21997763	21998548
chr16	77330898	77331428
chr14	19986385	19987547
chr4	54966064	54966796
chr9	119088011	119088933
chr11	46077487	46078309
chr19	21472166	21473033
chr12	75745633	75746479
chr2	163082386	163083257
chr3	10092362	10093151
chr2	52938208	52938854
chr2	127251933	127252544
chr5	136237481	136238153
chr12	15704234	15704996
chr4	54944772	54946179
chr13	44046330	44047006
chr3	95993848	95994756
chr14	16676980	16677649
chr11	7213310	7214519
chr10	60888463	60889448
chr9	63705867	63707143
chr14	103843052	103844972
chr1	51789236	51789834
chr6	116009082	116009971
chr11	117251597	117252156
chr7	123068959	123069767
chr8	91966617	91967752
chr7	130757186	130758025
chr8	31120705	31121721
chr7	72209014	72210969
chr9	32503964	32504667
chr15	59680021	59681214
chr9	63129682	63130148
chr5	57719488	57719934
chr3	36688774	36690354
chr15	75614514	75615012
chr1	119233925	119235032
chr13	26357089	26357968
chr4	101182465	101183184
chr10	15299942	15301064
chr5	30913219	30913868
chr18	22343523	22344993
chr13	28717949	28719225
chr16	95824804	95825650
chr11	25104016	25105006
chr13	48314505	48314906
chr15	58976310	58976939
chr6	129524490	129525163
chr15	75592677	75593569
chr13	76538779	76539739
chr2	73592194	73593468
chr16	97356095	97357775
chr18	79256785	79257838
chr15	10664174	10664879
chr3	52744190	52744967
chr3	95693497	95694730
chr8	104246558	104247479
chr7	130948817	130949807
chr11	110556051	110556633
chr5	66756924	66757610
chr17	78363166	78363918
chr7	105487072	105488146
chr1	62778787	62779330
chr6	126404416	126405309
chr11	76065308	76066175
chr14	31407858	31408922
chr18	43394334	43395116
chr17	87054758	87055682
chr8	90876300	90877707
chr8	123135174	123135841
chr9	95149847	95151734
chr13	52235620	52236630
chr8	95024358	95024976
chr7	80893523	80894370
chr16	69796226	69796908
chr11	109593305	109594121
chr6	108465853	108466732
chr18	65695250	65695919
chr1	180353865	180354692
chr9	115708308	115709003
chr1	79710756	79712148
chr10	94913221	94913983
chr15	41611926	41612804
chrX	48428008	48428809
chr9	21321387	21322052
chr2	137643028	137643898
chr1	137074742	137075275
chr18	46476850	46477350
chr18	69660031	69661423
chr6	125354306	125355592
chr7	123084124	123085111
chr8	117198016	117198875
chr3	107251890	107252574
chr2	140671026	140671761
chr1	136915292	136915969
chr7	143625073	143625578
chr11	104627692	104628369
chr9	118958742	118959444
chr9	21164872	21165736
chr4	102104364	102105101
chr15	60833271	60834257
chr10	43688880	43690259
chr10	37397103	37397887
chr10	37480215	37480802
chr8	11234035	11234817
chr6	37430595	37432135
chr16	76762554	76763304
chr3	145987443	145988918
chr11	117982375	117982954
chr1	184289572	184290546
chr1	75024419	75025356
chr14	121985859	121986456
chr9	32711356	32712273
chr2	20775951	20776725
chr2	166196874	166197582
chr13	78483043	78483981
chr10	54117556	54118273
chr9	106405159	106405857
chr10	56682717	56683680
chr5	116305103	116306243
chr2	77777467	77778624
chr12	90868832	90869725
chr10	111515911	111516698
chr6	24549778	24550369
chr3	52197908	52199750
chr8	111819881	111820514
chr13	110545330	110545966
chr4	6411812	6412603
chr8	86801649	86802424
chr15	59637925	59638537
chr8	126914453	126915472
chr9	103007357	103008898
chr7	101459889	101460702
chr11	9117551	9118733
chr18	38957666	38958401
chr12	33302749	33303609
chr6	128125079	128125554
chr16	84992613	84993447
chr1	189879389	189880581
chr9	15525014	15525974
chr3	123111037	123111620
chr12	58575945	58577073
chr3	122704046	122704668
chr7	68128854	68129885
chr10	96238754	96239580
chr1	54826166	54827140
chr12	94469835	94470498
chr18	10532752	10533448
chr17	50508651	50510129
chr9	64933888	64934903
chr8	6572103	6572960
chr18	70622077	70622877
chrX	20816860	20817491
chr7	105247502	105248227
chr13	107600084	107600955
chr15	97580653	97581121
chr1	9630915	9631466
chr2	116942170	116943400
chr12	54463725	54464283
chr14	121654428	121655253
chr19	57211512	57212551
chr9	65550761	65551626
chr15	26365304	26365808
chr11	49186507	49187648
chr3	101609762	101610308
chr11	24984022	24985055
chr8	36158833	36159589
chr6	31288282	31289396
chr9	66276719	66277507
chr12	54443057	54443967
chr11	18969911	18970840
chr2	11525682	11526490
chr16	74412668	74413382
chr11	110566009	110566680
chr10	52309069	52309915
chr10	56387232	56387933
chr19	31763895	31765329
chr8	72761247	72762138
chr7	117380195	117381606
chr2	163726636	163727443
chr11	115746017	115746519
chr4	46485673	46486146
chr6	6697403	6698161
chr3	101499928	101501003
chr19	34607201	34608147
chr3	122509592	122511175
chr2	84184410	84185476
chr6	142708098	142708990
chr14	58286371	58287140
chr17	75110167	75111258
chr8	121675539	121676490
chr8	115539521	115540137
chr2	76690772	76691375
chr1	119231699	119232059
chr6	21914158	21914669
chr6	97518001	97519005
chrX	147478810	147479355
chr2	116066614	116067556
chr8	78076959	78077932
chr13	107607127	107608072
chr11	117248640	117249253
chr7	100150100	100151127
chr2	135656614	135657013
chr18	13911304	13912135
chr2	158305839	158307262
chr10	26074684	26075327
chrX	99226149	99226782
chr6	31099962	31101139
chr7	132278494	132279297
chr10	71409845	71410486
chr5	144978507	144979329
chr5	57717203	57717792
chr2	12351127	12352005
chr10	99384716	99385312
chr13	31807983	31808681
chr18	59174712	59176322
chr19	55231903	55232690
chr10	37738963	37739447
chr9	27108468	27110195
chr2	4227306	4228127
chr12	73667526	73668129
chr6	15638306	15639166
chr12	111449188	111451102
chr15	59795651	59796310
chr10	109993524	109994679
chr3	55651980	55653045
chr8	46051754	46052872
chr15	65795623	65796429
chrX	14547149	14547975
chr9	119035717	119036337
chr11	3549497	3550299
chrX	140500249	140500743
chr2	10200844	10201223
chr7	38217336	38218079
chr2	60688913	60689462
chr5	23394156	23395172
chr16	20695773	20696581
chr1	169224101	169224856
chr2	93956291	93957438
chr10	56468544	56469789
chr17	5801691	5802579
chr10	122912664	122913401
chr13	76410406	76411370
chr15	12230067	12230943
chr1	133892348	133893603
chr8	91800682	91802414
chr19	34192034	34193056
chr9	119093279	119093925
chr8	3313642	3314302
chr3	36796953	36797523
chr8	81543765	81544553
chr3	85922367	85922832
chr14	55244121	55244930
chr8	41013468	41013820
chr15	98512663	98513438
chr3	101778678	101779918
chr11	94987318	94987689
chr11	32538334	32539223
chr17	62383976	62384499
chr2	132281998	132282564
chr1	187653137	187653944
chr2	119175419	119176076
chr13	112763643	112765197
chr19	21471071	21471491
chr3	147839610	147840321
chr3	138303955	138304921
chr11	68609761	68610556
chr8	64266579	64266991
chr19	47890446	47891115
chr12	39251366	39252060
chr2	85163229	85164247
chr8	70544114	70544605
chr8	31113097	31113672
chr2	93029031	93029830
chr7	112823565	112824194
chr6	52086096	52086803
chr10	96750887	96751300
chr5	125318988	125319956
chr2	10199178	10200022
chr2	91947679	91948521
chr11	67379763	67380643
chr12	54203088	54204104
chr13	113222350	113222775
chr14	86430983	86432060
chr4	135911447	135912051
chr10	38985946	38986670
chr15	13243997	13245073
chr10	111520039	111520457
chr5	54179992	54181040
chr13	37667473	37668182
chr7	71093190	71094256
chr8	36145115	36145652
chr2	163931983	163932654
chr8	72310642	72311623
chr3	105893706	105894570
chr6	115911512	115912320
chr13	15588036	15588880
chr12	105013046	105013499
chr11	90224702	90225644
chr14	16577072	16577476
chr7	132435256	132436113
chr13	82949523	82949990
chr16	49503838	49504774
chr11	34085998	34086884
chr16	28911238	28912174
chr6	94165885	94166572
chr5	77374863	77375441
chr9	101017611	101018441
chr1	189715960	189716865
chr5	123080012	123080513
chr8	36163714	36164582
chr10	20471886	20472523
chrX	140697873	140698377
chr12	94458905	94459736
chr11	118666033	118666655
chr9	65578742	65579384
chr18	60600117	60600746
chr18	60865581	60866407
chr17	64716215	64716952
chr17	50753437	50754132
chr15	27856116	27856914
chr16	87654745	87655545
chr3	83251698	83252536
chr14	16699121	16699655
chr2	38535923	38536784
chr3	51999918	52000552
chr18	68589649	68591303
chr2	4614229	4614956
chr13	109279157	109279760
chr8	121635516	121635946
chr18	47276528	47277046
chr17	7009729	7010496
chr14	22269517	22270569
chr14	101645936	101646851
chr6	58735083	58735650
chr14	102748596	102749352
chr1	43337095	43337985
chr17	29393883	29394563
chr17	78401669	78402728
chr17	78392165	78393042
chr2	167958599	167959617
chr13	73887532	73888610
chr18	43392592	43393881
chr9	57562915	57563389
chr15	66883152	66884093
chr8	54410199	54411159
chr12	86810682	86811412
chr5	75046928	75047418
chr6	94189132	94190062
chr8	77610264	77611103
chr7	66955315	66956357
chr1	57849856	57850314
chr4	62755087	62755945
chr3	151383037	151383996
chr8	106801103	106802703
chr8	121451309	121452208
chr18	80330826	80331581
chr9	56266186	56266954
chrX	12249183	12249518
chr4	54979779	54980643
chr14	16695357	16696042
chr17	88132309	88133288
chr5	57742955	57743498
chr3	137802134	137803054
chr19	36348017	36349621
chrX	71038968	71039978
chr14	31422466	31423757
chrX	48429518	48429910
chr1	3779206	3779923
chr2	73495730	73496470
chr1	157020831	157021472
chr12	69766174	69766674
chr14	86467754	86468444
chr1	98050346	98051007
chr18	8693805	8694629
chrX	169980320	169981458
chr3	68973572	68974321
chr18	20745634	20746624
chr17	65737584	65738041
chr5	92234854	92235496
chr18	63338513	63339468
chr6	125481675	125482424
chr6	39003749	39004638
chr15	38420560	38421313
chr19	36207750	36208822
chr6	92480797	92481565
chr1	133800575	133801545
chr4	47247609	47248617
chr6	34684914	34685445
chr1	136918606	136919638
chr3	101524360	101524927
chr1	190124915	190125728
chr2	11486164	11486784
chr1	62777167	62778173
chr3	57294495	57295693
chr1	66649551	66650404
chr10	59443149	59443800
chr5	122400316	122401262
chr6	22001010	22001713
chr5	21139390	21139930
chr16	87324517	87325040
chr6	84588555	84589384
chr11	46064657	46066119
chr5	45023433	45024187
chr6	129232723	129233258
chr11	32330735	32331691
chr2	14232595	14233391
chr4	53116887	53117546
chr2	103282137	103282872
chr17	87458779	87460146
chr1	105980678	105981650
chr11	110544162	110544989
chr2	6544022	6545004
chr3	38254691	38255411
chr6	15726406	15726877
chr3	148887763	148888364
chr11	34116614	34117292
chr18	32398489	32399471
chr4	131834076	131834599
chr2	135225429	135226380
chr14	31428255	31429127
chr13	28600459	28601324
chrX	12273178	12273799
chr17	5885245	5886019
chr5	92490787	92492064
chr3	101519853	101520668
chr18	60909017	60909946
chr1	191438376	191439371
chr3	88352828	88353745
chr3	83234103	83235050
chr5	140764880	140765919
chr8	35375299	35376944
chr10	54026534	54027215
chr8	3299263	3300007
chr15	27859139	27859545
chr3	95993093	95993653
chr15	59728029	59728756
chr14	60749725	60750432
chr11	120199569	120200212
chr5	129002355	129003056
chr1	157014692	157015455
chrX	12250639	12251075
chr9	95168383	95169090
chr3	10208339	10208788
chr5	66654099	66654883
chr4	102045176	102046311
chr7	30197669	30198210
chr19	59267405	59268377
chr6	126141380	126142774
chr7	68263765	68264961
chr1	24194030	24194954
chr1	51911335	51911770
chr13	29637584	29638477
chr8	54810030	54810721
chr11	7829634	7830631
chr7	16830225	16831180
chr1	41390037	41390903
chr3	93597123	93597862
chr9	120880055	120881565
chr9	40320901	40321926
chr17	73246041	73247285
chr3	103130072	103130873
chr8	54576521	54577372
chr1	137560595	137561505
chr12	70999176	71000023
chr11	85520859	85521393
chr11	101189487	101190255
chr3	18169472	18169961
chr17	78451179	78451886
chr2	144173416	144174157
chr5	38479844	38480702
chr8	106718050	106718674
chr8	106802819	106803119
chr13	95548209	95549172
chr1	72870179	72870679
chr16	38668787	38669734
chr5	116389639	116390892
chr5	57756792	57757430
chr6	120932336	120933184
chr11	117991705	117992397
chr3	129338059	129339081
chr9	106365065	106365493
chr6	34869342	34869918
chr7	139187728	139188829
chr18	82791011	82791890
chr15	59549918	59551101
chr6	135295484	135296621
chr18	65565374	65566286
chr6	21791368	21791892
chr2	145739764	145740694
chr3	79977598	79978569
chr15	40169555	40170195
chr15	58166129	58166607
chr2	11218046	11218713
chr2	20649654	20650466
chr19	22930275	22931101
chr18	46615164	46616125
chr6	48684499	48685168
chr12	73416102	73416895
chr13	112751496	112752498
chr12	108284588	108285543
chr7	31125121	31125644
chr10	56381658	56382218
chr8	14992128	14992475
chr14	7314324	7315592
chr14	41160647	41161360
chr11	95079335	95080026
chr1	53970231	53970994
chr9	95749625	95750646
chr5	125073961	125075363
chr7	89676305	89677403
chr7	19494472	19495262
chr4	32287665	32288989
chr10	98774608	98775260
chrX	142369889	142370329
chr8	108608683	108609478
chr11	20347493	20348230
chr13	10043889	10044729
chr7	49135020	49136015
chr6	30346609	30347161
chr2	52784922	52785777
chr13	33964136	33965143
chr4	55141939	55142891
chr6	142569979	142570447
chr4	62753208	62753737
chr10	39385834	39386629
chr12	105009488	105010400
chr11	89103102	89103572
chr12	100298961	100300030
chr8	77517299	77518500
chr12	33455986	33456712
chr16	58194000	58194708
chr19	21942178	21942790
chr10	75445988	75447017
chr16	49798721	49799245
chr3	109351895	109353463
chr2	59828439	59829610
chr4	131486824	131487800
chr19	36713035	36713570
chr4	144903565	144904544
chr2	71670460	71671365
chr14	62940324	62940912
chr12	105529483	105529976
chr7	134261159	134261885
chr5	96939932	96940556
chr16	30943919	30944500
chr2	114787528	114788255
chr2	6478061	6479406
chr2	91971298	91972686
chr17	90813689	90814236
chr12	111430352	111431115
chr7	142400308	142400989
chr10	86123924	86124594
chr16	21640628	21642676
chr5	23908748	23909292
chr8	36172206	36172823
chr16	30944765	30945598
chr11	105311406	105312035
chrX	98248371	98248756
chr8	71511232	71512178
chr7	110818802	110819301
chr17	26370355	26371169
chr8	123141771	123142603
chr4	155361036	155361953
chr19	8944002	8944261
chr2	120116862	120117331
chr6	42542392	42543099
chr4	105162675	105163305
chr5	120643626	120644603
chr9	101015351	101015913
chr18	80364238	80364977
chr1	4295201	4295959
chr8	120739460	120740255
chr9	32646490	32647537
chr11	109622242	109623147
chr14	86321925	86323029
chr3	149190971	149191640
chr1	165659189	165659888
chr5	45323378	45324033
chr10	41934605	41935472
chr12	37262227	37262735
chr7	116714921	116715951
chr3	89288367	89289144
chr3	27193673	27194392
chr6	137702681	137703447
chr18	69675407	69676672
chr5	103624757	103625113
chr5	68011453	68011907
chr12	80866962	80867645
chr13	63255361	63256362
chr10	25519913	25520851
chr10	39612889	39613848
chr3	38937064	38937882
chr7	25379637	25380280
chr17	75776374	75777164
chr4	6441612	6442381
chr18	46621229	46621991
chr10	56920828	56921959
chr5	113307004	113307714
chr2	148530392	148531070
chr15	102117559	102118748
chr11	90382020	90382983
chr4	47176668	47177534
chr3	122497641	122498406
chr6	136938344	136939098
chr17	87102510	87103048
chr18	52767837	52769595
chr3	149352574	149352945
chr12	53295668	53296167
chr7	105808287	105808779
chr7	25705750	25706198
chr5	90789090	90789777
chr16	45204297	45205401
chr15	83292966	83294290
chr18	5371914	5372340
chr2	116709063	116710465
chr10	59441641	59442241
chr15	102126042	102126895
chr10	95670798	95671818
chr12	31996776	31997328
chr14	7313926	7314211
chr5	75974491	75975011
chr10	18289357	18290072
chr10	111582535	111584165
chr7	38230237	38230792
chr7	126097303	126097913
chr15	64018170	64019123
chr9	52143965	52144586
chr6	34688795	34689516
chr2	174442371	174442963
chr12	118186513	118187157
chr8	79301402	79302111
chr9	90162534	90164057
chr13	99282905	99283522
chr5	92375359	92375740
chr9	92207373	92208492
chr2	160326997	160327794
chr6	21977198	21977950
chr5	96940783	96941761
chr3	52836708	52837160
chr12	32856274	32857196
chr4	131723468	131723986
chr14	15438202	15439316
chr16	5168608	5169524
chr9	56507100	56507612
chr3	30353827	30354769
chr4	47313793	47314601
chr3	51118464	51119710
chr2	166261617	166262369
chr8	80951949	80952888
chr10	111099761	111100386
chr11	117255984	117256750
chr2	128422514	128423030
chr2	93976266	93977313
chr2	159592706	159593458
chr19	53424206	53425217
chr3	37805586	37806219
chr7	142394859	142395120
chr10	19941003	19941564
chr5	129006076	129006628
chr12	85571906	85572634
chr4	134632070	134632840
chr2	35884207	35884827
chr5	137776421	137776983
chr8	13643906	13645013
chr7	71024281	71024989
chr8	70904275	70904885
chr7	80638162	80638874
chr16	44680633	44681424
chr9	118632490	118633517
chr8	11183508	11184092
chr8	115529504	115530419
chr3	68508531	68509141
chr5	75955891	75956681
chr14	7487955	7489112
chr19	47461393	47461796
chr5	125226183	125227071
chr9	79970637	79971345
chr6	108444970	108445512
chr3	84298037	84298682
chr15	59598825	59599886
chr15	77891719	77892370
chr2	20167120	20168092
chr14	6888774	6890415
chr9	107723793	107725213
chr12	105008691	105009250
chr5	32192024	32192877
chr3	78634585	78635837
chr3	101507061	101507936
chr15	6331323	6331946
chr19	10101310	10102237
chr6	31324690	31325222
chr9	56265456	56266090
chr10	39521730	39522407
chr8	117339252	117339955
chr8	70742953	70743808
chr6	112245470	112246210
chr9	92948665	92949474
chr10	93374762	93375824
chr19	43920367	43921265
chr11	25056813	25057691
chr9	13608476	13609079
chr10	37227725	37228507
chr1	136839018	136839684
chr9	15517820	15518565
chr16	77345958	77346538
chr11	106575541	106576182
chr1	183040723	183041472
chr18	46697996	46698808
chr16	45249657	45250378
chr17	46609524	46610448
chr17	78241165	78241748
chr2	124775468	124776191
chr14	73118683	73119451
chr15	77837050	77837541
chr7	121697144	121698284
chr7	80044076	80044900
chr7	45689754	45690631
chr6	84697400	84698259
chr15	27008983	27009650
chr16	56386590	56387691
chr14	120543850	120544867
chr3	85975288	85975563
chr1	131003124	131003858
chr14	103796803	103797469
chr8	121631280	121632307
chr10	97515210	97515674
chr10	111102997	111103572
chr1	86143800	86144536
chr8	54076944	54078046
chr13	97867172	97867908
chr5	7910715	7911458
chr2	60901195	60902041
chr8	24406734	24407548
chr13	73831368	73832418
chr17	66720735	66722038
chr2	162975588	162976554
chr7	143624481	143625064
chr10	108433641	108434585
chr3	151000243	151000661
chr11	18408253	18408962
chr19	7066187	7067245
chr14	121929222	121929825
chr9	95184008	95184828
chr2	160619815	160620744
chr10	60928081	60929183
chr7	6387116	6387610
chr18	67392057	67392589
chr8	79322646	79323591
chr14	30567706	30568473
chr12	102597217	102598198
chr16	30024573	30025233
chr10	41689933	41690702
chr13	41484709	41485344
chr9	83233426	83234115
chr2	145880636	145881521
chr10	93679143	93680079
chr13	10354733	10355442
chr15	27786426	27786915
chr3	96000987	96001625
chr2	158137825	158138232
chr8	11255616	11256009
chr15	26778878	26779538
chr1	166429608	166430503
chr18	76339051	76339881
chr4	56051907	56052647
chr15	91702842	91703872
chr12	84327086	84327679
chr8	86800962	86801546
chr18	25241550	25242394
chr12	24734818	24735543
chr17	80683588	80684307
chr8	45765418	45766450
chr13	83574015	83574549
chr16	59498464	59499358
chr4	137487534	137488265
chr4	95105897	95106541
chr10	77266084	77266959
chr4	30795369	30796408
chr3	129331891	129333037
chr5	147812291	147813229
chr2	58529391	58530259
chr10	56486446	56487322
chr9	40773919	40774437
chr9	64230913	64231774
chr16	35537577	35538385
chr17	6317211	6317943
chr12	83044889	83045522
chr10	66865099	66865467
chr10	38880340	38881345
chr12	117242045	117242617
chr2	84386614	84387703
chr17	23785653	23786943
chr9	92511674	92512058
chr2	6463577	6464784
chr14	105767070	105767613
chr18	60668690	60669838
chr1	118559571	118560301
chr15	59698693	59700024
chr11	117959609	117960199
chr5	21732866	21733344
chr11	117307696	117308405
chr3	40540521	40541284
chrX	99241510	99242192
chr18	65053767	65054320
chr6	135322638	135323961
chr8	18689690	18690567
chr6	126133934	126134775
chr10	25434292	25434913
chr12	104230797	104231530
chr3	84460612	84461775
chr6	72162030	72162899
chrX	134635601	134636501
chr10	97507606	97508312
chr1	195017861	195018604
chr7	107705495	107706407
chrX	107160421	107161554
chr12	38788562	38788994
chr16	90072287	90073357
chr13	29202499	29203152
chr11	115746595	115747138
chrX	165362624	165363252
chr10	111078858	111079507
chr12	73201514	73201994
chr2	11513092	11513596
chr1	51300214	51300879
chr17	78362048	78362817
chrX	165290343	165290793
chr16	24234800	24235330
chr19	31762504	31763073
chr7	24387121	24388068
chr13	15212545	15213190
chr4	105218164	105218715
chr1	164135229	164135858
chr15	62104564	62105065
chr10	61931629	61932148
chr3	83249556	83250526
chr17	73949712	73950843
chr9	27154854	27155862
chr1	94581637	94582781
chr12	86626565	86627435
chr4	8199882	8200551
chr7	73740055	73741009
chr5	125052147	125053583
chr7	82748714	82749422
chr6	113690213	113691298
chr11	95261182	95261658
chr4	121021881	121022289
chr10	37231851	37232390
chr14	103033026	103033923
chr7	71370622	71371151
chr1	190170140	190171139
chr4	9337138	9338233
chr10	85953244	85953902
chr14	75445344	75446147
chr17	75036711	75037695
chr16	86453995	86455336
chr1	133451982	133452701
chr14	16847187	16847755
chr11	118222318	118223017
chr12	73779195	73780340
chr6	128124014	128124962
chr7	68606173	68606866
chr5	12384324	12384755
chr4	53120478	53120823
chr1	87846725	87847287
chr2	84936357	84936949
chr18	57664100	57664772
chr1	12718067	12719187
chr3	130389277	130390298
chr7	132358121	132359386
chr11	31900487	31901234
chr2	148631438	148632087
chr6	53286432	53287863
chr15	101371584	101372877
chr14	19584493	19585700
chr14	59365004	59365904
chr3	147838819	147839254
chr7	46833252	46833682
chr2	103930338	103931045
chr14	103718863	103719921
chr12	112151508	112152210
chr1	119163072	119164171
chr8	120393192	120394318
chr16	58498236	58498870
chr4	101291940	101293482
chr3	57307000	57307711
chr7	100932007	100933122
chr5	44706940	44707926
chr17	70753341	70754124
chr17	75067091	75067984
chr7	83659063	83659844
chr15	80000422	80001285
chr15	64285037	64285597
chr18	82920179	82920955
chr12	44928323	44929208
chr11	18973788	18974205
chr5	31502998	31503581
chr16	92430714	92431282
chr13	62977944	62979120
chr16	33927291	33927922
chr2	167128852	167129915
chr2	133554237	133555084
chr5	16469700	16470624
chr14	19796663	19797483
chr9	59551433	59552315
chr11	18354840	18355460
chr16	26049173	26050143
chr1	89271540	89272121
chr12	58920549	58921343
chr4	102635787	102636437
chr14	58284470	58285075
chr7	70345923	70346647
chr6	84630112	84630864
chr7	31115171	31116174
chr5	112886628	112887544
chr18	36472013	36472853
chr4	131721873	131723249
chr5	108448608	108449530
chr10	94106881	94107780
chr6	29245390	29246196
chr7	122803814	122804653
chr9	114804829	114805759
chr8	47362660	47363671
chr9	56504939	56505450
chr18	20748980	20749409
chr11	32546445	32547127
chr12	110702929	110703901
chr18	69613591	69614523
chr3	131334373	131335389
chr9	92176743	92177515
chr1	126519148	126519503
chr18	60638042	60638694
chr12	112909540	112910452
chr1	95467966	95468673
chr11	75138969	75139817
chr6	28880677	28881496
chr13	76579200	76579976
chr15	98695783	98696262
chr19	57378408	57379189
chr9	75666243	75667403
chr2	84961090	84962038
chr7	19733866	19734837
chr8	35883104	35883745
chr8	79391444	79391806
chr17	14693737	14694593
chr4	12009133	12009733
chr10	128491532	128491994
chr2	11173037	11173393
chr2	167313623	167314331
chr9	96432189	96433027
chr19	34233892	34234408
chr3	10143116	10143604
chr10	96421977	96422903
chr6	72389917	72390721
chr10	59577780	59578827
chr5	98030374	98031590
chr10	98958786	98959217
chr4	9639542	9641149
chr7	70822233	70822819
chr1	66174811	66175746
chr8	64265270	64266189
chr2	115081602	115082568
chr7	68756553	68757237
chr17	73102180	73102978
chr6	48448516	48448928
chr4	3659681	3660721
chr12	16121491	16122229
chrX	42431807	42432668
chr18	60609123	60610193
chr11	79218991	79219654
chrX	164951940	164952653
chr14	63076186	63076908
chr11	107341237	107341777
chr2	116020518	116021492
chr16	56490240	56490702
chr8	71497908	71498453
chr2	166301040	166301660
chr5	92349273	92349822
chr2	11553204	11554292
chr13	60176130	60177935
chr19	55244580	55245418
chr3	52927289	52927928
chr18	6144736	6145438
chr18	57550862	57551853
chr2	148599410	148599956
chr10	9907938	9908767
chr2	120102498	120103259
chr2	122651836	122652913
chr10	109985746	109986858
chr5	7960105	7960878
chr4	105944756	105945529
chr8	64826137	64826941
chr18	61909897	61910369
chr19	42661298	42662238
chr4	102635205	102635703
chr5	149526360	149527152
chr13	56678497	56679609
chr8	127757151	127758260
chr7	91088833	91089826
chr10	39172225	39173493
chr9	90225872	90227037
chr1	54194092	54195329
chr10	61956333	61957244
chr13	49195578	49196359
chr7	105475360	105476017
chr10	99270334	99270814
chr6	34539538	34539941
chr11	88107340	88107997
chrX	164248517	164248851
chr12	50544367	50545528
chr3	27288555	27289447
chr16	30939798	30940382
chr17	88596977	88598134
chr7	67690875	67691834
chr12	46818363	46820103
chr17	88403161	88403814
chr1	151974952	151976068
chr2	73509343	73510287
chr2	84938296	84938948
chr3	58396012	58396751
chr8	72131219	72131659
chr9	61745134	61746064
chr11	8443412	8444241
chr11	100389706	100390512
chr1	36564037	36564605
chr19	24981038	24981778
chr5	12943246	12944018
chr1	151287262	151287962
chr18	61914241	61914770
chr5	103628964	103629843
chr1	162509311	162509993
chr5	100217050	100217995
chr3	79360233	79361221
chr13	103978163	103978913
chr2	19300469	19301850
chr4	153415927	153417034
chr10	37257539	37258033
chr13	63147820	63148676
chr4	129511918	129512360
chr4	44091699	44092719
chr18	69521267	69521982
chr12	16835908	16836737
chr6	98992738	98993585
chr14	51912699	51914367
chr10	61365864	61366302
chr17	83267246	83268171
chr2	166353475	166354360
chr15	86116280	86117041
chr18	60233112	60233572
chr12	24746726	24747498
chr3	90451468	90451965
chr4	137490021	137490414
chr11	87216187	87216886
chr5	123603415	123604113
chr6	21799476	21800032
chr2	19145645	19146695
chr15	34216767	34217488
chr10	56914083	56915364
chr14	120532134	120532967
chr8	13481497	13482505
chr18	60782555	60783636
chr12	71446110	71447195
chr17	56128139	56128632
chr8	117334543	117335414
chr14	54101748	54102298
chr6	12393654	12394510
chr5	123376489	123377041
chr7	80059912	80060466
chr17	45885524	45886978
chr15	86176841	86177609
chr10	61920222	61921692
chr18	60744618	60745041
chr2	52437873	52438787
chr13	112084199	112085177
chr8	54414049	54414802
chr8	54393477	54394519
chr2	167949015	167949827
chr1	150873121	150873643
chr2	138856785	138857614
chr8	126849264	126850298
chr8	122667977	122668352
chr8	121620392	121621263
chr16	95463386	95464333
chr3	101577242	101578162
chr1	189956597	189957784
chr15	59435644	59436135
chr3	104669985	104670963
chr11	32580413	32580999
chr2	119344497	119345326
chr14	25596064	25596560
chr9	58274941	58276022
chr1	136858452	136859181
chr13	44055501	44056514
chr11	119521765	119522753
chr10	128778929	128779924
chr1	125759872	125760655
chr1	20997979	20998283
chr3	31061103	31061985
chr10	85739384	85740378
chr10	99194499	99195246
chr8	115536632	115537336
chrX	140664541	140665824
chr14	103813279	103813585
chr2	35591871	35592620
chr8	41017426	41018039
chr5	29845016	29845455
chr17	86937460	86938229
chr16	87688789	87689774
chr8	46648264	46648828
chr17	88281454	88282082
chr1	53977584	53978878
chrX	42056953	42057569
chr2	12033280	12034202
chr6	24571058	24572182
chr7	67424743	67425951
chrX	166930869	166931711
chr9	13563379	13564561
chr13	63277990	63279368
chr11	50108528	50109385
chr12	69977258	69978395
chr12	104992809	104993354
chr7	68285792	68286865
chr7	142330083	142330850
chr17	86235999	86236816
chr14	73116892	73117375
chr8	33871176	33871901
chr11	117316708	117317389
chr13	99793927	99794839
chr10	97536832	97537467
chr9	53390080	53390709
chr11	118667904	118668796
chr17	74854357	74855461
chr2	32589395	32589793
chr10	91138211	91138667
chr4	59331497	59332471
chr10	81434477	81435017
chr12	54191860	54192461
chr6	92464633	92465465
chr13	109754215	109754865
chr6	115382731	115383225
chrX	83031047	83031328
chr13	78198972	78199693
chr4	144968879	144969557
chr6	37735656	37736378
chr7	70561219	70561768
chr2	36230258	36231334
chr2	117838331	117839076
chr19	24999109	24999960
chr18	68062106	68062588
chr12	38779893	38780372
chr10	98572728	98573555
chr12	58213161	58215055
chr11	115373827	115374717
chr4	133615319	133615982
chr2	138265076	138266156
chrX	75372598	75373688
chr2	93261498	93262709
chr10	34206443	34207663
chr6	72510517	72510952
chr10	7158271	7159388
chr11	63376206	63377692
chr4	141311091	141311906
chr9	52217380	52218069
chr8	107184967	107185448
chr11	32404638	32405356
chr10	19494151	19495021
chr15	77835897	77836467
chr5	64200964	64201659
chr4	137509420	137509960
chr9	92249924	92250905
chr6	126140352	126140810
chr8	106722322	106722982
chr17	68165132	68165987
chr10	13982669	13984029
chr6	28883332	28883944
chrX	97376328	97377532
chr7	16755417	16756276
chr10	56776811	56777839
chr13	99229472	99230959
chr13	101655678	101656185
chr11	109361449	109362189
chr13	107888967	107889534
chr18	80674176	80675050
chr16	31471987	31472627
chr11	22610231	22611198
chr2	163946131	163947237
chr7	49145342	49146682
chr19	21630204	21631078
chr16	20622157	20622685
chr13	32994834	32995857
chr1	62328588	62329422
chr8	95137614	95138175
chr10	53518980	53519892
chr14	6426510	6427732
chr8	104121506	104122504
chr11	70395975	70396691
chr4	55732913	55734015
chr7	35214656	35215765
chr1	156938689	156940166
chr6	135364830	135365347
chr15	59827900	59828812
chr10	56846712	56847540
chr9	118611127	118611755
chr9	56505582	56506292
chr10	59447031	59447627
chr9	100569777	100571314
chr8	116630847	116631331
chr11	46055740	46056476
chr18	46920891	46921458
chr11	19111820	19112773
chr1	127975585	127976279
chr9	75254022	75254898
chr19	21777120	21777575
chr6	97521449	97521849
chr7	92886170	92886897
chr3	126842626	126843183
chr8	8644238	8645019
chr14	70515393	70516038
chr8	95015825	95016442
chr8	64516689	64517110
chr10	56685679	56686424
chr10	93265498	93266121
chr16	57566098	57566660
chr2	11192322	11193111
chr15	73590080	73590806
chr7	75643922	75644327
chr6	135364313	135364774
chr18	25909745	25910594
chr13	74308117	74308842
chr13	96697760	96698366
chr17	6316716	6317130
chr18	13671369	13672017
chr4	47251596	47252331
chr5	124891671	124892503
chr2	93131277	93131660
chr1	190079742	190080724
chr18	43917867	43918398
chr7	31109031	31109704
chr10	80342640	80343532
chrX	36988927	36989924
chr10	19491558	19492289
chr11	49618511	49618895
chr5	101935802	101936381
chrX	48433519	48434031
chr4	141310251	141310733
chr17	21383321	21384404
chr10	88356619	88357637
chr14	73349213	73349596
chr1	56089372	56090043
chr11	100570506	100571362
chr12	55464112	55465378
chr4	94385547	94386136
chr15	89141878	89142246
chr5	142998049	142998973
chr14	51941170	51941592
chr18	38795389	38796452
chr5	136236634	136237105
chr15	12365905	12366559
chr6	97510672	97511215
chr4	4646403	4647376
chr8	34215614	34216539
chr4	150458903	150459864
chr4	3703435	3704111
chr2	167058182	167058668
chr11	18876899	18878163
chr2	51532771	51533547
chr4	53263732	53264516
chr8	108710670	108711173
chr1	184750151	184750887
chr3	52766830	52767927
chr16	33928780	33929540
chr2	14164265	14165093
chr15	26361531	26362468
chr17	86283542	86284304
chr5	43855691	43856208
chr1	171248475	171249259
chr8	104110574	104111253
chrX	12136673	12137388
chr4	126150107	126151130
chr1	74352412	74353208
chr5	92368219	92368922
chr13	103841277	103842352
chr2	116972046	116972539
chr18	13941446	13942128
chr7	31126312	31127709
chr11	54155745	54156399
chr14	65716244	65717083
chr14	103949820	103950511
chr3	95995646	95996315
chr11	32619085	32619909
chr2	30927048	30927958
chr14	15432911	15433335
chr4	8938671	8939499
chr7	71046068	71046923
chr11	104624699	104625614
chr13	113870266	113871056
chr14	6286771	6287881
chr1	39734020	39734852
chr5	116309271	116309877
chr6	145933904	145934686
chr10	96555669	96556222
chr9	32705813	32706609
chr2	26573177	26573992
chr7	140948206	140948745
chr6	24756230	24756926
chr5	75876987	75877993
chr13	110897522	110898056
chr14	7657844	7659165
chr12	54834802	54835497
chr12	17506872	17507811
chr19	5918037	5918694
chr15	41446613	41448075
chrX	113003576	113003947
chr1	152572822	152573823
chr8	41006009	41006590
chr9	77834564	77835249
chr15	59003729	59004722
chr3	10145126	10145796
chr18	11946771	11947558
chr8	13489888	13490706
chr3	10211458	10212187
chr3	115673168	115674319
chr8	125503600	125504260
chr10	62023878	62024625
chr17	31077416	31077983
chr10	91299906	91300675
chr4	48754557	48755235
chr6	143114570	143115524
chr4	102557730	102558401
chr7	68222984	68223795
chr17	64579740	64580247
chr1	57852519	57853291
chr1	94146930	94147644
chr9	21167613	21168568
chr9	98962261	98963146
chr6	84640340	84641279
chr7	37562901	37563697
chr12	35746513	35747372
chr17	8837932	8838707
chr9	95405046	95405937
chrX	73765148	73765714
chrX	107168341	107169061
chr1	170554672	170555398
chr9	114781200	114782237
chr18	80041596	80042318
chr12	73433880	73434403
chr8	81807609	81807932
chr12	58323567	58324560
chr12	13150681	13151176
chr17	9788203	9788951
chr9	79154702	79155608
chr13	110537894	110538649
chr3	149262107	149263234
chr14	31531452	31532388
chr12	102498345	102499197
chr11	68188285	68189284
chr17	56169749	56171142
chr11	7205242	7206015
chr6	3345027	3345618
chr6	93982007	93982488
chr16	11003005	11003469
chr8	47461516	47462318
chr15	86200916	86201664
chr8	90290666	90291248
chr4	15233798	15234989
chr1	165705957	165706254
chr3	37642266	37643139
chr2	93992196	93993059
chrX	95026009	95026976
chr2	61177756	61178268
chr13	112861825	112862530
chr6	84067856	84068854
chr13	56765262	56766088
chr8	119811637	119812302
chr6	126406716	126406994
chr14	20127370	20128003
chr2	116570617	116571821
chr2	60902494	60903086
chr16	89810903	89811322
chr14	120303113	120303633
chr11	117881598	117882647
chr2	93203641	93204168
chr10	54032250	54032920
chr17	31073881	31074524
chrX	11952081	11952777
chr12	84216911	84217501
chr5	63953501	63954074
chr15	79098790	79100088
chr8	126797707	126798508
chr19	3645321	3646441
chr7	127082135	127082757
chr9	88481262	88481858
chr2	72113768	72114646
chr19	21867896	21868192
chr10	56376767	56377539
chr15	89507650	89508253
chr5	65994476	65995096
chr3	145887404	145887929
chr9	21747916	21748794
chr1	52726288	52727537
chr16	30691997	30693223
chr8	120735726	120736809
chr3	149203143	149204222
chr3	18787496	18788128
chr9	83145567	83146990
chr11	60016209	60017224
chr8	120699195	120700271
chr7	84335678	84336299
chr9	65552253	65552746
chr4	41632990	41633430
chr1	138326109	138326607
chr2	169060275	169062021
chrX	99328666	99329463
chr17	6172844	6173646
chr4	8822500	8823151
chr3	37743696	37744646
chr8	116024612	116025306
chr2	21236383	21237349
chr12	29952742	29953508
chr8	11478224	11479008
chr16	57420467	57421598
chr9	56924405	56925012
chr4	148159592	148160765
chrX	142828104	142829038
chr7	126888977	126889262
chr11	115384073	115384480
chr3	108435498	108436057
chr12	107645229	107646010
chr2	114249113	114249758
chrX	13469118	13469955
chr3	86998622	86999642
chr8	79325193	79326038
chr9	92512186	92512530
chr6	61179718	61181158
chr3	129421515	129422204
chrX	153634883	153635771
chr8	113643528	113644566
chr8	26698446	26699170
chr11	82897259	82897815
chr10	26798853	26800237
chr5	92332019	92333019
chr12	105548885	105549458
chr16	87704962	87705460
chr14	37238562	37239147
chr17	35776595	35777623
chr9	79639489	79640122
chr4	95303174	95303886
chr11	103262021	103262746
chr1	168291044	168291812
chr9	85761119	85761638
chr16	29995855	29997055
chr7	74647217	74647763
chr6	120927571	120928251
chr1	136899414	136900120
chr13	95618104	95618882
chr3	105877184	105878331
chr19	7090805	7091993
chr7	117486363	117486924
chr12	101794369	101794954
chr2	11515713	11516218
chr5	92348658	92349235
chr2	170209008	170209868
chr19	29640936	29641811
chr10	77434040	77435278
chr10	43578342	43579680
chr11	113729860	113730411
chr2	21211375	21211960
chrX	11839461	11840202
chr6	146941639	146942334
chr3	144643112	144644191
chr14	22014774	22015225
[truncated: 3,714 more rows]

## Sheet: I) WT PP diff peaks union
chr1	119219738	119220316
chr7	74524237	74525081
chr6	72390999	72391649
chr13	36695785	36696660
chr2	150663198	150663548
chr4	148676166	148676983
chr13	112753348	112754112
chr8	117298176	117298937
chr8	92357545	92358045
chr10	107725507	107726497
chr2	167774924	167775572
chr17	34655087	34656105
chr13	102646046	102646857
chr3	10012207	10012895
chr13	106760047	106761016
chr11	106564223	106564745
chr14	84446985	84447383
chr13	82257963	82259237
chr5	147812388	147813010
chr13	10109585	10110181
chr7	19462635	19463322
chr16	26065003	26065447
chr5	32192058	32192838
chr4	94476718	94477461
chr9	107695414	107696295
chr1	179865472	179866042
chr9	63124522	63125019
chr14	16575210	16575865
chr9	35039047	35039664
chr3	28467781	28468363
chr18	60605980	60606604
chr7	19466808	19467130
chr11	22584435	22585138
chr17	78407571	78407933
chr17	12170893	12171606
chr15	13244309	13244837
chr11	62929640	62930333
chr10	37140849	37141514
chr6	15726493	15726789
chr6	53963913	53964510
chr1	175794525	175795268
chr13	48314532	48314890
chr13	99853091	99853601
chr12	35459777	35460117
chr9	21324262	21324696
chr19	30843043	30843633
chr1	36571526	36572063
chr2	163575170	163575798
chr15	13410056	13410461
chr16	49503860	49504516
chr10	109993667	109994256
chr7	80830419	80830905
chr3	134239700	134240568
chr7	35220726	35221403
chr13	92131347	92132021
chr9	102354227	102354974
chr6	142538306	142538901
chr10	80163767	80164100
chr12	117242168	117242559
chr12	111442190	111442880
chrX	106742249	106742759
chr8	108595718	108596111
chr1	119233960	119234949
chr3	86774578	86774990
chr10	88356856	88357529
chr6	34610190	34610879
chr6	97518197	97518873
chr3	52048111	52048493
chr7	105247536	105248017
chr2	150667874	150668503
chr18	52749761	52750581
chr4	120032085	120032992
chr11	49186967	49187346
chr4	129578264	129578892
chr9	46196665	46197298
chr19	24994909	24995336
chr1	189880049	189880512
chr8	70743011	70743861
chr15	41611935	41612711
chr6	50455427	50456498
chr2	152652941	152653419
chr18	80682805	80683271
chr10	61928795	61929675
chr18	60600257	60600686
chr7	74683933	74684300
chr4	105162749	105163038
chrX	48453736	48454775
chr7	131937647	131938142
chr12	99902455	99902837
chr9	44691763	44692569
chr18	60623724	60624658
chr2	93956488	93957422
chr4	54944787	54945455
chr10	39218123	39218870
chr7	80893769	80894226
chr3	56270271	56270832
chr11	102425416	102425873
chr1	179136506	179137214
chr9	118611218	118611557
chr8	35376377	35376939
chr1	53940142	53940648
chr18	59174743	59175755
chr19	21737442	21738382
chr13	89739293	89739734
chr1	133800757	133801253
chr8	117198113	117198574
chr7	74554558	74555331
chr11	9117666	9118730
chr7	19501664	19502065
chr19	5743565	5744069
chr17	10001041	10001537
chr18	20745709	20746637
chr1	12718138	12718807
chr5	118513913	118514550
chr7	68692634	68693144
chr2	116065600	116065930
chr14	102806486	102806879
chr5	134680267	134680650
chr7	117380585	117381627
chr18	38928844	38929702
chr9	90198214	90199158
chr3	38254828	38255354
chr3	84467418	84467792
chr6	127266221	127266721
chr11	67454768	67455512
chr5	124241116	124241603
chr11	49105615	49106256
chr1	72593287	72593951
chr9	119035805	119036234
chrX	48428082	48428700
chr14	103885239	103885563
chr10	107930378	107931308
chr16	38688598	38688986
chr4	59239061	59239637
chr18	38795406	38795933
chr6	8174020	8174547
chr11	85832171	85833057
chr6	72690574	72690957
chr3	95993212	95993476
chr9	107696752	107697415
chr1	54194240	54195327
chr3	18054580	18055857
chr3	149191150	149191655
chr19	47886636	47886966
chr19	59588015	59588617
chr6	21855898	21856283
chr9	56924420	56925025
chr8	6572167	6572889
chr18	56760407	56761184
chr7	19495576	19496349
chr3	83841125	83841853
chr6	142540126	142540505
chrX	99241642	99242167
chr4	153217460	153218039
chr13	51298981	51299575
chr3	149352532	149353016
chr16	77023907	77024551
chr15	62134864	62135237
chr3	84259310	84259978
chr2	117018468	117018916
chr12	83939830	83940399
chr19	36713132	36713384
chr17	88628888	88629368
chr15	5312230	5312710
chr2	36213108	36213440
chr18	80224293	80224810
chr12	111455410	111455781
chr15	27009065	27009575
chr16	97356229	97357054
chr13	21914604	21914962
chr4	129572321	129573151
chr10	98660591	98661131
chr9	14365364	14366012
chr12	105000932	105001304
chr7	105777726	105778332
chr13	48317430	48317802
chr9	119093308	119093856
chr12	35736299	35736967
chr10	86273308	86274280
chr18	38906280	38906793
chr3	108435609	108436019
chrX	97376983	97377440
chr4	8200163	8200542
chr8	11272050	11272528
chr10	111078954	111079441
chr2	167574792	167575238
chr12	81690907	81691650
chr10	110000739	110001251
chr3	60954131	60954651
chr10	111102173	111102741
chr2	167117962	167118559
chr1	105980775	105981572
chr7	105170879	105171186
chr4	3659865	3660609
chr13	89740264	89740961
chr2	84961179	84961719
chr15	58165136	58165581
chr18	57674742	57675508
chr2	167189549	167190335
chr14	60749853	60750359
chr10	25331442	25332220
chr3	107035813	107036866
chr5	63951398	63951932
chr1	79710871	79711673
chr14	19976903	19977557
chr18	38617123	38617799
chr9	90162590	90163680
chr2	21269859	21270352
chr3	158140653	158141042
chr13	82892677	82893240
chr10	43578424	43579657
chr5	142961522	142962405
chr9	120272956	120273503
chr13	112760658	112760906
chr16	31233436	31233986
chr10	19941142	19941515
chr16	49953779	49954238
chr2	114812175	114813271
chr10	61956449	61957132
chr3	52199175	52199760
chr6	84697588	84697946
chr12	105009688	105010333
chr2	93961564	93962305
chr1	166429741	166430308
chr8	11252259	11252875
chr3	130180314	130181262
chr7	73657049	73657749
chr3	84298088	84298650
chr10	111516051	111516646
chr7	19472299	19472859
chr7	68128897	68129575
chr14	69767951	69768441
chr11	49734593	49735175
chr2	31168955	31169451
chr8	121451348	121452076
chr16	86454651	86455335
chr4	105223899	105224369
chr17	78392380	78393077
chr9	90184160	90184735
chr18	75829278	75830039
chr12	50544682	50545354
chr18	60638135	60638658
chr14	99059017	99059276
chr4	129513181	129513951
chr16	86261457	86262089
chr4	105218192	105218610
chr8	8644607	8645001
chr17	50753682	50754054
chr6	17463385	17464216
chr19	21767558	21767944
chr19	21820222	21820563
chr8	68553100	68553916
chr17	78402289	78402522
chr11	68609877	68610279
chr8	91801228	91802326
chr4	47136530	47137167
chr19	23698393	23698760
chr19	57302026	57302423
chrX	48429622	48429894
chr2	84936436	84936875
chrX	71962395	71963139
chr7	35214776	35215692
chr13	21919031	21919553
chr9	57667624	57668253
chr15	75592924	75593486
chr14	69135786	69136279
chr19	21777180	21777596
chr7	37213824	37214183
chr12	108284702	108285509
chr12	54187743	54188240
chr16	57420520	57421530
chr2	165405296	165405722
chr7	139187860	139188743
chr7	126096550	126096982
chr3	83862828	83863403
chr14	27178192	27178646
chr6	28410022	28410749
chr2	116066950	116067519
chr6	92464672	92465369
chr2	134527752	134528375
chr5	110181773	110182205
chr3	134235802	134236487
chr9	14604384	14604694
chr11	17051550	17052180
chr1	133892510	133893362
chr6	92481102	92481538
chr13	6659324	6659985
chr17	86236221	86236746
chr17	50508745	50510089
chr8	64265379	64266072
chr4	62753319	62753714
chr6	97616812	97617806
chr9	32504058	32504529
chr6	120927585	120928138
chr8	77610294	77611024
chr7	19342024	19342369
chr19	21913015	21913635
chr5	147769662	147770252
chr11	76065542	76066027
chr10	91138292	91138655
chr10	15300119	15300689
chr2	4542413	4543069
chr16	86454109	86454532
chr14	16554561	16554937
chr18	60632679	60633228
chr18	38799555	38800012
chr7	139364168	139364566
chr2	167188673	167189391
chr9	21321401	21322019
chr7	19477974	19478481
chr13	63255414	63256205
chr5	112886690	112887421
chr17	65737587	65738011
chr6	34708562	34709084
chr14	68048317	68048683
chr9	78615568	78616045
chr5	100217394	100217973
chr11	32580538	32580824
chr15	97914255	97914821
chrX	95026378	95026918
chr16	44658415	44658752
chr4	102104470	102104918
chr19	32595460	32596046
chr9	95749671	95750594
chr18	65695306	65695873
chr6	61431046	61431520
chr7	139145974	139146252
chr2	160451457	160451954
chr18	12333674	12334454
chr2	166251344	166251857
chr5	100158890	100159652
chr14	65900464	65900997
chr12	33302761	33303367
chr4	47310738	47311171
chr8	108650900	108651198
chr11	20477281	20477997
chr8	35375403	35375833
chr11	90224860	90225300
chr19	53437213	53437632
chr7	101473093	101473561
chr17	31073918	31074473
chr14	103844075	103844592
chr7	73740093	73740936
chr6	72492906	72493283
chr19	34474482	34475376
chrX	6258594	6258863
chr1	184750181	184750641
chrX	99292730	99293227
chr2	93976424	93977260
chr2	11429556	11430070
chr4	4646831	4647194
chr3	129289560	129290004
chr4	54966061	54966660
chr18	60668883	60669724
chr13	15588322	15588672
chr18	38804326	38804717
chr2	141288242	141288948
chr4	153416112	153416659
chr3	36688856	36689199
chr3	36689453	36690243
chr7	68606165	68606801
chr7	46639454	46640188
chr1	159670748	159671477
chr2	15538575	15538976
chr8	13623958	13624402
chr5	99380200	99380623
chr16	50593438	50593735
chr3	38174660	38175034
chr9	34380092	34380361
chr9	96432526	96432963
chr14	51913138	51913931
chr10	68090588	68091105
chr7	71603176	71603490
chr19	36736454	36737026
chr18	73170530	73171041
chr2	36230344	36230975
chr7	100932498	100932951
chr5	66654255	66654627
chr1	79757052	79757567
chr14	15438551	15439240
chr15	28158762	28159255
chr4	54979811	54980466
chr11	7213378	7214429
chr13	38344867	38345310
chr2	52785000	52785493
chr18	8693883	8694503
chr13	24620474	24620819
chr18	82920231	82920743
chr1	36572217	36572504
chr5	90772200	90772772
chr11	46055774	46056423
chr6	84068182	84068595
chr12	107645452	107645796
chr8	71497995	71498321
chr2	35884364	35884650
chr1	9636713	9637664
chr19	57180866	57181198
chr12	94190617	94191283
chr6	84020042	84020390
chr12	73595214	73595615
chr13	40921384	40921951
chr6	115360831	115361375
chr13	108187963	108188351
chr6	116009350	116009906
chr10	44518655	44519120
chr19	31764839	31765167
chr16	55894929	55895739
chr4	132618842	132619475
chr14	65968334	65968844
chr9	14751496	14752498
chr4	53117067	53117494
chr7	16755447	16755985
chr7	38217429	38217867
chr6	135364878	135365230
chr3	101778927	101779867
chr8	77517449	77518429
chr17	5801948	5802397
chr16	55555201	55555797
chr11	119521840	119522607
chr6	115911758	115912253
chr5	134544450	134544727
chr8	71511390	71512135
chr9	27155019	27155646
chr17	23785847	23786355
chr13	29292711	29293360
chr6	22001199	22001593
chr1	4706236	4706608
chr11	118667992	118668296
chr2	117838397	117838878
chr2	166080957	166081387
chr7	107705754	107706306
chr7	37563158	37563603
chr1	62664854	62665365
chr12	100298854	100299732
chr4	47139448	47139818
chr5	8622298	8623417
chr14	31172668	31173058
chr6	53286824	53287786
chr3	52198011	52198710
chr9	32906159	32906844
chr17	88597080	88598134
chrX	140664594	140665280
chr12	15704430	15704934
chr1	83407999	83408434
chr10	94462419	94463228
chr9	57421191	57421571
chr4	62755327	62755862
chr6	31624237	31624904
chr4	101292811	101293306
chr10	34206466	34207550
chr11	46064791	46066044
chr2	167128919	167129494
chr18	33998108	33998628
chrX	98148524	98149011
chr7	90030919	90031198
chr10	107752066	107752711
chr9	65550766	65551496
chr1	190978834	190979534
chr7	81132909	81133228
chr4	32358732	32359307
chr6	21997977	21998505
chr11	83789173	83789614
chr4	55077558	55077881
chr19	21814510	21814839
chr3	84135394	84135734
chr13	9191093	9191613
chr4	20008174	20008900
chr1	90412521	90413117
chr5	105835983	105836382
chrX	111696901	111697407
chr13	90515803	90516420
chr3	137293184	137293537
chr13	15462962	15463456
chr9	92267783	92268149
chr13	114896798	114897297
chr2	171633094	171633650
chr13	38353554	38354160
chrX	48433564	48433868
chr17	87102625	87102886
chr7	24387236	24387580
chr18	64753202	64753723
chr6	135065138	135065800
chr8	105345081	105345348
chr1	12734338	12734712
chr15	41446904	41447915
chr15	77836049	77836372
chr6	115462959	115463277
chr5	103628957	103629809
chr9	103007635	103008220
chr6	34598121	34598935
chr9	21164989	21165468
chr4	81177507	81177897
chr14	20127445	20127880
chr8	24419053	24419990
chr8	116096645	116097051
chr18	25910142	25910486
chr13	112763477	112764106
chr10	41934692	41935326
chr10	98951396	98952134
chr1	180312855	180313280
chr12	58213398	58213959
chr10	52309198	52309805
chr7	101011752	101012327
chr6	21768760	21769187
chr4	137783788	137784264
chr2	27554449	27554931
chr1	66174922	66175690
chrX	36989362	36989874
chr5	31576671	31577122
chr4	152273744	152274293
chr4	95105444	95105742
chr12	32435087	32435434
chr11	5861683	5862331
chr15	66883355	66883980
chr12	105008691	105009165
chr19	36348119	36349572
chr5	92967206	92967588
chr10	102685781	102686296
chr8	110711233	110711996
chr8	8819096	8820089
chr16	59493178	59493593
chr6	128124081	128124907
chr4	105312664	105313736
chr6	15720420	15721438
chr3	38275226	38275727
chr2	105398657	105399838
chr6	31317995	31318379
chr5	30047891	30048381
chr2	6471088	6471545
chr11	19020321	19020740
chr10	54026683	54027090
chr11	32601838	32602337
chr7	31126613	31127252
chr5	92602749	92603392
chr16	57580072	57580423
chr15	98512773	98513260
chr2	93261538	93262331
chr5	38479942	38480644
chr3	102366161	102366610
chr18	61659869	61660335
chr5	135982432	135982930
chr14	70351045	70351790
chr4	109406883	109407235
chr17	46609685	46610178
chr15	86079792	86080346
chr11	6679820	6680790
chrX	75084494	75085143
chr2	117113771	117114211
chr1	74884289	74884878
chr11	52163942	52164263
chr11	49132021	49132342
chr15	66891175	66891693
chr15	102117838	102118443
chr14	59365241	59365850
chrX	112600445	112601111
chr19	43563215	43563506
chr7	143625110	143625514
chr6	37431286	37431842
chr2	11553528	11554218
chr10	24711633	24712360
chr19	10101357	10102071
chr13	73442406	73442854
chr12	31275272	31275808
chr1	54826249	54827090
chr1	180363959	180364405
chr15	54745323	54746042
chr5	98030451	98031494
chr13	28718279	28719077
chr9	95168516	95169002
chr14	37284213	37284824
chr3	115641422	115641818
chr9	65578934	65579214
chr3	83234289	83234904
chr6	34709250	34709691
chr17	12131261	12131496
chr12	26403292	26403676
chr16	51985519	51985782
chr13	12701876	12702517
chr5	140765307	140765609
chr12	117227266	117227618
chr2	179442149	179442691
chr17	78363289	78363825
chr3	107796589	107796926
chr5	101935826	101936318
chr14	37238575	37239055
chr4	105205000	105205405
chr1	133073217	133073922
chr1	74028737	74029237
chr12	83947068	83947909
chr8	121669175	121669622
chr1	52726351	52727516
chr2	160621611	160622243
chr5	77374971	77375425
chr6	34688981	34689283
chr16	26003425	26003760
chr12	40559057	40559499
chr5	8798001	8798793
chr2	12023440	12023841
chr12	110702982	110703575
chr10	18545748	18546202
chr15	27859186	27859489
chr11	103223531	103223823
chr8	120037103	120037615
chr9	90226009	90226840
chr8	70904441	70904868
chr4	47251674	47252121
chr1	132391508	132391971
chr8	31113182	31113534
chr17	62545289	62545740
chr17	73786653	73787177
chr15	64542379	64542849
chr15	44748133	44748834
chr5	139015001	139015532
chr18	63386206	63387384
chr1	12405424	12405935
chr18	52768070	52769408
chrX	71150568	71150999
chr6	140766499	140767249
chr15	6564930	6565355
chr18	82704877	82705286
[truncated: 4,043 more rows]

## Sheet: J) Unique WT Cerebellum peaks
chr3	73673128	73673914
[truncated: 2,679 more rows]

[truncated: 10 more sheets: K) Unique WT AP peaks, L) Unique WT PP peaks, M) Cbl gained accessibility, N) AP gained accessibility, O) PP gained accessibility, P) Cbl lost accessibility, Q) AP lost accessibility, R) PP lost accessibility, S)Bcat AP overlap WT Cerebellum, T)Bcat PP overlap WT Cerebellum]
